# Supplementary material for: Classification of pmoA amplicon pyrosequences using BLAST and the lowest common ancestor method in MEGAN
Source: Front Microbiol. 2014 Feb 18;5:34. doi: 10.3389/fmicb.2014.00034 (PMC3927136; doi:10.3389/fmicb.2014.00034)
Supplement: Supplementary file 1 [file Presentation1.ZIP]

Archive with 14 entries (11 files):
- Supplementary Materials 10.3389 fmicb.2014.00034/.DS_Store
- Supplementary Materials 10.3389 fmicb.2014.00034/Bayesian classifier mothur/
- Supplementary Materials 10.3389 fmicb.2014.00034/Bayesian classifier mothur/pmoa.mothur.2013.fasta
- Supplementary Materials 10.3389 fmicb.2014.00034/Bayesian classifier mothur/pmoa.mothur.2013.tax
- Supplementary Materials 10.3389 fmicb.2014.00034/BLAST database/
- Supplementary Materials 10.3389 fmicb.2014.00034/BLAST database/pmoa.blast.db.2013.txt
- Supplementary Materials 10.3389 fmicb.2014.00034/BLAST database/pmoa.nhr
- Supplementary Materials 10.3389 fmicb.2014.00034/BLAST database/pmoa.nin
- Supplementary Materials 10.3389 fmicb.2014.00034/BLAST database/pmoa.nsq
- Supplementary Materials 10.3389 fmicb.2014.00034/MEGAN files/
- Supplementary Materials 10.3389 fmicb.2014.00034/MEGAN files/.DS_Store
- Supplementary Materials 10.3389 fmicb.2014.00034/MEGAN files/pmoa.megan.2013.map
- Supplementary Materials 10.3389 fmicb.2014.00034/MEGAN files/pmoa.megan.2013.tre
- Supplementary Materials 10.3389 fmicb.2014.00034/method overview.pdf
