# Supplementary material for: Classification of pmoA amplicon pyrosequences using BLAST and the lowest common ancestor method in MEGAN
Source: Front Microbiol. 2014 Feb 18;5:34. doi: 10.3389/fmicb.2014.00034 (PMC3927136; doi:10.3389/fmicb.2014.00034)
Supplement: Supplementary file 1 [file Presentation1.ZIP › Supplementary Materials 10.3389 fmicb.2014.00034/Bayesian classifier mothur/pmoa.mothur.2013.fasta]

>15672355-AB45
GGCGACTGGGATTTCTGGGTTGATTGGAAAGACAGAAGATTCTGGATCACCATCACACCTATTGTTGCGATTACATTTCCAGCGGCTATTCAGTATGTCACCTGGGAATTTTTCAGATTACCGATTGGTGCAACACTTTGTATTGTAGCGTTGCTGTTCGGTGAGTGGATGAATCGTTATTTCGGTTTCACACTCTGGTCAGGTTTTCCCGCAACATTGACATGGCCTGCGTTGTTAATTGCTAGTGCCTTGGTTTTGGATACAATTTTAATGCTAACCAAAAACTGGGTGGCAACAGCGATAATCGGTGCGCCACTGTTTGCACTTACCTTCTACGCACAAAATATTGTAATTCTTGCGCCTTATCACGTCCCTGTCGAGCATATGGGCCAGTTGATGTCAGTAGCAGACATGATTGGTTACGCATTTGTTAGAACAGCGACACCGGAATACCTCCGCATGATCGAGCGTGGAACATTGCGTACCTTCGGTGGTGAGTCGGCGATCATTGCTTCTTTCTTCGCGGCCTTCATTTGCATGATCATGTATGCAGCATGGTGGAAACTCGGCGCTGTGGGAGCAAAGGCTCGCTGGATG
>21602948-AB45
GGCGACTGGGATTTCTGGGTTGACTGGAAGGATCGGCGTTTTTGGATCACGATCACACCGATCATAACGATCTGCTTTCCTGCTGCTATTCAGTACATTACTTGGGTCTATTTTAGGCTTCCAATCGGTGCGACACTTAGTATCGTTGGATTGCTTTTTGGTGAGTGGATGAATCGCTATTTTGGCTTTACCTTGTGGGCCGGTTTTCCAGCGACTCTAACATGGCCTGCAATGTTAATAGCGAGCGCACTGGTTCTTGATACAGTTTTAATGCTTTCTAAAAACTGGCTCGCAACGGCGATTATTGGTGCCCCCTTGTTTGCGCTGCTTTTTTACGCACAAAATATCGTGATTCTTGCACCTTACCATGTGCCTCTGGAGCATATGGGGCAGCTGATGTCGGTTGCAGATATGATTGGTTATGCATTCGTTAGAACAGCGACTCCAGAATACCTGAGAATGATTGAGCGTGGAACGCTTCGTACATTTGGTGGCGAGTCTGCTCTAATTGCCTCTTTCTTCTCTGCCTTTATTTGTATGCTTATGTACATGGCCTGGTGGAAAATGGGCGAAATAGGCGGAAGACAGACCTGGATG
>12682077-AB45
GGTGACTGGGATTTCTGGGTGGACTGGAAAGACCGCCTTTACTGGATCACGCTAACCCCTGTCCTTCTCGTGATCATTCCTGCCGGCCTGTCTTATGTTTTCTGGGAACGTTTTAGGCTTCCTATTGCAGGAACATTGTGTGCCGTTTGTTTGCTTCTGGGAGAGTGGGCGAATCGCTATTTTGGATTCCATTTATGGTCTTACTTTCCATTTAGCATGGTTTGGCCAGCAATAGCGATCCCGGGTTTGATGGTTATGGATCTGGTTTTAATGCTGACACGCAACATTGTCATTACCTCTATTTTTGGTGGTGGGGCGGTTGCAATGCTGTTTGCAGCAGGAAATTGGCCTCTGCTTGCCCCTTTCCGCGTGCCGGTTGAGCATTTGGGCCAGCTTGTTTCAATGGCAGATTTTATTGGTTACACCTACATACGGACAGCAACACCGGAATATTTGAGAATGGTGGAGCGGGGAACCTTGCGAACGTTTGGTGGGGAATCGACAGCGGTTTCAAGTTTCTTTGCAGCATTTCTCTGCATGATTATGTATTACATCTGGTGGTCAATTGGGAAAAAACTGGCAGGCTTAGGGTATATG
>11421954-AB45
GGTGATTGGGATTTTTGGGTTGACTGGAAAGATCGCTTGTACTGGATCACTTTGTCTCCTGTTTTACTTGTGGTGATTCCAGCCGGGTTGTCATATGTCTTTTGGGAGCGTTTCAGGTTGCCAATTGCCGGAACGTTATGCGCGATCTGTCTTTTGATCGGGGAATGGGCAAACCGTTATTTCGGTTTTCATCTCTGGTCATACTTTCCATTCAGCATGGTCTGGCCGGCAATTGCCATACCCGGGCTTATGGCGATGGATCTTGTGCTGATGCTCACCCGCAACATAGTTATAACTTCAATTTTTGGGGGCGGCGCAGTTGCGATGCTTTTTGCTGCCGGAAATTGGCCTTTATTAGCCCCTTATCGAGTTCCCGTCGAACATATGGGACAACTTCTCACGATGGCTGACATGATTGGTTATACCTATATCCGAACGGCAACGCCGGAGTATTTAAGGATGGTGGAGCGGGGTACGCTTAGAACCTTCGGGGGCGAGTCGACCATCGTATCCAGTTTTTTCTCGGCACTGCTTTCAATGGTCATGTTTTATATCTGGTGGTTTATCGGTAAAAAACTGACCGAATTGGGCTATATG
>AF037108
TGGAAAGATCGTCAATGGTGGCCGGTTGTAACGCCAATCGTGGGGATCACCTACTGTTCGGCAATCATGTATTACTTGTGGGTCAACTACCGCCAACCGTTTGGTGCAACGTTGTGTGTGGTGTGTCTGCTGATTGGTGAGTGGCTGACACGTTACTGGGGATTCTACTGGTGGTCACACTACCCCATCAACTTCGTAACACCGGGCATTATGCTTCTGGGTGCGCTGATGCTGGACTTCACGCTGTATCTGACACGCAACTGGCTGGTGACGGCTCTGGTTGGAGGTGGATTCTTCGGTCTGCTGTTCTATCCGGGTAACTGGCCGATTTTTGGACCAACCCATTTGCCAATCGTTGTAGAAGGCACATTGCTGTCGATGGCTGATTACATGGGACATCTGTATGTTCGTACAGGTACACCCGAGTATGTTCGTCATATTGAGCAAGGTTCACTGCGTACCTTTGGTGGTCATACCACAGTTATTGCA
>U76552
CTGGACTGGAAAGACCGTCAATGGTGGCCGGTGGTAACCCCGATTGTGGGGATCACCTATTGTGCCGCCATCATGTACTACCTGTGGGTGAACTACCGGCTGCCGTTTGGGGCCACACTGTGCATCGTTTGCCTGCTGGCGGGTGAATGGCTGACACGCTTCTGGGGTTTTTACTGGTGGTCGCACTACCCCATGAGCTTCGTGTTTCCCTCCACCATGATACCGGGTGCGCTGGTGATGGACACCGTCATGCTGCTCACGCGCAACTGGATGATCACCGCCCTGGTAGGCGGGGGCGCCTTCGGGTTATTGTTCTACCCTGGCAACTGGCCCATTTTTGGCCTGACCCACCTGCCGCTGGTCGTGGAAGGCGTACTGCTGTCGGTAGCCGACTACACGGGCTTCCTGTATGTGCGTACCGGCACGCCTGAATACGTCCGCAATATCGAACAAGGCTCGCTGCGCACGTTTGGAGGCCACACCACCGTCATTGCC
>AF264128
TGGACTGGAAAGACCGTCAATGGTGGCCGGTTGTAACGCCAATCGAGGGGATCACCTACTGTTCGGCAATCATGTATTACTTGTGGGTCAGCTACCGCCAACCGTTTGGTGCAACGTTGTGTGTGGTGTGTCTGCTGATTGGTGAGTGGCTGACACGTTACTGGGGATTCTACTGGTGGTCACACTACCCCATCAACTTCGTAACACCGGGCATTATGCTTCCGGGTGCGCTGATGCTGGACTTCACGCTGTATCTGACACGCAACTGGCTGGTGACGGCTCTGGTTGGAGGTGGATTCTTCGGTCTGCTGTTCTATCCGGGTAACTGGCCGATTTTTGGACCAACCCATTTGCCAATCGTTGTAGAAGGCACATTGCTGTCGATGGCTGATTACATGGGACATCTGTATGTTCGTACAGGTACACCCGAGTATGTTCGTCATATTGAGCAAGGCCCACTGCGTACCTTTGGTGGTCATACCACAGTTATTGCA
>AF264114
ATGGACTGGAAAGATCGTCAATGGTGGCCGGTTGTAACGCCAATCGTGGGGATCACCTACTGTTCGGCAATCATGTATTACTTGTGGGTCAACTACCGCCAACCGTTTGGTGCAACGTTGTGTGTGGTGTGTCTGCTGATTGGTGAGTGGCTGACACGTTACTGGGGATTCTACTGGTGGTCACACTACCCCATCAACTTCGTAACACCGGGCATTATGCTTCCGGGTGCGCTGATGCTGGACTTCACGCTGTATCTGACACGCAACTGGCTGGTGACGGCTCTGGTTGGAGGTGGATTCTTCGGTCTGCTGTTCTATCCGGGTAACTGGCCGATTTTTGGACCAACCCATTTGCCAATCGTTGTAGAAGGCACATTGCTGTCGATGGCTGATTACATGGGACATCTGTATGTTCGTACAGGTACACCCGAGTATGTTCGTCATATTGAGCAAGGTTCACTGCGTACCTTTGGTGGTCATACCACAGTTATTGCA
>AF264118
AGGACTGGAAAGATCGTCAATGGTGGCCGGTTGTAACGCCAATCGTGGGGATCGCCTACTGTTCGGCAATCATGTACTACTTGTGGGTCAACTACCGCCAACCGTTTGGTGCAACGTTGTGTGTGGTGTGTCTGCTGATTGGTGAGTGGCTGACACGTTACTGGGGATTCTACTGGTGGTCACACTACCCCATCAACTTCGTAACTCCGGGCATTATGCTTCCGGGTGCGCTGATGCTGGACTTCACGCTGTATCTGACACGCAACTGGCTGGTGACGGCTCTGGTTGGAGGTGGATTCTTCGGTCTGCTGTTCTATCCGGGTAACTGGCCGATTTTTGGACCAACCCATTTGCCAATCGTTGTAGAAGGCACATTGCTGTCGATGGCTGATTACATGGGACATCTGTATGTTCGTACAGGTACACCCGAGTATGTTCGTCATATTGAGCAAGGTTCACTACGTACCTTTGGTGGTCATACCACAGTTATTGCA
>AF264120
GATGACTGGAAAGATCGTCCAATGTGGCCGGTTGTAACGCCAATCGTGGGGATCACCTACTGTTCGGCAATCATGTATTACTTGTGGGTCAACTACCGCCAACCGTTTGGTGCAACGTTGTGTGTGGTGTGTCTGCTGATTGGTGAGTGGCTGACACGTTACTGGGGATTCTACTGGTGGTCACACTTCCCCATCAACTTCGTAACACCGGGCGTTATGCTTCCGGGTGCGCTGATGCTGGACTTCACGCTGTATCTGACACGCAGCTGGCTGGTGACGGCTCTGGTTGGAGGTGGATTCTTCGGTCTGCTGTTCTATCCGGGTAACTGGCCGATTTTTGGACCAACCCATTTGCCAATCGTTGTAGAAGGCACATTGCTGTCGATGGCTGATTACATGGGACATCTGTATGTTCGTACAGGTACACCCGAGTATGTTCGTCATATTGAGCAAGGTTCACTGCGTACCTTTGGTGGTCATACCACAGTTATTGC
>AF264121
GGACTGGAAAGATCGTCAATGGTGGCCGGTTGTAACGCCAATCGTGGGGATCACCTACTGTTCGGCAATCATGTATTACTTGTGGGCCAACTACCGCCAACCGTTTGGTGCAACGTTGTGTGTGGTGTGTCTGCTGATTGGTGAGTGGCTGACACGTTACTGGGGATTCTACTGGTGGTCACACTACCCCATCAACTTCGTAACACCGGGCATTATGCTTCCGGGTGCGCTGATGCTGGACTTCACGCTGTATCTGACACGCAACTGGCTGGTGACGGCTCTGGTTGGAGGTGGATTCTTCGGTCTGCTGTTCTATCCGGGTAACTGGCCGATTTTTGGACCAACCCATTTGCCAATCGTTGTAGAAGGCACATTGCTGTCGATGGCTGATTACATGGGACATCTGTATGTTCGTACAGGTACACCCGAGTATGTTCGTCATATTGAGCAAGGTTCACTGCGTACCTTCGGTGGTCATACCACAGTCATTGCA
>AF264122
AGGACTGGAAAGATCGTCAATGGTGGCCGGTTGTAACGCCAATCGTGGGGATCACCTACTGTTCGGCAATCATGTATTACTTGTGGGTCAACTACCGCCAACCGTTTGGTGCAACGTTGTGTGTGGTGTGTCTGCTGATTGGTGAGTGGCTGACACGTTACTGGGGATTCTACTGGTGGTCACACTACCCCATCAACTTCGTAACACCGGGCATTATGCTTCCGGGTGCGCTGATGCTGGACTTCACGCTGTATCTGACACGCAACTGGCTGGTGACGGCTCTGGTTGGAGGTGGATTCTTCGGTCTGCTGTTCTATCCGGGTAACTGGCCGATTTTTGGACCAACCCATTTGCCAATCGTTGTAGAGGGCACATTGCTGTCGATGGCTGATTACATGGGACATCTGTATGTTCGTACAGGTACACCCGAGTATGTTCGTCATATTGAGCAAGGTTCACTGCGTGCCTTTGGTGGTCATACCACAGTTATTGCA
>AF264123
AGGACTGGAAAGATCGTCAATGGTGGCCGGTTGTAACGCCAATCGTGGGGATCACCTACTGTTCGGCAATCATGTATTACTTGTGGGTCAACTACCGCCAACCGTATGGTGCAATGTTGTGTGTGGTGTGTCTGCTGATTGGTGAGTGGCTGACACGTTACTGGGGATTCTACTGGTGGTCACACTTCCCCATCAACTTCGTAACACCGGGCATTATGCTTCCGGGTGCGCTGATGCTGGACTTCACGCTGTATCTGACACGCAACTGGCTGGTGACGGCTCTGGTTGGAGGTGGATTCTTCGGTCTGCTGTTCTATCCGGGTAACTGGCCGATTTTTGGACCAACCCATTTGCCAATCGTTGTAGAAGGCACATTGCTGTCGATGGCTGATTACATGGGACATCTGTATGTTCGTACAGGTACACCCGAGTATGTTCGTCATATTGAGCAAGGTTCACTGCGTACCTTTGGTGGTCATACCACAGTTATGGCA
>AF264124
AGGACTGGAAAGATCGTCAATGGTGGCCGGTTGTAACGCCAATCGTGGGGATCACCTACTGTTCGGCAATCATGTATTACTTGTGGGTCAACTACCGCCAACCGTTTGGTGCAACGTTGTGTGTGGTGTGTCTGCTGATTGGTGAGTGGCTGACACGGTACTGGGGATTCTACTGGTGGTCACACTACCCCATCAACTTCGTAACACCGGGCATTATGCTTCCGGGTGCGCTGATGCTGGACTTCACGCTGTATCTGACACGCAACTGGCTGGTGACGGCTCTGGTTGGAGGTGGATTCTTCGGTCTGCTGGTCTATCCGGGTAACTGGCCGATTTTTGGACCAACCCATTTGCCAATCGTTGTAGAAGGCACATTGCTGTCGATGGCTGATTACATGGGACATCTGTATGTTCGTACAGGTACACCCGAGTATGTTCGTCATATTGAGCAAGGTTCACTGCGTACCTTTGGTGGTCATACCACAGTTATTGCA
>AF264125
AGGACTGGAAAGATCGTCAATGGTGGCCGGTTGTAACGCCAATCGTGGGGATCACCTACTGTTCGACAATCATGTATTACTTGTGGGTCAACTACCGCCAACCGTTTGGTGCAACGTTGTGTGTGGTGTGTCTGCTGATTGGTGAGTGGCTGACACGTTACTGGGGATTCTACTGGTGGTCACACTACCCCATCAACTTCGTAACACCGGGCATTATGCTTCCGGGTGCGCTGATGCTGGACTTCACGCTGTATCTGACACGCAACTGGCTGGTGACGGCTCTGGTTGGAGGTGGATTCTTCGGTCTGCTGTTCTATCCGGGTAACTGGCCGGTTTTTGGACCAACCCATTTGCCAATCGTTGTAGAAGGCACATTGCTGTCGATGGCTGATTACATGGGACATCTGTATGTTCGTACAGGTACACCCGAGTATGTTCGTCATATTGAGCAAGGTTCACTACGTACCTTTGGTGGTCATACCACAGTTATTGCA
>AF264129
ATGGACTGGAAAGATCGTCAATGGTGGCCGGTTGTAACGCCAATCGTGGGGATCACCTACTGTTCGGCAATCATGTATTACTTGTGGGTCAACTACCGCCAACCGTTTGGTGCAACGTTGTGTGTGGTGTGTCTGCTGATTGGTGAGTGGCTGACACGTTACTGGGGATTCTACTGGTGGTCACACTACCCCATCAACTTCGTAACACCGGGTACTATGCTTCCGGGTGCGCTGATGCTGGACTTCACGCTGTATCTGACACGCAACTGGCTGGTGACGGCTCTGGTTGGAGGTGGATTCTTCGGTCTGCTGTTCTATCCGGGTAACTGGCCGATTTTTGGACCAACCCATTTGCCAATCGTTGTAGAAGGCACATTGCTGTCGATGGCTGATTACATGGGACATCTGTATGTTCGTACAGGTACACCCGAGTATGTTCGTCATATTGAGCAAGGTTCACTGCGTACCTTTGGTGGTCATACCACAGTTATTGCA
>AF264130
AGGACTGGAAAGATCGTCAATGGTGGCCGGTTGTAACGCCAATCGTGGGGATCACCTACTGTTCGGCAATCATGTATTACTTGTGGGTCAACTACCGCCAACCGTTTGGTACAACGTTGTGTGTGGTGTGTCTGCTGATTGGTGAGTGGCTGACACGTTACTGGGGATTCTACTGGTGGTCACACTACCCCATCAACTTCGTAACACCGGGCATTATGCTTCCGGGTGCGCTGATGCTGGACTTCACGCTGTATCTGACACGCAACTGGCTGGTGACGGCTCTGGTTGGAGGTGGATTCTTCGGTCTGCTGTTCTATCCGGGTAACTGGCCGATTTTTGGACCAACCCATTTGCCAATCGTTGTAGAAGGCACATTGCTGTCGATGGCTGATTACATGGGACATCTGTATGTTCGTACAGGTACACCCGAGTATGTTCGTCATATTGAGCAAGGTTCACTGCGTACCTTTGGTGGTCATACCACAGTTATTGCA
>AF264132
AGGCCTGGAAAGATCGTCAATAGTGGCCGGTTGTAACGCCAATCGTGGGGATCACCTACTGTTCGGCAATCATGTACTACTTGTGGGTCAACTACCGCCAACCGTTTGGTGCAACGTTGTGTGTGGTGTGTCTGCTGATTGGTGAGTGGCTGACACGTTACTGGGGATTCTACTGGTGGTCACACTACCCCATCAACTTCGTAACTCCGGGCATTATGCTTCCGGGTGCGCTGATGCTGGGCTTCACGCTGTATCTGACACGCAACTGGCTGGTGACGGCTCTGGTTGGAGGTGGATTCTTCGGTCTGCTGTTCTATCCGGGTAACTGGCCGATTTTTGGACCAACCCATTTGCCAATCGTTGTAGAAGGCACATTGCTGTCGACGGCTGATTACATGGGACATCTGTATGTTCGTACAGGTACACCCGAGTATGTTCGTCATATTGAGCAAGGTTCACTGCGCACCTTTGGTGGTCATACCACAGTTATTGCA
>AF264133
ATGGACTGGAAAGATCGTCAATGGTGGCCGGTTGTAACGCCAATCGTGGGGATCACCTACTGTTCGGCAATCATGTATTACTTGTGGGTCAACTACCGCCAACCGTTTGGTGCAACGTTGTGTGTGGTGTGTCTGCTGATTGGTGAGTGGCTGACACGTTACTGGGGATTCTACTGGTGGTCACACTACCCCATCAACTTCGTAACACCGGGCATTATGCTTCCGGGTGCGCTGATGCTGGACTTCACGCTGTATCTGACACGCAACTGGCTGGTGACGGCTCTGGCTGGAGGTGGATTCTTCGGTCTGCTGTTCTATCCGGGTAACTGGCCGATTTTTGGACCAACCCATTTGCCAATCGTTGTAGAAGGCACATTGCTGTCGACGGCTGATTACATGGGACATCTGTATGTTCGTACAGGTACACCCGAGTATGTTCGTCATATTGAGCAAGGTTCACTGCGTACCTTTGGTGGTCATACCACAGTTATTGCA
>AF264134
CTGGACTGGAAAGACCGTCAATGGTGGCCTGTTGTGACCCCCATCGTGGGGATCACCTACTGCGCCGCGATCATGTACTACCTATGGGTGAACTACCGGCTGCCCTATGGGGCCACCTTATGTATCGTATGCCTGCTGGTAGGCGAATGGCTGACGCGTTTCTGGGGATTTTACTGGTGGTCGCACTACCCCATCAACTTCGTATTTCCCTCCACCATGATACCGGGCGCCCTGGTCATGGACACCGTCATGCTGCTCACCCGCAACTGGATGTTCACCGCCCTGGTTGGCGGCGGCGCCTTTGGCCTGCTGTTCTACCCGGGCAACTGGCCCATCTTTGGCCCGACCCACCTGCCGCTGGTAGCCGAAGGCGTACTGCTGTCGGTAGCCGACTACACCGGCTTCCTGTATGTACGCACCGGCACGCTGAAGTACGTGCGCCTGATCGAATCAGGGTCGCTACGAACTTTTGGCGGGCACACCACCGTAATTGCC
>AF264135
AGGCCTGGAAAGATCGTCAATGGTGGCCGGTTGTAACGCCAATCGTGGGGATCACCTACTGTTCGGCAATCATGTATTACTTGTGGGTCAACTACCGCCAACCGTTTGGTGCAACGTTGTGTGTGGTGTGTCTGCTGATTGGTGAGTGGCTGACACGTTACTGGGGATTCTACTGGTGGTCACACTACCCCATCAACTTCGTAACACCGGGCATTATGCTTCCGGGTGCGCTGATGCTGGACTTCACGCTGTACCTGGCACGCAACTGGCTGGTGACGGCTCTGGTTGGAGGTGAATTCTTCGGTCTGCTGTTCTATCCGGGTAACTGGCCGATTTTTGGACCAACCCATTTGCCAATCGTTGTAGAGGGCACATTGCTGTCGATGGCTGATTACATGGGACATCTGTATGTTCGTACAGGTACACCCGAGTATGTTCGTCATATTGAGCAAGGTTCACTGCGTACCTTTGGTGGTCATACCACAGTTATTGCA
>AF264138
GGACTGGAAAGATCGTCAATGGTGGCCGGTTGTAACGCCAATCGTGGGGATCACCTACTGTTCGGCAATCATGTATTACTTGTGGGTCAACTACCGCCAACCGTTTGGTGCAACGTTGTGTGTGGTGTGTCTGCTGATTGGTGAGTGGCTGACACGTTACTGGGAATTCTACTGGTGGTCACACTACCCCATCAACTTCGTAACACCGGGCATTATGCTTCCGGGTGCGCTGATGCTGGACTTCACGCTGTATCTGACACGCAACTGGCTGGTGACGGCTCTGGTTGGAGGTGGATTCTTCGGTCTGCTGTTCTATCCGGGTAACTGGCCGATTTTTGGACCAACCCATTTGCCAATCGTTGTAGAAGGCACATTGCTGTCGATGGCTGATTACATGGGACATCTGTATGTTCGTACAGGTACACCCGAGTATGTTCGTCATATTGAGCAAGGTCAACTGCGTACCTTTGGTGGTCATACCACAGGTATTGCA
>U31655
CTGGACTGGAAAGACCGTCAATGGTGGCCTGTTGTGACCCCCATCGTGGGGATCACCTACTGCGCCGCGATCATGTACTACCTATGGGTGAACTACCGGCTGCCCTATGGGGCCACCTTATGTATCGTATGCCTGCTGGTAGGCGAATGGCTGACGCGTTTCTGGGGATTTTACTGGTGGTCGCACTACCCCATCAACTTCGTATTTCCCTCCACCATGATACCGGGCGCCCTGGTCATGGACACCGTCATGCTGCTCACCCGCAACTGGATGATCACGCCCTGGATTGGCGGCGGCGCCTTTGGCCTGCTGTTCTACCCGGGCAACTGGCCCATCTTTGGCCCGACCCACCTGCCGCTGGTAGCCGAAGGCGTACTGCTGTCGGTAGCCGACTACACCGGCTTCCTGTATGTACGCACCGGCACGCCTGAGTACGTGCGCCTGATCGAACAAGGGTCGCTACGAACTTTTGGCGGGCACACCACCGTGATTGCC
>AF368363
ATGGACTGGAAAGATCGTCAATGGTGGCCGGTTGTAACGCCAATCGTGGGGATCACCTACTGTTCGGCAATCATGTATTACTTGTGGGCCAACTACCGCCAACCGTTTGGTGCAACGTTGTGTGTGGTGTGTCTGCTGATTGGTGAGTGGCTGACACGTTACTGGGGATTCTACTGGTGGTCACACTACCCCATCAACTTCGTAACACCGGGCATTATGCTTCCGGGTGCGCTGATGCTGGACTTCACGCTGTATCTGACACGCAATTGGCTGGTGACGGCTCTGGTTGGAGGTGGATTCTTCGGTCTGCTGTTCTATCCGGGTAACTGGCCGATTTTTGGACCAACCCATTTGCCAATCGTTGTAGAAGGCACATTGCTGTCGATGGCTGATTACATGGGACATCTGTATGTTCGTACAGGTACACCCGAGTATGTTCGTCATATTGAGCAAGGTTCACTGCGTACCTTTGGTGGTCATACCACAGTTATTGCA
>AF368362
ATGGACTGGAAAGATCGTCAATGGTGGCCGGTTGTAACGCCAATCGTGGGGATCACCTACTGTTCGGCAATCATGTATTACTTGTGGGTCAACTACCGCCAACCGTTTGGTGCAACGTTGTGTGTGGTGTGTCTGCTGATTGGTGAGTGGCTGACACGTTACTGGGGATTCTACTGGTGGTCACACTACCCCATCAACTTCGTAACACCGGGCATTATGCTTCCGGGTGCGCTGATGCTGGACTTCACGCTGTATCTGACACGCAACTGGCTGGTGACGGCTCTGGTTGGAGGTGGATTCTTCGGTCTGCTGTTCTATCCGGGTAACTGGCCGATTTTTGGACCAACCCATTTGCCAATCGTTGTAGAAGGCACATTGCTGTCGATGGCTGATTACATGGGACATCTGTATGTTCGTACAGGTACACCCGAGTATGTTCGTCATATTGAGCAAGGTTCACTGCGTACCTTTGGTGGTCATACCACAGTTATTGCA
>AF148531
ATGGACTGGAAAGATCGTCAATGGTGGCCGGTTGTAACGCCAATCGTGGGGATCACCTACTGTTCGGCAATCATGTATTACTTGTGGGTCAACTACCGCCAACCGTTTGGTGCAACGTTGTGTGTGGTGTGTCTGCTGATTGGTGAGTGGCTGACACGTTACTGGGGATTCTACTGGTGGTCACACTACCCCATCAACTTCGTAACACCGGGCATTATGCTTCCGGGTGCGCTGATGCTGGACTTCACGCTGTATCTGACACGCAACTGGCTGGTGACGGCTCTGGTTGGAGGTGGATTCTTCGGTCTGCTGTTCTATCCGGGTAACTGGCCGATTTTTGGACCAACCCATTTGCCAATCGTTGTAGAAGGCACATTGCTGTCGATGGCTGATTACATGGGACATCTGTATGTTCGTACAGGTACACCCGAGTATGTTCGTCATATTGAGCAAGGTTCACTGCGTACGTTTGGTGGTCATACCACAGTGATTGCA
>AF148529
ATGGACTGGAAAGATCGTCAATGGTGGCCGGTTGTAACGCCAATCGTGGGGATCACCTACTGTTCGGCAATCATGTATTACTTGTGGGTCAACTACCGCCAACCGTTTGGTGCAACGTTGTGTGTGGTGTGTCTGCTGATTGGTGAGTGGCTGACACGTTACTGGGGATTCTACTGGTGGTCACACTACCCCATCAACTTCGTAACACCGGGCATTATGCTTCCGGGTGCGCTGATGCTGGACTTCACGCTGTATCTGACACGCAACTGGCTGGTGACGGCTCTGGTTGGAGGTGGATTCTTCGGTCTGCTGTTCTATCCGGGTAACTGGCCGATTTTTGGACCAACCCATTTGCCAATCGTTGTAGAAGGCACATTGCTGTCAATGGCTGATTACATGGGACATCTGTATGTTCGTACAGGTACACCCGAGTATGTTCGTCATATTGAGCAAGGTTCACTGCGTACCTTTGGTGGTCATACCACAGTTATTGCA
>AF148524
ATGGACTGGAAAGATCGTCAATGGTGGCCGGTTGTAACTCCAATCGTGGGGATCACCTACTGTTCGGCAATCATGTATTACTTGTGGGTCAACTACCGCCAACCGTTTGGTGCAACGTTGTGTGTGGTGTGTCTGCTGATTGGTGAGTGGCTGACACGTTACTGGGGATTCTACTGGTGGTCACACTACCCCATCAACTTCGTAACACCGGGCATTATGCTTCCGGGTGCGCTGATGCTGGACTTCACGCTGTATCTGACACGCAACTGGCTGGTGACGGCTCTGGTTGGAGGTGGATTCTTCGGTCTGCTGTTCTATCCGGGTAACTGGCCGATTTTTGGACCAACCCATTTGCCAATCGTTGTAGAAGGCACATTGCTGTCGATGGCTGATTACATGGGACATCTGTATGTTCGTACAGGTACACCCGAGTATGTTCGTCATATTGAGCAAGGTTCACTGCGTACCTTTGGTGGTCATACCACAGTTATTGCA
>AF126908
GACTGGAAAGACCGTCAATGGTGGCCGGTGGTGACCCCCATAGTAGGGATCACCTACTGTGCAGCCATCATGTACTACCTGTGGGTGAACTACCGACTGCCCTATGGCGCCACGTTATGTATCGTCTGCCTGCTGATAGGTGAATGGCTGACGCGTTTCTGGGGTTTTTACTGGTGGTCGCACTACCCCATCAACTTCGTATTTCCCTCCACCATGATACCGGGCGCACTGATCATGGACACCGTCCTGCTGCTCACCCGCAACTGGATGATCACCGCACTGATTGGAGGCGGAGCATTTGGCCTGCTGTTCTACCCGGGCAACTGGCCCATATTTGGCCCGACCCACCTTCCGCTGGTAGCCGAAGGCGTTCTGCTCTCGGTGGCTGACTACACCGGCTTCCTGTATGTACGCACCGGCACGCCCGAGTACGTTCGCCTGATCGAACAAGGCTCGCTA
>AF042171
CTTGACTGGAAAGACCGTCAATGGTGGCCTGTCGTGACCCCCATCGTAGGGATCACCTGCTATGCGGCCATCATGTACTACCTGTGGGTGAACTACCGGCTGCCCTATGGCGCCACCCTGTGCATCGTGTGCCTTTTGGTAGGCGAATGGCTGACGCGTTTCTGGGGATTTTACTGGTGGTCGCACTACCCCATCAACTTCGTCTTCCCCTCCACCATGATTCCTGGAGCACTGATCATGGACACCGTCATGCTGCTCACCCGCAACTGGATGATCACGGCACTGATCGGAGGCGGCGCATTCGGTCTGCTGTTCTACCCTGGCAACTGGCCCATCTTTGGCCCGACCCACCTGCCGCTGGTCGCTGAAGGCGTGCTGCTGTCGGTAGCCGACTACACCGGCTTTTTGTATGTACGCACCGGCACCCCTGAGTACGTGCGCCTGATCGAACAAGGGTCGCTACGAACCTTTGGCGGGCACACCACCGTGATTGCC
>X90822
CTTGACTGGAAGGACCGGCAATGGTGGCCTGTGGTAACCCCGATTGTAGGGATCACCTACTGTGCCGCGATCATGTACTACCTGTGGGTGAACTACCGCCTGCCGTTTGGAGCCACACTGTGTATCGTGTGCCTGCTGGTGGGTGAATGGCTGACCCGTTTCTGGGGTTTCTACTGGTGGTCGCACTACCCCATGAACTTTGTATTCCCCTCCACCATGATTCCCGGCGCGCTGGTGATGGACACCGTCCTGCTTCTGACGCGCAACTGGATGATCACGGCACTGGTTGGCGGCGGCGCCTTTGGTTTGTTGTTCTATCCTGGCAACTGGACCATCTTCGGGCCGACCCACCTGCCGCTGGTGGCAGAAGGCGTGCTGCTCTCGGTAGCCGACTACACGGGCTTTCTGTATGTCCGTACCGGCACCCCTGAGTACGTGCGACTGATCGAACAAGGGTCACTGCGCACCTTTGGCGGTCACACCACCGTTATCGCC
>AF037107
ATGGACTGGAAAGATCGTCAATGGTGGCCGGTTGTAACGCCAATCGTGGGGATCACCTACTGTTCGGCAATCATGTATTACTTGTGGGTCAACTACCGCCAACCGTTTGGTGCAACGTTGTGTGTGGTGTGTCTGCTGATTGGTGAGTGGCTGACACGTTACTGGGGATTCTACTGGTGGTCACACTACCCCATCAACTTCGTAACACCGGGCATTATGCTTCCGGGTGCGCTGATGCTGGACTTCACGCTGTATCTGACACGCAACTGGCTGGTGACGGCTCTGGTTGGAGGTGGATTCTTCGGTCTGCTGTTCTATCCGGGTAACTGGCCGATTTTTGGACCAACCCATTTGCCAATCGTTGTAGAAGGCACATTGCTGTCGATGGCTGATTACATGGGACATCTGTATGTTCGTACAGGTACACCCGAGTATGTTCGTCATATTGAGCAAGGTTCACTGCGTACCTTTGGTGGTCATACCACAGTTATTGCA
>AJ299968
CTTGACTGGAAAAACCGCCAATGGTGGCCGGTGGTAACCCCCATAGTAGGGATCACCTACTGTGCAGCCATCATGTACTACCTATGGGTGAACTACCGACTGCCCTATGGCGCGACCTTGTGCATTGTCTGCCTGCTGACGGGCGAGTGGCTTACGCGTTACTGGGGATTTTACTGGTGGTCGCACTACCCCATCAACTTCGTACTTCCCTCCACAATAATACCTGGCGCACTGATCATGGACACCGTCCTCTTGCTCACGCGCAACTGGATAATCACCGCGCTGGTTGGAGGCGGAACGTTTGGTCTTCTGTTCTACCCGGGCAACTGGCCGATCTTTGGGCCGACCCACCTGCCGCTGGTAGCCGAAGGCGTATTGCTGTCGGTTGCTGACTACACCGGCTTTCTGTATGTACGCACTGGCACGCCTGAGTACGTACGCCTGATCGAACAAGGCTCACTGCGCACCTTTGGTGGCCACACCACCGTGATTGCC
>AJ579659
CTTGATTGGAAAGACCGCCAATGGTGGCCGGTGGTCACCCCCATCGTAGGGATCACCTACTGTGCGGCGATCATGTACTACCTGTGGGTGAACTACCGACTGCCCTATGGCGCGACCCTGTGCATCGTGTGCCTGCTGGTAGGCGAATGGCTGACGCGTTTCTGGGGATTTTACTGGTGGTCGCACTACCCCATCAACTTCGTGTTCCCCTCCACCATGATACCTGGCGCACTGGTGATGGACACCGTCATGCTGCTGACCCGCAACTGGATGATCACCGCCCTGGTTGGAGGCGGCGCATTTGGTCTGCTGTTCTACCCGGGCAACTGGCCGATCTTTGGGCCGACCCACCTGCCGCTGGTTGCCGAAGGCGTCCTGCTGTCGGTGGCCGACTACACCGGCTTTCTGTATGTACGCACGGGTACCCCTGAGTACGTACGCCTGATCGAACAAGGGTCGTTGCGCACCTTTGGTGGCCACACCACCGTGATTGCC
>AJ579657
CTTGATTGGAAAGACCGTCAATGGTGGCCGGTTGTGACCCCCATCGTCGGCATCACCTATTGCGCCACCATCATGTACTACCTGTGGGTGAACTACCGTCTGCCGTTCGGGGCGACGCTGTGTATCGTCTGCCTGCTGGTAGGCGAATGGCTGACGCGCTTCTGGGGCTTCTACTGGTGGTCGCATTACCCGATCAACTTCGTATTTCCTTCCACCATGATCCCGGGTGCCCTCATCATGGACACCGTGATGCTGCTCACGCGCAACTGGATGATCACGGCCCTGGTTGAAGGCGGCGCATTCGGGCTGCTGTTCTACCCTGGCAACTGGCCCATCTTTGGCCCGACGCACCTGCCGCTGGTAGCCGAAGGCGTGCTGCTGTCGCTGGCTGACTACACCGGCTTCCTGTATGTACGCACGGGTACCCCTGAGTATGTACGGTTGATCGAACAAGGCTCGTTGCGTACCTTCGGAGGCCACACCACCGTGATTGCG
>EF623620
GGGGACTGGGACTTCTGGCTTGACTGGAAAGACCGTCAATGGTGGCCGGTTGTAACACCGATTGTAGGCATTATGTATTGTTCAGCCCTGATGTATTATTTATGGGTAAACTATCGCCTGCCATTTGGTGCGACACTCTGCATCGTATGCCTGTTAGTAGGTGAATGGCTGACCCGTTACTGGGGATTCTACTGGTGGGCACATTACCCAATCAACTTTGTACTACCATCAACCATGATACCTGGAGCATTGATGCTGGATACAATTTTGTTATTGACGGGTAACTGGCTGGTTACAGCCCTGCTAGGCGGTGGTTTCTGGGGATTATTTTTCTATCCAGGCAACTGGCCGATATTTGGCCCGACCCACTTACCGGTGGTAGTAGAAGGTGTATTGCTGTCAGTCGCTGACTACACCGGATTTCTGTACGTACGTACAGGAACACCGGAATATGTGCGTTTGATAGAACAAGGATCACTGCGTACTTTTGGTGGCCACACCACGGTGATTGCGGCCTTCTTCTCTGCCTTC
>EF623621
GGGGACTGGGACTTCTGGCTTGACTGGAAAGACCGTCAATGGTGGCCGGTTGTAACACCGATTGTAGGCATTATGTATTGTTCAGCCCTGATGTATTATTTATGGGTAAACTATCGCCTGCCATTTGGTGCGACACTCTGCATCGTATGCCTGTTAGTAGGTGAATGGCTGACCCGTTACTGGGGATTCTACTGGTGGTCACATTACCCAATCAACTTTGTACTACCATCAACCATGATACCTGGAGCATTGATGCTGGATACAATTTTGTTATTGACGGGTAACTGGCTGGTTACAGCCCTGCTAGGCGGTGGTTTCTGGGGATTATTTTTCTATCCAGGCAACTGGCCGATATTTGGCCCGACCCACTTACCGGTGGTAGTAGAAGGTGTATTGCTGTCAGTCGCTGACTACACCGGATTTCTGTACGTACGTACAGGAACACCGGAATATGTGCGTTTGATAGAACAAGGATCACTGCGTACTTTTGGTGGCCACACCACGGTGATTGCGGCCTTCTTCTCCGCCTTC
>EF623623
GGGGACTGGGACTTCTGGCTTGACTGGAAAGACCGTCAATGGTGGCCGGTTGTAACACCGATTGTAGGCATTATGTATTGTTCAGCCCTGATGTATTATTTATGGGTAAACTATCGCCTGCCATTTGGTGCGACACTCTGCATCGTATGCCTGTTAGTAGGTGAATGGCTGACCCGTTACTGGGGATTCTACTGGTGGTCACATTACCCAATCAACTTTGTACTACCATCAACCATGATACCTGGAGCACTGATGCTGGATACAATTTTGTTATTGACGGGTAACTGGCTGGTTACAGCCCTGCTAGGCGGTGGTTTCTGGGGATTATTTTTCTATCCAGGCAACTGGCCGATATTTGGCCCGACCCACTTACCGGTGGTAGTAGAAGGTGTATTGCTGTCAGTCGCTGACTACACCGGATTTCTGTACGTACGTACAGGAACACCGGAATATGTGCGTTTGATAGAACAAGGATCACTGCGTACTTTTGGTGGCCACACCACGGTGATTGCGGCCTTCTTCTCCGCCTTC
>EF623622
GGCGACTGGGACTTCTGGCTTGACTGGAAAGACCGTCAATGGTGGCCGGTTGTAACACCGATTGTAGGCATTATGTATTGTTCAGCCCTGATGTATTATTTATGGGTAAACTATCGCCTGCCATTTGGTGCGACACTCTGCATCGTATGCCTGTTAGTAGGTGAATGGCTGACCCGTTACTGGGGATTCTACTGGTGGTCACATTACCCAATCAACTTTGTACTACCATCAACCATGATACCTGGAGCATTGATGCTGGATACAATTTTGTTATTGACGGGTAACTGGCTGGTTACAGCCCTGCTAGGCGGTGGTTTCTGGGGATTATTTTTCTATCCAGGCAACTGGCCGATATTTGGCCCGACCCACTTACCGGTGGTAGTAGAAGGTGTATTGCTGTCAGTCGCTGACTACACCGGATTTCTGTACGTACGTACAGGAACACCGGAATATGTGCGTTTGATAGAACAAGGATCACTGCGTACTTTTGGTGGCCACACCACGGTGATTGCGGCCTTCTTCTCCGCGTTC
>EF623570
GGTGACTGGGACTTCTGGCTTGACTGGAAAGACCGCCAATGGTGGCCGGTGGTAACCCCGATCGTGGGCATCACCTACTGTGCCACCATCATGTACTACCTGTGGGTCAACTACCGCCTGCCGTTTGGCGCGACACTGTGTATCGTGTGCCTGCTGACCGGTGAATGGCCGACCCGCTTCTGGGGCTTCTACTGGTGGTCGCACTACCCGATCAACTTCGTATTGCCCTCCACCATGATACCGGGCGCATTGGTCATGGACACCGTCATGCTGCTGACACGCAACTGGATGATCACGGCACTGGTCGGTGGCGGCGCATTTGGACTGTTGTTCTACCCGGGCAACTGGCCGATATTCGGACCGACGCACCTGCCGCTGGTCGCTGAAGGCGTCTTGCTGTCACTGGCTGACTACACCGGCTTCCTGTATGTGCGCACGGGCACCCCGGAATACGTACGACTGATCGAACAAGGCTCACTACGCACCTTTGGTGGTCACACCACCGTGATTGCGGCCTTCTTCTCCGCCTTC
>EF623571
GGGGATTGGGACTTCTGGCTTGACTGGAAAGACCGCCAATGGTGGCCGGTGGTAACCCCGATCGTGGGCATCACCTACTGTGCCACCATCATGTACTACCTGTGGGTCAACTACCGCCTGCCGTTTGGCGCGACACTGTGTATCGTGTGCCTGCTGACCGGTGAATGGCCGACCCGCTTCTGGGGCTTCTACTGGTGGTCGCACTACCCGATCAACTTCGTATTGCCCTCCACCATGATACCGGGCGCATTGGTCATGGACACCGTCATGCTGCTGACACGCAACTGGATGATCACGGCACTGGTCGGTGGCGGCGCATTTGGACTGTTGTTCTACCCGGGCAACTGGCCGATATTCGGACCGACGCACCTGCCGCTGGTCGCTGAAGGCGTCTTGCTGTCACTGGCTGACTACACCGGCTTCCTGTATGTGCGCACGGGCACCCCGGAATACGTACGACTGATCGAACAAGGCTCACTACGCACCTTTGGTGGTCACACCACCGTGATTGCGGCCTTCTTCTCCGCCTTC
>EF623572
GGCGACTGGGACTTCTGGCTTGACTGGAAAGACCGCCAATGGTGGCCGGTGGTAACCCCGATCGTGGGCATCACCTACTGTGCCACCATCATGTACTACCTGTGGGTCAACTACCGCCTGCCGTTTGGCGCGACACTGTGTATCGTGTGCCTGCTGACCGGTGAATGGCCGACCCGCTTCTGGGGCTTCTACTGGTGGTCGCACTACCCGATCAACTTCGTATTGCCCTCCACCATGATACCGGGCGCATTGGTCATGGACACCGTCATGCTGCTGACACGCAACTGGATGATCACGGCACTGGTCGGTGGCGGCGCATTTGGACTGTTGTTCTACCCGGGCAACTGGCCGATATTCGGACCGACGCACCTGCCGCTGGTCGCTGAAGGCGTCTTGCTGTCACTGGCTGACTACACCGGCTTCCTGTATGTGCGCACGGGCACCCCGGAATACGTACGACTGATCGAACAAGGCTCACTACGCACCTTTGGTGGTCACACCACCGTGATTGCGGCCTTCTTCTCAGCCTTC
>EF623573
GGGGACTGGGACTTCTGGCTTGACTGGAAAGACCGCCAATGGTGGCCGGTGGTAACCCCGATCGTGGGCATCACCTACTGTGCCACCATCATGTACTACCTGTGGGTCAACTACCACCTGCCGTTTGGCGCGACACTGTGTATCGTGTGCCTGCTGACCGGTGAATGGCCGACCCGCTTCTGGGGCTTCTACTGGTGGTCGCACTACCCGATCAACTTCGTATTGCCCTCCACCATGATACCGGGCGCATTGGTCATGGACACCGTCATGCTGCTGACACGCAACTGGATGATCACGGCACTGGTCGGTGGCGGCGCATTTGGACTGTTGTTCTACCCGGGCAACTGGCCGATATTCGGACCGACGCACCTGCCGCTGGTCGCTGAAGGCGTCTTGCTGTCACTGGCTGACTACACCGGCTTCCTGTATGTGCGCACGGGCACCCCGGAATACGTACGACTGATCGAACAAGGCTCACTACGCACCTTTGGTGGTCACACCACCGTGATTGCGGCCTTCTTCTCCGCCTTC
>EF623574
GGGGACTGGGACTTCTGGCTTGACTGGAAAGACCGCCAATGGTGGCCGGTGGTAACCCCGATCGTGGGCATCACCTACTGTGCCACCATCATGTACTACCTGTGGGTCAACTACCGCCTGCCGTTTGGCGCGACACTGTGTATCGTGTGCCTGCTGACCGGTGAATGGCCGACCCGCTTCTGGGGCTTCTACTGGTGGTCGCACTACCCGATCAACTTCGTATTGCCCTCCACCATGATACCGGGCGCATTGGTCATGGACACCGTCATGCTGCTGACACGCAACTGGATGATCACGGCACTGGTCGGTGGCGGCGCATTTGGACTGTTGTTCTACCCGGGCAACTGGCCGATATTCGGACCGACGCACCTGCCGCTGGTCGCTGAAGGCGTCTTGCTGTCACTGGCTGACTACACCGGCTTCCTGTATGTGCGCACGGGCACCCCGGAATACGTACGACTGATCGAACAAGGCTCACTACGCACCTTTGGTGGTCACACCACCGTGATTGCGGCCTTCTTCTCCGCCTTC
>EF623576
GGGGACTGGGACTTCTGGCTTGACTGGAAAGACCGCCAATGGTGGCCGGTGGTAACCCCGATCGTGGGCATCACCTACTGTGCCACCATCATGTACTACCTGTGGGTCAACTACCGCCTGCCGTTTGGCGCGACACTGTGTATCGTGTGCCTGCTGACCGGTGAATGGCCGACCCGCTTCTGGGGCTTCTACTGGTGGTCGCACTACCCGATCAACTTCGTATTGCCCTCCACCATGATACCGGGCGCATTGGTCATGGACACCGTCATGCTGCTGACACGCAACTGGATGATCACGGCACTGGTCGGTGGCGGCGCATTTGGACTGTTGTTCTACCCGGGCAACTGGCCGATATTCGGACCGACGCACCTGCCGCTGGTCGCTGAAGGCGTCTTGCCGTCACTGGCTGACTACACCGGCTTCCTGTATGTGTGCACGGGCACCCCGGAATACGTACGACTGATCGAACAAGGCTCACTACGCACCTTTGGTGGTCACACCACCGTGATTGCGGCCTTCTTCTCAGCCTTC
>EF623575
GGGGACTGGGACTTCTGGCTTGACTGGAAAGACCGCCAATGGTGGCCGGTGGTAACCCCGATCGTGGGCATCACCTACTGTGCCACCATCATGTACTACCTGTGGGTCAACTACCGCCTGCCGTTTGGCGCGACACTGTGTATCGTGTGCCTGCTGACCGGTGAATGGCCGACCCGCTTCTGGGGCTTCTACTGGTGGTCGCACTACCCGATCAACTTCGTATTGCCCTCCACCATGATACCGGGCGCATTGGTCATGGACACCGTCATGCTGCTGACACGCAACTGGATGATCACGGCACTGGTCGGTGGCGGCGCATTTGGACTGTTGTTCTACCCGGGCAACTGGCCGATATTCGGACCGACGCACCTGCCGCTGGTCGCTGAAGGCGTCTTGCTGTCACTGGCTGACTACACCGGCTTCCTGTATGTGCGCACGGGCACCCCGGAATACGTACGACTGATCGAACAAGGCTCACTACGCACCTTTGGTGGTCACACCACCGTGATTGCGGCCTTCTTCTCTGCGTTC
>EF623577
GGGGACTGGGACTTCTGGCTTGACTGGAAAGACCGCCAATGGTGGCCGGTGGTAACCCCGATCGTGGGCATCACCTACTGTGCCACCATCATGTACTACCTGTGGGTCAACTACCGCCTGCCGTTTGGCGCGACACTGTGTATCGTGTGCCTGCTGACCGGTGAATGGCCGACCCGCTTCTGGGGCTTCTACTGGTGGTCGCACTACCCGATCAACTTCGTATTGCCCTCCACCATGATACCGGGCGCATTGGTCATGGACACCGTCATGCTGCTGACACGCAACTGGATGATCACGGCACTGGTCGGTGGCGGCGCATTTGGACTGTTGTTCTACCCGGGCAACTGGCCGATATTCGGACCGACGCACCTGCCGCTGGTCGCTGAAGGCGTCTTGCTGTCACTGGCTGACTACACCGGCTTCCTGTATGTGCGCACGGGCACCCCGGAATACGTACGACTGATCGAACAAGGCTCACTACGCGCCTTTGGTGGTCACACCACCGTGATTGCGGCCTTCTTCTCCGCGTTC
>EF623578
GGCGACTGGGACTTCTGGCTTGACTGGAAAGACCGCCAATGGTGGCCGGTGGTAACCCCGATCGTGGGCATCACCTACTGTGCCACCATCATGTACTACCTGTGGGTCAACTACCGCCTGCCGTTTGGCGCGACACTGTGTATCGTGTGCCTGCTGACCGGTGAATGGCCGACCCGCTTCTGGGGCTTCTACTGGTGGTCGCACTACCCGATCAACTTCGTATTGCCCTCCACCATGATACCGGGCGCATTGGTCATGGACACCGTCATGCTGCTGACACGCAACTGGATGATCACGGCACTGGTCGGTGGCGGCGCATTTGGACTGTTGTTCTACCCGGGCAACTGGCCGATATTCGGACCGACGCACCTGCCGCTGGTCGCTGAAGGCGTCTCGCTGTCACTGGCTGACTACACCGGCTTCCTGTATGTGCGCACGGGCACCCCGGAATACGTACGACTGATCGAACAAGGCTCACTACGCACCTTTGGTGGTCACACCACCGTGATTGCGGCCTTCTTCTCCGCCTTC
>EF623579
GGGGACTGGGACTTCTGGCTTGACTGGAAAGACCGTCAATGGTGGCCGGTGGTCACCCCGATCGTGGGCATCACCTACTGTGCCACCATCATGTACTACCTGTGGGTCAACTACCGCCTGCCGTTTGGCGCGACACTGTGTATCGTGTGCCTGCTGACCGGTGAATGGCCGACCCGCTTCTGGGGCTTCTACTGGTGGTCGCACTACCCGATCAACTTCGTATTGCCCTCCACCATGATACCGGGCGCATTGGTCATGGACACCGTCATGCTGCTGACACGCAACTGGATGATCACGGCACTGGTCGGTGGCGGCGCATTTGGACTGTTGTTCTACCCGGGCAACTGGCCGATATTCGGACCGACGCACCTGCCGCTGGTCGCTGAAGGCGTCTTGCTGTCACTGGCTGACTACACCGGCTTCCTGTATGTGCGCACGGGCACCCCGGAATACGTACGACTGATCGAACAAGGCTCACTACGCACCTTTGGTGGTCACACCACCGTGATTGCGGCCTTCTTCTCAGCCTTC
>EF623580
GGGGACTGGGACTTCTGGCTTGACTGGAAAGACCGCCAATGGTGGCCGGTGGTAACCCCGATCGTGGGCATCACCTACTGTGCCACCATCATGTACTACCTGTGGGTCAACTACCGCCTGCCGTTTGGCGCGACACTGTGTATCGTGTGCCTGCTGACCGGTGAATGGCCGACCCGCTTCTGGGGCTTCTACTGGTGGTCGCACTACCCGATCAACTTCGTATTGCCCTCCACCATGATACCGGGCGCATTGGTCATGGACACCGTCATGCTGCTGACACGCAACTGGATGATCACGGCACTGGTCGGTGGCGGCGCATTTGGACTGTTGTTCTACCCGGGCAACTGGCCGATATTCGGACCGACGCACCTGCCGCTGGTCGCTGAAGGCGTCTTGCTGTCACTGGCTGACTACACCGGCTTCCTGTATGTGCGCACGGGCACCCCGGAATACGTACGACTGATCGAACAAGGCTCACTACGCACCTTTGGTGGTCACACCACCGTGATTGCGGCCTTCTTCTCTGCGTTC
>EF623581
GGTGACTGGGACTTCTGGCTTGACTGGAAGGATCGTCAATGGTGGCCGGTAGTGACCCCGATTGTAGGGATCACATACTGTGCAGCACTGATGTATTACCTCTGGGTGAATTACCGGCAACCGTTTGGCGCTACGCTTTGCGTAGTTTGCTTATTGGTTGGTGAACGGCTGACGCGCTACTGGGGTTTCTACTGGTGGTCGCATTATCCGATCAACTTTGTATTGCCTTCGACCATGATTCCTGGTGCGCTGGTGATGGACACATGTCTGTTACTGACACGCAGCTGGTTGATTACAGCACTGGTTGGTGGCGGCGCATTCGGTTTGTTGTTCTATCCGGGTAACTGGCCGATTTTTGGACCAACCCATCTGCCGTTGGTAGCAGAAGGCGTCCTGTTGTCGGTTGCTGATTACACGGGCTTTCTCTATGTTCGTACTGGTACACCTGAGTACGTTCGTTTGATTGAGCAAGGATCATTGCGAACCTTTGGTGGTCACACGACCGTCATCGCTGCCTTCTTCTCTGCCTTC
>EF623582
GGTGACTGGGACTTCTGGCTTGACTGGAAGGATCGTCAATGGTGGCCGGTAGTGACCCCGATTGTAGGGATCACATACTGTGCAGCACTGATGTATTACCTCTGGGTGAATTACCGGCAACCGTTTGGCGCTACGCTTTGCGTAGTTTGCTTATTGGTTGGTGAACGGCTGACGCGCTACTGGGGTTTCTACTGGTGGTCGCATTATCCGATCAACTTTGTATTGCCTTCGACCATGATTCCTGGTGCGCTGGTGATGGACACATGTCTGTTACTGACACGCAGCTGGTTGATTACAGCACTGGTTGGTGGCGGCGCATTCGGTTTGTTGTTCTATCCGGGTAACTGGCCGATTTTTGGACCAACCCATCTGCCGTTGGTAGCAGAAGGCGTCCTGTTGTCGGTTGCTGATTACACGGGCTTTCTCTATGTTCGTACTGGTACACCTGAGTACGTTCGTTTGATTGAGCAAGGATCATTGCGAACCTTTGGTGGTCACACGACCGTCATCGCTGCCTTCTTCTCTGCCTTC
>EF623583
GGTGACTGGGACTTCTGGCTTGACTGGAAGGATCGTCAATGGTGGCCGGTAGTGACCCCGATTGTAGGGATCACATACTGTGCAGCACTGATGTATTACCTCTGGGTGAATTACCGGCAACCGTTTGGCGCTACGCTTTGCGTAGTTTGCTTATTGGTTGGTGAACGGCTGACGCGCTACTGGGGTTTCTACTGGTGGTCGCATTATCCGATCAACTTTGTATTGCCTTCGACCATGATTCCTGGTGCGCTGGTGATGGACACATGTCTGTTACTGACACGCAGCTGGTTGATTACAGCACTGGTTGGTGGCGGCGCATTCGGTTTGTTGTTCTATCCGGGTAACTGGCCGATTTTTGGACCAACCCATCTGCCGTTGGTAGCAGAAGGCGTCCTGTTGTCGGTTGCTGATTACACGGGCTTTCTCTATGTTCGTACTGGTACACCTGAGTACGTTCGTTTGATTGAGCAAGGATCATTGCGAACCTTTGGTGGTCACACGACCGTCATCGCTGCCTTCTTCTCTGCCTTC
>EF623584
GGGGACTGGGACTTCTGGCTTGACTGGAAAGACCGCCAATGGTGGCCGGTGGTAACCCCGATCGTGGGCATCACCTACTGTGCCACCATCATGTACTACCTGTGGGTCAACTACCGCCTGCCGTTTGGCGCGACACTGTGTATCGTGTGCCTGCTGGCCGGTGAATGGCCGACCCGCTTCTGGGGCTTCTACTGGTGGTCGCACTACCCGATCAACTTCGTATTGCCCTCCGCCATGACACCGGGCGCATTGGTCATGGACACCGTCATGCTGCTGACACGCAACTGGATGATCACGGCACTGGTCGGTGGCGGCGCATTTGGACTGTTGTTCTACCCGGGCAACTGGCCGATATTCGGACCGACGCACCTGCCGCTGGTCGCTGAAGGCGTCTTGCTGTCACTGGCTGACTACACCGACTTCCTGTATGTGCGCACGGGCACCCCGGAATACGTACGACTGATCGAACAAGGCTCACTACGCACCTTTGGTGGTCACACCACCGTGATTGCGGCCTTCTTCTCTGCCTTC
>EF623585
GGCGACTGGGACTTCTGGCTGGACTGGAAAGACCGCCAATGGTGGCCGGTGGTAACCCCGATCGTGGGCATCACCTACTGTGCCACCATCATGTACTACCTGTGGGTCAACTACCGCCTGCCGTTTGGCGCGACACTGTGTATCGTGTGCCTGCTGACCGGTGAATGGCCGACCCGCTTCTGGGGCTTCTACTGGTGGTCGCACTACCCGATCAACTTCGTATTGCCCTCCACCATGATACCGGGCGCATTGGTCATGGACACCGTCATGCTGCTGACACGCAACTGGATGATCACGGCACTGGTCGGTGGCGGCGCATTTGGACTGTTGTTCTACCCGGGCAACTGGCCGATATTCGGACCGACGCACCTGCCGCTGGTCGCTGAAGGCGTCTTGCTGTCACTGGCTGACTACACCGGCTTCCTGTATGTGCGCACGGGCACCCCGGAATACGTACGACTGATCGAACAAGGCTCACTACGCACCTTTGGTGGTCACACCACCGTGATTGCGGCCTTCTTCTCGGCCTTC
>EF623586
GGGGACTGGGACTTCTGGCTTGACTGGAAAGACCGCCAATGGTGGCCGGTGGTAACCCCGATCGTGGGCATCACCTACTGTGCCACCATCATGTACTACCTGTGGGTCAACTACCGCCTGCCGTTTGGCGCGACACTGTGTATCGTGTGCCTGCTGACCGGTGAATGGCCGACCCGCTTCTGGGGCTTCTACTGGTGGTCGCACTACCCGATCAACTTCGTATTGCCCTCCACCATGATACCGGGCGCATTGGTCATGGACACCGTCATGCTGCTGACACGCAACTGGATGATCACGGCACTGGTCGGTGGCGGCGCATTTGGACTGTTGTTCTACCCGGGCAGCTGGCCGATATTCGGACCGACGCACCTGCCGCTGGTCGCTGAAGGCGTCTTGCTGTCACTGGCTGACTACACCGGCTTCCTGTATGTGCGCACGGGCACCCCGGAATACGTACGACTGGTCGAACAAGGCTCACTACGCACCTTTGGTGGTCACACCACCGTGATTGCGGCCTTCTTCTCCGCCTTC
>EF623587
GGTGACTGGGACTTCTGGCTTGATTGGAAGGATCGTCAATGGTGGCCGGTCGTGACCCCGATTGTAGGGATCACATACTGTGCTGCAATTATGTATTACCTCTGGGTGAATTACCGTCAACCGTTCGGCGCTACGCTTTGCGTAGTTTGCTTATTGGTTGGTGAATGGCTGACGCGCTACTGGGGTTTCTACTGGTGGTCGCATTACCCAATCAACTTTGTATTGCCTTCGACCATGATTCCTGGCGCGCTGGTGATGGGCACATGTCTGTTACTGACACGTAGCTGGTTGATTACAGCACTGGTTGGCGGCGGCGCATTCGGTCTGTTGTTCTATCCGGGTAACTGGCCGATATTTGGACCAACCCATCTGCCGTTGGTAGCAGAAGGCGTCCTGTTGTCGGTTGCTGATTACACGGGCTTCCTCTATGTTCGTACTGGTACACCTGAGTACGTTCGTTTGATTGAGCAAGGATCGTTGCGGACGTTTGGTGGTCACACGACCGTCATCGCTGCCTTCTTCTCTGCCTTC
>EF623588
GGGGACTGGGACTTCTGGCTTGACTGGAAAGACCGCCATTGGTGGCCGGTGGTAACCCCGATCGTGGGCATCACCTACTGTGCCACCATCATGTACTACCTGTGGGTCAACTACCGCCTGCCGTTTGGCGCGACACTGTGTATCGTGTGCCTGCTGACCGGTGAATGGCCGACCCGCTTCTGGGGCTTCTACTGGTGGTCGCACTACCCGATCAACTTCGTATTGCCCTCCACCATGATACCGGGCGCATTGGTCATGGACACCGTCATGCTGCTGACACGCAACTGGATGATCACGGCACTGGTCGGTGGCGGCGCATTTGGACTGTTGTTCTACCCGGGCAGCTGGCCGATATTCGGACCGACGCACCTGCCGCTGGTCGCTGAAGGCGTCTTGCTGTCACTGGCTGACTACACCGGCTTCCTGTATGTGCGCACGGGCACCCCGGAATACGTACGACTGGTCGAACAAGGCTCACTACGCACCTTTGGTGGTCACACCACCGTGATTGCGGCCTTCTTCTCCGCCTTC
>EF623589
GGCGACTGGGACTTCTGGCTTGACTGGAAAGACCGCCAATGGTGGCCGGTGGTAACCCCGATCGTGGGCATCACCTACTGTGCCACCATCATGTACTACCTGTGGGTCAACTACCGCCTGCCGTTTGGCGCGACACTGTGTATCGTGTGCCTGCTGACCGGTGAATGGCCGACCCGCTTCTGGGGCTTCTACTGGTGGTCGCACTACCCGATCAACTTCGTATTGCCCTCCACCATGATACCGGGCGCATTGGTCATGGACACCGTCATGCTGCTGACACGCAACTGGATGATCACGGCACTGGTCGGTGGCGGCGCATTTGGACTGTTGTTCTACCCGGGCAACTGGCCGATATTCGGACCGACGCACCTGCCGCTGGTCGCTGAAGGCGTCTTGCTGTCACTGGCTGACTACACCGGCTTCCTGTATGTGCGCACGGGCACCCCGGAATACGTACGACTGATCGAACAAGGCTCACTACGCACCTTTGGTGGTCACACCACCGTGATTGCGGCCTTCTTCTCCGCCTTC
>EF623590
GGGGACTGGGACTTCTGGCTTGACTGGAAGGATCGTCAATGGTGGCCGGTAGTGACCCCGATTGTAGGGATCACATACTGTGCAGCACTGATGTATTACCTCTGGGTGAATTACCGGCAACCGTTTGGCGCTACGCTTTGCGTAGTTTGCTTATTGGTTGGTGAATGGCTGACGCGCTACTGGGGTTTCTACTGGTGGTCGCATTATCCGATCAACTTTGTATTGCCTTCGACCATGATTCCTGGTGCGCTGGTGATGGACACATGTCTGTTACTGACACGCAGCTGGTTGATTACAGCACTGGTTGGTGGCGGCGCATTCGGTTTGTTGTTCTATCCGGGTAACTGGCCGATTTTTGGACCAACCCATCTGCCGTTGGTAGCAGAAGGCGTCCTGTTGTCGGTTGCTGATTACACGGGCTTTCTCTATGTTCGTACTGGTACACCTGAGTACGTTCGTTTGATTGAGCAAGGATCATTGCGGACCTTTGGTGGTCACACGACCGTCATCGCTGCCTTCTTCTCTGCCTTC
>EF623591
GGGGACTGGGACTTCTGGCTTGACTGGAAGGATCGTCAATGGTGGCCAGTAGTGACCCCGATTGTAGGGATCACATACTGTGCAGCAATAATGTATTACCTCTGGGTGAATTACCGGCAACCGTTTGGCGCTACGCTCTGCGTGGTTTGCCTGCTGGTTGGTGAATGGCTGACGCGCTGCTGGGGTTTCTACTGGTGGTCGCATTACCCAATCAACTTTGTACTGCCTTCGACCATGATTCCTGGCGCGCTGGTAATGGACACTTGTCTGTTACTGACACGTAGCTGGTTGATTACAGCACTGGTTGGCGGCGGCGCATTCGGTCTGTTGTTCTATCCGGGTAACTGGCCGATCTTTGGACCAACCCATCTGCCGTTGGTAGCAGAAGGCGTCCTGTTGTCGGTTGCTGATTACACGGGTTTCCTCTATGTTCGTACAGGTACACCTGAATACGTTCGGTTGATTGAGCAAGGATCGTTGCGGACCTTTGGTGGTCATACGACCGTCATCGCTGCCTTCTTCTCTGCCTTC
>EF623592
GGAGACTGGGACTTCTGGCTTGACTGGAAGGATCGTCAATGGTGGCCGGTAGTGACCCCGATTGTAGGGATCACATACTGTGCAGCACTGATGTATTACCTCTGGGTGAATTACCGGCAACCGTTTGGCGCTATGCTTTGCGTAGTTTGCCTATTGGTTGGTGAATGGCTGACGCGCTACTGGGGTTTCTACTGGTGGTCGCATTATCCGATCAACTTTGTATTGCCTTCGACCATGATTCCTGGCGCGCTGGTGATGGACACATGTCTGTTACTGACACGTAGCTGGTTGATTACAGCACTGGTTGGTGGCGGCGCATTCGGTTTGTTGTTCTATCCGGGTAACTGGCCGATTTTTGGACCAACCCATCTGCCGTTGGTAGCAGAAGGCGTCCTGTTGTCGGTTGCTGATTACACGGGCTTTCTCTATGTTCGTACTGGTACACCTGAGTACGTTCGTTTGATTGAGCAAGGATCATTGCGAACCTTTGGTGGTCACACGACCGTCATCGCTGCGTTCTTCTCAGCCTTC
>EF623593
GGCGACTGGGACTTCTGGCTTGACTGCAAGGATCGTCAATGGTGGCCGGTAGTGACCCCGATTGTAGGGATCACATACTGTGCAGCACTGATGTATTACCTCTGGGTGAATTACCGGCAACCGTTTGGCGCTACGCTTTGCGTAGTTTGCTTATTGGTTGGTGAATGGCTGACGCGCTACTGGGGTTTTTACTGGTGGTCGCATTATCCGATCAACTTTGTATTGCCTTCGACCATGATTCCTGGTGCGCTGGTGATGGACACATGTCTGTTACTGACACGCAGCTGGTTGATTACAGCACTGGTTGGTGGCGGCGCATTCGGTTTGTTGTTCTATCCGGGTAACTGGCCGATTTTTGGACCAACCCATCTGCCGTTGGTAGCAGAAGGCGTCCTGTTGTCGGTTGCTGATTACACGGGCTTTCTCTATGTTCGTACTGGTACACCTGAGTACGTTCGTTTGATTGAGCAAGGATCATTGCGGACCTTTGGTGGTCACACGACCGTCATCGCTGCGTTCTTCTCCGCCTTC
>EF623594
GGGGACTGGGACTTCTGGCTTGACTGGAAAGACCGCCAATGGTGGCCGGTGGTAACCCCGATCGTGGGCATCACCTACTGTGCCACCATCATGTACTACCTGTGGGTCAACTACCGCCTGCCGTTTGGCGCGACACTGTGTATCGTGTGCCTGCTGACCGGTGAATGGCCGACCCGCTTCTGGGGCTTCTACTGGTGGTCGCACTACCCGATCAACTTCGTATTGCCCTCCACCATGATACCGGGCGCATTGGTCATGGACACCGTCATGCTGCTGACACGCAACTGGATGATCACGGCACTGGTCGGTGGCGGCGCATTTGGACTGTTGTTCTACCCGGGCAACTGGCCGATATTCGGACCGACGCACCTGCCGCTGGTCGCTGAAGGCGTCTTGCTGTCACTGGCTGACTACACCGGCTTCCTGTATGTGCGCACGGGCACCCCGGAATACGTACGACTGATCGAACAAGGCTCACTACGCACCTTTGGTGGTCACACCACCGTGATTGCGGCCTTCTTCTCCGCCTTC
>EF623596
GGGGACTGGGACTTCTGGCTTGACTGGAAAGACCGCCAATGGTGGCCGGTGGTAACCCCGATCGTGGGCATCACCTACTGTGCCACCATCATGTACTACCTGTGGGTCAACTACCGCCTGCCGTTTGGCGCGACACTGTGTATCGTGTGCCTGCTGACCGGTGAATGGCCGACCCGCTTCTGGGGCTTCTACTGGTGGTCGCACTACCCGATCAACTTCGTATTGCCCTCCACCATGATACCGGGCGCATTGGTCATGGACACCGTCATGCTGCTGACACGCAACTGGATGATCACGGCACTGGTCGGTGGCGGCGCATTTGGACTGTTGTTCTACCCGGGCAACTGGCCGATATTCGGACCGACGCACCTGCCGCTGGTCGCTGAAGGCGTCTTGCTGTCACTGGCTGACTACACCGGCTTCCTGTATGTGCGCACGGGCACCCCGGAATACGTACGACTGATCGAACAAGGCTCACTACGCACCTTTGGTGGTCACACCACCGTGATTGCGGCCTTCTTCTCCGCCTTC
>EF623598
GGTGACTGGGACTTCTGGCTTGACTGGAAAGACCGCCAATGGTGGCCGGTGGTAACCCCGATCGTGGGCATCACCTACTGTGCCACCATCATGTACTACCTGTGGGTCAACTACCGCCTGCCGTTTGGCGCGACACTGTGTATCGTGTGCCTGCTGACCGGTGAATGGCCGACCCGCTTCTGGGGCTTCTACTGGTGGTCGCACTACCCGATCAACTTCGTATTGCCCTCCACCATGATACCGGGCGCATTGGTCATGGACACCGTCATGCTGCTGACACGCAACTGGATGATCACGGCACTGGTCGGTGGCGGCGCATTTGGACTGTTGTTCTACCCGGGCAACTGGCTGATATTCGGACCGACGCACCTGCCGCTGGTCGCTGAAGGCGTCTTGCTGTCACTGGCTGACTACACCGGCTTCCTGTATGTGCGCACGGGCACCCCGGAATACGTACGACTGATCGAACAAGGCTCACTACGCACCTTTGGTGGTCACACCACCGTGATTGCGGCCTTCTTCTCTGCCTTC
>EF623595
GGAGACTGGGACTTCTGGCTTGACTGGAAGGATCGTCAATGGTGGCCGGTAGTGACCCCGATTGTAGGGATCACATACTGTGCAGCACTGATGTATTACCTCTGGGTGAATTACCGGCAACCGTTTGGCGCTACGCTTTGCGTAGTTTGCTTATTGGTTGGTGAATGGCTGACGCGCTACTGGGGTTTCTACTGGTGGTCGCATTATCCGATCAACTTTGTATTGCCTTCGACCATGATTCCTGGTGCGCTGGTGATGGACACATGTCTGTTACTGACACGCAGCTGGTTGATTACAGCACTGGTTGGTGGCGGCGCATTCGGTTTGTTGTTCTATCCGGGTAACTGGCCGATTTTTGGACCAACCCATCTGCCGTTGGTAGCAGAAGGCGTCCTGTTGTCGGTTGCTGATTACACGGGCTTTCTCTATGTTCGTACTGGTACACCTGAGTACGTTCGTTTGATTGAGCAAGGATCATTGCGGACCTTTGGTGGTCACACGACCGTCATCGCTGCCTTCTTCTCCGCCTTC
>EF623597
GGCGACTGGGACTTCTGGCTTGACTGGAAAGACCGCCAATGGTGGCCGGTGGTAACCCCGATCGTGGGCATCACCTACTGTGCCACCATCATGTACTACCTGTGGGTCAACTACCGCCTGCCGTTTGGCGCGACACTGTGTATCGTGTGCCTGCTGACCGGTGAATGGCCGACCCGCTTCTGGGGCTTCTACTGGTGGTCGCACTACCCGATCAACTTCGTATTGCCCTCCACCATGATACCGGGCGCATTGGTCATGGACACCGTCATGCTGCTGACACGCAACTGGATGATCACGGCACTGGTCGGTGGCGGCGCATTTGGACTGTTGTTCTACCCGGGCAACTGGCCGATATTCGGACCGACGCACCTGCCGCTGGTCGCTGAAGGCGTCTTGCTGTCACTGGCTGACTACACCGGCTTCCTGTATGTGCGCACGGGCACCCCGGAATACGTACGACTGATCGAACAAGGCTCACTACGCACCTTTGGTGGTCACACCACCGTGATTGCGGCCTTCTTCTCGGCCTTC
>EF623599
GGGGACTGGGACTTCTGGCTTGACTGGAAAGACCGCCAATGGTGGCCGGTGGTAACCCCGATCGTGGGCATCACCTACTGTGCCACCATCATGTACTACCTGTGGGTCAACTACCGCCTGCCGTTTGGCGCGACACTGTGTATCGTGTGCCTGCTGACCGGTGAATGGCCGACCCGCTTCTGGGGCTTCTACTGGTGGTCGCACTACCCGATCAACTTCGTATTGCCCTCCACCATGATACCGGGCGCATTGGTCATGGACACCGTCATGCTGCTGACACGCAACTGGATGATCACGGCACTGGTCGGTGGCGGCGCATTTGGACTGTTGTTCTACCCGGGCAACTGGCCGATATTCGGACCGACGCACCTGCCGCTGGTCGCTGAAGGCGTCTTGCTGTCACTGGCTGACTACACCGGCTTCCTGTATGTGCGCACGGGCACCCCGGAATACGTACGACTGATCGAACAAGGCTCACTACGCACCTTTGGTGGTCACACCACCGTGATTGCGGCCTTCTTCTCCGCCTTC
>EF623600
GGGGACTGGGACTTCTGGCTTGACTGGAAGGATCGTCAATGGTGGCCGGTCGTGACCCCGATTGTAGGGATCACATACTGTGCAGCTATTATGTATTACCTCTGGGTGAATTACCGTCAACCGTTCGGCGCTACGCTTTGCGTAGTTTGCTTATTGGTTGGTGAATGGCTGACGCGCTACTGGGGTTTCTACTGGTGGTCGCATTATCCGATCAACTTTGTATTGCCTTCGACCATGATTCCTGGCGCGTTGGTGATGGACACATGTCTGTTACTGACACGTAGCTGGTTGATTACAGCACTGGTTGGCGGCGGCGCATTCGGTCTGTTGTTCTATCCGGGTAACTGGCCGATATTTGGACCAACCCATCTGCCGTTGGTAGCAGAAGGCGTCCTGTTGTCGGTTGCTGATTACACGGGCTTCCTCTATGTTCGTACTGGTACACCTGAGTACGTTCGTTTGATTGAGCAAGGATCGTTGCGGACGTTTGGTGGTCACACGACCGTCATCGCTGCCTTCTTCTCCGCCTTC
>EF623601
GGGGACTGGGACTTCTGGCTTGACTGGAAAGACCGCCAATGGTGGCCGGTGGTAACCCCGATCGTGGGCATCACCTACTGTGCCACCATCATGTACTACCTGTGGGTCAACTACCGCCTGCCGTTTGGCGCGACACTGTGTATCGTGTGCCTGCTGACCGGTGAATGGCCGACCCGCTTCTGGGGCTTCTACTGGTGGTCGCACTACCCGATCAACTTCGTATTGCCCTCCACCATGATACCGGGCGCATTGGTCATGGACACCGTCATGCTGCTGACACGCAACTGGATGATCACGGCACTGGTCGGTGGCGGCGCATTTGGACTGTTGTTCTACCCGGGCAACTGGCCGATATTCGGACCGACGCACCTGCCGCTGGTCGCTGAAGGCGTCTTGCTGTCACTGGCTGACTACACCGGCTTCCTGTATGTGCGCACGGGCACCCCGGAATACGTACGACTGATCGAACAAGGCTCACTACGCACCTTTGGTGGTCACACCACCGTGATTGCGGCCTTCTTCTCCGCCTTC
>EF623602
GGAGACTGGGACTTCTGGCTTGACTGGAAAGACCGCCAATGGTGGCCGGTGGTAACCCCGATCGTGGGCATCACCTACTGTGCCACCATCATGTACTACCTGTGGGTCAACTACCGCCTGCCGTTTGGCGCGACACTGTGTATCGTGTGCCTGCTGACCGGTGAATGGCCGACCCGCTTCTGGGGCTTCTACTGGTGGTCGCACTACCCGATCAACTTCGTATTGCCCTCCACCATGATACCGGGCGCATTGGTCATGGACACCGTCATGCTGCTGACACGCAACTGGATGATCACGGCACTGGTCGGTGGCGGCGCATTTGGACTGTTGTTCTACCCGGGCAACTGGCCGATATTCGGACCGACGCACCTGCCGCTGGTCGCTGAAGGCGTCTTGCTGTCACTGGCTGACTACACCGGCTTCCTGTATGTGCGCACGGGCACCCCGGAATACGTACGACTGATCGAACAAGGCTCACTACGCACCTTTGGTGGTCACACCACCGTGATTGCGGCCTTCTTCTCTGCCTTC
>EF623603
GGGGACTGGGACTTCTGGCTTGACTGGAAGGATCGTCAATGGTGGCCGGTAGTGACCCCGATTGTAGGGATCACATACTGTGCAGCACTGATGTATTACCTCTGGGTGAATTACCGGCAACCGTTTGGCGCTACGCTTTGCGTAGTTTGCTTATTGGTTGGTGAATGGCTGACGCGCTACTGGGGTTTCTACTGGTGGTCGCATTATCCGATCAACTTTGTATTGCCTTCGACCATGATTCCTGGTGCGCTGGTGATGGACACATGTCTGTTACTGACACGCAGCTGGTTGATTACAGCACTGGTTGGTGGCGGCGCATTCGGTTTGTTGTTCTATCCGGGTAACTGGCCGATTTTTGGACCAACCCATCTGCCGTTGGTAGCAGAAGGCGTCCTGTTGTCGGTTGCTGATTACACGGGCTTTCTCTATGTTCGTACTGGTACACCTGAGTACGTTCGTTTGATTGAGCAAGGATCATTGCGGACCTTTGGTGGTCACACGACCGTCATCGCTGCCTTCTTCTCCGCGTTC
>EF623604
GGGGACTGGGACTTCTGGCTTGACTGGAAGGATCGTCAATGGTGGCCAGTAGTGACCCCGATTGTAGGGATCACATACTGTGCAGCAATAATGTATTACCTCTGGGTGAATTACCGGCAACCGTTTGGCGCTACGCTCTGCGTGGTTTGCCTGCTGGTTGGTGAATGGCTGACGCGCTGCTGGGGTTTCTACTGGTGGTCGCATTACCCAATCAACTTTGTACTGCCTTCGACCATGATTCCTGGCGCGCTGGTAATGGACACTTGTCTGTTACTGACACGTAGCTGGTTGATTACAGCACTGGTTGGCGGCGGCGCATTCGGTCTGTTGTTCTATCCGGGTAACTGGCCGATCTTTGGACCAACCCATCTGCCGTTGGTAGCAGAAGGCGTCCTGTTGTCGGTTGCTGATTACACGGGTTTCCTCTATGTTCGTACAGGTACACCTGAATACGTTCGGTTGATTGAGCAAGGATCGTTGCGGACCTTTGGTGGTCATACGACCGTCATCGCTGCCTTCTTCTCTGCCTTC
>EF623605
GGGGACTGGGACTTCTGGCTTGACTGGAAGGATCGTCAATGGTGGCCGGTAGTGACCCCGATTGTAGGGATCACATACTGTGCAGCACTGATGTATTACCTCTGGGTGAATTACCGGCAACCGTTTGGCGCTACGCTTTGCGTAGTTTGCTTATTGGTTGGTGAATGGCTGACGCGCTACTGGGGTTTCTACTGGTGGTCGCATTATCCGATCAACTTTGTATTGCCTTCGACCATGATTCCTGGTGCGCTGGTGATGGACACATGTCTGTTACTGACACGCAGCTGGTTGATTACAGCACTGGTTGGTGGCGGCGCATTCGGTTTGTTGTTCTATCCGGGTAACTGGCCGATTTTTGGACCAACCCATCTGCCGTTGGTAGCAGAAGGCGTCCTGTTGTCGGTTGCTGATTACACGGGCTTTCTCTATGTTCGTACTGGTACACCTGAGTACGTTCGTTTGATTGAGCAAGGATCATTGCGGACCTTTGGTGGTCACACGACCGTCATCGCTGCCTTCTTCTCTGCCTTC
>EF623606
GGTGACTGGGACTTCTGGCTTGACTGGAAAGACCGTCAATGGTGGCCGGTTGTAACACCGATTGTAGGCATTATGTATTGTTCAGCCCTGATGTATTATTTATGGGTAAACTATCGCCTGCCATTTGGTGCGACACTCTGCATCGTATGCCTGTTAGTAGGTGAATGGCTGACCCGTTACTGGGGATTCTACTGGTGGTCACATTACCCAATCAACTTTGTACTACCATCAACCATGATACCTGGAGCATTGATGCTGGATACAATTTTGTTATTGACGGGTAACTGGCTGGTTACAGCCCTGCTAGGCGGTGGTTTCTGGGGATTATTTTTCTATCCAGGCAACTGGCCGATATTTGGCCCGACCCACTTACCGGTGGTAGTAGAAGGTGTATTGCTGTCAGTCGCTGACTACACCGGATTTCTGTACGTACGTACAGGAACACCGGAATATGTGCGTTTGATAGAACAAGGATCACTGCGTACTTTTGGTGGCCACACCACGGTGATTGCGGCCTTCTTCTCCGCCTTC
>EF623607
GGTGACTGGGACTTCTGGCTTGACTGGAAAGACCGTCAATGGTGGCCGGTTGTAACACCGATTGTAGGCATTATGTATTGTTCAGCCCTGATGTATTATTTATGGGTAAACTATCGCCTGCCATTTGGTGCGACACTCTGCATCGTATGCCTGTTAGTAGGTGAATGGCTGACCCGTTACTGGGGATTCTACTGGTGGTCACATTACCCAATCAACTTTGTACTACCATCAACCATGATACCTGGAGCATTGATGCTGGATACAATTTTGTTATTGACGGGTAACTGGCTGGTTACAGCCCTGCTAGGCGGTGGTTTCTGGGGATTATTTTTCTATCCAGGCAACTGGCCGATATTTGGCCCGACCCACTTACCGGTGGTAGTAGAAGGTGTATTGCTGTCAGTCGCTGACTACACCGGATTTCTGTACGTACGTACAGGAACACCGGAATATGTGCGTTTGATAGAACAAGGATCACTGCGTACTTTTGGTGGCCACACCACGGTGATTGCGGCCTTCTTCTCAGCCTTC
>EF623608
GGGGACTGGGACTTCTGGCTTGACTGGAAAGACCGTCAATGGTGGCCGGTTGTAACACCGATTGTAGGCATTATGTATTGTTCAGCCCTGATGTATTATTTATGGGTAAACTATCGCCTGCCATTTGGTGCGACACTCTGCATCGTATGCCTGTTAGTAGGTGAATGGCTGACCCGTTACTGGGGATTCTACTGGTGGTCACATTACCCAATCAACTTTGTACTACCATCAACCATGATACCTGGAGCATTGATGCTGGATACAATTTTGTTATTGACGGGTAACTGGCTGGTTACAGCCCTGCTAGGCGGTGGTTTCTGGGGATTATTTTTCTATCCAGGCAACTGGCCGATATTTGGCCCGACCCACTTACCGGTGGTAGTAGAAGGTGTATTGCTGTCAGTCGCTGACTACACCGGATTTCTGTACGTACGTACAGGAACACCGGAATATGTGCGTTTGATAGAACAAGGATCACTGCGTACTTTTGGTGGCCACACCACGGTGATTGCGGCCTTCTTCTCTGCCTTC
>EF623609
GGAGACTGGGACTTCTGGCTTGACTGGAAAGACCGTCAATGGTGGCCGGTTGTAACACCGATTGTAGGCATTATGTATTGTTCAGCCCTGATGTATTATTTATGGGTAAACTATCGCCTGCCATTTGGTGCGACACTCTGCATCGTATGCCTGTTAGTAGGTGAATGGCTGACCCGTTACTGGGGATTCTACTGGTGGTCACATTACCCAATCAACTTTGTACTACCATCAACCATGATACCTGGAGCATTGATGCTGGATACAATTTTGTTATTGACGGGTAACTGGCTGGTTACAGCCCTGCTAGGCGGTGGTTTCTGGGGATTATTTTTCTATCCAGGCAACTGGCCGATATTTGGCCCGACCCACTTACCGGTGGTAGTAGAAGGTGTATTGCTGTCAGTCGCTGACTACACCGGATTTCTGTACGTACGTACAGGAACACCGGAATATGTGCGTTTGATAGAACAAGGATCACTGCGTACTTTTGGTGGCCACACCACGGTGATTGCGGCCTTCTTCTCCGCCTTC
>EF623610
GGGGACTGGGACTTCTGGCTTGACTGGAAAGACCGTCAATGGTGGCCGGTTGTAACACCGATTGTAGGCATTATGTATTGTTCAGCCCTGATGTATTATTTATGGGTAAACTATCGCCTGCCATTTGGTGCGACACTCTGCATCGTATGCCTGTTAGTAGGTGAATGGCTGACCCGTTACTGGGGATTCTACTGGTGGTCACATTACCCAATCAACTTTGTACTACCATCAACCATGATACCTGGAGCATTGATGCTGGATACAATTTTGTTATTGACGGGTAACTGGCTGGTTACAGCCCTGCTAGGCGGTGGTTTCTGGGGATTATTTTTCTATCCAGGCAACTGGCCGATATTTGGCCCGACCCACTTACCGGTGGTAGTAGAAGGTGTATTGCTGTCAGTCGCTGACTACACCGGATTTCTGTACGTACGTACAGGAACACCGGAATATGTGCGTTTGATAGAACAAGGATCACTGCGTACTTTTGGTGGCCACACCACGGTGATTGCGGCCTTCTTCTCTGCCTTC
>EF623611
GGGGACTGGGACTTCTGGCTTGACTGGAAAGACCGTCAATGGTGGCCGGTTGTAACACCGATTGTAGGCATTATGTATTGTTCAGCCCTGATGTATTATTTATGGGTAAACTATCGCCTGCCATTTGGTGCGACACTCTGCATCGTATGCCTGTTAGTAGGTGAATGGCTGACCCGTTACTGGGGATTCTACTGGTGGGCACATTACCCAATCAACTTTGTACTACCATCAACCATGATACCTGGAGCATTGATGCTGGATACAATTTTGTTATTGACGGGTAACTGGCTGGTTACAGCCCTGCTAGGCGGTGGTTTCTGGGGATTATTTTTCTATCCAGGCAACTGGCCGATATTTGGCCCGACCCACTTACCGGTGGTAGTAGAAGGTGTATTGCTGTCAGTCGCTGACTACACCGGATTTCTGTACGTACGTACAGGAACACCGGAATATGTGCGTTTGATAGAACAAGGATCACTGCGTACTTTTGGTGGCCACACCACGGTGATTGCGGCCTTCTTCTCTGCCTTC
>EF623612
GGTGACTGGGACTTCTGGCTTGACTGGAAAGACCGTCAATGGTGGCCGGTTGTAACACCGATTGTAGGCATTATGTATTGTTCAGCCCTGATGTATTATTTATGGGTAAACTATCGCCTGCCATTTGGTGCGACACTCTGCATCGTATGCCTGTTAGTAGGTGAATGGCTGACCCGTTACTGGGGATTCTACTGGTGGTCACATTACCCAATCAACTTTGTACTACCATCAACCATGATACCTGGAGCATTGATGCTGGATACAATTTTGTTATTGACGGGTAACTGGCTGGTTACAGCCCTGCTAGGCGGTGGTTTCTGGGGATTATTTTTCTATCCAGGCAACTGGCCGATATTTGGCCCGACCCACTTACCGGTGGTAGTAGAAGGTGTATTGCTGTCAGTCGCTGACTACACCGGATTTCTGTACGTACGTACAGGAACACCGGAATATGTGCGTTTGATAGAACAAGGATCACTGCGTACTTTTGGTGGCCACACCACGGTGATTGCGGCCTTCTTCTCAGCCTTC
>EF623613
GGCGACTGGGACTTCTGGCTTGACTGGAAAGACCGTCAATGGTGGCCGGTTGTAACACCGATTGTAGGCATTATGTATTGTTCAGCCCTGATGTATTATTTATGGGTAAACTATCGCCTGCCATTTGGTGCGACACTCTGCATCGTATGCCTGTTAGTAGGTGAATGGCTGACCCGTTACTGGGGATTCTACTGGTGGTCACATTACCCAATCAACTTTGTACTACCATCAACCATGATACCTGGAGCATTGATGCTGGATACAATTTTGTTATTGACGGGTAACTGGCTGGTTACAGCCCTGCTAGGCGGTGGTTTCTGGGGATTATTTTTCTATCCAGGCAACTGGCCGATATTTGGCCCGACCCACTTACCGGTGGTAGTAGAAGGTGTATTGCTGTCAGTCGCTGACTACACCGGATTTCTGTACGTACGTACAGGAACACCGGAATATGTGCGTTTGATAGAACAAGGATCACTGCGTACTTTTGGTGGCCACACCACGGTGATTGCGGCCTTCTTCTCTGCCTTC
>EF623614
GGGGACTGGGACTTCTGGCTTGACTGGAAAGACCGTCAATGGTGGCCGGTTGTAACACCGATTGTAGGCATTATGTATTGTTCAGCCCTGATGTATTATTTATGGGTAAACTATCGCCTGCCATTTGGTGCGACACTCTGCATCGTATGCCTGTTAGTAGGTGAATGGCTGACCCGTTACTGGGGATTCTACTGGTGGTCACATTACCCAATCAACTTTGTACTACCATCAACCATGATACCTGGAGCATTGATGCTGGATACAATTTTGTTATTGACGGGTAACTGGCTGGTTACAGCCCTGCTAGGCGGTGGTTTCTGGGGATTATTTTTCTATCCAGGCAACTGGCCGATATTTGGCCCGACCCACTTACCGGTGGTAGTAGAAGGTGTATTGCTGTCAGTCGCTGACTACACCGGATTTCTGTACGTACGTACAGGAACACCGGAATATGTGCGTTTGATAGAACAAGGATCACTGCGTACTTTTGGTGGCCACACCACGGTGATTGCGGCCTTCTTCTCTGCCTTC
>EF623615
GGGGACTGGGACTTCTGGCTTGACTGGAAAGACCGTCAATGGTGGCCGGTTGTAACACCGATTGTAGGCATTATGTATTGTTCAGCCCTGATGTATTATTTATGGGTAAACTATCGCCTGCCATTTGGTGCGACACTCTGCATCGTATGCCTGTTAGTAGGTGAATGGCTGACCCGTTACTGGGGATTCTACTGGTGGTCACATTACCCAATCAACTTTGTACTACCATCAACCATGATACCTGGAGCATTGATGCTGGATACAATTTTGTTATTGACGGGTAACTGGCTGGTTACAGCCCTGCTAGGCGGTGGTTTCTGGGGATTATTTTTCTATCCAGGCAACTGGCCGATATTTGGCCCGACCCACTTACCGGTGGTAGTAGAAGGTGTATTGCTGTCAGTCGCTGACTACACCGGATTTCTGTACGTACGTACAGGAACACCGGAATATGTGCGTTTGATAGAACAAGGATCACTGCGTACTTTTGGTGGCCACACCACGGTGATTGCGGCCTTCTTCTCTGCCTTC
>EF623619
GGAGACTGGGACTTCTGGCTTGACTGGAAAGACCGTCAATGGTGGCCGGTTGTAACACCGATTGTAGGCATTATGTATTGTTCAGCCCTGATGTATTATTTATGGGTAAACTATCGCCTGCCATTTGGTGCGACACTCTGCATCGTATGCCTGTTAGTAGGTGAATGGCTGACCCGTTACTGGGGATTCTACTGGTGGTCACATTACCCAATCAACTTTGTACTACCATCAACCATGATACCTGGAGCATTGATGCTGGATACAATTTTGTTATTGACGGGTAACTGGCTGGTTACAGCCCTGCTAGGCGGTGGTTTCTGGGGATTATTTTTCTATCCAGGCAACTGGCCGATATTTGGCCCGACCCACTTACCGGTGGTAGTAGAAGGTGTATTGCTGTCAGTCGCTGACTACACCGGATTTCTGTACGTACGTACAGGAACACCGGAATATGTGCGTTTGATAGAACAAGGATCACTGCGTACTTTTGGTGGCCACACCACGGTGATTGCGGCCTTCTTCTCCGCCTTC
>EF623618
GGGGACTGGGACTTCTGGCTTGACTGGAAAGACCGTCAATGGTGGCCGGTTGTAACACCGATTGTAGGCATTATGTATTGTTCAGCCCTGATGTATTATTTATGGGTAAACTATCGCCTGCCATTTGGTGCGACACTCTGCATCGTATGCCTGTTAGTAGGTGAATGGCTGACCCGTTACTGGGGATTCTACTGGTGGTCACATTACCCAATCAACTTTGTACTACCATCAACCATGATACCTGGAGCATTGATGCTAGATACAATTTTGTTATTGACGGGTAACTGGCTGGTTACAGCCCTGCTAGGCGGTGGTTTCTGGGGATTATTTTTCTATCCAGGCAACTGGCCGATATTTGGCCCGACCCACTTACCGGTGGTAGTAGAAGGTGTATTGCTGTCAGTCGCTGACTACACCGGATTTCTGTACGTACGTACAGGAACACCGGAATATGTGCGTTTGATAGAACAAGGATCACTGCGTACTTTTGGTGGCCACACCACGGTGATTGCGGCCTTCTTCTCAGCCTTC
>EF623617
GGGGACTGGGACTTCTGGCTTGACTGGAAAGACCGTCAATGGTGGCCGGTTGTAACACCGATTGTAGGCATTATGTATTGTTCAGCCCTGATGTATTATTTATGGGTAAACTATCGCCTGCCATTTGGTGCGACACTCTGCATCGTATGCCTGTTAGTAGGTGAATGGCTGACCCGTTACTGGGGATTCTACTGGTGGTCACATTACCCAATCAACTTTGTACTACCATCAACCATGATACCTGGAGCATTGATGCTAGATACAATTTTGTTATTGACGGGTAACTGGCTGGTTACAGCCCTGCTAGGCGGTGGTTTCTGGGGATTATTTTTCTATCCAGGCAACTGGCCGATATTTGGCCCGACCCACTTACCGGTGGTAGTAGAAGGTGTATTGCTGTCAGTCGCTGACTACACCGGATTTCTGTACGTACGTACAGGAACACCGGAATATGTGCGTTTGATAGAACAAGGATCACTGCGTACTTTTGGTGGCCACACCACGGTGATTGCGGCCTTCTTCTCAGCCTTC
>EF623616
GGGGACTGGGACTTCTGGCTTGACTGGAAAGACCGTCAATGGTGGCCGGTTGTAACACCGATTGTAGGCATTATGTATTGTTCAGCCCTGATGTATTATTTATGGGTAAACTATCGCCTGCCATTTGGTGCGACACTCTGCATCGTATGCCTGTTCGTAGGTGAATGGCTGACCCGTTACTGGGGATTCTACTGGTGGTCACATTACCCAATCAACTTTGTACTACCATCAACCATGATACCTGGAGCATTGATGCTGGATACAATTTTGTTATTGACGGGTAACTGGCTGGTTACAGCCCTGCTAGGCGGTGGTTTCTGGGGATTATTTTTCTATCCAGGCAACTGGCCGATATTTGGCCCGACCCACTTACCGGTGGTAGTAGAAGGTGTATTGCTGTCAGTCGCTGACTACACCGGATTTCTGTACGTACGTACAGGAACACCGGAATATGTGCGTTTGATAGAACAAGGATCACTGCGTACTTTTGGTGGCCACACCACGGTGATTGCGGCCTTCTTCTCCGCCTTC
>EF623537
GGGGACTGGGACTTCTGGCTTGACTGGAAAGACCGCCAATGGTGGCCGGTGGTAACCCCGATCGTGGGCATCACCTACTGTGCCACCATCATGTACTACCTGTGGGTCAACTACCGCCTGCCGTTTGGCGCGACACTGTGTATCGTGTGCCTGCTGACCGGTGAATGGCCGACCCGCTTCTGGGGCTTCTACTGGTGGTCGCACTACCCGATCAACTTCGTATTGCCCTCCACCATGATACCGGGCGCATTGGTCATGGACACCGTCATGCTGCTGACACGCAACTGGATGATCACGGCACTGGTCGGTGGCGGCGCATTTGGACTGTTGTTCTACCCGGGCAACTGGCCGATATTCGGACCGACGCACCTGCCGCTGGTCGCTGAAGGCGTCTTGCTGTCACTGGCTGACTACACCGGCTTCCTGTATGTGCGCACGGGCACCCCGGAATACGTACGACTGATCGAACAAGGCTCACTACGCACCTTTGGTGGTCACACCACCGTGATTGCGGCCTTCTTCTCCGCGTTC
>EF623538
GGGGACTGGGACTTCTGGCTTGACTGGAAAGGCCGCCAATGGTGGCCGGTGGTAACCCCGATCGTGGGCATCACCTACTGTGCCACCATCATGTACTACCTGTGGGTCAACTACCGCCTGCCGTTTGGCGCGACACTGTGTATCGTGTGCCTGCTGACCGGTGAATGGCTGACCCGCTTCTGGGGCTTCTACTGGTGGTCGCACTACCCGATCAACTTCGTATTGCCCTCCACCATGATACCGGGCGCATTGGTCATGGACACCGTCATGCTGCTGACACGCAACTGGATGATCACGGCACTGGTCGGTGGCGGCGCATTTGGACTGTTGTTCTACCCGGGCAACTGGCCGATATTCGGACCGACGCACCTGCCGCTGGTCGCTGAAGGCGTCTTGCTGTCACTGGCTGACTACACCGGCTTCCTGTATGTGCGCACGGGCACCCCGGAATACGTACGACTGATCGAACATGGCTCACTACGCACCTTTGGTGGTCACACCACCGTGATTGCGGCCTTCTTCTCTGCCTTC
>EF623539
GGTGACTGGGACTTCTGGCTTGACTGGAAAGACCGCCAATGGTGGCCGGTGGTAACCCCGATCGTGGGCATCACCTACTGTGCCACCATCATGTACTACCTGTGGGTCAACTACCGCCTGCCGTTTGGCGCGACACTGTGTATCGTGTGCCTGCTGACCGGTGAATGGCTGACCCGCTTCTGGGGCTTCTACTGGTGGTCGCACTACCCGATCAACTTCGTATTGCCCTCCACCATGATACCGGGCGCATTGGTCATTGACACCGTCATGCTGCTGACACGCAACTGGATGATCACGGCACTGGTCGGTGGCGGCGCATTTGGACTGTTGTTCTACCCGGGCAACTGGCCGATATTCGGACCGACGCACCTGCCGCTGGTCGCTGAAGGCGTCTTGCTGTCACTGGCTGACTACACCGGCTTCCTGTATGTGCGCACGGGCACCCCGGAATACGTACGACTGATCGAACAAGGCTCACTACGCACCTTTGGTGGTCACACCACCGTGATTGCGGCGTTCTTCTCTGCCTTC
>EF623541
GGAGACTGGGACTTCTGGCTTGACTGGAAAGACCGCCAATGGTGGCCGGTGGTAACCCCGATCGTGGGCATCACCTACTGTGCCACCATCATGTACTACCTGTGGGTCAACTACCGCCTGCCGTTTGGCGCGACACTGTGTATCGTGTGCCTGCTGACCGGTGAATGGCTGACCCGCTTCTGGGGCTTCTACTGGTGGTCGCACTACCCGATCAACTTCGTATTGCCCTCCACCATGATACCGGGCGCATTGGTCATGGACACCGTCATGCTGCTGACACGCAACTGGATGATCACGGCACTGGTCGGTGGCGGCGCATTTGGACTGTTGTTCTACCCGGGCAACTGGCCGATATTCGGACCGACGCACCTGCCGCTGGTCGCTGAAGGCGTCTTGCTGTCACTGGCTGACTACACCGGCTTCCTGTATGTGCGCACGGGCACCCCGGAATACGTACGACTGATCGAACAAGGCTCACTACGCACCTTTGGTGGTCACACCACCGTGATTGCGGCCTTCTTCTCTGCCTTC
>EF623540
GGGGACTGGGACTTCTGGCTTGACTGGAAAGACCGCCAATGGTGGCCGGTGGTAACCCCGATCGTGGGCATCACCTACTGTGCCACCATCATGTACTACCTGTGGGTCAACTACCGCCTGCCGTTTGGCGCGACACTGTGTATCGTGTGCCTGCTGACCGGTGAATGGCTGACCCGCTTCTGGGGCTTCTACTGGTGGTCGCACTACCCGATCAACTTCGTATTGCCCTCCACCATGATACCGGGCGCATTGGTCATGGACACCGTCATGCTGCTGACACGCAACTGGATGATCACGGCACTGGTCGGTGGCGGCGCATTTGGACTGTTGTTCTACCCGGGCAACTGGCCGATATTCGGACCGACGCACCTGCCGCTGGTCGCTGAAGGCGTCTTGCTGTCACTGGCTGACTACACCGGCTTCCTGTATGTGCGCACGGGCACCCCGGAATACGTACGACTGATCGAACAAGGCTCACTACGCACCTTTGGTGGTCACACCACCGTGATTGCGGCCTTCTTCTCTGCCTTC
>EF623542
GGGGACTGGGACTTCTGGCTTGACTGGAAAGACCGCCAATGGTGGCCGGTGGTAACCCCGATCGTGGGCATCACCTACTGTGCCACCATCATGTACTACCTGTGGGTCAACTACCGCCTGCCGTTTGGCGCGACACTGTGTATCGTGTGCCTGCTGACCGGTGAATGGCCGACCCGCTTCTGGGGCTTCTACTGGTGGTCGCACTACCCGATCAACTTCGTATTGCCCTCCACCATGATACCGGGCGCATTGGTCATGGACACCGTCATGCTGCTGACACGCAACTGGATGATCACGGCACTGGTCGGTGGCGGCGCATTTGGACTGTTGTTCTACCCGGGCAACTGGCCGATATTCGGACCGACGCACCTGCCGCTGGTCGCTGAAGGCGTCTTGCTGTCACTGGCTGACTACACCGGCTTCCTGTATGTGCGCACGGGCACCCCGGAATACGTACGACTGATCGAACAAGGCTCACTACGCACCTTTGGTGGTCACACCACCGTGATTGCGGCCTTCTTCTCTGCCTTC
>EF623543
GGGGACTGGGACTTCTGGCTTGACTGGAAAGACCGCCAATGGTGGCCGGTGGTAACCCCGATCGTGGGCATCACCTACTGTGCCACCATCATGTACTACCTGTGGGTCAACTACCGCCTGCCGTTTGGCGCGACACTGTGTATCGTGTGCCTACTGACCGGTGAATGGCTGACCCGCTTCTGGGGCTTCTACTGGTGGTCGCACTACCCGATCAACTTCGTATTGCCCTCCACCATGATACCGGGCGCATTGGTCATGGACACCGTCACGCTGCTGACACGCAACTGGATGATCACGGCACTGGTCGGTGGCGGCGCATTTGGACTGTTGTTCTACCCGGGCAACTGGCCGATATTCGGACCGACGCACCTGCCGCTGGTCGCTGAAGGCGTCTTGCTGTCACTGGCTGACTACACCGGCTTCCTGTATGTGCGCACGGGCACCCCGGAATACGTACGACTGATCGAACAAGGCTCACTACGCACCTTTGGTGGTCACACCACCGTGATTGCGGCCTTCTTCTCCGCCTTC
>EF623544
GGTGACTGGGACTTCTGGCTTGACTGGAAAGACCGCCAATGGTGGCCGGTGGTAACCCCGATCGTGGGCATCACCTACTGTGCCACCATCATGTACTACCTGTGGGTCAACTACCGCCTGCCGTTTGGCGCGACACTGTGTATCGTGTGCCTGCTGACCGGTGAATGGCTGACCCGCTTCTGGGGCTTCTACTGGTGGTCGCACTACCCGATCAACTTCGTATTGCCCTCCACCATGATACCGGGCGCATTGGTCATGGACACCGTCATGCTGCTGACACGCAACTGGATGATCACGGCACTGGTCGGTGGCGGCGCATTTGGACTGTTGTTCTACCCGGGCAACTGGCCGATATTCGGACCGACGCACCTGCCGCTGGTCGCTGAAGGCGTCTTGCTGTCACTGGCTGACTACACCGGCTTCCTGTATGTGCGCACGGGCACCCCGGAATACGTACGACTGATCGAACAAGGCTCACTACGCACCTTTGGTGGTCACACCACCGTGATTGCGGCCTTCTTCTCTGCCTTC
>EF623545
GGGGACTGGGACTTCTGGCTTGACTGGAAAGACCGCCAATGGTGGCCGGTGGTAACCCCGATCGTGGGCATCACCTACTGTGCCACCATCATGTACTACCTGTGGGTCAACTACCGCCTGCCGTTTGGCGCGACACTGTGTATCGTGTGCCTGCTGACCGGTGAATGGCCGACCCGCTTCTGGGGCTTCTACTGGTGGTCGCACTACCCGATCAACTTCGTATTGCCCTCCACCATGATACCGGGCGCATTGGTCATGGACACCGTCATGCTGCTGACACGCAACTGGATGATCACGGCACTGGTCGGTGGCGGCGCATTTGGACTGTTGTTCTACCCGGGCAACTGGCCGATATTCGGACCGACACACCTGCCGCTGGTCGCTGAAGGCGTCTTGCCGTCACTGGCTGACTACACCGGCTTCCTGTATGTGCGCACGGGCACCCCGGAATACGTACGACTGATCGAACAAGGCTCACTACGCACCTTTGGTGGTCACACCACCGTGATTGCGGCCTTCTTCTCGGCGTTC
>EF623546
GGGGACTGGGACTTCTGGCTTGACTGGAAAGACCGCCAATGGTGGCCGGTGGTAACCCCGATCGTGGGCATCACCTACTGTGCCACCATCATGTACTACCTGTGGGTCAACTACCGCCTGCCGTTTGGCGCGACACTGTGTATCGTGTGCCTGCTGACCGGTGAATGGCTGACCCGCTTCTGGGGCTTCTACTGGTGGTCGCACTACCCGATCAACTTCGTATTGCCCTCCACCATGATACCGGGCGCATTGGTCATGGACACCGTCATGCTGCTGACACGCAACTGGATGATCACGGCACTGGTCGGTGGCGGCGCATTTGGACTGTTGTTCTACCCGGGCAACTGGCCGATATTCGGACCGACGCACCTGCCGCTGGTCGCTGAAGGCGTCTTGCTGTCACTGGCTGACTACACCGGCTTCCTGTATGTGCGCACGGGCACCCCGGAATACGTACGACTGATCGAACAAGGCCCACTACGCACCTTTGGTGGTCACACCACCGTGATTGCGGCCTTCTTCTCTGCCTTC
>EF623547
GGGGACTGGGACTTCTGGCTTGACTGGAAAGACCGCCAATGGTGGCCGGTGGTAACCCCGATCGTGGGCATCACCTACTGTGCCACCATCATGTACTACCTGTGGGTCAACTACCGCCTGCCGTTTGGCGCGACACTGTGTATCGTGTGCCTGCTGACCGGTGAATGGCTGACCCGCTTCTGGGGCTTCTACTGGTGGTCGCACTACCCGATCAACTTCGTACTGCCCTCCACCATGATACCGGGCGCATTGGTCATGGACACCGTCATGCTGCTGACACGCAACTGGATGATCACGGCACTGGTCGGTGGCGGCGCATTTGGACTGTTGTTCTACCCGGGCAACTGGCCGATATTCGGACCGACGCACCTGCCGCTGGTCGCTGAAGGCGTCTTGCTGTCACTGGCTGACTACACCGGCTTCCTGTATGTGCGCACGGGCACCCCGGAATACGTACGACTGATCGAACAAGGCTCACTACGCACCTTTGGTGGTCACACCACCGTGATTGCGGCCTTCTTCTCAGCCTTC
>EF623548
GGGGACTGGGACTTCTGGCTTGACTGGAAAGACCGCCAATGGTGGCCGGTGGTAACCCCGATCGTGGGCATCACCTACTGTGCCACCATCATGTACTACCTGTGGGTCAACTACCGCCTGCCGTTTGGCGCGACACTGTGTATCGTGTGCCTGCTGACCGGTGAATGGCTGACCCGCTTCTGGGGCTTCTACTGGTGGTCGCACTACCCGATCAACTTCGTATTGCCCTCCACCATGATACCGGGCGCATTGGTCATGGACGCCGTCATGCTGCTGACACGCAACTGGATGATCACGGCACTGGTCGGTGGCGGCGCATTTGGACTGTTGTTCTACCCGGGCAACTGGCCGATATTCGGACCGACGCACCTGCCGCTGGTCGCTGAAGGCGTCTTGCTGTCACTGGCTGACTACACCGGCTTCCTGTATGTGCGCACGGGCACCCCGGAATACGTACGACTGATCGAACAAGGCTCACTACGCACCTTTGGTGGTCACACCACCGTGATTGCGGCCTTCTTCTCCGCGTTC
>EF623549
GGGGACTGGGACTTCTGGCTTGACTGGAAAGACCGCCAATGGTGGCCGGTGGTAACCCCGATCGTGGGCATCACCTACTGTGCCACCATCATGTACTACCTGTGGGTCAACTACCGCCTGCCGTTTGGCGCGACACTGTGTATCGTGTGCCTGCTGACCGGTGAATGGCTGACCCGCTTCTGGGGCTTCTACTGGTGGTCGCACTACCCGATCAACTTCGTATTGCCCTCCACCATGATACCGGGCGCATTGGTCATGGACACCGTCATGCTGCTGACACGCAACTGGATGATCACGGCACTGGTCGGTGGCGGCGCATTTGGACTGTTGTTCTACCCGGGCAACTGGCCGATATTCGGACCGACGCACCTGCCGCTGGTCGCTGAAGGCGTCTTGCTGTCACTGGCTGACTACACCGGCTTCCTGTATGTGCGCACGGGCACCCCGGAATACGTACGACTGATCGAACAAGGCTCACTACGCACCTTTGGTGGTCACACCACCGTGATTGCGGCCTTCTTCTCCGCCTTC
>EF623550
GGCGACTGGGACTTCTGGCTTGACTGGAAAGACCGCCAATGGTGGCCGGTGGTAACCCCGATCGTGGGCATCACCTACTGTGCCACCATCATGTACTACCTGTGGGTCAACTACCGCCTGCCGTTTGGCGCGACACTGTGTATCGTGTGCCTGCTGACCGGTGAATGGCCGACCCGCTTCTGGGGCTTCTACTGGTGGTCGCACTACCCGATCAACTTCGTATTGCCCTCCACCATGATACCGGGCGCATTGGTCATGGACACCGTCATGCTGCTGACACGCAACTGGATGATCACGGCACTGGTCGGTGGCGGCGCATTTGGACTGTTGTTCTACCCGGGCAACTGGCCGATATTCGGACCGACGCACCTGCCGCTGGTCGCTGAAGGCGTCTTGCTGTCACTGGCTGACTACACCGGCTTCCTGTATGTGCGCACGGGCACCCCGGAATACGTACGACTGATCGAACAAGGCTCACTACGCACCTTTGGTGGTCACACCACCGTGATTGCGGCCTTCTTCTCGGCCTTC
>EF623551
GGGGACTGGGACTTCTGGCTTGACTGGAAAGACCGCCAATGGTGGCCGGTGGTAACCCCGATCGTGGGCATCACCTACTGTGCCACCATCATGTACTACCTGTGGGTCAACTACCGCCTGCCGTTTGGCGCGACACTGTGTATCGTGTGCCTGCTGACCGGTGAATGGCCGACCCGCTTCTGGGGCTTCTACTGGTGGTCGCACTACCCGATCAACTTCGTATTGCCCTCCACCATGATACCGGGCGCATTGGTCATGGACACCGTCATGCTGCTGACACGCAACTGGATGATCACGGCACTGGTCGGTGGCGGCGCATTTGGACTGTTGTTCTACCCGGGCAACTGGCCGATATTCGGACCGACGCACCTGCCGCTGGTCGCTGAAGGCGTCTTGCTGTCACTGGCTGACTACACCGGCTTCCTGTATGTGCGCACGGGCACCCCGGAATACGTACGACTGATCGAACAAGGCTCACTACGCACCTTTGGTGGTCACACCACCGTGATTGCGGCCTTCTTCTCTGCCTTC
>EF623552
GGGGACTGGGACTTCTGGCTTGACTGGAAAGACCGCCAATGGTGGCCGGTGGTAACCCCGATCGTGGGCATCACCTACTGTGCCACCATCATGTACTACCTGTGGGTCAACTACCGCCTGCCGTTTGGCGCGGCACTGTGTATCGTGTGCCTGCTGACCGGTGAATGGCTGACCCGCTTCTGGGGCTTCTACTGGTGGTCGCACTACCCGATCAACTTCGTATTGCCCTCCACCATGATACCGGGCGCATTGGTCATGGACACCGTCATGCTGCTGACACGCAACTGGATGATCACGGCACTGGTCGGTGGCGGCGCATTTGGACTGTTGTTCTACCCGGGCAACTGGCCGATATTCGGACCGACGCACCTGCCGCTGGTCGCTGAAGGCGTCTTGCTGTCACTGGCTGACTACACCGGCTTCCTGTATGTGCGCACGGGCACCCCGGAATACGTACGACTGTTCGAACAAGGCTCACTACGCACCTTTGGTGGTCACACCACCGTGATTGCGGCCTTCTTCTCCGCGTTC
>EF623553
GGCGACTGGGACTTCTGGCTTGACTGGAAAGACCGCCAATGGTGGCCGGTGGTAACCCCGATCGTGGGCATCACCTACTGTGCCACCATCATGTACTACCTGTGGGTCAACTACCGCCTGCCGTTTGGCGCGACACTGTGTATCGTGTGCCTGCTGACCGGTGAATGGCCGACCCGCTTCTGGGGCTTCTACTGGTGGTCGCACTACCCGATCAACTTCGTATTGCCCTCCACCATGATACCGGGCGCATTGGTCATGGACACCGTCATGCTGCTGACACGCAACTGGATGATCACGGCACTGGTCGGTGGCGGCGCATTTGGACTGTTGTTCTACCCGGGCAACTGGCCGATATTCGGACCGACGCACCTGCCGCTGGTCGCTGAAGGCGTCTTGCTGTCACTGGCTGACTACACCGGCTTCCTGTATGTGCGCACGGGCACCCCGGAATACGTACGACTGATCGAACAAGGCTCACTACGCACCTTTGGTGGTCACACCACCGTGATTGCGGCCTTCTTCTCCGCCTTC
>EF623554
GGGGACTGGGACTTCTGGCTTGACTGGAAAGACCGCCAATGGTGGCCGGTGGTAACCCCGATCGTGGGCATCACCTACTGTGCCACCATCATGTACTACCTGTGGGTCAACTACCGCCTGCCGTTTGGCGCGACACTGTGTATCGTGTGCCTGCTGACCGGTGAATGGCCGACCCGCTTCTGGGGCTTCTACTGGTGGTCGCACTACCCGATCAACTTCGTATTGCCCTCCACCATGATACCGGGCGCATTGGTCATGGACACCGTCATGCTGCTGACACGCAACTGGATGATCACGGCACTGGTCGGTGGCGGCGCATTTGGACTGTTGTTCTACCCGGGCAACTGGCCGATATTCGGACCGACGCACCTGCCGCTGGTCGCTGAAGGCGTCTTGCTGTCACTGGCTGACTACACCGGCTTCCTGTATGTGCGCACGGGCACCCCGGAATACGTACGACTGATCGAACAAGGCTCACTACGCACCTTTGGTGGTCACACCACCGTGATTGCGGCCTTCTTCTCCGCGTTC
>EF623556
GGAGACTGGGACTTCTGGCTTGACTGGAAAGACCGCCAATGGTGGCCGGTGGTAACCCCGATCGTGGGCATCACCTACTGTGCCACCATCATGTACTACCTGTGGGTCAACTACCGCCTGCCGTTTGGCGCGACACTGTGTATCGTGTGCCTGCTGACCGGTGAATGGCTGACCCGCTTCTGGGGCTTCTACTGGTGGTCGCACTACCCGATCAACTTCGTATTGCCCTCCACCATGATACCGGGCGCATTGGTCATGGACACCGTCATGCTGCTGACACGCAACTGGATGATCACGGCACTGGTCGGTGGCGGCGCATTTGGACTGTTGTTCTACCCGGGCAACTGGCCGATATTCGGACCGACGCACCTGCCGCTGGTCGCTGAAGGCGTCTTGCTGTCACTGGCTGACTACACCGGCTTCCTGTATGTGCGCACGGGCACCCCGGAATACGTACGACTGATCGAACAAGGCTCACTACGCACCTTTGGTGGTCACACCACCGTGATTGCGGCCTTCTTCTCTGCCTTC
>EF623555
GGGGACTGGGACTTCTGGCTTGACTGGAAAGACCGCCAATGGTGGCCGGTGGTAACCCCCATCGTGGGCATCACCTACTGTGCCACCATCATGTACTACCTGTGGGTCAACTACCGCCTGCCGTTTGGCGCGACACTGTGTATCGTGTGCCTGCTGACCGGTGAATGGCTGACCCGCTTCTGGGGCTTCTACTGGTGGTCGCACTACCCGATCAACTTCGTATTGCCCTCCACCATGATACCGGGCGCATTGGTCATGGACACCGTCATGCTGCTGACACGCAACTGGATGATCACGGCACTGGTCGGTGGCGGCGCATTTGGACTGTTGTTCTACCCGGGCAACTGGCCGATATTCGGACCGACGCACCTGCCGCTGGTCGCTGAAGGCGTCTTGCTGTCACTGGCTGACTACACCGGCTTCCTGTATGTGCGCACGGGCACCCCGGAATACGTACGACTGATCGAACAAGGCTCACTACGCACCTTTGGTGGTCACACCACCGTGATTGCGGCCTTCTTCTCAGCGTTC
>EF623557
GGTGACTGGGACTTCTGGCTTGACTGGAAAGACCGCCAATGGTGGCCGGTGGTAACCCCGATCGTGGGCATCACCTACTGTGCCACCATCATGTACTACCTGTGGGTCAACTACCGCCTGCCGTTTGGCGCGACACTGTGTATCGTGTGCCTGCTGACCGGTGAATGGCCGACCCGCTTCTGGGGCTTCTACTGGTGGTCGCACTACCCGATCAACTTCGTATTGCCCTCCACCATGATACCGGGCGCATTGGTCATGGACACCGTCATGCTGCTGACACGCAACTGGATGATCACGGCACTGGTCGGTGGCGGCGCATTTGGACTGTTGTTCTACCCGGGCAACTGGCCGATATTCGGACCGACGCACCTGCCGCTGGTCGCTGAAGGCGTCTTGCTGTCACTGGCTGACTACACCGGCTTCCTGTATGTGCGCACGGGCACCCCGGAATACGTACGACTGATCGAACAAGGCTCACTACGCACCTTTGGTGGTCACACCACCGTGATTGCGGCCTTCTTCTCCGCGTTC
>EF623558
GGGGACTGGGACTTCTGGCTTGACTGGAAAGACCGCCAATGGTGGCCGGTGGTAACCCCGATCGTGGGCATCACCTACTGTGCCACCATCATGTACTACCTGTGGGTCAACTACCGCCTGCCGTTTGGCGCGACACTGTGTATCGTGTGCCTGCTGACCGGTGAATGGCTGACCCGCTTCTGGGGCTTCTACTGGTGGTCGCACTACCCGATCAACTTCGTATTGCCCTCCACCATGATACCGGGCGCATTGGTCATGGACACCGTCATGCTGCTGACACGCAACTGGATGATCACGGCACTGGTCGGTGGCGGCGCATTTGGACTGTTGTTCTACCCGGGCAACTGGCCGATATTCGGACCGACGCACCTGCCGCTGGTCGCTGAAGGCGTCTTGCTGTCACTGGCTGACTACACCGGCTTCCTGTATGTGCGCACGGGCACCCCGGAATACGTACGACTGATCGAACAAGGCTCACTACGCACCTTTGGTGGTCACACCACCGTGATTGCGGCCTTCTTCTCAGCCTTC
>EF623559
GGAGACTGGGACTTCTGGCTTGACTGGAAAGACCGTCAATGGTGGCCGGTGGTGACCCCGATCGTTGGGATCACGTATTGTGCCGCACTGATGTACTACCTTTGGGTGAATTACCGGTTGCCGTTTGGCGCGACGTTATGTGTAGTCTGCCTGCTGGTTGGGGAATGGCTGACGCGTTACTGGGGCTTCTACTGGTGGTCGCATTACCCGATCAACTTCGTACTGCCTTCGACCATGATTCCGGGCGCGCTGGTGATGGACACCTGTCTGTTGCTGACCCGCAGCTGGTTGATCACGGCCTTGGTAGGGGGTGGTGCATTCGGGCTGCTGTTCTATCCGGGTAACTGGCCGATTTTCGGACCCACCCACCTGCCGCTGGTTGCAGAAGGGGTCTTGCTGTCGGTTGCTGACTACACCGGGTTCCTCTATGTTCGTACAGGTACGCCTGAGTACGTTCGGTTGATCGAGCAAGGATCGTTGCGTACCTTTGGTGGTCACACCACGGTAATTGCCGCCTTCTTCTCCGCCTTC
>EF623560
GGAGACTGGGACTTCTGGCTTGACTGGAAAGATCGTCAATGGTGGCCAGTGGCCACACCAATTGTTGGTATGATGTACTGTTCAGCACTTATGTACTATCTCTGGGTTAACTATCGCCTACCATTTGGCGCTACACTTTGTATCGTATGTTTACTGATTGGTGAATGGCTAACACGCTACTGGGGTTTCTACTGGTGGTCACATTACCCAGTCAACTTCGTACTACCATCAACCATGATACCTGGTGCCTTGATGCTTGATACCATCTTGTTACTCACAGGTAACTGGCTCATCACCGCACTCTTGGGTGGTGGCTTCTGGGGTCTATTCTTCTACCCAGGTAACTGGCCAATCTTTGGACCAACTCACTTACCACTCGTTGCAGAGGGTGTATTGCTTTCAGTAGCTGATTACACTGGTTTCCTCTATGTACGTACTGGTACACCTGAGTATGTCCGACTGATTGAACAGGGTTCGTTGCGTACCTTTGGTGGTCACACCACAGTTATTGCAGCCTTCTTCTCTGCCTTC
>EF623561
GGGGACTGGGACTTCTGGCTTGACTGGAAAGACCGCCAATGGTGGCCGGTGGTAACCCCGATCGTGGGCATCACCTACTGTGCCACCATCATGTACTACCTGTGGGTCAACTACCGCCTGCCGTTTGGCGCGACACTGTGTATCGTGTGCCTGCTGACCGGTGAATGGCCGACCCGCTTCTGGGGCTTCTACTGGTGGTCGCACTACCCGATCAACTTCGTATTGCCCTCCACCATGATACCGGGCGCATTGGTCATGGACACCGTCATGCTGCTGACACGCAACTGGATGATCACGGCACTGGTCGGTGGCGGCGCATTTGGACTGTTGTTCTACCCGGGCAACTGGCCGATATTCGGACCGACGCACCTGCCGCTGGTCGCTGAAGGCGTCTTGCTGTCACTGGCTGACTACACCGGCTTCCTGTATGTGCGCACGGGCACCCCGGAATACGTACGACTGATCGAACAAGGCTCACTACGCACCTTTGGTGGTCACACCACCGTGATTGCGGCCTTCTTCTCTGCCTTC
>EF623563
GGGGACTGGGACTTCTGGCTTGACTGGAAAGACCGCCAATGGTGGCCGGTGGTAACCCCGATCGTGGGCATCACCTACTGTGCCACCATCATGTACTACCTGTGGGTCAACTACCGCCTGCCGTTTGGCGCGACACTGTGTATCGTGTGCCTGCTGACCGGTGAGTGGCCGACCCGCTTCTGGGGCTTCTACTGGTGGTCGCACTACCCGATCAACTTCGTATTGCCCTCCACCATGATACCGGGCGCATTGGTCATGGACACCGTCATGCTGCTGACACGCAACTGGATGATCACGGCACTGGTCGGTGGCGGCGCATTTGGACTGTTGTTCTACCCGGGCAACTGGCCGATATTCGGACCGACGCACCTGCCGCTGGTCGCTGAAGGCGTCTTGCTGTCACTGGCTGACTACACCGGCTTCCTGTATGTGCGCACGGGCACCCCGGAATACGTACGACTGATCGAACAAGGCTCACTACGCACCTTTGGTGGTCACACCACCGTGATTGCGGCCTTCTTCTCCGCCTTC
>EF623562
GGGGACTGGGACTTCTGGCTTGACTGGAAAGACCGCCAATGGTGGCCGGTGGTAACCCCGATCGTGGGCATCACCTACTGTGCCACCATCATGTACTACCTGTGGGTCAACTACCGCCTGCCGTTTGGCGCGACACTGTGTATCGTGTGCCTGCTGACCGGTGAATGGCTGACCCGCTTCTGGGGCTTCTACTGGTGGTCGCACTACCCGATCAACTTCGTATTGCCCTCCACCATGATACCGGGCGCATTGGTCATGGACACCGTCATGCTGCTGACACGCAACTGGATGATCACGGCACTGGTCGGTGGCGGCGCATTTGGACTGTTGTTCTACCCGGGCAACTGGCCGATATTCGGACCGACGCACTTGCCGCTGGTCGCTGAAGGCGTCTTGCTGTCACTGGCTGACTACACCGGCTTCCTGTATGTGCGCACGGGCACCCCGGAATACGTACGACTGATCGAACAAGGCTCACTACGCACCTTTGGTGGTCACACCACCGTGATTGCGGCCTTCTTCTCCGCCTTC
>EF623569
GGGGACTGGGACTTCTGGCTTGACTGGAAAGACCGCCAATGGTGGCCGGTGGTAACCCCGATCGTGGGCATCACCTACTGTGCCACCATCATGTACTACCTGTGGGTCAACTACCGCCTGCCGTTTGGCGCGACACTGTGTATCGTGTGCCTGCTGACCGGTGAATGGCCGACCCGCTTCTGGGGCTTCTACTGGTGGTCGCACTACCCGATCAACTTCGTATTGCCCTCCACCATGATACCGGGCGCATTGGTCATGGACACCGTCATGCTGCTGACACGCAACTGGATGATCACGGCACTGGTCGGTGGCGGCGCATTTGGACTGTTGTTCTACCCGGGCAACTGGCCGATATTCGGACCGACGCACCTGCCGCTGGTCGCTGAAGGCGTCTTGCTGTCACTGGCTGACTACACCGGCTTCCTGTATGTGCGCACGGGCACCCCGGAATACGTACGACTGATCGAACAAGGCTCACTACGCACCTTTGGTGGTCACACCACCGTGATTGCGGCCTTCTTCTCCGCCTTC
>EF623568
GGCGACTGGGACTTCTGGCTTGACTGGAAAGACCGCCAATGGTGGCCGGTGGTAACCCCGATCGTGGGCATCACCTACTGTGCCACCATCATGTACTACCTGTGGGTCAACTACCGCCTGCCGTTTGGCGCGACACTGTGTATCGTGTGCCTGCTGACCGGTGAATGGCCGACCCGCTTCTGGGGCTTCTACTGGTGGTCGCACTACCCGATCAACTTCGTATTGCCCTCCACCATGATACCGGGCGCATTGGTCATGGACACCGTCATGCTGCTGACACGCAACTGGATGATCACGGCACTGGTCGGTGGCGGCGCATTTGGACTGTTGTTCTACCCGGGCAACTGGCCGATATTCGGACCGACGCACCTGCCGCTGGTCGCTGAAGGCGTCTTGCTGTCACTGGCTGACTACACCGGCTTCCTGTATGTGCGCACGGGCACCCCGGAATACGTACGACTGATCGAACAAGGCTCACTACGCACCTTTGGTGGTCACACCACCGTGATTGCGGCCTTCTTCTCTGCGTTC
>EF623567
GGGGACTGGGACTTCTGGCTTGACTGGAAAGATCGCCAATGGTGGCCGGTGGTAACCCCGATCGTGGGCATCACCTACTGTGCCACCATCATGTACTACAAGTGGGTCAACTACCGCCTGCCGTTTGGCGCGACACTGTGTATCGTGTGCCTGCTGACCGGTGAATGGCCGACCCGCTTCTGGGGCTTCTACCGGTGGTCGCACTACCCGATCAACTTCGTATTGCCCTTCACCATGATACCGGGCGCATTGGTCATGGACACCGTCATGCTGCTGACACGCAACTGGATGATCACGGCACTGGTCGGTGGCGGCGCATTTGGACCGTTGTTCTACCCGGGCAACTGGCCGATATTCGGACCGACGCACCTGCCGCTGGTCGTTGAAGGCGTCTTGCTGTCACTGGCTGACTACACCGGCTTCCTGTATGTGCGCACGGGCACCCCGGAATACGTACGACTGATCGAACAAGGCTCACTACGCACCTTTGGTGGTCACACCACCGTGATTGCGGCCTTCTTCTCCGCCTTC
>EF623566
GGCGACTGGGACTTCTGGCTTGACTGGAAAGACCGCCAATGGTGGCCGGTGGTAACCCCGATCGTGGGCATCACCTACTGTGCCACCATCATGTACTACCTGTGGGTCAACTACCGCCTGCCGTTTGGCGCGACACTGTGTATCGTGTGCCTGCTGACCGGTGAATGGCTGACCCGCTTCTGGGGCTTCTACTGGTGGTCGCACTACCCGATCAACTTCGTATTGCCCTCCACCATGATACCGGGCGCATTGCTCATGGACACCGTCATGCTGCTGACACGCAACTGGATGATCACGGCACTGGTCGGTGGCGGCGCATTTGGACTGTTGTTCTACCCGGGCAACTGGCCGATATTCGGACCGACGCACCTGCCGCTGGTCGCTGAAGGCGTCTTGCTGTCACTGGCTGACTACACCGGCTTCCTGTATGTGCGCACGGGCACCCCGGAATACGTACGACTGATCGAACAAGGCTCACTACGCACCTTTGGTGGTCACACCACCGTGATTGCGGCCTTCTTCTCCGCGTTC
>EF623565
GGGGACTGGGACTTCTGGCTTGACTGGAAAGACCGCCAATGGTGGCCGGTGGTAACCCCGATCGTGGGCATCACCTACTGTGCCACCATCATGTACTACCTGTGGGTCAACTACCGCCTGCCGTTTGGCGCGACACTGTGTATCGTGTGCCTGCTGACCGGTGAATGGCTGACCCGCTTTTGGGGCTTCTACTGGTGGTCGCACTACCCGATCAACTTCGTATTGCCCCCCACCATGATACCGGGCGCATTGGTCATGGACACCGTCATGCTGCTGACACGCAACTGGATGATCACGGCACTGGTCGGTGGCGGCGCATTTGGACTGTTGTTCTACCCGGGCAACTGGCCGATATTCGGACCGACGCACCTGCCGCTGGTCGCTGAAGGCGTCTTGCTATCACTGGCTGACTACACCGGCTTCCTGTATGTGCGCACGGGCACCCCGGAATACGTACGACTGATCGAACAAGGCTCACTACGCACCTTTGGTGGTCACACCACCGTGATTGCGGCCTTCTTCTCTGCCTTC
>EF623564
GGGGACTGGGACTTCTGGCTTGACTGGAAAGACCGCCAATGGTGGCCGGTGGTAACCCCGATCGTGGGCATCACCTACTGTGCCACCATCATGTACTACCTGTGGGTCAACTACCGCCTGCCGTTTGGCGCGACACTGTGTATCGTGTGCCTGCTGACCGGTGAATGGCCGACCCGCTTCTGGGGCTTCTACTGGTGGTCGCACTACCCGATCAACTTCGTATTGCCCTCCACCATGATACCGGGCGCATTGGTCATGGACACCGTCATGCTGCTGACACGCAACTGGATGATCACGGCACTGGTCGGTGGCGGCGCATTTGGACTGTTGTTCTACCCGGGCAACTGGCCGATATTCGGACCGACGCACCTGCCGCTGGTCGCTGAAGGCGTCTTGCTGTCACTGGCTGACTACACCGGCTTCCTGTATGTGCGCACGGGCACCCCGGAATACGTACGACTGATCGAACAAGGCTCACTACGCGCCTTTGGTGGTCACACCACCGTGATTGCGGCCTTCTTCTCCGCGTTC
>DQ008439
GGCTTGACTGGAAAGATCGTCAATGGTGGCCTGTAGTAACACCGATTGTAGGTATCATGTACTGTGCAGCACTGATGTATTACCTGTGGGTAAACTATCGCCTGCCATTTGGTGCGACACTCTGTATCGTATGCCTGTTAGTAGGTGAATGGCTGACCCGTTACTGGGGCTTCTACTGGTGGTCACATTACCCAATCAACTTTGTATTGCCATCAACCATGATTCCTGGTGCGCTGATGTTAGATACAATTTTACTGTTGACGGGTAACTGGCTGGTTACAGCATTATTAGGCGGTGGATTCTGGGGATTGTTTTTCTATCCAGGTAACTGGCCGATATTTGGCCCAACCCACTTACCAGTGGTAGTAGAAGGTGTATTACTGTCAGTAGCTGACTACACAGGATTCTTGTATGTGCGTACTGGTACACCGGAATATGTACGTTTAATTGAACAAGGCTCACTGCGTACGTTCGGTGGACACACCACGGTGATTGCGGCCTTCTTCTCCGCCTTC
>EU723735
GGTGACTGGGACTTCTGGCCTGACTGGAAAGACCGGCAATGGTGGCCGGTGGTCACCCCCATCGTAGGGATCACCTACTGTGCGGCGATCATGTACTACCTGTGGGTGAACTACCGACTGCCCTATGGCGCGACCCTGTGCATCGTATGCCTGCTGGTGGGCGAATGGCTGACGCGTTTCTGGGGATTTTACTGGTGGTCGCACTACCCCATCAACTTCGTATTCCCCTCCACCATGATTCCTGGTGCGCTGGTGATGGACACCGTCATGTTGCTCACCCGCAACTGGATGATCACCGCACTGGTGGGAGGCGGCGCATTTGGACTGCTGTTCTACCCGCGCAACTGGCCGATCTTTGGGCCGACCCACCTGCCGCTGGTTGCCGAAGGCGTCCTGCTGTCGGTGGCTGACTACACCGGCTTTCTGTATGTACGCACGGGTACCCCTGAGTACGTACGCCTGATCGAACAAGGGTCGCTACGCACCTTTGGTGGCCACACCACCGTGATTGCCGCGTTCTTCTCAGCGTTC
>FJ210439
TCTGGGACTTCTGGCTGGACTGGAAAGACCGTCAATGGTGGCCTGTCGTGACCCCCATCGTGGGGATCACCTACTGCGCCGCGATCATGTACTACCTGTGGGTGAACTACCGGCTGCCCTATGGGGCGACCTTATGTATCGTATGCCTGCTGGTAGGCGAATGGCTGACGCGTTTCTGGGGATTTTACTGGTGGTCGCACTACCCCATCAACTTCGTATTTCCCTCCACCATGATACCGGGCGCACTGGTCATGGACACCGTCATGCTGCTCACCCGCAACTGGATGATCACCGCCCTGGTTGGCGGCGGCGCATTCGGCCTGCTGTTCTACCCGGGCAACTGGCCCATCTTTGGCCCGACCTACCTGCCGCTGGTAGCCGAAGGCGTGCTGCTGTCGGTAGCCGACTACACCGGCTTCCTGTATGTACGCGCCGGCACACCTGAGTACGTGCGCCTGATCGAACAAGGCTCGCTACGCACCTTTGGCGGCCACACCACCGTGATTGCCGCATTCTTCTCCGCGTTCGTCTCCATGCTCATGTTCTGCGTATGGTGGTACTTCGGAAAGGTCTAC
>FJ210445
TCTGGGATTTCTGGCTTGACTGGAAAGACCGTCAATGGTGGCCTGTCGTGACCCCCATCGTGGGGATCACCTACTGCGCCGCGATCATGTACTACCTGTGGGTGAACTACCGGCTGCCCTATGGGGCGACCTTATGTATCGTATGCCTGCTGGTAGGCGAATGGCTGACGCGTTTCTGGGGATTTTACTGGTGGTCGCACTACCCCATCAACTTCGTATTTCCCTCCACCATGATACCGGGCGCACTGGTCATGGACACCGTCATGCTGCTCACCCGCAACTGGATGATCACCGCCCTGGTTGGCGGCGGCGCATTCGGCCTGCTGTTCTACCCGGGCAACTGGCCCATCTTTGGCCCGACCCACCTGCCGCTGGTAGCCGAAGGCGTGCTGCTGTCGGTAGCCGACTACACCGGCTTCCTGTATGTACGCACCGGCACACCTGAGTACGTGCGCCTGATCGAACAAGGCTCGCTACGCACCTTTGGCGGCCACACCACCGTGATTGCCGCATTCTTCTCCGCGTTCGTCTCCATGCTCATGTTCTGCGTATGGTGGTATCTCGGAAAGCTTTAC
>FJ210446
TCTGGGACTTCTGGATTGACTGGAAAGACCGTCAATGGTGGCCTGTCGTGACCCCCATCGTGGGGATCACCTACTGCGCCGCGATCATGTACTACCTGTGGGTGAACTACCGGCTGCCCTATGGGGCGACCTTATGTATCGTATGCCTGCTGGTAGGCGAATGGCTGACGCGTTTCTGGGGATTTTACTGGTGGTCGCACTACCCCATCAACTTCGTATTTCCCTCCACCATGATACCGGGCGCACTGGTCATGGACACCGTCATGCTGCTCACCCGCAACTGGATGATCACCGCCCTGGTTGGCGGCGGCGCATTCGGCCTGCTGTTCTACCCGGGCAACTGGCCCATCTTTGGCCCGACCCACCTGCCGCTGGTAGCCGAAGGCGTGCTGCTGTCGGTAGCCGACTACACCGGCTTCCTGTATGTACGCACCGGCACACCTGAGTACGTGCGCCTGATCGAACAAGGCTCGCTACGCACCTTTGGCGGCCACACCACCGTGATTGCCGCATTCTTCTCCGCGTTCGTCTCCATGCTCATGTTCTGCGTATGGTGGTACTTTGGCAAGGTCTAT
>FJ210447
TCTGGGATTTCTGGCTTGACTGGAAAGACCGTCAATGGTGGCCTGTCGTGACCCCCATCGTGGGGATCACCTACTGCGCCGCGATCATGTACTACCTGTGGGTGAACTACCGGCTGCCCTATGGGGCGACCTTATGTATCGTATGCCTGCTGGTAGGCGAATGGCTGACGCGTTTCTGGGGATTTTACTGGTGGTCGCACTACCCCATCAACTTCGTATTTCCCTCCACCATGATACCGGGCGCACTGGTCATGGACACCGTCATGCTGCTCACCCGCAACTGGATGATCACCGCCCTGGTTGGCGGCGGCGCATTCGGCCTGCTGTTCTACCCGGGCAACTGGCCCATCTTTGGCCCGACCCACCTGCCGCTGGTAGCCGAAGGCGTGCTGCTGTCGGTAGCCGACTACACCGGCTTCCTGTATGTACGCACCGGCACACCTGAGTACGTGCGCCTGATCGAACAAGGGTCGCTACGCACCTTTGGCGGCCACACCACCGTGATTGCCGCGTTCTTCTCCGCGTTCGTCTCCATGCTCATGTTCTGCGTATGGTGGTATTTCGGCAAACTCTAC
>FJ210450
TCTGGGACTTCTGGATGGACTGGAAAGACCGTCAATGGTGGCCTGTCGTGACCCCCATCGTGGGGATCACCTACTGCGCCGCGATCATGTACTACCTGTGGGTGAACTACCGGCTGCCCTATGGGGCGACCTTATGTATCGTATGCCTGCTGGTAGGCGAATGGCTGACGCGTTTCTGGGGATTTTACTGGTGGTCGCACTACCCCATCAACTTCGTATTTCCCTCCACCATGATACCGGGCGCACTGGTCATGGACACCGTCATGCTGCTCACCCGCAACTGGATGATCACCGCCCTGGTTGGCGGCGGCGCATTCGGCCTGCTGTTCTACCCGGGCAACTGGCCCATCTTTGGCCCGACCCACCTGCCGCTGGTAGCCGAAGGCGTGCTGCTGTCGGTAGCCGACTACACCGGCTTCCTGTATGTACGCACCGGCACACCTGAGTACGTGCGCCTGATCGAACAAGGCTCGCTACGCACCTTTGGCGGCCACACCACCGTGATTGCCGCATTCTTCTCCGCGTTCGTCTCCATGCTCATGTTCTGCGTATGGTGGTACCTCGGAAAGCTTTAC
>FJ210454
TCTGGGATTTCTGGCTGGACTGGAAAGACCGTCAATGGTGGCCTGTCGTGACCCCGATCGTGGGGATCACCTACTGCGCCGCGATCATGTACTACCTGTGGGTGAACTACCGGCTGCCCTATGGGGCGACCTTATGTATCGTATGCCTGCTGGTAGGCGAATGGCTGACGCGTTTCTGGGGATTTTACTGGTGGTCGCACTACCCCATCGACTTCGTATTTCCCTCCACCATGATACCGGGCGCACTGGTCATGGACACCGTCATGTTGCTCACCCGCAACTGGATGATCACCGCCCTGGTTGGCGGCGGCGCATTCGGCCTGCTGTTCTACCCGGGCAACTGGCCCATCTTTGGCCCGACCCACCTGCCGCTGGTAGCCGAAGGCGTGCTGCTGTCGGTAGCCGACTACACCGGCTTCCTGTATGTACGCACCGGCACACCTGAGTACGTGCGCCTGATCGAACAAGGCTCGCTACGCACCTTTGGCGGCCACACCACCGTGATTGCCGCATTCTTCTCCGCGTTCGTCTCCATGCTCATGTTCTGCGTATGGTGGTACCTCGGCAAACTCTAC
>FJ210461
TCTGGGATTTCTGGCTTGACTGGAAAGACCGTCAATGGTGGCCTGTCGTGACCCCCATCGTGGGGATCACCTACTGCGCCGCGATCATGTACTACCTGTGGGTGAACTACCGGCTGCCCTATGGGGCGACCTTATGTATCGTATGCCTGCTGGTAGGCGAATGGCTGACGCGTTTCTGGGGATTTTACTGGTGGTCGCACTACCCCATCAACTTCGTATTTCCCTCCACCATGATACCGGGCGCACTGGTCATGGACACCGCCATGCTGCTCACCCGCAACTGGATGATCACCGCCCTGGTTGGCGGCGGCGCATTCGGCCTGCTGTTCTACCCGGGCAACTGGCCCATCTTTGGCCCGACCCACCTGCCGCTGGTAGCCGAAGGCGTGCTGCTGTCGGTAGCCGACTACACCGGCTTCCTGTATGTACGCACCGGCACACCTGAGTACGTGCGCCTGATCGAACAAGGCTCGCTACGCACCTTTGGCGGCCACACCACCGTGATTGCCGCGTTCTTCTCCGCGTTCGTCTCCATGCTCATGTTCTGCGTATGGTGGTACCTCGGAAAGCTCTAC
>FJ210462
TCTGGGATTTCTGGCTTGACTGGAAAGACCGTCAATGGTGGCCTGTCGTGACCCCCATCGTGGGGATCACCTACTGCGCCGCGATCATGTACTACCTGTGGGTGAACTACCGGCTGCCCTATGGGGCGACCTTATGTATCGTATGCCTGCTGGTAGGCGAATGGCTGACGCGTTTCTGGGGATTTTACTGGTGGTCGCACTACCCCATCAACTTCGTATTTCCCTCCACCATGATACCGGGCGCACTGGTCATGGACACCGTCATGCTGCTCACCCGCAACTGGATGATCACCGCCCTGGTTGGCGGCGGCGCATTCGGCCTGCTGTTCTACCCGGGCAACTGGCCCATCTTTGGCCCGACCCACCTGCCGCTGGTAGCCGAAGGCGTGCTGCTGTCGGTAGCCGACTACACCGGCTTCCTGTATGTACGCACCGGCACACCTGAGTACGTGCGCCTGATCGAACAAGGCTCGCTACGCACCTTTGGCGGCCACACCACCGTGATTGCCGCATTCTTCTCCGCGTTCGTCTCCATGCTCATGTTCTGCGTATGGTGGTATTTTGGAAAAGTTTAC
>FJ210465
TCTGGGATTTCTGGATTGACTGGAAAGACCGTCAATGGTGGCCTGTGGTGACCCCCATCGTAGGCATCACCTACTGTGCCGCCATCATGTACTACCTGTGGGTGAACTACCGGCTGCCCTATGGCGCCACGTTATGTATCGTTTGCCTGCTGTTAGGTGAATGGCTGACGCGTTACTGGGGTTTTTATTGGTGGTCGCATTACCCCATCAACTTCGTCTTTCCCTCCACCATGATACCGGGCGCACTGGTCATGGACACCGTCCTGCTGCTCACCCGCAACTGGATGATCACCGCACTGGTTGGAGGCGGCGCATTTGGTCTGTTGTTCTACCCGGGCAACTGGCCCATTTTTGGCCCGACCCACCTTCCGCTGGTAGCCGAAGGCGTTCTGCTCTCGGTGGCTGACTACACCGGCTTCTTGTATGTACGCACCGGCACGCCTGAGTACGTGCGCCTGATCGAACAAGGCTCGCTACGCACCTTTGGCGGCCACACCACCGTGATTGCCGCGTTCTTCTCCGCGTTTGTCTCCATGCTCATGTTCTGCGTATGGTGGTATTTCGGCAAAGTTTAC
>FJ210434
TCTGGGATTTCTGGATGGACTGGAAAGACCGTCAATGGTGGCCTGTCGTGACCCCCATCGTGGGGATCACCTACTGCGCCGCGATCATGTACTACCTGTGGGTGAACTACCGGCTGCCCTATGGGGCGACCTTATGTATCGTATGCCTGCTGGTAGGCGAATGGCTGACGCGTTTCTGGGGATTTTACTGGTGGTCGCACTACCCCATCAACTTCGTATTTCCCTCCACCATGATACCGGGCGCACTGGTCATGGACACCGTCATGCTGCTCACCCGCAACTGGATGATCACCGCCCTGGTTGGCGGCGGCGCATTCGGCCTGCTGTTCTACCCGGGCAACTGGCCCATCTTTGGCCCGACCCACCTGCCGCTGGTAGCCGAAGGCGTGCTGCTGTCGGTAGCCGACTACACCGGCTTCCTGTATGTACACACCGGCACGCCTGAGTACGTGCGCCTGATCGAACAAGGCTCGCTACGCACCTTTGGCGGCCACACCACCGTGATTGCCGCATTCTTCTCCGCGTTCGTCTCCATGCTCATGTTCTGCGTATGGTGGTACTTCGGCAAATTTACT
>FJ210426
TCTGGGATTTCTGCATTGACTGGAAAGACCGTCAATGGTGGCCTGTCGTGACCCCCATCGTGGGGATCACCTACTGCGCCGCGATCATGTACTACCTGTGGGTGAACTACCGGCTGCCCTATGGGGCGACCTTATGTATCGTATGCCTGCTGGTAGGCGAATGGCTGACGCGTTTCTGGGGATTTTACTGGTGGTCGCACTACCCCATCAACTTCGTATTTCCCTCCACCATGATACCGGGCGCACTGGTCATGGACACCGTCATGCTGCTCACCCGCAACTGGATGATCACCGCCCTGGTTGGCGGCGGCGCATTCGGCCTGCTGTTCTACCCGGGCAACTGGCCCATCTTTGGCCCGACCCACCTGCCGCTGGTAGCCGATGGCGTGCTGCTGTCGGTAGCCGACTACACCGGCTTCCTGTATGTACGCACCGGCACACCTGAGTACGTGCGCCTGATCGAACAAGGCTCGCTACGCACCTTTGGTGGCCACACCACCGTGATTGCCGCATTCTTCTCCGCGTTCGTCTCCATGCTCATGTTCTGCGTATGGTGGTACTTTGGAAAAGTTTAC
>FJ210425
TCTGGGACTTCTGGATTGACTGGAAAGACCGTCAATGGTGGCCTGTCGTGACCCCGATCGTAGGGATCACCTACTGTGCCGCCATCATGTACTACCTGTGGGTGAACTACCGTCTGCCCTATGGCGCCACCTTATGTATCGTATGCCTGCTGGTAGGCGAATGGCTGACGCGTTTCTGGGGATTTTACTGGTGGTCGCACTACCCCATCAACTTCGTGTTTCCCTCCACCATGATACCTGGGGCGCTGGTCATGGACACCGTCATGCTGCTCACCCGCAACTGGATGATCACCGCGTTGTTTGGCGGGGGCGCATTCGGCCTGCTGTTCTACCCGGGCAACTGGCCCATCTTTGGCCCGACCCACCTGCCGCTGGTAGCCGAAGGCGTATTGCTCTCGGTCGCCGACTACACCGGCTTTCTGTATGTACGCACTGGCACGCCTGAGTACGTGCGCCTGATCGAACAAGGGTCGTTACGCACCTTTGGGGGCCACACCACCGTCATTGCCGCATTCTTCTCCGCGTTTGTGTCCATGCTCATGTTCACCGTCTGGTGGTACCTTGGAAAACTCTAC
>AB222890
CTTGACTGGAAAGACCGTCAATGGTGGCCTGTCGTGACCCCGATCGTAGGGATCACCTACTGTGCCGCCATCATGTACTACCTGTGGGTGAACTACCGTCTGCCCTATGGCGCCACCTTATGTATCGTATGCCTGCTGGTAGGCGAATGGCTGACGCGTTTCTGGGGATTTTACTGGTGGTCGCACTACCCCATCAACTTCGTCTTCCCCTCCACCATGATACCTGGCGCCCTCATCATGGACACCGTCCTGCTGCTCACCCGTAACTGGATGACCACCGCACTGGTCGGCGGCGGCGCATTCGGCCTGCTGTTCTACCCCGGCAACTGGCCCATTTTTGGACCAACGCACCTGCCGCTGGTAGCCGAAGGCGTATTGCTCTCCCTGGCTGACTACAACCGCTTCCTGTATGTACGCACCGGCACGCCTGAATACGTACGGCTGATCGAACAAGGGTCGTTACGCACCTTTGGGGGCCACACCACCGTCATTGCC
>AB222891
CTTGACTGGAAAGACCGTCAATGGTGGCCTGTCGTGACCCCGATCGCAGGGATCACCTACTGTGCCGCCATCATGTACTACCTGTGGGTGAACTACCGTCTGCCCTATGGCGCCACCTTATGTATCGTATGCCTGCTGGTAGGCGAATGGCTGACGCGTTTCTGGGGGTTTTACTGGTGGTCGCACTACCCCATCAACTTCGTATTCCCCTCCACCATGATACCTGGAGCGCTGGTCATGGACACCGTCTTGCTGCTCACGCGCAACTGGATGGCTACAGCCCTGATAGGCGGGGGCGCGTTTGGTCTTCTGTTCTACCCGGGCAACTGGCCCATTTTTGGCCCCACCCACCTGCCGCTCGTGGCTGAAGGCGTACTGCTGTCGGTAGCCGACTACACAGGCTTCCTGTATGTACGCACCGGCACGCCCGAGTACGTGCGCCTGATCGAACAAGGCTCATTGCGAACCTTTGGCGGTCACACCACCGTCATTGCC
>AB222892
CTTGACTGGAAAGACCGTCAATGGTGGCCTGTCGTGACCCCGATCGTAGGGATCACCTACTGTGCCGCCATCATGTACTACCTGTGGGTGAACTACCGTCTGCCCTATGGCGCCACCTTATGTATCGTATGCCTGCTGGTAGGCGAATGGCTGACGCGTTTCTGGGGATTTTACTGGTGGTCGCACTACCCCATCAACTTCGTGTTTCCCTCCACCATGATACCTGGCGCGCTGGTCATGGACGCCGTCATGCTGCTCACCCGCAACTGGATGATCACCGCGTTGTTTGGCGGGGGCGCATTCGGCCTGCTGTTCTACCCGGGCAACTGGCCCATCTTTGGCCCGACCCACCTGCCGCTGGTAGCCGAAGGCGTATTGCTCTCGGTCGCCGACTACACCGGTTTTTTGTATGTACGCACTGGCACGCCTGAGTACGTGCGCCTGATCGAACAAGGGTCGTTACGCACCTTTGGGGGCCACACCACCGTCATTGCC
>AB222893
CTTGACTGGAAAGACCGTCAATGGTGGCCTGTCGTGACCCCGATCGTAGGGATCACCTACTGTGCCGCCATCATGTACTACCTGTGGGTGAACTACCGTCTGCCCTATGGCGCCACCTTATGTATCGTATGCCTGCTGGTAGGCGAATGGCTGACGCGTTTCTGGGGATTTTACTGGTGGTCGCACTACCCCATCAACTTCGTGTTTCCCTCCACCATGATACCTGGCGCGCTGGTCATGGACACCGTCATGCTGCTCACCCGCAACTGGATGATCACCGCGTTGTTTGGCGGGGGCGCATTCGGCCTGCTGTTCTACCCGGGCAACTGGCCCATTTTTGGCCCGACCCACCTGCCGCGGGTAGCCGAAGGCGTATTGCTCTCGGTGGCCGACTACACCGGCTTTCTGTATGTACGCACTGGCACGCCTGAGTACGTGCGCCTGATCAAACAAGGGTCGTTACGCACCTTTGGGGGCCACACCACCGTCATTGCC
>AB222894
CTTGACTGGAAAGACCGTCAATGGTGGCCTGTCGTGACCCCGATCGTAGGGATCACCTACTGTGCCGCCATCATGTACTACCTGTGGGTGAACTACCGTCTGCCCTATGGCGCCACCTTATGTATCGTATGCCTGCTGGTAGGCGAATGGCTGACGCGTTTCTGGGGATTTTACTGGTGGTCGCACTACCCCATCAACTTCGTGTTTCCCTCCACCACGATACCTGGGGCGCTGGTCATGGACACCGTCATGCTGCTCACCCGCAACTGGATGATCACCGCGTTGTTTGGCGGGGGCGCATTCGGCCTGCTGTTCTACCCGGGCAACTGGCCCATTCTTGGCCCGACCCACCTGCCGCTGGTAGCCGAAGGCGTATTGCTCTCGGTCGCCGACTACACCGGCTTTCTGTATGTACGCACTGGCACGCCTGAGTACGTGCGCCTGATCGAACAAGGGTCGTTACGCACCTTTGGGGGCCACACCACCGTCATTGCC
>AB222925
CTTGACTGGAAGGACCGTCAATGGTGGCCTGTCGTGACCCCGATCGTAGGGATCACCTACTGTGCCGCCATCATGTACTACCTGTGGGTGAACTACCGTCTGCCCTATGGCGCCACCTTATGTATCGTATGCCTGCTGGTAGGCGAATGGCTGACGCGTTTCTGGGGATTTTACTGGTGGTCGCACTACCCCATCAACTTCGTATTTCCCTCCACCATGATACCAGGAGCGCTGGTCATGGACACCGCCATGCTGCTCACCCGCAACTGGATGATCACCGCGTTGTTTGGCGGTGGCGCATTCGGCCTGCTGTTCTACCCGGGCAACTGGCCCATTTTTGGCCCGACCCACCTGCCGCTGGTAGCCGAAGGCGTATTGCTCTCGGTCGCCGACTACACCGGCTTTCTGTATGTACGCACTGGCACGCCTGAGTACGTGCGCCTGATCGAACAAGGGTCGTTACGCACCTTTGGGGGCCACACCACCGTCATTGCC
>AB222926
CTTGACTGGAAAGACCGTCAATGGTGGCCTGTCGTGACCCCGATCGTAGGGATCACCTACTGTGCCGCCATCATGTACTACCTGTGGGTGAACTACCGTCTGCCCTATGGCGCCACCTTATGTATCGTATGCCTGCTGGTAGGCGAATGGCTGACGCGTTTCTGGGGATTTTACTGGTGGTCGCACTACCCCATCAACTTCGTGTTTCCCTCCACCATGATACCTGGGGCGCTGGTCATGGACACCGTCATGCTGCTCACCCGCAACTGGATGATCACCGCGTTGTTTGGCGGTGGCGCATTCGGCCTGCTGTTCTACCCGGGCAACTGGCCCATTTTTGGCCCGACCCACCTGCCGCTGGTAGCCGAAGGCGTATTGCTCTCGGTGGCCGACTACACCGGCTTTCTGTATGTACGCACTGGCACGCCTGAGTATGTGCGCCTGATCGAACAAGGGTCGTTACGCACCTTTGGGGGCCACACCACCGTCATTGCC
>AB222927
CTGGACTGGAAAGACCGGCAATGGTGGCCGGTGGTAACCCCGATCGTGGGCATCACCTACTGTGCCGCCATCATGTACTACCTGTGGGTGAACTACCGGCTGCCCTATGGGGCCACCCTGTGCATCGTCTGCCTGCTGGTAGGCGAATGGCTGACCCGGTTCTGGGGATTCTACTGGTGGTCACACTACCCCATCAACTTCGTATTTCCCTCCACCATGATACCAGGAGCGCTGGTCATGGACACCGCCATGCTGCTCACCCGCAACTGGATGATCACGGCACTGGTAGGTGGAGGCGCATTCGGACTGCTGTTCTACCCGGGCAACTGGCCGATCTTCGGGCCGACCCACCTGCCGCTCGTGGCTGAAGGCGTCCTGCTCTCCCTGGCCGACTACACCGGCTTCCTGTATGTACGCACCGGCACCCCCGAGTACGTGCGGCTGATCGAACAAGGCTCGCTGCGAACCTTTGGCGGTCACACCACCGTCATCGCG
>AB222882
CTTGACTGGAAAGACCGTCAATGGTGGCCTGTCGTGACCCCGATCGTAGGGATCACCTACTGTGCCGCCATCATGTACTACCTGTGGGTGAACTACCGTCTGCCCTATGGCGCCACCTTATGTATCGTATGCCTGCTGGTAGGCGAATGGCTGACACGTTTCTGGGGATTTTACTGGTGGTCGCACTACCCCATCAACTTCGTGTTTCCCTCCACCATGATACCTGGCGCGCTGGTCATGGACACCGTCATGCTGCTCACCCGCAACTGGGTGATCACCGTGTTGTTTGGCGGGGGCGCATTCGGCCTGCTGTTCTACCCGGGCAACTGGCCCATCTTTGGCCCGACCCACCTGCCGCTGGTAGCCGAAGGCGTATTGCTCTCGGTCGCCGACTACACCGGCTTTCTGTATGTACGCACTGGCACGCCTGGGTACGTGCGCCTGATCGAACAAGGGTCGTTACGCACCTTTGGGGGCCACACCACCGTCATTGCC
>AB222883
GTTGACTGGAAAGACCGTCAATGGTGGCCTGTCGTGACCCCGATCGTAGGGATCACGTACTGTGCCGCCATCATGTACTACCTGTGGGTGAACTACCGTCTGCCCTATGGCGCCACCTTATGTATCGTATGCCTGCTGGTAGGCGAATGGCTGACGCGTTTCTGGGGATTTTACTGGTGGTCGCACTACCCCATCAACTTCGTGTTTCCCTCCACCATGATACCTGGGGCGCTGGTCATGGACACCGTCATGCTGCTCACCCGCAACTGGATGATCACCGCGTTGTTTGGCGGGGGCGCATTCGGCCTGCTGTTCTACCCGGGCAACTGGCCCATTTTTGGCCCGACCCACCTGCCGCTGGTAGCCGAAGGCGTATTGCTCTCGGTCGCCGACTACACCGGCTTTCTGTATGTACGCACTGGCACGCCTGAGTACGTGCGCCTGGTCGAACAAGGGTCGTTACGCACCTTTGGGGGCCACACCACCGTCATTGCC
>AB222884
CTTGACTGGAAAGACCGTCAATGGTGGCCTGTCGTGACCCCGATCGTAGGGATCACCTACTGTGCCGCCATCATGTACTACCTGTGGGTGAACTACCGTCTGCCCTATGGCGCCACCTTATGTATCGTATGCCTGCTGGTAGGCGAATGGCTGACACGTTTCTGGGGATTTTACTGGTGGTCGCACTACCCCATCAACTTCGTGTTTCCCTCCACCATGATACCTGGCGCGCTGGTCATGGACACCGTCATGCTGCTCGCCCGCAACTGGATGATCACCGCGTTGTTTGGCGGGGGCGCATTCGGCCTGCTGTTCTACCCGGGCAACTGGCCCATCTTTGGCCCGACCCACCTGCCGCTGGTAGCCGAAGGCGTATTGCTCTCGGTCGCCGACTACACCGGCTTTCTGTATGTACGCACTGGCACGCCTGAGTACGTGCGCCTGATCGAACAAGGGTCGTTACGCACCTTTGGGGGCCACACCACCGTCATTGCC
>AB222885
CTTGACTGGAAAGACCGTCAATGGTGGCCTGTCGTGACCCCGATCGTAGGGATCACCTACTGTGCCGCCATCATGTACTACCTGTGGGTGAGCTATCGTCTGCCCTATGGCGCCACCTTATGTATCGTATGCTTGCTGGTAGGCGAATGGCTGACGCGTTTCTGGGGATTTTACTGGTGGTCGCACTACCCCATCAACTTCGTGTTTCCCTCCACCATGATACCTGGCGCGCTGGTCGTGGACACCGTCATGCTGCTCACCCGCAACTGGATGATCACCGCGTTGTTTGGCGGGGGCGCATTCGGCCTGCTGTTCTACCCGGGCAACTGGCCTATCTTTGGCCCGACCCACCTGCCGCTGGTAGCCGAAGGCGTATTGCTCTCGGTCGCCGACTACACCGGCTTTCTGTATGTACGCACTGGCACGCCTGAGTACGTGCGCCTGATCGAACAAGGGTCGTTACGCACCTTTGGGGGCCACACCACCGTCATTGCC
>AB222886
CTTGACTGGAAAGACCGTCAATGGTGGCCTGTCGTGACCCCGATCGTAGGGATCACCTACTGTGCCGCCATCATGTACTACCTGTGGGTGAGCTATCGTCTGCCCTATGGCGCCACCTTATGTATCGTATGCTTGCTGGTAGGCGAATGGCTGACGCGTTTCTGGGGATTTTACTGGTGGTCGCACTACCCCATCAACTTCGTGTTTCCCTCCACCATGATACCTGGCGCGCTGGTCGTGGACACCGTCATGCTGCTCACCCGCAACTGGATGATCACCGCGTTGTTTGGCGGGGGCGCATTCGGCCTGCTGTTCTACCCGGGCAACTGGCCTATCTTTGGCCCGACCCACCTGCCGCTGGTAGCCGAAGGCGTATTGCTCTCGGTCGCCGACTACACCGGCTTTCTGTATGTACGCACTGGCACGCCTGAGTACGTGCGCCTGATCGAACAAGGGTCGTTACGCACCTTTGGGGGCCACAACACCGTCATTGCC
>AB222888
CTTGACTGGAAAGACCGTCAATGGTGGCCTGTCGTGACCCCGATCGTAGGGATCACCTACTGTGCCGCCATCATGTACTACCTGTGGGTGAACTACCGTCTGCCCTATGGCGCCACCTCATGTATCGTATGCCTGCTGGTAGGCGAATGGCTGACGCGTTTCTGGGGATTTTACTGGTGGTCGCACTACCCCATCAACTTCGTGTTTCCCTCCACCATGATACCTGGGGCGCTGGTCATGGACACCGTCATGCTGCTCACCCGCAACTGGATGATCACCGCGTTGTTTGGCGGGGGCGCATTCGGCCTGCTGTTCTACCCGGGCAACTGGCCCATTTTTGGCCCGACCCACCTGCCGCTGGTAGCCGAAGGCGTATTGCTCTCGGTGGCCGACTACACCGGCTTTCTGTATGTACGCACTGGCACGCCTGAGTGCGTGCGCCTGATCGAACAAGGGTCGTTACGCACCTTTGGGGGCCACACCACCGTCATTGCC
>AB222887
CTTGACTGGAAAGACCGTCAATGGTGGCCTGTCGTGACCCCGATCGTAGGGATCACCTACTGTGCCGCCATCATGTACTACCTGTGGGTGAACTACCGTCTGCCCTATGGCGCCACCTTATGTATCGTATGCCTGCTGGTAGGCGAATGGCTGACGCGTTTCTGGGGATTTTACTGGTGGTCGCACTACCCCATCAACTTCGTGTTTCCCTCCACCATGATACCTGGGGCGCTGGTCATGGACACCGTCATGCTGCTCACCCGCAACTGGATGATCACCGCGTTGTTTGGCGGTGGCGCATTCGGCCTGCTGTTCTACCCGGGCAACTGGCCCATTTTTGGCCCGACCCACCTGCCGCTGGTAGCCGAAGGCGTATTGCTCTCGGTGGCCGACTACACCGGCTTTCTGTATGTACGCACTGGCACGCCTGAGTACGTGCGCCTGATCGAACAAGGGTCGTTACGCACCTTTGGGGGCCACACCACCGTCATTGCC
>FJ970626
CTGGACTGGAAGGATCGTCAATGGTGGCCGGTGGTCACGCCCATCGTAGGCATCACCTACTGTGCCGCCATCATGTACTACCTGTGGGTCAACTACCGGCTGCCCTTTGGCGCCACGCTATGCATCGTCTGCCTGCTGGTGGGCGAATGGCTGACCCGTTACTGGGGCTTCTACTGGTGGTCGCACTACCCCATCAACTTTGTATTCCCCTCCACCATGATACCGAGTGCCCTCATCATGGACACGGTCATGCTGCTCACCCGCAACTGGATGATCACAGCCCTGGTTGGCGGCGGCGCGTTTGGACTCTTGTTCTACCCTGGCAACTGGCCCATTTTTGGCCCGACCCACCTTCCGCTGGTAGCTGAAGGCGTACTGCTGTCGGTAGCCGACTACACCGGCTTCCTGTATGTACGCACCGGCACGCCTGAGTACGTGCGCCTGATTGAACAAGGCTCGCTGCGAACGTTCGGTGGCCACACCACCGTCATTGCC
>FJ970625
CTTGACTGGAAAGACCGTCAATGGTGGCCGGTAGTCACACCCATCGTTGGCATCACCTACTGTGCCACCATCATGTACTACCTGTGGGTCAACTACCGGCTACCCTTTGGGGCCACGCTGTGTATCGTTTGCCTGCTGACAGGAGAATGGCTGACACGGTACTGGGGCTTCTACTGGTGGTCGCATTACCCCATCAACTTCGTTTTGCCCTCCACCATGATCCCAGGCGCACTCGTCATGGACACCGTCCTTCTGCTGACGCGCAACTGGATGATCACAGCACTGGTTGGCGGCGGCGCCTTTGGCCTGTTGTTCTACCCTGGCAACTGGCCCATCTTTGGCCCGACCCACCTGCCGCTGGTAGCGGAAGGCGTCTTGCTCTCACTGGCCGACTACACAGGCTTCCTGTATGTTCGTACCGGTACCCTTGAATATGTACGCCTGATCGAACAAGGCTCATTGCGCACCTTTGGCGGACACACCACCGTCATTGCT
>FJ970623
CTGGACTGGAAGGATCGTCAATGGTGGCCGGTGGTCACGCCCATCGTAGGCATCACCTACTGTGCCGCCATCATGTACTACCTGTGGGTCAACTACCGGCTACCCTTTGGGGCCACGCTGTGTATCGTTTGCCTGCTGACAGGAGAATGGCTGACACGGTACTGGGGCTTCTACTGGTGGTCGCATTACCCCATCAACTTCGTTTTGCCCTCCACCATGATCCCAGGCGCACTCGTCATGGACACCGTCCTTCTGGTGACGCGCAACTGGATGATCACAGCACTGGTTGGCGGCGGCGCCTTTGGCCTGTTGTTCTACCCTGGCAACTGGCCCATCTTTGGCCCGACCCACCTGCCGCTGGTAGCGGAAGGCGTCTTGCTCTCACTGGCCGACTACACAGGCTTCCTGTATGTTCGTACCGGTACCCCTGAATATGTACGCCTGATCGAACAAGGCTCATTGCGCACCTTTGGCGGACACACCACCGTCATTGCC
>FJ970622
CTGGACTGGAAGGACCGTCAATGGTGGCCGGTGGTAACACCGATCGTAGGCATCACCTACTGTGCGGCCATCATGTACTACCTGTGGGTCAACTACAGACTGCCCTTTGGCGCTACGCTGTGCATCGTCTGCCTGCTGACGGGCGAATGGCTGACCCGCTACTGGGGGTTCTACTGGTGGTCACACTACCCCATCAACTTTGTATTGCCCTCCACCATGATACCGGGAGCGCTGGTCATGGACACCGTCATGCTGCTCACCCGCAACTGGATGATCACAGCGCTGGTTGGCGGGGGCGCGTTTGGACTCCTGTTCTATCCTGGCAACTGGCCCATTTTTGGTCCGACCCACCTGCCGCTGGTAGCTGAAGGCGTCCTGCTGTCGGTAGCCGACTACACCGGCTTCCTGTATGTACGCACTGGCACGCCTGAGTATGTTCGCCTGATTGAACAAGGCTCGCTGCGAACGTTCGGTGGCCACACCACCGTCATTGCG
>FJ970621
CTGGACTGGAAGGATCGTCAATGGTGGCCGGTGGTCACGCCCATCGTAGGCATCACCTACTGTGCCGCCATCATGTACTACCTGTGGGTCAACTACCGACTGCCCTTTGGCGCCACGCTATGCATCGTCTGCCTGCTGGTGGGCGAATGGCTGACCCGTTACTGGGGCTTCTACTGGTGGTCGCACTACCCCATCAACTTTGTATTCCCCTCCACCATGATACCGGGTGCCCTCATCATGGACACGGTCATGCTGCTCACCCGCAACTGGATGATCACAGCCCTGGTTGGCGGCGGCGCGTTTGGACTCTTGTTCTACCCTGGCAACTGGCCCATTTTTGGCCCGACCCACCTTCCGCTGGTAGCTGAAGGCGTACTGCTGTCGGTAGCCGACTACACCGGCTTTCTGTATGTACGCACCGGCACGCCTGAGTACGTGCGCCTGATTGAACAAGGCTCGCTGCGAACGTTCGGTGGCCACACCACCGTCATTGCCGCATTCTTCTCT
>FJ970620
CTGGACTGGAAGGACCGTCAATGGTGGCCGGTGGTAACACCGATCGTAGGCATCACCTACTGTGCGGCCATCATGTACTACCTGTGGGTGAACTACAGACTACCCTTTGGGGCCACGCTGTGCATCGTCTGCCTGCTGGTGGGCGAGTGGCTGACCCGTTACTGGGGCTTCTACTGGTGGTCACACTACCCCATCAACTTTGTATTCCCCTCCACCATGATACCTGGAGCGCTGGTCATGGACACCGTCCTGCTGCTGACGCGCAACTGGATGGTAACGGCCCTGATTGGCGGTGGCGCGTTTGGTCTTTTGTTCTACCCGGGCAACTGGCCGATATTTGGCCCCACCCACCTGCCGCTCGTGGCTGAAGGCGTACTGCTGTCGTTGGCCGACTACACTGGCTTCCTGTATGTACGCACTGGCACGCCTGAGTACGTGCGCCTGATCGAACAAGGCTCGCTTCGAACCTTTGGCGGCCACACCACGGTCATTGCC
>FJ970619
CTGGACTGGAAGGATCGTCAATGGTGGCCGGTGGTCACACCCATCGTAGGCATCACCTACTGTGCGGCCATCATGTACTACCTGTGGGTCAACTACAGACTGCCCTTTGGGGCCACGCTGTGCATCGTCTGCCTGCTGGTAGGCGAATGGCTGACCCGCTACTGGGGCTTCTACTGGTGGTCACACTACCCCATCAACTTTGTATTCCCCTCCACCATGATACCGGGTGCGCTGGTCATGGACACCGTCCTGCTGCTGACACGCAACTGGATGATCACGGCACTGGTTGGCGGCGGCGCCTTTGGCCTGTTGTTCTACCCTGGCAACTGGCCCATCTTCGGCCCCACTCACCTGCCGCTGGTCGCCGAAGGCGTCCTGCTCTCACTGGCCGACTACACAGGCTTCCTGTATGTGCGTACCGGCACCCCTGAATATGTACGCCTGATCGAACTAGGCTCATTGCGCACCTTTGGCGGGCACACCACCGTCATTGCC
>FJ970617
CTGGACTGGAAGGATCGTCAATGGTGGCCGGTGGTCACGCCCATCGTAGGCATCACCTACTGTGCCGCCATCATGTACTACCTGTGGGTCAACTACCGGCTGCCCTTTGGCGCCACGCTATGCATCGTCTGCCTGCTGGTGGGCGAATGGCTGACCCGTTACTGGGGCTTCTACTGGTGGTCGCACTACCCCATCAACTTTGTATTCCCCTCCACCATGATACCGGGTGCCCTCATCATGGACACGGTCATGCTGCTCACCCGCAACTGGATGATCACAGCCCTGGTTGGCGGCGGCGCGTTTGGACTCTTGTTCTACCCTGGCAACTGGCCCATTTTTGGCCCGACCCACCTTCCGCTGGTAGCTGAAGGCGTACTGCTGTCGGTAGCCGACTACACCGGCTTCCTGTATGTACGCACCGGCACGCCTGAGTACGTGCGCCTGATTGAACAAGGCTCGCTGCGAACGTTCGGTGGCCGCACCACCGTCATTGCC
>FJ970616
CTAGACTGGAAAGACCGGCAATGGTGGCCTGTGGTCACCCCCATCGTCGGCATCACCTACTGTGCCACCATCATGTACTACCTGTGGGTGAACTACCGGCTCCCCTTTGGCGCCACCTTATGCATCGTCTGCCTGCTGACAGGTGAATGGCTGACCCGCTACTGGGGCTTCTACTGGTGGTCGCACTACCCCATCAACTTCGTCTTTCCCTCCACCATGATCCCAGGCGCACTCGTCATGGACACCGTCCTTCTGCTGACGCGCAACTGGATGATCACAGCACTGGTTGGCGGCGGCGCCTTTGGCCTGTTGTTCTACCCTGGCAACTGGCCCATCTTTGGCCCGACCCACCTGCCGCTGGTAGCGGAAGGCGTCTTGCTCTCACTGGCCGACTACACAGGCTTCCTGTATGTTCGTACCGGTACCCCTGAATATGTACGCCTGATCGAACAAGGCTCATTGCGCACCTTTGGCGGACACACCACCGTCATTGCC
>FJ970615
CTGGACTGGAAGGACCGTCAATGGTGGCCGGTGGTCACGCCCATCGTAGGCATCACCTACTGTGCCGCCATCATGTACTACCTGTGGGTCAACTGCCGGCTGCCCTTTGGCGCCACGCTATGCATCGTCTGCCTGCTGGTGGGCGAATGGCTGACCCGTTACTGGGGCTTCTACTGGTGGTCGCACTACCCCATCAACTTTGTATTCCCCTCCACCATGATACCGGGTGCCCTCATCATGGACACGGTCATGCTGCTCACCCGCAACTGGATGATCACAGCCCTAGTTGGCGGCGGCGCGTTTGGACTCTTGTTCTACCCTGGCAACTGGCCCATTTTTGGCCCGACCCACCTTCCGCTGGTAGCTGAAGGCGTACTGCTGTCGGTAGCCGACTACACCGGCTTCCTGTATGTACGCACCGGCACGCCTGAGTACGTGCGCCTGATTGAACAAGGCTCGCTGCGAACGTTCGGTGGCCACACCACCGTCATTGCC
>FJ970612
CTTGACTGGAAAGACCGTCAATGGTGGCCGGTAGTCACACCCATCGTTGGCATCACCTACTGTGCCACCATCATGTACTACCTGTGGGTCAACTACCGGCTACCCTTTGGGGCCACGCTGTGTATCGTTTGCCTGCTGACAGGAGAATGGCTGACACGGTACTGGGGCTTCTACTGGTGGTCGCATTACCCCATCAACTTCGTTTTGCCCTCCACCATGATCCCAGGCGCACTCGTCATGGACACCGTCCTTCTGCTGACGCGCAACTGGATGATCACAGCACTGGTTGGCGGCGGCGCCTTTGGCCTGTTGTTCTACCCTGGCAACTGGCCCATCTTTGGCCCGACCCACCTGCCGCTGGTAGCGGAAGGCGTCTTGCTCTCACTGGCCGACTACACAGGCTTCCTGTATGCTCGTACCGGTACCCCTGAATATGTACGCCTGATCGAACAAGGCTCATTGCGCACCTTTGGCGGACACACCACCGTCATTGCC
>FJ970608
CTTGACTGGAAAGACCGTCAATGGTGGCCGGTAGTCACACCCATCGTTGGCATCACCTACTGTGCCACCATCATGTACTACCTGTGGGTCAACTACCGGCTACCCTTTGGGGCCACGCTGTGTATCGTTTGCCTGCTGGTGGGCGAATGGCTGACCCGTTACTGGGGCTTCTACTGGTGGTCGCACTACCCCATCAACCTTGTATTCCCCTCCACCATGATACCGGGTGCCCTCATCATGGACACGGTCATGCTGCTCACCCGCAACTGGATGATCACAGCCCTGGTTGGCGGCGGCGCGTTTGGACTCTTGTTCTACCCTGGCAACTGGCCCATTTTTGGCCCGACCCACCTTCCGCTGGTAGCTGAAGGCGTACTGCTGTCGGTAGCCGACTACACCGGCTTCCTGTATGTACGCACCGGCACGCCTGAGTACGTGCGCCTGATTGAACAAGGCTCGCTGCGAACGTTCGGTGGCCACACCACCGTCATTGCC
>FJ970606
CTGGACTGGAAGGATCGTCAATGGTGGCCGGTGGTCACGCCCATCGTAGGCATCATCTACTGTGCCGCCATCATGTACTACCTGTGGGTCAACTACCGACTGCCCTTTGGCGCCACGCTATGCATCGTCTGCCTGCTAGTGGGCGAATGGCTGACCCGTTACTGGGGCTTCTACTGGTGGTCGCACTACCCCATCAACTTCGTATTCCCCTCCACCATGATACCGGGTGCCCTCATCATGGACACGGTCATGCTGCTCACCCGCAACTGGATGATCACAGCCCTGGTTGGCGGCGGCGCGTTTGGACTCTTGTTCTACCCTGGCAACTGGCCCATTTTTGGCCCGACCCACCTTCCGCTGGTAGCTGAAGGCGTACTGCTGTCGGTAGCCGACTACACCGGCTTCCTGTATGTACGCACCGGCACGCCTGAGTACGTGCGCCTGATTGAACAAGGCTCGCTGCGAGCGTTCGGTGGCCACACCACCGTCATTGCC
>FJ970605
CTGGACTGGAAGGATCGTCAATGGTGGCCGGTGGTCACGCCCATCGTAGGCATCACCTACTGTGCCGCCATCATGTACTACCTGTGGGTCAACTACCGGCTGCCCTTTGGCGCCACGCTATGCATCGTCTGCCTGCTGGTGGGCGAATGGCTGACCCGTTACTGGGGCTTCTACTGGTGGTCGCACTACCCCATCAACTTTGTATTCCCCTCCACCATGATACCGGGTGCCCTCATCATGGACACGGTCATGCTGCTCACCCGCAACTGGATGATCACAGCCCTGGTTGGCGGCGGCGCGTTTGGACTCTTGTTCTACCCTGGCAACTGGCCCATTTTTGGCCCGACCCACCTTCCGCTGGTAGCTGAAGGCGTACTGCTGTCGGTAGCCGACTACACCGGCTTCCTGTATGTACGCACCGGCACGCCTGAGTACGTGCGCCTGATTGAACAAGGCTCGCTGCGAACGTTCGGTGGCCACACCACCGTCATTGCC
>FJ970604
CTGGACTGGAAGGATCGTCAATGGTGGCCGGTGGTCACGCCCATCGTAGGCATCACCTACTGTGCCGCCATCATGTACTACCTGTGGGTCAACTACCGGCTACCCTTTGGGGCCACGCTGTGTATCGTTTGCCTGCTGACAGGAGAATGGCTGACACGGTACTGGGGCTTCTACTGGTGGTCGCATTACCCCATCAACTTCGTTTTGCCCTCCACCATGATCCCAGGCGCACTCGTCATGGACACCGTCCTTCTGCTGACGCGCAACTGGATGATCACAGCACTGGTTGGCGGCGGCGCCTTTGGCCTGTTGTTCTACCCTGGCAACTGGCCCATCTTTGGCCCGACCCACCTGCCGCTGGTAGCGGAAGGCGTCTTGCTCTCACTGGCCGACTACACAGGCTTCCTGTATGTTCGTACCGGTACCCCTGAATATGTACGCCTGATCGAACAAGGCTCATTGCGCACCTTTGGCGGACACACCACCGTCATTGCC
>FJ970603
CTGGACTGGAAGGATCGTCAATGGTGGCCGGTGGTCACACCCATCGTAGGCATCACCTACTGTGCGGCCATCATGTACTACCTGTGGGTCAACTACAGACTGCCCTTTGGGGCCACGCTGTGCATCGTCTGCCTGCTGACGGGCGAATGGCTGACCCGCTACTGGGGCTTCTACTGGTGGTCACACTACCCCATCAACTTTGTATCCCCCTCCACCATGATACCGGGTGCGCTGGTCATGGACACCGTCATGCTGCTGACCCGCAACTGGATGATCACGGCACTGGTGGGTGGTGGTGCATTTGGACTGTTGTTCTACCCTGGGAACTGGCCCATTTTTGGACCGACCCACCTGCCGCTCGTGGCTGAAGGCGTACTGCTGTCGGTTGCCGACTACACTGGCTTCCTGTATGTACGTACCGGCACGCCGGAGTACGTGCGCCTGATCGAACAAGGCTCGCTGCGAACGTTTGGCGGCCACACTACGGTCATTGCC
>FJ970602
CTGGACTGGAAGGATCGTCAATGGTGGCCGGTGGTCACGCCCATCGTAGGCATCACCTACTGTGCCGCCATCATGTACTACCTGTGGGTCAACTACCGACTGCCCTTTGGCGCCACGCTATGCATCGTCTGCCTGCTAGTGGGCGAATGGCTGACCCGTTACTGGGGCTTCTACTGGTGGTCGCACTACCCCATCAACTTTGTATTCCCCTCCACCATGATACCGGGTGCCCTCATCATGGACACGGTCATGCTGCTCACCCGCAACTGGATGATCACAGCCCTGGTTGGCGGCGGCGCGTTTGGACTCTTGTTCTACCCTGGCAACTGGCCCATTTTTGGCCCGACCCACCTTCCGCTGGTAGCTGAAGGCGTACTGCTGTCGGTAGCCGACTACACCGGCTTCCTGTATGTACGCACCGGCACGCCTGAGTACGTGCGCCTGATTGAACAAGGCTCGCTGCGAACGTTCGGTGGCCACACCACCGTCATTGCC
>FJ970572
CTGGACTGGAAGGATCGTCAATGGTGGCCGGTGGTCACGCCCATCGTAGGCATCACCTACTGTGCCGCCATCATGTACTACCTGTGGGTCAACTACCGACTGCCCTTTGGCGCCACGCTATGCATCGTCTGCCTGCTAGTGGGCGAATGGCTGACCCGTTACTGGGGCTTCTACTGGTGGTCGCACTACCCCATCAACTTTGTATTCCCCTCCACCATGATACCGGGTGCCCTCATCATGGACACGGTCATGCTGCTCACCCGCAACTGGATGATCACAGCCCTGGTTGGCGGCGGCGCGTCTGGACTCTTGTTCTACCCTGGCAACTGGCCCATTTTTGGCCCGACCCACCTTCCGCTGGTAGCTGAAGGCGTACTGCTGTCGGTAGCCGACTACACCGGCTTCCTGTATGTACGCACCGGCACGCCTGAGTACGTGCGCCTGATTGAACAAGGCTCGCTGCGAACGTTCGGTGGCCACACCACCGTCATTGCC
>FJ970541
CTGGACTGGAAGGATCGTCAATGGTGGCCGGTGGTCACACCCATCGTAGGCATCACCTACTGTGCGGCCATCATGTACTACCTGTGGGTCAACTACAGACTGCCCTTTGGCGCCACGCTGTGCATCGTCTGCCTGCTGACGGGCGAATGGCTGACCCGCTACTGGGGCTTCTACTGGTGGTCACACTACCCCATCAACTTTGTATTGCCCTCCACCATGATACCGGGAGCGCTGGTCATGGACACCGTCATGCTGCTGACCCGCAACTGGATGATCACGGCACTGGTGGGTGGTGGTGCATTTGGACTGTTGTTCTACCCTGGGAACTGGCCCATATTTGGACCGACCCACCTGCCGCTCGTGGCTGAAGGCGTCCTGCTGTCGTTGGCCGACTACACTGGCTTCCTTTATGTACGTACCGGCACGCCCGAGTACGTGCGCCTGATCGAACAAGGCTCGCTGCGAACGTTTGGCGGCCACACTACGGTCATTGCC
>FJ970520
CTTGACTGGAAAGACCGTCAATGGTGGCCGGTAGTCACACCCATCGTTGGCATCACCTACTGTGCCACCATCATGTACTACCTGTGGGTCAACTACCGGCTACCCTTTGGGGCCACGCTGTGTATTGTTTGCCTGCTGACAGGAGAATGGCTGACGCGGTACTGGGGCTTCTACTGGTGGTCGCATTACCCCATCAACTTCGTTTTGCCCTCCACCATGATCCCAGGCGCACTCGTCATGGACACCGTCCTTCTGCTGACGCGCAACTGGATGATCACAGCTTTGGTTGGCGGCGGCGCCTTTGGCCTATTGTTCTACCCTGGCAACTGGCCCATCTTTGGCCCGACCCACCTGCCGCTGGTAGCGGAAGGCGTCTTGCTCTCACTGGCCGACTACACAGGCTTCCTGTATGTTCGTACCGGTACCCCTGAATATGTACGCCTGATCGAACAAGGCTCATTACGCACCTTTGGCGGACACACCACCGTCATTGCC
>FJ970519
CTGGACTGGAAAGACCGTCAATGGTGGCCGGTGGTAACCCCGATCGTGGGCATTACCTATTGTGCTGCCATCATGTACTACCTGTGGGTGAACTACCGGCTTCCGTTTGGTGCCACGCTATGCGTGGTGTGCCTGCTGGTTGGGGAATGGCTGACGCGTTACTGGGGTTTTTACTGGTGGTCGCACTACCCCATCAACTTTGTTTTCCCCTCCACCATGATACCGGGCGCACTCATCATGGACACCGTCCTGCTGCTCACCCGCAACTGGATGATTACAGCCCTGGTTGGCGGAGGCGCGTTTGGACTTTTGTTCTACCCTGGCAACTGGCCCATTTTTGGTCCGACCCACCTTCCGCTGGTAGCTGAAGGCGTACTGCTGTCGGTAGCCGACTACACCGGCTTCCTGTATGTACGCACCGGCACGCCCGAGTACGTGCGCCTGATCGAACAAGGCTCGCTGCGAACCTTTGGTGGCCACACCACGGTTATTGCC
>FJ970518
CTTGACTGGAAAGACCGTCAATGGTGGCCGGTAGTCACACCCATCGTTGGCATCACCTACTGTGCCACCATCATGTACTACCTGTGGGTCAACTACCGGCTACCCTTTGGGGCCACGCTGTGTATCGTTTGCCTGCTGACAGGAGAATGGCTGACACGGTACTGGGGCTTCTACTGGTGGTCGCATTACCCCATCAACTTCGTTTTGCCCTCCACCATGATCCCAGGCGCACTGATCATGGACACCGTCTTGCTGCTCACGCGCAACTGGATGGTGACAGCCCTGATTGGCGGGGGCGCATTTGGACTTTTGTTCTACCCTGGCAACTGGCCCATTTTTGGCCCGACCCACCTGCCGCTGGTAGCGGAAGGCGTCTTGCTCTCACTGGCCGACTACACAGGCTTCCTGTATGTTCGTACCGGTACCCCTGAATATGTACGCCTGATCGAACAAGGCTCATTACGCACCTTTGGCGGACACACCACCGTCATTGCC
>FJ970517
CTTGACTGGAAAGACCGTCAATGGTGGCCGGTAGTCACCCCCATCGTTGGCATCACCTACTGTGCCACCATCATGTACTACCTGTGGGTCAACTACCGGCTACCCTTTGGGGCCACGCTGTGTATCGTTTGCCTGCTGACAGGAGAATGGCTGACACGGTACTGGGGCTTCTACTGGTGGTCGCATTACCCCATCAACTTCGTTTTGCCCTCCACCATGATCCCAGGCGCGCTCGTCATGGACACCGTCCTTCTGCTGACGCGCAACTGGATGATCACAGCTTTGGTTGGCGGCGGCGCCTTTGGCCTATTGTTCTACCCTGGCAACTGGCCCATCTTTGGCCCGACCCACCTGCCGCTGGTAGCGGAAGGCGTCTTGCTCTCACTGGCCGACTACACAGGCTTCCTGTATGTTCGTACCGGTACCCCTGAATATGTACGCCTGATCGAACAAGGCTCATTACGCACCTTTGGCGGACACACCACCGTCATTGCC
>FJ970516
CTTGACTGGAAAGACCGTCAATGGTGGCCGGTAGTCACACCCATCGTTGGCATCACCTACTGTGCCACCATCATGTACTACCTGTGGGTCAACTACCGGCTACCCTTTGGGGCCACGCTGTGTATCGTTTGCCTGCTGACAGGAGAATGGCTGACACGGTACTGGGGCTTCTACTGGTGGTCGCATTACCCCATCAACTTCGTTTTGCCCTCCACCATGATCCCAGGCGCACTCGTCATGGACACCGTCCTTCTGCCGACGCGCAACTGGATGATCACAGCTTTGGTTGGCGGCGGCGCCTTTGGCCTATTGTTCTACCCTGGCAACTGGCCCATCTTTGGCCCGACCCACCTGCCGCTGGTAGCGGAAGGCGTCTTGCTCTCACTGGCCGACTACACAGGCTTCCTGTATGTTCGTACCGGTACCCCTGAATATGTACGCCTGATCGAACAAGGCTCATTACGCACCTTTGGCGGACACACCACCGTCATTGCC
>FJ970515
CTTGACTGGAAAGACCGTCAATGGTGGCCGGTAGTCACACCCATCGTTGGCATCACCTACTGTGCCACCATCATGTACTACCTGTGGGTCAACTACCGGCTACCCTTTGGGGCCACGCTGTGTATCGTTTGCCTGCTGACAGGAGAATGGCTGACACGGTACTGGGGCTTCTACTGGTGGTCGCATTACCCCATCAACTTCGTTTTGCCCTCCACCATGATCCCAGGCGCACTCGTCATGGACACCGTCCTTCTGCTGACGCGCAACTGGATGATCACAGCTTTGGTTGGCGGCGGCGCCTTTGGCCTATTGTTCTACCCTGGCAACTGGCCCATCTTTGGCCCGACCCACCTGCCGCTGGTAGCGGAAGGCGTCTTGCTCTCACTGGCCGACTACACAGGCTTCCTGTATGTTCGTACCGGTACCCCTGAATATGTACGCCTGATCGAACAAGGCTCATTACGCACCTTTGGCGGACACACCACCGTCATTGCC
>FJ970514
CTTGACTGGAAAGACCGTCAATGGTGGCCGGTAGTCACCCCCATCGTTGGCATCACCTACTGTGCCACCATCATGTACTACCTGTGGGTCAACTACCGGCTACCCTTTGGGGCCACGCTGTGTATCGTTTGTCTGCTGGTGGGTGAATGGCTGACACGGTACTGGGGCTTCTACTGGTGGTCGCATTACCCCATCAACTTCGTTCTGCCCTCCACCATGATCCCAGGCGCACTCGTCATGGACACCGTCCTTCTGCTGACGCGCAACTGGATGATCACAGCTTTGGTTGGCGGCGGCGCCTTTGGCCTATTGTTCTACCCTGGCAACTGGCCCATCTTTGGCCCGACCCACCTGCCGCTGGTAGCGGAAGGCGTCTTGCTCTCACTGGCCGACTACACAGGCTTCCTGTATGTTCGTACCGGTACCCCTGAATATGTACGCCTGATCGAACAAGGCTCATTACGCACCTTTGGCGGACACACCACCGTCATTGCC
>FJ970513
CTTGACTGGAAAGACCGTCAATGGTGGCCGGTAGTCACACCCATCGTTGGCATCACCTACTGTGCCACCATCATGTACTACCTGTGGGTCAACTACCGGCTACCCTTTGGGGCCACGCTGTGTATCGTTTGCCTGCTGGTGGGTGAATGGCTGACACGGTACTGGGGCTTCTACTGGTGGTCGCATTACCCCATCAACTTCGTTTTGCCCTCCACCATGATCCCAGGCGCACTCGTCATGGACACCGTCCTTCTGCTGACGCGCAACTGGATGATCACAGCACTGGTTGGCGGCGGCGCCTTTGGCCTATTGTTCTACCCTGGCAACTGGCCCATCTTTGGCCCGACCCACCTGCCGCTGGTAGCGGAAGGCGTCTTGCTCTCACTGGCCGACTACACAGGCTTCCTGTATGTTCGTACCGGTACCCCTGAATATGTACGCCTGATCGAACAAGGCTCATTACGCACCTTTGGCGGACACACCACCGTCATTGCC
>FJ970512
CTGGACTGGAAGGACCGTCAATGGTGGCCGGTGGTAACGCCCATCGTAGGCATCACCTACTGTGCTGCCATCATGTACTACCTGTGGGTGAACTATAGACTGCCCTTTGGGGCCACGCTGTGCATCGTCTGCCTGCTGGTAGGCGAATGGCTGACGCGTTACTGGGGCTTCTACTGGTGGTCACACTACCCCATCAACTTGGTATTTCCCTCCACCATGATTCCTGGGGCACTGATCATGGACACAGTCATGCTGCTCACCCGCAACTGGATGATCACGGCACTGGTAGGCGGGGGCGCATTTGGACTTTTGTTCTACCCTGGCAACTGGCCCATTTTTGGTCCGACCCACCTTCCGCTGGTAGCTGAAGGCGTACTGCTGTCGGTAGCCGACTACACCGGCTTCCTGTATGTACGCACTGGCACGCCCGAGTACGTGCGCCTGATCGAACAAGGCTCGCTGCGAACCTTTGGTGGCCACACCACGGTTATTGCC
>FJ970511
CTTGACTGGAAAGACCGTCAATGGTGGCCGGTGGTAACGCCCATCGTAGGCATCACCTACTGTGCTGCCATCATGTACTACCTGTGGGTGAACTATAGACTGCCCTTTGGGGCCACGCTGTGCATCGTCTGCCTGCTGGTAGGCGAATGGCTGACGCGTTACTGGGGCTTCTACTGGTGGTCACACTACCCCATCAACTTTGTATTTCCCTCCACCATGATTCCTGGCGCACTGATCATGGACACAGTCATGCTGCTCACGCGCAACTGGATGATCACGGCGCTGGTGGGCGGAGGCGCATTCGGCCTGCTGTTCTATCCTGGCAACTGGCCGATATTCGGACCGACCCACCTGCCGTTGGTGGCCGAAGGCGTCCTGCTGTCCTTGGCTGACTACACCGGCTTCCTGTATGTCCGCACGGGCACCCCGGAATACGTACGGCTGATCGAACAAGGCTCACTGCGCACCTTGGGGGGACACACCACGGTGATTGCG
>FJ970510
CTTGACTGGAAAGACCGTCAATGGTGGCCGGTAGTCACCCCCATCGTTGGCATCACCTACTGTGCCACCATCATGTACTACCTGTGGGTCAACTACCGGCTACCCTTTGGGGCCACGCTGTGTATCGTTTGCCTGCTGGTGGGTGAATGGCTGACACGGTACTGGGGCTTCTACTGGTGGTCGCACTACCCCATCAACTTCGTTTTGCCCTCCACCATGATCCCAGGCGCACTCGTCATGGACACCGTCCTTCTGCTGACGCGCAACTGGATGATCACAGCACTGGTTGGCGGCGGCGCCTTTGGCCTATTGTTCTACCCTGGCAACTGGCCCATCTTTGGCCCGACCCACCTGCCGCTGGTAGCGGAAGGCGTCTTGCTCTCACTGGCCGACTACACAGGCTTCCTGTATGTTCGTACCGGTACCCCTGAATATGTACGCCTGATCGAACAAGGCTCATTACGCACCTTTGGCGGACACACCACCGTCATTGCC
>FJ970509
CTTGACTGGAAAGACCGTCAATGGTGGCCGGTAGTCACCCCCATCGTTGGCATCACCTACTGTGCCACCATCATGTACTACCTGTGGGTCAACTACCGGCTACCCTTTGGGGCCACGCTGTGTATCGTTTGCCTGCTGGTAGGCGAATGGCTGACGCGTTACTGGGGCTTCTACTGGTGGTCACACTACCCCATCAACTTTGTATTTCCCTCCACCATGATTCCTGGGGCACTGATCATGGACACAGTCATGCTGCTCACCCGCAACTGGATGATCACGGCACTGGTAGGCGGGGGCGCATTTGGACTTTTGTTCTACCCTGGCAACTGGCCCATTTTTGGTCCGACCCACCTTCCGCTGGTAGCTGAAGGCGTACTGCTGTCGGTAGCCGACTACACCGGCTTCCTGTATGTACGCACTGGCACGCCCGAGTACGTGCGCCTGATCGAACAAGGCTCGCTGCGAACCTTTGGTGGCCACACCACGGTTATTGCC
>FJ970508
CTTGACTGGAAAGACCGTCAATGGTGGCCGGTAGTCACACCCATCGTTGGCATCACCTACTGTGCCACCATCATGTACTACCTGTGGGTCAACTACCGGCTACCCTTTGGGGCCACGCTGCGTATCGTTTGCCTGCTGACAGGAGAATGGCTGACACGGTACTGGGGCTTCTACTGGTGGTCGCATTACCCCATCAACTTCGTTTTGCCCTCCACCATGATCCCAGGCGCACTCGTCATGGACACCGTCCTTCTGCTGACGCGCAACTGGATGATCACAGCTTTGGTTGGCGGCGGCGCCTTTGGCCTATTGTTCTACCCTGGCAACTGGCCCATCTTTGGCCCGACCCACCTGCCGCTGGTAGCGGAAGGCGTCTTGCTCTCACTGGCCAACTACACAGGCTTCCTGTATGTTCGTACCGGTACCCCTGAATATGTACGCCTGATCGAACAAGGCTCATTACGCACCTTTGGCGGACACACCACCGTCATTGCC
>DQ228454
GGCAATGGTGGCCTGTGGTAACCCCGATTGTAGGGATCACCTACTGTGCCGCGATCATGTACTACCTGTGGGTGAACTACCGCCTGCCGATTGGAGCCACACTGTGCATCGTGTGCCTTCTGGTGGGTGAATGGCTGACCCGTTTCTGGGGTTTCTACTGGTGGTCGCACTACCCCATGAACTTTGTATTCCCCTCCACCATGATTCCCGGCGCGCTGGTGATGGACACCGTCCTGCTTCTGACGCGCAACTGGATGATCACGGCACTGGTTGGCGGCGGCGCCTTTGGTTTGTTGTTCTATCCTGGCAACTGGACCATCTTCGGGCCGACCCACCTGCCGCTGGTGGCAGAAGGCGTGCTGCTCTCGGTAGCCGACTACACGGGCTTTCTGTATGTCCGTACCGGCACCCCTGAGTACGTGCGACTGATCGAACAAGGGTCACTGCGCACCTTTGGCGGTCACACCACCGTTATCGCCTCCTTCTTCTCCGCGTTCGTCTCCATGCTCATGTTCACCGTCTGGTGGTACTTTGGCAAGGTCTACTGCACCGCCTTCTACTAT
>FN651808
ACTGGGACTTCTGGCTTGACTGGAAAGACCGTCAATGGTGGCCGGTTGTCACCCCCATCGTAGGCATCACCTACTGTGCCACCATCATGTACTACCTGTGGGTCAACTACCGACTCCCGTTTGGCGCGACACTGTGTATCGTCTGCCTGCTGGTGGGCGAATGGCTGACCCGCTTCTGGGGCTTCTACTGGTGGTCGCATTACCCCATCAACTTCGTCTTCCCCTCCACCATGATACCGGGTGCCCTCATCATGGACACCGTCTTGCTGCTCACCCGCAACTGGATGATCACGGCACTGGTAGGCGGCGGCGCATTCGGCCTGCTGTTCTACCCCGGCAACTGGCCCATCTTTGGCCCGACCCACCTGCCGCTGGTAGCCGAAGGCGTCCTGCTGTCACTGGCTGACTACACCGGCTTCCTCTATGTACGCACAGGCACGCCTGAGTATGTACGGCTGATCGAACAAGGCTCGTTGCGCACCTTCGGTAAGGA
>FN394212
GCTTGACTGGAAAGATCGGCAATGGTGGCCGGTGGTCACCCCGATCGTGGGCATCACCTACTGTGCAGCCATCATGTACTACCTATGGGTCAACTACCGGCTGCCCTATGGCGCCACCCTATGCATCGTCTGCCTGCTGGTAGGCGAATGGCTGACCCGGTTCTGGGGCTTCTACTGGTGGTCGCACTACCCCATCAACTTCGTGTTTCCCTCCACCATGATACCGGGAGCGCTCGTGATGGACACCGTCATGCTGCTCACCCGCAACTGGATGATCACCGCCCTGGTAGGCGGAGGCGCGTTCGGACTGCTGTTCTACCCTGGCAACTGGCCCATTTTTGGCCCGACCCACCTGCCGCTCGTGGCTGAAGGCGTGCTGCTCTCCCTGGCCGACTACACCGGCTTCCTGTATGTACGCACCGGCACCCCCGAGTACGTGCGGCTGATCGAACAAGGCTCGCTGCGCACCTTTGGCGGCCACACCACCGTCATAGCC
>FN394209
GCTTGACTGGAAAGACCGTCAATGGTGGCCGGTTGTCACCCCCATGGTCGGCATCACCTACTGTGCCACCATCATGTACTACCTGTGGGTCAACTACCGACTCCCGTTTGGTGCGACACTGTGCATCGTCTGCCTGCTGGTGGGCGAATGGCTGACCCGCTTCTGGGGCTTCTACTGGTGGTCGCATTACCCCATCAACTTCGTCTTCCCCTCCACCATGATACCGGGTGCCCTCATCATGGACACCGTCTTGCTGCTCACCCGCAACTGGATGATCACGGCACTGGTTGGCGGCGGCGCATTCGGCCTGCTGTTCTACCCCGGCAACTGGCCCATCTTTGGCCCGACCCACCTGCCGCTGGTAGCCGAAGGCGTCCTGTTGTCACTGGCTGACTACACCGGCTTCCTCTATGTACGCACAGGCACACCTGAGTATGTACGGTTGATCGAACAAGGGTCGCTACGTACCTTTGGAGGCCACACCACCGTCATTGCG
>FN394189
GCTTGACTGGAAGGATCGCCAATGGTGGCCGGTGGTCACCCCGATTGTGGGGATCACCTATTGTGCGGCGATCATGTACTACCTGTGGGTGAACTACCGGCTGCCCTATGGCGCGACCCTGTGTATCGTCTGCCTTCTGGTCGGCGAATGGCTGACGCGTTTCTGGGGTTTTTACTGGTGGTCGCACTACCCCATCAACTTTGTATTTCCCTCCACCATGATTCCTGGCGCACTGGTCATGGACACGGTCATGCTGCTCACCCGTAACTGGATGATCACGGCACTGGTTGGAGGCGGCGCATTTGGTCTCCTGTTCTACCCGGGCAACTGGCCGATCTTCGGGCCGACCCACCTGCCGCTGGTTGCTGAAGGCGTGCTCCTGTCGGTGGCCGACTACACTGGCTTCCTGTATGTGCGCACGGGTACCCCTGAGTACGTTCGACTGATCGAACAAGGCTCACTTCGCACCTTTGGTGGCCACACCACGGTGATTGCG
>FN394184
--GCTGGACTGGAAAGACCGGCAATGGTGGCCGGTGGTCACCCCGATCGTGGGCATCACCTACTGTGCAGCCATCATGTACTACCTATGGGTCAACTACCGGCTGCCCTATGGCGCCACCCTATGCATCGTCTGCCTGCTGGTAGGCGAATGGCTGACCCGGTTCTGGGGCTTCTACTGGTGGTCGCACTACCCCATCAACTTCGTGTTCCCCTCCACCATGATACCGGGAGCGCTCGTGATGGACACCGTTTTGCTGCTCACCCGCAACTGGATGATCACCGCCCTGGTAGGCGGAGGCGCGTTCGGACTGCTGTTCTACCCCGGCAACTGGCCCATTTTTGGCCCGACCCACCTGCCGCTCGTGGCTGAAGGCGTGTTGCTCTCCCTGGCCGACTACACCGGCTTCCTATATGTACGCACCGGCACCCCCGAGTACGTGCGGCTGATCGAACAAGGATCGCTGCGCACCTTTGGCGGCCACACCACCGTCATAGCC
>JN591070
GGTGACTGGGACTTCTGGCTTGACTGGAAAGACCGCCAATGGTGGCCGGTTGTAACACCGATTGTCGGTATCATGTACTGCGCAGCGCTGATGTACTACCTGTGGGTAAACTATCGCCTGCCATTTGGCGCGACACTCTGTATCGTATGCCTGTTAGTCGGTGAATGGTTGACCCGTTACTGGGGCTTCTACTGGTGGTCACATTACCCGCTGAACTTTGTATTGCCATCAACCATGATACCAGGCGCGTTGATGATGGATACAATCCTGCTGTTGACGGGTAACTGGCTGGTAACAGCTCTGTTAGGCGGTGGTTTCTTTGGACTATTCTTCTACCCAGGCAACTGGCCGGTATTTGGTCCAACCCACTTACCATTGGTAGTAGAAGGCGTACTGCTGTCAGTAGCTGACTACATCGGCTTCCTGTATGTGCGTACCGGTACACCGGAATACGTACGCCTGATTGAACAAGGCTCACTGCGTACCTTTGGTGGACACACCACAGTGATTGCAGCGTTCTTCTCAGCCTTC
>JN591177
GGCGACTGGGACTTCTGGCTTGACTGGAAAGACCGCCAATGGTGGCCGGTGGTAACCCCCATAGTGGGGATCACCTACTGTGCAGCCATCATGTACTACCTATGGGTGAACTGCCGACTGCCCTATGGCGCGACCTTGTGCATTGTCTGCCTGCTGACGGGCGAGTGGCTTACGCGTTACTGGGGATTTTACTGGTGGTCGCACTACCCCATCAACTTCGTACTTCCCTCCACGATGATACCTGGCGCACTGATCATGGACACCGTCCTCTTGCTCACGCGCAACTGGATGATCACCGCGCTGGTTGGAGGCGGAGCGTTTGGTCTTCTGTTCTACCCGGGCAACTGGCCGATCTTTGGGCCGACCCACCTGCCGCTGGTAGCCGAAGGCGTATTGCTGTCGGTCGCTGACTACACCGGCTTTCTGTATGTACGCACCGGCACGCCTGAGTACGTACGCCTGATCGAACAAGGCTCACTGCGCACCTTTGGTGGCCACACCACCGTGATTGCCGCCTTCTTCTCCGCGTTC
>JN591179
GGAGACTGGGACTTCTGGCTGGACTGGAAAGACCGTCAATGGTGGCCGGTGGTGACCCCCATCGTAGGCATCACCTACTGTGCCGCCATCATGTACTACCTGTGGGTGAACTACCGGCTGCCCTATGGCGCCACGTTATGTATCGTTTGCTTGCTGGTAGGTGAATGGCTGACGCGTTACTGGGGTTTTTACTGGTGGTCGCACTACCCCATCAACTTCGTCTTTCCCTCCACCATGATACCGGGCGCGCTAGTCATGGACACCGTCCTGCTGCTCACCCGCAACTGGATGATCACCGCACTGGTTGGAGGCGGCGCATTTGGCCTGCTGTTCTACCCGGGCAACTGGCCCATTTTTGGCCCGACCCACCTTCCGCTGGTAGCCGAAGGCGTTCTGCTCTCGGTGGCTGACTACACCGGCTTCTTGTATGTACGCACCGGCACGCCTGAGTACGTGCGCCTGATCGAACAAGGCTCACTACGCACCTTTGGCGGCCACACCACCGTAATTGCCGCGTTCTTCTCCGCCTTC
>JN591181
GGGGACTGGGACTTCTGGCTTGACTGGAAAGACCGCCAATGGTGGCCGGTGGTTACCCCGATCGTGGGCATCACCTACTGTGCCACCATCATGTACTACCTGTGGGTGAACTACCGCCTGCCCTTTGGCGCGACACTCTGTATCGTGTGCCTGCTGACGGGCGAATGGCTGACCCGCTTCTGGGGCTTCTACTGGTGGTCGCACTACCCGATCAACTTCGTATTGCCCTCCACCATGATACCGGGTGCCCTCATCATGGACACCGTCCTGCTGCTGACGCGCAACTGGATGATCACGGCACTGGTAGGCGGCGGCGCATTCGGCCTCCTGTTCTACCCGGGCAACTGGCCGATATTCGGGCCGACCCACCTGCCGCTGGTAGCCGAAGGCGTATTACTGTCCCTGGCTGACTACACCGGCTTCCTGTATGTACGCACCGGCACCCCGGAATACGTACGGCTGATCGAACAAGGCTCACTACGCACCTTCGGTGGCCACACCACCGTGATTGCGGCCTTCTTCTCCGCCTTC
>JN591182
GGGGACTGGGACTTCTGGCTTGACTGGAAAGACCGCCAATGGTGGCCGGTGGTAACCCCCATAGTGGGGATCACCTACTGTGCAGCCATCATGTACTACCTATGGGTGAACTACCGACTGCCCTATGGCGCGACCTTGTGCATTGTCTGCCTGCTGACGGGCGAGTGGCTTACGCGTTACTGGGGATTTTACTGGTGGTCGCACTACCCCATCAACTTCGTACTTCCCTCCACGATGATACCTGGCGCACTGATCATGGACACCGTCCTCTTGCTCACGCGCAACTGGATGATCACCGCGCTGGTTGGAGGCGGAGCGTCTGGTCTTCTGTTCTACCCGGGCAACTGGCCGATCTTTGGGCCGACCCACCTGCCGCTGGTAGCCGAAGGCGTATTGCTGTCGGTTGCTGACTACACCGGCTTTCTGTATGTACGCACCGGCGCGCCTGAGTACGTACGCCTGATCGAACAAGGTTCACTGCGCACCTTTGGTGGCCACACCACCGTGATTGCCGCGTTCTTCTCGGCCTTC
>JN591184
GGTGACTGGGACTTCTGGCTTGACTGGAAAGACCGCCAATGGTGGCCGGTGGTAACCCCCATAGTGGGGATCACCTACTGTGCAGCCATCATGTACTACCTATGGGTGAACTACCGACTGCCCTATGGCGCGACCTTGTGCATTGTCTGCCTGCTGACGGGCGAGTGGCTTACGCGTTACTGGGGATTTTACTGGTGGTCGCACTACCCCATCAACTTCGTACTTCCCTCCACGATGATACCTGGCGCACTGATCATGGACACCGTCCTCTTGCTCACGCGCAACTGGATGATCACCGCGCTGGTTGGAGGCGGAGCGTTTGGTCTTCTGCTCTACCCGGGCAACTGGCCGATCTTTGGGCCGACCCACCTGCCGCTGGTAGCCGAAGGCGTATTGCTGTCGGTCGCTGACTACACCGGCTTTCTGTATGTACGCACCGGCACGCCTGAGTACGTACGCCTGATCGAACAAGGCTCGCTGCGCACCTTTGGTGGCCACACCACCGTGATTGCCGCCTTCTTCTCCGCGTTC
>JN591185
GGTGACTGGGACTTCTGGCTGGACTGGAACGACCGTCAATGGTGGCCTGTGGTGACCCCCATCGTAGGCATCACCTACTGTGCCGCCATCATGTACTACCTGTGGGTGAACTACCGGCTGCCCTATGGCGCCACGTTATGTATCGTCTGCCTGCCGGTAGGTGAATGGCTGACGCGATACTGGGGTTTTTACTGGTGGTCGCACTACCCCATCAACTTCGTCTTTCCCTCCACCATGATACCGGGCGCGCTGGTCATGGACACCGTCCTGCTGCTCACCCGCAACTGGATGATCACCGCACTGGTTGGAGGCGGCGCATTTGGCCTGCTGTTCTACCCGGGCAACTGGCCCATTTTTGGCCCGACCCACCTTCCGCTGGTAGCCGAAGGCGTTCTGCTCTCGGTGGCTGACTACACCGGCTTCTTGTATGTACGCACCGGCACGCCCGAGTACGTGCGCCTGATCGAACAAGGCTCGCTACGAACCTTTGGCGGGCACACCACCGTAATTGCCGCGTTCTTCTCGGCCTTC
>JN591186
GGAGACTGGGACTTCTGGGTTGACTGGAAAGACCGCCAATGGTGGCCGGTGGTAACCCCCATAGTGGGGATCACCTACTGTGCAGCCATCATGTACTACCTATGGGTGAACTACCGACTGCCCTATGGCGCGACCTTGTGCATTGTCTGCCTGCTGACGGGCGAGTGGCTTACGCGTTACTGGGGATTTTACTGGTGGTCGCACTACCCCATCAACTTCGTACTTCCCTCCACGATGATACCTGGCGCACTGATCATGGACACCGTCCTCTTGCTCACGCGCAACTGGATGATCACCGCGCTGGTTGGAGGCGGAGCGTTTGGTCTTCTGTTCTACCCGGGCAACTGGCCGATCTTTGGGCCGACCCACCTGCCGCTGGTAGCCGAAGGCGTATTGCTGTCGGTCGCTGACTACACCGGCTTTCTGTATGTACGCACCGGCACGCCTGAGTACGTACGCCTGATCGAACAAGGCTCGCTGCGCACCTTTGGTGGCCACACCACCGTGATTGCCGCGTTCTTCTCCGCGTTC
>JN591188
GGCGACTGGGACTTCTGGCTTGACTGGAAAGACCGCCAATGGTGGCCGGTGGTAACCCCCATAGTGGGGATCACCTACTGTGCAGCCATCATGTACTACCTATGGGTGAACTACCGACTGCCCTATGGCGCGACCTTGTGCATTGTCTGCCTGCTGACGGCCGAGTGGCTTACGCGTTACTGGGGATTTTACTGGTGGTCGCACTACCCCATCAACTTCGTACTTCCCTCCACGATGATACCTGGCGCACTGATCATGGACACCGTCCTCTTGCTCACGCGCAACTGGATGATCACCGCGCTGGTTGGAGGCGGAGCGTTTGGTCTTCTGTTCTACCCGGGCAACTGGCCGATCTTTGGGCCGACCCACCAGCCGCTGGTAGCCGAAGGCGTATTGCTGTCGGTTGCTGACTACACCGGCTTTCTGTATGTACGCACCGGCACGCCTGAGTACGTACGCCTGATCGAACAAGGCTCACTGCGCACCTTTGGTGGCCACACCACCGTGATTGCCGCCTTCTTCTCCGCGTTC
>JN591190
GGCGACTGGGACTTCTGGCTTGACTGGAAAGACCGCCAATGGTGGCCGGTGGTAACCCCCATAGTGGGGATCACCTACTGTGCAGCCATCATGTACTACCTATGGGTGAACTACCGACTGCCCTATGGCGCGACCTTGTGCATTGTCTGCCTGCTGACGGGCGAGTGGCTTACGCGTTACTGGGGATTTTACTGGTGGTCGCACTACCCCATCAACTTCGTACTTCCCTCCACGATGATACCTGGCGCACTGATCATGGACACCGTCCTCTTGCTCACGCGCAACTGGATGATCACCGCGCTGGTTGGAGGCGGAGCGTTTGGTCTTCTGTTCTACCCGGGCAACTGGCCGATCTTTGGGCCGACCCACCTGCCGCTGGTAGCCGAAGGCGTATTGCTGTCGGTCGCTGACTACACCGGCTTTCTGTATGTACGCACCGGCACGCCTGAGTACGTACGCCTGATCGAGCAAGGCTCGCTGCGCACCTTTGGTGGCCACACCACCGTGATTGCCGCGTTCTTCTCAGCGTTC
>JN591191
GGAGACTGGGACTTCTGGCTTGACTGGAAAGACCGCCAATGGTGGCCGGTGGTAACCCCCATAGTGGGGATCACCTACTGTGCAGCCATCATGTACTACCTATGGGTGAACTACCGACTGCCCTATGGCGCGACCTTGTGCATTGTCTGCCTGCTGACGGGCGAGTGGCTTACGCGTTACTGGGGACTTTACTGGTGGTCGCACTACCCCATCAACTTCGTACTTCCCTCCACGATGATACCTGGCGCACTGATCATGGACACCGTCCTCTTGCTCACGCGCAACTGGATGATCACCGCGCTGGTTGGAGGCGGAGCGTTTGGTCTTCTGTTCTACCCGGGCAACTGGCCGATCTTTGGGCCGACCCACCTGCCGCTGGTAGCCGAAGGCGTATTGCTGTCGGTCGCTGACTACACCGGCTTTCTGTATGTACGCACCGGCACGCCTGAGTACGTACGCCTGATCGAACAAGGCTCGCTGCGCACCTTTGGTGGCCACACCACCGTGATTGCCGCGTTCTTCTCCGCCTT
>JN591195
GGAGACTGGGACTTCTGGCTTGACTGGAAAGACCGCCAATGGTGGCCGGTGGTAACCCCCATAGTGGGGATCACCTACTGTGCAGCCATCATGTACTACCTATGGGTGAACTACCGACTGCCCTATGGCGCGACCTTGTGCATTGTCTGCCTGCTGACGGGCGAGTGGCTTACGCGTTACTGGGGATTTTACTGGTGGTCGCACTACCCCATCAACTTCGTACTTCCCTCCACGATGATACCTGGCGCACTGATCATGGACACCGTCCTCTTGCTCACGCGCAACTGGATGATCACCGCGCTGGTTGGAGGCGGAGCGTTTGGTCTTCTGTTCTACCCGGGCAACTGGCCGATCTTTGGGCCGACCCACCTGCCGCTGGTAGCCGAAGGCGTATTGCTGTCGGTTGCTGACTACACCGGCTTTCTGTATGTACACACCGGCACGCCTGAGTACGTACGCCTGATCGAACAAGGTTCACTGCGCACCTTTGGTGGCCACACCACCGTGATTGCCGCGTTCTTCTCCGCCTTC
>JN591196
GGGGACTGGGACTTCTGGCTTGACTGGAAAGACCGCCAATGGTGGCCGGTGGTAACCCCCATAGTGGGGATCACCTACTGTGCGGCCATCATGTACTACCTATGGGTGAACTACCGACTGCCCTATGGCGCGACCTTGTGCATTGTCTGCCTGCTGACGGGCGAGTGGCTTACGCGTTACTGGGGATTTTACTGGTGGTCGCACTACCCCATCAACTTCGTACTTCCCTCCACGATGATACCTGGCGCACTGATCATGGACACCGTCCTCTTGCTCACGCGCAACTGGATGATCACCGCGCTGGTTGGAGGCGGAGCGTTTGGTCTTCTGTTCTACCCGGGCAACTGGCCGATCTTTGGGCCGACCCACCTGCCGCTGGTAGCCGAAGGCGTATTGCTGTCGGTTGCTGACTACACCGGCTTTCTGTATGTACGCACCGGCACGCCTGAGTACGTACGCCTGATCGAACAAGGTTCACTGCGCACCTTTGGTGGCCACACCACCGTGATTGCCGCCTTCTTCTCCGCGTTC
>JN591200
GGCGACTGGGACTTCTGGCTTGACTGGAAAGACCGCCAATGGTGGCCGGTGGTAACCCCCATAGTGGGGATCACCTACTGTGCAGCCATCATGTACTACCTATGGGTGAACTACCGACTGCCCTATGGCGCGACCTTGTGCATTGTCTGCCTGCTGACGGGCGAGTGGCTTACGCGTTACTGGGGATTTTACTGGTGGTCGCACTACCCCATCAACTTCGTACTTCCCTCCACGATGATACCTGGCGCACTGATCATGGACACCGTCCTCTTGCTCACGCGCAACTGGATGATCACCGCGCTGGTTGGAGGCGGAGCGTTTGGTCTTCTGTTCTACCCGGACAACTGGCCGATCTTTGGGCCGACCCACCTGCCGCTGGTAGCCGAAGGCGTATTGCTGTCGGTCGCTGACTACACCGGCTTTCTGTATGTACGCACCGGCACGCCTGAGTACGTACGCCTGATCGAACAAGGCTCGCTGCGCACCTTTGGTGGCCACACCACCGTGATTGCCGCGTTCTTCTCCGCGTTC
>JN591202
GGGGACTGGGACTTCTGGCTTGACTGGAAAGACCGCCAATGGTGGCCGGTGGTAACCCCCATAGTGGGGATCACCTACTGTGCAGCCATCATGTACTACCTATGGGTGAACTACCGACTGCCCTATGGCGCGACCTTGTGCATTGTCTGCCTGCTGACGGGCGAGTGGCTTACGCGTTACTGGGGATTTTACTGGTGGTCGCACTACCCCATCAACTTCGTACTTCCCTCCACGATGATACCTGGCGCACTGATCATGGACACCGTCCTCTTGCTCACGCGCAACTGGATGATCACCGCGCTGGTTGGAGGCGGAGCGTTTGGTCTTCTGTTCTACCCGGGCAACTGGCCGATCTTTGGGCCGACCCACCTGCCGCTGGTAGCCGAAGGCGTATTGCTGTCGGTCGCTGACTACACCGGCTTTCTGTATGTACGCACCGGCACGCCTGAGTACGTACGCCTGATCGAACAAGGCTCACTGCGCACCTTTGGTGGCCACACCACCGTGATTGCCGCGTTCTTCTCCGCCTT
>JN591205
GGAGACTGGGACTTCTGGCTGGACTGGAAAGACCGTCAATGGTGGCCTGTCGTGACCCCCATCGTGGGGATCACCTACTGCGCCGCGACCATGTACTACCTGTGGGTGAATTACCGGCTGCCCTATGGGGCGACCTTATGTATCGTATGCCTGCTGGTAGGCGAATGGCTGACGCGTTTCTGGGGATTTTACTGGTGGTCGCACTACCCCATCAACTTCGTATTTCCCTCCACCATGATACCGGGCGCACTGGTCATGGACACCGTCATGCTGCTCACCCGCAACTGGATGATCACCGCCCTGGTTGGCGGCGGCGCATTCGGCCTGCTGTTCTACCCGGGCAACTGGCCCATCTTTGGCCCGACCCACCTGCCGCTGGTAGCCGAAGGCGTGCTGCTGTCGGTAGCCGACTACACCGGCTTCCTGTATGTACGCACCGGCACACCTGAGTACGTGCGCCCGATCGAACAAGGCTCGCTACGCACCTTTGGCGGCCACACCACCGTGATTGCCGCGTTCTTCTCCGCCTTC
>JN591206
GGTGACTGGGACTTCTGGCTTGACTGGAAAGACCGCCAATGGTGGCCGGTGGTAACCCCCATAGTAGGGATCACCTACTGTGCAGCCATCATGTACTACCTATGGGTGAACTACCGACTGCCCTATGGCGCGACCTTGTGCATTGTCTGCCTGCTGACGGGCGAGTGGCTTACGCGTTACTGGGGATTTTACTGGTGGTCGCACTACCCCATCAACTTCGTCTTTCCCTCCACCATGATACCTGGCGCCCTCATCATGGACACCGTCCTGCTGCTCACCCGTAACTGGATGATCACCGCACTGGTCGGCGGCGGCGCATTCGGCCTGCTGTTCTACCCGGGCAACTGGCCCATCTTCGGCCCCACCCACCTGCCGCTGGTAGCCGAAGGCGTATTGCTCTCCCTGGCTGACTACACCGGCTTCCTGTATGTACGCACCGGCACGCCTGAGTACGTACGCCTGATCGAACAAGGTTCACTGCGCACCTTTGGTGGCCACACCACCGTGATTGCCGCGTTCTTCTCCGCCTTC
>JN591207
GGGGACTGGGACTTCTGGCTGGACTGGAAAGACCGTCAATGGTGGCCTGTGGTGACCCCCATCGTAGGCATCGCCTACTGTGCCGCCATCATGTACTACCTGTGGGTGAACTACCGGCTGCCCTATGGCGCCACGTTATGTATCGTCTGCCTGCTGGTAGGTGAATGGCTGACGCGTTACTGGGGTTTTTACTGGTGGTCGCACTACCCCATCAACTTCGTCTTTCCCTCCACCATGATACCGGGCGCGCTGGTCATGGACACCGTCCTGCTGCTCACCCGCAACTGGATGATCACCGCACTGGTTGGAGGCGGCGCATTTGGCCTGCTGTTCTACCCGGGCAACTGGCCCATTTTTGGCCCGACCCACCTTCCGCTGGTAGCCGAAGGCGTTCTGCTCTCGGTGGCTGACTACACCGGCTTCTTGTATGTACGCACCGGCACACCCGAGTACGTGCGCCTGATCGAACAAGGCTCGCTACGAACCTTTGGCGGGCACACCACCGTAATTGCCGCCTTCTTCTCCGCCTTC
>JN591213
GGAGACTGGGACTTCTGGCTTGACTGGAAAGACCGCCAATGGTGGCCGGTGGTAACCCCCATAGTGGGGATCACCTACTGTGCAGCCATCATGTACTACCTATGGGTGAACTACCGACTGCCCTATGGCGCGACCTTGTGCATTGTCTGCCTGCTGACGGGCGAGTGGCTTACGCGTTACTGGGGATTTTACTGGTGGTCGCACTACCCCATCAACTTCGTACTTCCCTCCACGATGATACCCGGCGCACTGATCATGGACACCGTCCTCTTGCTCACGCGCAACTGGACGATCACCGCGCTGGTTGGAGGCGGAGCGTTTGGTCTTCTGTTCTACCCGGGCAACTGGCCGATCTTTGGGCCGACCCACCTGCCGCTGGTAGCCGAAGGCGTATTGCTGTCGGTCGCTGACTACACCGGCTTTCTGTATGTACGCACCGGCACGCCTGAGTACGTACGCCTGATCGAACAAGGCTCGCTGCGCACCTTTGGTGGCCACACCACCGTGATTGCCGCCTTCTTCTCCGCGTTC
>JN591217
GGAGACTGGGACTTCTGGCTTGACTGGAAAGACCGCCAATGGTGGCCGGTGGTAACCCCCATAGTGGGGATCACCTACTGTGCAGCCATCATGTACTACCTATGGGTGAACTACCGACTGCCCTATGGCGCGACCTTGTGCATTGTCTGCCTGCTGACGGGCGAGTGGCTTACGCGTTACTGGGGATTTTACTGGTGGTCGCACTACCCCATCAACTTCGTACTTCCCTCCACGATGATACCTGGCGCACTGATCATGGACACCGTCCTCTTGCTCACGCGCAACTGGATGATCACCGCGCTGGTTGGAGGCGGAGCGTTTGGTCTTCTGTTCTACCCGGGCAACTGGCCGATCTTTGGGCCGACCCACCTGCCGCTGGTAGCCGAAGGCGTATTGCTGTCGGTCGCTGACTACACCGGCTTTCTGTATGTACGCACCGGCACGCCTGAGTACGTACGCCTGATCGAACAAGGCTCGCTGCGCACCTTTGGTGGCCACACCACCGTGATTGCCGCGTTCTTCTCAGCGTTC
>JF780897
GACTGGAAAGATCGTCAGTGGTGGCCGGTGGTGACCCCGATTGTGGGCATTACCTATTGCGCGGCGATTATGTATTATCTGTGGGTGAACTATCGTCTGCCGTATGGCGCGACCCTGTGCATTGTGTGCCTGCTGGTGGGCGAATGGCTGACCCGTTTTTGGGGCTTTTATTGGTGGAGCCATTATCCGATTAACTTTGTGTTTCCGAGCACCATGATTCCGGGCGCGCTGGTGATGGATACCGTGATGCTGCTGACCCGTAACTGGATGATTACCGCGCTGGTGGGCGGCGGCGCGTTTGGCCTGCTGTTTTATCCGGGCAACTGGCCGATTTTTGGCCCGACCCATCTGCCGCTGGTGGCGGAAGGCGTGCTGCTGAGCGTGGCGGATTATACCGGCTTTCTGTATGTGCGTACCGGCACCCCGGAATATGTGCGTCTGATTGAACAGGGCAGCTTGCG
>AF358041
ATCGACTGGAAGGATCGGCAGTTTTGGATGACGGTGACACCTATAGTGGAGGTTATGTACCCAGGGGCAGTCATGTACTACTTCTGGACATTCTACCGACAGCCGTTTGGCGCAACGTTGTGCATCACGGGGCTCCTCGTCGGGAAGTGGATCACGATTGTGTTTGCCTGGTACTGGTGGGCCAACTTTCCGATGAACTTTATGATGCCCGCCACCATGGTCGCCAGCGCGCTGATCCTCGATTGCACCTTGTTGCTGACTCGGACCTGGATTATCACAGCGATAATCGGGGTATGGGCGTTCGCGATGATGTTTGGTCCGTCAAACTATGCCCTATTCGCGTACAGCCACCAACCGTTGGCAGTGGATGGGCAGCTGCTCTCGCTGGCCGACTACATGGGGTTCACCTATGTCCGTACCGGGACGCCTGAGTATATTCGGATCATCGAGGTGGGGTCGTTGCCCACGTTTGGCGGGCACACCGTCTGGATCTCC
>AJ317938
GTCGACTGGAAGGATCGGCAGTTCTGGGTAACGGTCACACCGATCGTAGAGGTGATGTATCCCGGTGCGATCATGTACTATTTCTGGACATTCTATAGGCAACCCTTTGGTGCAACGTTGAGCATCTCGGGGCTTGTCGTCGGGAAGTGGATCACGGTTCTGTTTGCCTGGTACTGGTGGGCGAATTTCCCAGCGAACTTCGTGATGCCTGCCACGATGATATCCAGCGCATTGATCCTCGATGCAACCCTGCTCTTGACAAGAAGCTGGATGCTTACAGCAATATTTGGCGTCTGGGCATTCGCGATGGTGTTTAACCCCACACAATATGCCATATTCGGATACAGCCACCAACCGGTGGTCATGGACGGGCAGTTGATGTCACTGGCCGACTACATGGGATTCACATTTGTGAGGACCGGAACGCCTGAATACATCCGAATCATCGAGGTGGGATCGCTCCGTACGTTCGGCGGACACACCGTTTGGATTTCA
>AJ317937
GTCGACTGGAAGGATCGGCAGTTCTGGGTAACGGTCACACCGATCGTAGAGGTGATGTATCCCGGTGCGATCATGTACTATTTCTGGACATTCTATAGGCAACCCTTTGGTGCAACGTTGAGCATCTCGGGGCTTGTCGTCGGGAAGTGGATCACGGTTCTGTTTGCCTGGTACTGGTGGGCGAATTTCCCAGCGAACTTCGTGATGCCTGCCACGATGATATCCAGCGCATTGATCCTCGATGCAACCCTGCTCTTGACAAGAAGCTGGATGCTTACAGCAATATTTGGCGTCTGGGCATTCGCGATGGTGTTTAACCCCACACAATATGCCATATTCGGATACAGCCACCAACCGGTGGTCGTGGACGGGCAGTTGATGTCACTGGCCGACTACATGGGATTCACATTTGTGAGGACCGGAACGCCTGAATACATCCGAATCATCGAGGTGGGATCGCTCCGTACGTTCGGCGGACACACCGTTTGGATTTCA
>AJ317936
GTCGACTGGAAGGATCGGCAGTTCTGGGTAACGGTCACACCGATCGTAGAGGTGATGTATCCCGGTGCGATCATGTACTATTTCTGGACATTCTATAGGCAACCCTTTGGTGCAACGTTGAGCATCTCGGGGCTTGTCGTCGGGAAGTGGATCACGGTTCTGTTTGCCTGGTACTGGTGGGCGAATTTCCCAGCGAACTTCGTGATGCCTGCCACGATGATATCCAGCGCATTGATCCTCGATGCAACCCTGCTCTTGACAAGAAGCTGGATGCTTACAGCAATATTTGGCGTCTGGGCATTCGCGATGGTGTTTAACCCCACACAATATGCCATATTCGGATACAGCCACCAACCGGTGGTCGTGGACGGGCAGTTGATGTCACTGGCCGACTACATGGGATTCACATTTGTGAGGACCGGAACGCCTGAATACATCCGAATCATCGAGGTGGGATCGCTCCGTACGTCCGGCGGACACACCGTTTGGATTTCA
>AJ317935
GTCGACTGGAAGGATCGGCAGTTCTGGGTAACGGTCACACCGATCGTAGAGGTGATGTATCCCGGTGCGATCATGTACTATTTCTGGACATTCTATAGGCAACCCTTTGGTGCAACGTTGAGCATCTCGGGGCTTGTCGTCGGGAAGTGGATCACGGTTCTGTTTGCCTGGTACTGGTGGGCGAATTTCCCAGCGAACTTCGTGATGCCTGCCACGATGATATCCAGCGCATTGATCCTCGATGCAACCCTGCTCTTGACAAGAAGCTGGATGCTTACAGCAATATTTGGCGTCTGGGCATTCGCGATGGTGTTTAACCCCACACAATATGCCATATTCGGATACAGCCACCAACCGGTGGTCGTGGACGGGCAGTTGATGTCACTGGCCGACTACATGGGATTCACATTTGTGAGGACCGGAACGCCTGAATACATCCGAATCATCGAGGTGGGATCGCTCCGTACGTTCGGCGGACACACCGTTTGGATTTCA
>AJ317934
ATCGACTGGAAGGATCGGCAGTTTTGGGTCACAGTGACGCCCATTGGTGGAGTCATGTACCCAGGGGCGATCATGTACTACTTCTGGACGTTCTACCGGCAACCGTTTGGTGCAACGTTGAGTATAACGGGGCTTCTTGTCGGAAAGTGGATCACGATTGTGCTTGCCTGGTACTGGTGGGCCAATTTCCCGATGAACTTCGTCATGCCAGCCACCATGGTCTCCAGTGCACTGATCCTCGACTGCACCTTGTTGCTGACGAGGAGTTGGATGCTTACGGCAATCTTCGGGGTTTGGGCATTCGCAATGATGTTTAATCCGTCAAACTATCCTCTCTTCGCGTACAGCCATCAACCATTGGTTGCGGATGGTCAGCTACTTTCACTGGCTGACTACATGGGATTCACCTATGTCCGCACGGGAACGCCTGAGTACATCCGCATTATTGAGGTGGGATCGCTCCGTACATTCGGTGGTCACACCGTCTGGATCTCA
>AJ317933
GTCGACTGGAAGGATCGGCAGTTCTGGGTAACGGTCACACCGATCGTAGAGGTGATGTATCCCGGTGCGATCATGTACTATTTCTGGACATTCTATAGGCAACCCTTTGGTGCAACGTTGAGCATCTCGGGGCTTGTCGTCGGGAAGTGGATCACGGTTCTGTTTGCCTGGTACTGGTGGGCGAATTTCCCAGCGAACTTCGTGATGCCTGCCACGATGATATCCAGCGCATTGATCCTCGATGCAACCCTGCTCTTGACAAGAAGCTGGATGCTTACAGCAATATTTGGCGTCTGGGCATTCGCGATGGTGTTTAACCCCACACAATATGCCATATTCGGATACAGCCACCAACCGGTGGTCGTGGACGGGCAGTTGATGTCACTGGCCGACTACATGGGATTCACATTTGTGAGGACCGGAACGCCTGAATACATCCGAATCATCGAGGTGGGATCGCTCCGTACGTTCGGCGGACACACCGTTTGGATTTCA
>AJ317931
GTCGACTGGAAGGATCGGCAGTTCTGGGTAACGGTCACACCGATCGTAGAGGTGATGTATCCCGGTGCGATCATGTACTACTTCTGGACATTTTATAGGCAACCATTTGGTGCAACGTTGAGCATCTCTGGGCTTGTCGTCGGGAAGTGGATCACGGTTCTGTTTGCCTGGTACTGGTGGGCGAATTTCCCAGCGAACTTCGTGATGCCTGCCACGATGATATCCAGCGCATTGATCCTCGATGCAACCCTGCTCTTGACAAGAAGCTGGATGCTTACAGCAATATTTGGTGTCTGGGCATTCGCGATGGTGTTTAACCCCACACAATATGCCATATTCGGATACAGCCACCAACCGGTGGTCGTGGACGGGCAGTTGATGTCACTGGCCGACTACATGGGATTCACATTTGTGAGGACCGGAACACCTGAATACATCCGAATCATCGAGGTGGGATCGCTCCGTACGTTCGGCGGACACACCGTTTGGATTTCA
>AJ317930
GTCGACTGGAAGGATCGGCAGTTCTGGGTAACGGTCACACCGATCGTAGAGGTGATGTATCCCGGTGCGATCATGTACTATTTCTGGACATTCTATAGGCAACCCTTTGGTGCAACGTTGAGCATCTCGGGGCTTGTCGTCGGGAAGTGGATCACGGTTCTGTTTGCCTGGTACTGGTGGGCGAATTTCCCAGCGAACTTCGTGATGCCTGCCACGATGATATCCAGCGCATTGATCCTCGATGCAACCCTGCTCTTGACAAGAAGCTGGATGCTTACAGCAATATTTGGCGTCTGGGCATTCGCGATGGTGTTTAACCCCACACAATATGCCATATTCGGATACAGCCACCAACCGGTGGTCGTGGACGGGCAGTTGATGTCACTGGCCGACTACATGGGATTCACATTTGTGAGGACCGGAACGCCTGAATACATCCGAATCATCGAGGTGGGATCGCTCCGTACGTTCGGCGGACACACCGTTTGGATTTCA
>AF547183
TTTTGGGTGACGGTGACCCCAGTGGTGTCGGTCTGTTACCCCGGGGCGGTCATGTACTACTTCTGGACATTTTACCGGCAACCGTTTGGCGCAACGTTGTGCCTCACGGGGCTCCTCGTCGGAAAGTGGATCACGATTGTGTTTGCCTGGTACTGGTGGGCTAACTTTCCGATGAACTTCGTCATGCCGGCCACCATGGTCCCCAGCGCGCTGATCCTCGACTGCGTCCTGTTGCTGACCAGGAGCTGGATGCTCACAGCGATATTCGGGGTATGGGCGTTCGCGATGATATTTTATCCGGAAAACTATTTCCTATTTGGGTACAGTAAGCAGCCGATGGTCGTGGATGGTCAGCTGCTCTCGCTGGGCGACTACATGGGGTTCACCTATGTCCGTACCGGTACGCCTGAGTATATCCGGA
>AF547182
GCAGTTTTGGGTGACGGTGACCCCAGTGGTGTCGGTCTGTTACCCCGGGGCGGTCATGTACTACTTCTGGACATTTTACCGGCAACCGTTTGGCGCAACGTTGTGCCTCACGGGGCTCCTCGTCGGAAAGTGGATCACGATTGTGTTTGCCTGGTACTGGTGGGCTAACTTTCCGATGAACTTCGTCATGCCGGCCACCATGGTCCCCAGCGCGCTGATCCTCGACTGCGTCCTGTTGCTGACCAGGAGCTGGATGCTCACAGCGATATTCGGGGTATGGGCGTTCGCGATGATATTTTATCCGGAAAACTATTTCCTATTTGGGTACAGTAAGCAGCCGATGGTCGTGGATGGTCAGCTGCTCTCGCTGGGCGACTACATGGGGTTCACCTATGTCCGTACCGGTACGCCTGAGTATATCCGGATCATCGAGGTGGGGTCGCTGCGCACGTTTGGCGGACACACCGTCTGGGATTTC
>AF547181
AAGATCGGCAGTTCTGGGTAACGGTCACACCGATCGTAGAGGTGATGTATCCCGGTGCGATCATGTACTATTTCTGGACATTCTATAGGCAACCATTTGGTGCAACGTTGAGCATCTCTGGGCTTGTCGTCGGGAAGTGGATCACGGTTCTGTTTGCCTGGTACTGGTGGGCGAATTTCCCAGCGAACTTCGTGATGCCTGCCACGATGATATCCAGCGCATTGATCCTCGATGCAACCTTGCTCTTGACAAGAAGCTGGATGCTTACAGCAATATTTGGCGTCTGGGCATTCGCGATGGTGTTTAACCCCACACAATATGCCATATTCGGATACAGCCACCAACCGGTGGTCGTGGACGGGCAGTTGATGTCACTGGCCGACTACATGGGATTCACATTTGTGAGGACCGGAACGCCTGAATACATCCGAATCATCGAGGTGGGATCGCTCCGTACATTCGGCGGACACACCGTTTGGGATTTC
>AF547180
TGGCAGTTTTGGGTGACGGTGGCCCTAGTGGTGTCGGTCTGTTACCCCGGGGCGGTCATGTACTACTTCTGGACATTTTACCGGCAACCGTTTGGCGCAACGTTGTGCCTCACGGGGCTCCTCGTCGGAAAGTGGATCACGATTGTGTTTGCCTGGTACTGGTGGGCTAACTTTCCGATGAACTTCGTCATGCCGGCCACCATGGTCCCCAGCGCGCTGATCCTCGACTGCGTCCTGTTGCTGACCAGGAGCTGGATGCTCACAGCGATATTCGGGGTATGGGCGTTCGCGATGATATTTTATCCGGAAGACTATTTCCTATTTGGGTACAGTAAGCAGCCGATGGTCGTGGATGGTCAGCTGCTCTCGCTGGGCGACTACATGGGGTTCACCTATGTCCGTACCGGTACGCCTGAGTATATCCGGATCATCGAGGTGGGGTCGCTGCGCACGTTTGGCGGACACACCGTCTGGATNTCCGCCTTCTTCTC
>AF547178
TCCCAATTCTGGGTAACAGTCACACCGATCGTAGAGGTTATGTATCCAGGGGCGATCATGTACTACTTCTGGACGTTCTACCGGCAACCGTCTGGTGCAACATTGAGTATCACGGGGCTCCTCGTCGGGAAGTGGATCACCGTTCTGTTTGCCTGGTACTGGTGGGCCAACTTTCCAGCGAACTTTGTCATGCCAGCCACCATGGTCTCCAGTGCACTGATCCTGGACTGTACCCTATTGCTGACTCGGAGCTGGATGCTCACAGCAATATTCGGGGTATGGGCGTTTGCAATGGTATTTAACCCGACACAATACGCCATATTCGAGTATAGCCACCAACCAGTGGTCGTGGACGGGCAGCTGCTTTCCCTGGCCGACTACATGGGATTCACCTTTGTCCGGACCGGGACGCCTGAATATATCCGGTTCATCGAGGTGGGATCGCTGCGTACATTTGGCGGCCACACCGTCTGGATTTCG
>AF547177
TTGGGTGACGGTGACCCTAGTGGTGTCGGTCTGTTACCCCGGGGCGGTCATGTACTACTTCTGGACATTTTACCGGCAACCGTTTGGCGCAACGTTGTGCCTCACGGGGCTCCTCGTCGGAAAGTGGATCACGATTGTGTTTGCCTGGTACTGGTGGGCTAACTTTCCGATGAACTTCGTCATGCCGGCCACCATGGTCCCCAGCGCGCTGATCCTCGACTGCGTCCTGTTGCTGACCAGGAGCTGGATGCTCACAGCGATATTCGGGGTATGGGCGTTCGCGATGATATTTTATCCGGAAAACTATTTCCTATTTGGGTACAGTAAGCAGCCGATGGTCGTGGATGGTCAGCTGCTCTCGCTGGGCGACTACATGGGGTTCACCTATGTCCGTACCGGTACGCCTGAGTATATCCGGATCATCGAGGTGGGGTCGCTGCGCACGTTTGGCGGACACACCGTCTGGGATNTCCGCCTTCTT
>AJ579661
ATCGATTGGAAGGATCGGCAGTTCTGGGTAACGGTCACACCAATTGTAGAAGTGATGTATCCCGGTGCGATCATGTATTACTTCTGGACATTCTACCGGCAACCGTTCGGTGCTACGTTGAGCATCACGGGACTACTTGTCGGAAAGTGGATTACAATTGTATTCGCTTGGTACTGGTGGGCCAATTTCCCAGCAAACTTCGTTATGCCAGCCACCATGGTCTCCAGTGCATTGATTCTTGACTGTACCCTTTTGCTGACTCGGAGCTGGATGCTCACGGCAATATTCGGGGTATGGGCATTTGCAATGATGTTTAACCCCACACAATACGCCCTGTTCGGATACAGCCACCAACCGGTGGTCGTGGACGGTCAGCTCCTTTCGCTGGCCGACTACATGGGCTTCACCTTTGTTAGGACCGGGACGCCTGAATATATCCGTATCATCGAGGTGGGATCGCTGCGTACGTTCGGCGGACACACCGTCTGGATCTCG
>AJ868245
GTCGATTGGAAGGACCGGCAGTTCTGGGTGACGGTCACACCAATTGTAGAGGTTATGTATCCCGGAGCAATCATGTACTACTTCTGGACGTTCTACAGACAACCGTTTGGTGCCACATTGAGCATCACGGGACTCCTCGTCGGGAAGTGGATCACGATTCTATTTGCATGGTACTGGTGGGCCAACTTCCCAGCAAATTTCGTCATGCCAGCCACCATGGTCTCCAGTGCACTGATTCTCGACTGTACCCTGCTGCTGACTCGGAGCTGGATGCTCACAGCAATATTCGGAGTATGGGCATTCGCGATGGTGTTTAACCCGACACAATACGCCATATTCGGCTACAGCCACCAACCGGTGGTAGTGGACGGACAGCTGCTCTCGCTGGCCGACTACATGGGGTTCACCTTTGTTCGTACAGGGACGCCTGAATATATCCGGATCATCGAGGTGGGATCGCTCCGTACGTTCGGCGGGCACACCGTCTGGATCTCA
>AJ868243
ATCGACTGGAAGGACCGGCAGTTTTGGGTGACGGCGACACCTATTGTGGAGGTTATGTACCCCGGGGCGATCATGTACTACTTCTGGACATTCTACCGGCAACCCTTTGGTGCCACGTTGAGCATCACGGGACTCCTTGTCGGGAAGTGGATTACGATTGTGCTGGCCTGGTACTGGTGGGCCAACTTTCCGATAAACTTCGTCATGCCCGCCACCATGGTCCCTAGCGCGCTGATCCTCGACTGTACCTTGTTGCTGACTCGGAGCTGGATGCTCACAGCGATATTCGGGGTATGGGCATTCGCGATGGTGTTTAATCCGGTAAACTATGCCCTATTCGGGTACAGCCACCAACCGATGGTAGTGGATGGTCAGCTGCTCTCACTGGCCGACTACATGGGGTTCACCTATGTCCGTACGGGGACGCCTGAGTATATCCGGATCATCGAGGTGGGGTCGCTGCGTACGTTCGGCGGGCACACCGTCTGGATCTCC
>AJ868242
ATCGACTGGAAGGATCGGCAGTTTTGGATGACGGTGACACCCATAGTGGAGGTCTGTTACCCCGGGGCGGTCATGTACTACTTCTGGACATTCTACCGGCAGCCGTTTGGCGCGACGTTGTGCATCACGGGGCTCCTCGTCGGGAAGTGGATCACGATTGTGTTTGCCTGGTACTGGTGGGCCAACTTTCCGATGAACTTTATGATGCCCGCCACCATGGTCGCCAGCGCGCTGATCCTCGATTGCACCTTGTTGCTGACTCGGACCTGGATAATAACAGCGATAATCGGGGTATGGGCGTTCGCGATGATGTTTGGTCCGACAAACTATGCCCTATTCGCATACAGCTACCAACCGTTGGCAGTGGATGGTCAGCTGCTCTCGCTGGCCGACTACATGGGGTTCACCTATGTCCGTACTGGGACACCTGAGTATATTCGGATCATCGAGGTAGGGTCGTTGCGCACGTTTGGCGGGCGCACCGTCTGGATCTCC
>AB222873
ATCGACTGGAAGGATCGGCAGTTTTGGGTCACGGTGACGCCCATTGTGGAGGTGATGTACCCAGGGGCGACCATGTACTACTTCTGGACGTTCTACCGGCAACCGTTTGGTGCAACGTTGAGTATAACGGGGCTTCTTGTCGGAAAGTGGATCACGATTGTGCTTGCCTGGTACTGGTGGGCCAATTTCCCGATGAACTTCGTCATGCCAGCCACCATGGTCTCCAGTGCACTGATCCTCGACTGCACATTGTCGCTGACTAGGAGTTGGATGCTCACGGCGATCTTCGGGGTCTGGGCATTCGCAATGATGTTTAATCCGTCAAACTATCCTCTCTTCGCGTACGGCCATCAACCATTGGTTGCGGATGGTCAGCTACTTTCACTGGCTGACTACATGGGATTCACCTATGTCCGCACAGGAACGCCTGAATACATCCGCATTATTGAGGTGGGATCGCTCCGTACATTCGGTGGTCACACCGTCTGGATCTCG
>AB222872
ATCGACTGGAAGGATCGGCAGTTTTGGGTCACGGTGACGCCCATTGTGGAGGTGATGTACCCAGGGGCAATCATGTACTACTTCTGGACGTTCTACCGGCAACCGTTTGGTGCAACGTTGAGTATAACGGGGCTTCTTGTCGGAAAGTGGATCACGATTGTGCTTGCCTGGTACTGGTGGGCCAATTTCCCGATGAACTCCGTCATGCCAGCCACCATGGTCTCCAGTGCACTGATCCTCGACTGCACATTGTTGCTGACTAGGAGTTGGATGCTCACGGCGATCTTCGGGGTCTGGGCATTCGCAATGATGTTTAATCCGTCAAACTATCCTCTCTTCGCGTACAGCCATCAACCATTGGTTGCGGATGGTCAGCTACTTTCACTGGCTGACTACGTGGGATTCACCTATGTCCGCACAGGAACGCCTGAATACATCCGCATTATTGAGGTGGGATCGCTCCGTACATTCGGTGGTCACACCGTCTGGATCTCG
>AB222871
ATCGACTGGAAGGATCGGCAGTTTTGGGTCACGGTGACGCCCATTGTGGAGGTGATGTACCCAGGGGCGATCATGTACTACTTCTGGACGTTCTACCGGCAACCGTTTGGTGCAACGTTGAGTATAACGGGGCTTCTTGTCGGAAAGTGGATCACGATTGTGCTTGCCTGGTACTGGTGGGCCAATTTCCCGATGAACTTCGTCATGCCAGCCACCATGGTCTCCAGTGCACTGATCCTCGACTGCACATTGTTGCTGACTAGGAGTTGGATGCTCACGGCGATCTTCGGGGTCTGGGCATTCGCAATGATGTTTAATCCGTCAAACTATCCTCTCTTCGCGTACAGCCATCAACCATTGGTTGCGGATGGTCAGCTACTTTCACTGGCTGACTACATGGGATTCACCTATGTCCGCACAGGAACGCCTGAATACATCCGCATTATTGAGGTGGGATCGCTCCGTACATTCGGTGGTCACACCGTCTGGATCTCG
>AB222870
ATCGACTGGAAGGATCGGCAGTTTTGGGTCACGGTGACGCCCATTGTGGAGGTGATGTACCCAGGGGCGATCATGTACTACTTCTGGACGTTCTACCGGCAACCGTTTGGTGCAACGTTGAGTATAACGGGGCTTCTTGTCGGAAAGGGGATCACGATTGTGCTTGCCTGGTACTGGTGGGCCAATTTCCCGATGAACTTCGTCATGCCAGCCACCATGGTCTCCAGTGCACTGATCCTCGACTGCACATTGTTGCTGACTAGGAGTTGGATGCTCACGGCGATCTTCGGGGTCTGGGCATTCGCAATGATGTTTAATCCGTCAAACTATCCTCTCTTCGCGTACAGCCATCAACCATTGGTTGCGGATGGTCAGCTACTTTCACTGGCTGACTACATGGGATTCACCTATGTCCGCACAGGAACGCCTGAATACATCCGCATTATTGAGGTGGGATCGCTCCGTACATTCGGTGGTCACACCGTCTGGATCTCG
>AB222869
ATCGACTGGAAGGATCGGCAGTTTTGGGTCACGGTGACGCCCATTGTGGAGGTGATGTACCCAGGGGCGATCATGTACTACTTCTGGACGTTCTACCGGCAACCGTTTGGTGCAACGTTGAGTATAACGGGGCTTCTTGTCGGAAAGTGGATCACGATTGTGCTTGCCTGGTACTGGTGGGCCAATTTCCCGATGAACTTCGTCATGCCAGCCACCATGGTCTCCAGTGCACTGATCCTCGACTGCACATTGTTGCTGACTAGGAGTTGGATGCTCACGGCGATCTTCGGGGTCTGGGCATCCGCAATGATGTTTAATCCGTCAAACTATCCTCTCTTCGCGTACAGCCATCAACCATTGGTTGCGGATGGTCAGCTACTTTCACTGGCTGACTACATGGGATTCACCTATGTCCGCACAGGAACGCCTGAATACATCCGCATTATTGAGGTGGGATCGCTCCGTACATTCGGTGGTCACACCGTCTGGATCTCG
>AB222868
ATCGACTGGAAGGATCGGCAGTTTTGGGTCACGGTGACGCCCATTGTGGAGGTGATGTACCCAGGGGCGATCATGTACTACTTCTGGACGTTCTACCGGCAACCGTTTGGTGCAACGTTGAGTATAACGGGGCTTCTTGTCGGAAAGTGGATCACGATTGTGCTTGCCTGGTACTGGTGGGCCAATTTCCCGATGAACTTCGTCATGCCAGCCACCATGGTCTCCAGTGCACTGATCCTCGTCTGCACATTGTTGCTGACTAGGAGTTGGATGCTCACGGCGATCTTCGGGGTCTGGGCATTCGCAATGATGTTTAATCCGTCAAACTATCCTCTCTTCGCGTACAGCCATCAACCATTGGTTGCGGATGGTCAGCTACTTTCACTGGCTGACTACATGGGATTCACCTATGTCCGCACAGGAACGCCTGAATACATCCGCATTATTGAGGTGGGATCGCTCCGTACATTCGGTGGTCACACCGTCTGGATCTCG
>AB222867
GTCGATTGGAAGGACCGGCAGTTTTTGGGTGACGTGACACCAATTGTAGAGGTCATGTATCCCGGTGCGGATCATGACTACTTCTGGACGTTCTACCGGCAACCGTTTGGTGCAACATTGAGCATCACGGGGCTCCTCGTCGGGAAGTGGATCACGATTGTATTTGCTTGGTACTGGTGGGCCAACTTTCCGATGAACTTCGTCATGCCAGCCACCATGGTCGGCAGCGCGCTGATCCTTGATTGCACCCTGTTGCTGACTCGGAGCTGGATGCTCACCGCGATATTCGGGGTGTGGGCATTCGCAATGATGTTTAATCCGACACAATACGCCATATTCGGATACAGCCACCAACCGTTGGTTGTGGATGGTCAGCTCATGTCGCTAGCCGATTACATGGGATTCACTTATGTCCGTACTGGGACGCCTGAGTATATCCGAATCATTGAGGTGGGATCGTTGCGTACGTTCGGTGGACACACCGTCTGGATCTCA
>AB222905
ATCGACTGGAAGGATCGGCAGTTTTGGGTCACGGTGACGCCCATTGTGGAGGTGATGTACCCAGGGGCGATCATGTACTACTTCTGGACGTTCTACCGGCAACCGTTTGGTGCAACGTTGAGTACAACGGGGCTTCTTGTCGGAAAGTGGATCACGATTGTGCTTGCCTGGTACTGGTGGGCCAATTTCCCGATGAACTTCGTCATGCCAGCCACCATGGTCTCCAGTGCACTGATCCTCGACTGCGCATTGTTGCTGACTAGGAGTTGGATGCTCACGGCGATCTTCGGGGTCTGGGCATTCGCAATGATGTTTAATCCGTCAAACTATCCTCTCTTCGCGTACAGCCATCAACCATTGGTTGCGGATGGTCAGCTACTTTCACTGGCTGACTACATGGGATTCACCTATGTCCGCACAGGAACGCCTGAATACATCCGCATTATTGAGGTGGGATCGCTCCGTACATTCGGTGGTCACACCGTCTGGATCTCG
>AB222904
ATCGACTGGAAGGATCGGCAGTTTTGGGTCACGGTGACGCCCATTGTGGAGGTGATGTACCCAGGGGCGATCATGTACTACTTCTGGACGTTCTACCGGCAACCGTTTGGTGCAACGTTGAGTATAACGGGGCTTCTTGTCGGAAAGTGGATCACGATTGTGCTTGCCTGGTACTGGTGGGCCAATTTCCCGATGAACTTCGTCATGCCAGCCACCATGGTCTCCAGTGCACTGATCCTCGACTGCACATTGTTGCTGACTAGGAGTTGGATGCTCACGGCGATCTTCGGGGTCTGGGCATTCGCAATGATGTTTAATCCGTCAAACTATCCTCTCTTCGCGTACAGCCATCAACCATTGGTTGCGGATGGTCAGCTACTTTCACTGGCTGACTACATGGGATTCACCTATGTCCGCACAGGAACGCCTGAATACATCCGCATTATTGAGGTGGGATCGCTCCGTACATTCGGTGGTCACACCGTCTGGATCTCG
>AB222903
ATCGACTGGAAGGATCGGCAGTTTTGGGTCACGGTGACGCCCATTGTGGAGGTGATGTACCCAGGGGCGATCGTGTACTACTTCTGGACGTTCTATCGGCAACCGTTTGGTGCAACGTTGAGTATAACGGGGCTTCTTGTCGGAAAGTGGATCACGATTGTGCTTGCCTGGTACTGGTGGGCCAATTTCCCGATGAACTTCGTCATGCCAGCCACCATGGTCTCCAGTGCACTGATCCTCGACTGCACATTGTTGCTGACTAGGAGTTGGATGCTCACGGCGATCTTCGGGGTCTGGGCATTCGCAATGATGTTTAATCCGTCAAACTATCCTCTCTTCGCGTACAGCCATCAACCATTGGTTGCGGATGGTCAGCTACTTTCACTGGCTGACTACATGGGATTCACCTATGTCCGCACAGGAACGCCTGAATACATCCGCATTATTGAGGTGGGATCGCTCCGTACATTCGGTGGTCACACCGTCTGGATCTCG
>AB222902
ATCGACTGGAAGGATCGGCAGTTTTGGGTCACGGTGACGCCCATTGTGGAGGTGATGTACCCAGGGGCGATCATGTACTACTTCTGGACGTTCTACCGGCAACCGTTTGGTGCAACGTTGAGTATAACGGGGCTTCTTGTCGGAAAGTGGATCACGATTGTGCTTGCCTGGTACTGGTGGGCCAATTTCCCGATGAACTTCGTCATGCCAGCCACCATGGTCTCCAGTGCACTGATCCTCGACTGCACATTGTTGCTGACTAGGAGTTGGATGCTCACGGCGATCTTCGGGGTCTGGGCATTCGCAATGATGTTTAATCCGTCAAACTATCCTCTCTTCGCGTACAGCCATCAACCATTGGTTGCGGATGGTCAGCTACTTTCACTGGCTGACTACATGGGATTCACCTATGTCCGCACAGGAACGCCTGAATACGTCCGCATTATTGAGGTGGGATCGCTCCGTACATTCGGTGGTCACACCGTCTGGATCTCG
>AB222901
ATCGACTGGAAGGATCGGCAGTTTTGGGTCACGGTGACGCCCATTGTGGAGGTGATGTACCCAGGGGCGATCATGTACTACTTCTGGATGTTCTACCGGCAACCGTTTGGTGCAACGTTGAGTATAACGGGGCTTCTTGTCGGAAAGTGGATCACGATTGTGCTTGCCTGGTACTGGTGGGCCAATTTCCCGATGAACTTCGTCATGCCAGCCACCATGGTCTCCAGTGCACTGATCCTCGACTGCACATTGTTGCTGACTAGGAGTTGGATGCTCGCGGCGATCTTCGGGGTCTGGGCATTCGCAATGATGTTTAATCCGTCAAACTATCCTCTCTTCGTGTACAGCCATCAACCATTGGTTGCGGATGGTCAGCTACTTTCACTGGCTGACTACATGGGATTCACCTATGTCCGCACAGGAACGCCTGAATACATCCGCATTATTGAGGTGGGATCGCTCCGTACATTCGGTGGTCACACCGTCTGGATCTCG
>DQ295913
GGGGACTGGGACTTCTGGGTCGACTGGAAGGATCGGCAGTTCTGGGTAACGGTCACACCGATCGTAGAGGTGATGTATCCCGGTGCGATCATGTACTATTTCTGGACATTCTATAGGCAATCCTTTGGTGCAACGTTGAGCATCTCTGGGCTTGTCGTCGGGAAGTGGATCACAGTTCTGTTTGCCTGGTACTGGTGGGCGAATTTCCCAGCGAACTTCGTGATGCCTGCCACGATGATATCCAGCGCATTGATCCTCGATGCAACCCTGCTCTTGACAAGAAGCTGGATGCTTACAGCAATATTTGGCGTCTGGGCATTCGCGATGGTGTTTAACCCCACACAATATGCCATATTCGGATACAGCCACCAACCGGTGGTCGTGGACGGGCAGTTGATGTCACTGGCCGACTACATGGGATTCACATTTGTGAGGACCGGAACTCCTGAATACATCCGAATCATCGAGGTGGGATCGCTCCGTACGTTCGGCGGACACACCGTTTGGATTTCAGCCTTCTTCTCCGCGTTC
>DQ295912
CGCCACTGGGACTTCTGGGTCGACTGGAAGGATCGGCAGTTCTGGGTAACGGTCACACCGATCGTAGAGGTGATGTATCCCGGTGCGATCATGTACTATTTCTGGACATTCTATAGGCAACCCTTTGGTGCAACGCTGAGCATCTCTGGGCTTGTCGTCGGGAAGTGGATCACAGTTCTGTTTGCCTGGTACTGGTGGGCGAATTTCCCAGCGAACTTCGTGATGCCTGCCACGATGATATCCAGCGCATTGATCCTCGATGCAACCCTGCTCTTGACAAGAAGCTGGATGCTTACAGCAATATTTGGCGTCTGGGCATTCGCGATGGTGTTTAACCCCACACAATATGCCATATTCGGATACAGCCACCAACCGGTGGTCGTGGACGGGCAGTTGATGTCACTGGCCGACTACACGGGATTCACATTTGTGAGGACCGGAACTCCTGAATACATCCGAATCATCGAGGTGGGATCGCTCCGTACGTTCGGCGGACACACCGTTTNNNTTTCAGCGTTCTTCCTCGCCTTC
>DQ367742
GGAGACTGGGACTTCTGGATCGATTGGAAGGACCGGCAGTTCTGGGTCACGGTCACGCCCATTGTGGAAGTCATGTACCCAGGGGCGATCATGTACTACTTCTGGACATTCTACCGGCAACCGTTTGGTGCCACATTGAGCATCACGGGGCTCCTTGTCGGGAAATGGATCACGGTTCTGTTTGCCTGGTACTGGTGGGCCAACTTCCCGGCGAACTTCGTCATGCCTGCCACCATGATCTCCAGTGCGTTGATCCTCGACTGTACCCTGTTGCTGACTCGGAGCTGGATGCTCACAGCGATATTCGGGGTATGGGCGTTCGCAATGGTGTTCTATCCGACACAATACGCCATATTCGGGTACAGCAAGCAACCGATGGTCGTGGATGGCCAGCTGCTCTCGCTGGCCGACTACATGGGGTTCACCTATGTCCGTACGGGGACGCCTGAGTATATTCGGATCATCGAGGTGGGATCGCTGCGCACGTTCGGCGGGCACACCGTTTGGATCTCAGCCTTCTTCTCAGCCTTC
>DQ067064
GGTGACTGGGACTTCTGGATCGATTGGAAAGACCGGCAGTTTTGGGTAACGGTCACACCGATTGTAGAGGTGATGTATCCCGGGGCGATCATGTACTACTTCTGGACGTTCTACCGTCAACCGTTTGGTGCAACGTTGAGCATTACGGGGCTCCTCGTCGGTAAGTGGATCACGATTGTGTTTGCCTGGTACTGGTGGGCGAACTTTCCAATGAACTTCGTCATGCCGGCCACCATGGTATCCAGTGCGCTGATCCTAGACTGCACCCTGTTGCTGACCCGAAGCTGGATGCTCACAGCCATATTTGGGGTATGGGCATTCGCGATGATGTTTTATCCGACACAATACGCCCTATTCGGGTACAGCAAGCAACCGATGGTAGTGGATGGTCAGTTGCTCTCGCTGGCCGACTACATGGGATTCACTTATGTCCGTACAGGGACGCCTGAATATATCCGGATCATCGAAGTGGGATCGCTGCGTACGTTCGGCGGACACACTGTCTGGATCTCAGCCTTCTTCTCCGCCTTC
>EU071116
GGGGACTGGGACTTCTGGATCGACTGGAAGGATCGGCAGTTCTGGGTAACGGTCACACCGATCGTAGAGGTGATGTATCCCGGTGCGATCATGTACTATTTCTGGACGTTCTACCGGCAACCCTTTGGTGCAACGTTGAGCATCACGGGGCTTCTCGTCGGAAAGTGGATCACGGTTCTGTTTGCTTGGTACTGGTGGGCGAATTTCCCAGCGAACTTCGTGATGCCTGCCACGATGGTGTCCAGCGCATTGATCCTCGATGCCACCTTGCTCTTGACAAGAAGCTGGATGCTCACAGCGATATTTGGAGTCTGGGCGTTCGCGATGGTATTTAATCCTACAAATTACGCTCTATTCGGGTACAGCCACCAACCGGTGGTCGTGGACGGGCAGCTGCTTTCGCTGGCCGACTACATGGGATTCACATTTGTGAGGACCGGAACGCCTGAATACATCCGAATCATCGAGGTAGGATCGCTCCGTACGTTCGGCGGACACACCGTTTGGATTTCAGCGTTCTTCTCTGCGTTC
>EU071110
GGTGACTGGGACTTCTGGATTGATTGGAAGGATCGGCAGTTCTGGGTCACGGTCACACCGATTGTAGAGGTGATGTATCCTGGAGCGATCATGTACTACTTCTGGACGTTCTACAGGCAACCGTTTGGTGCGACATTAAGCATCACGGGACTCCTCGTCGGGAAGTGGATCACGATTGTATTTGCTTGGTATTGGTGGGCGAACTTCCCGGCAAACTTTGTCATGCCAGCCACCATGGTCTCCAGTGCATTGATTCTTGACGCTACGCTGTTGTTGACACGGAGCTGGATGCTCACAGCGATATTCGGAGTGTGGGCATTTGCAATGATGTTTAACCCAACCCAATACGCCCTATTTGGATACAGCCATCAACCGGTGGTTATAGACGGGCAGTTGATGTCACTGGCCGACTACATGGGATTCACGTTTGTCAGGACAGGGACGCCTGAGTATATCCGTATCATCGAAGTGGGATCGCTGCGTACGTTCGGCGGACACACCGTCTGGATCTCAGCGTTCTTCTCAGCCTTC
>EU071107
GGCGACTGGGACTTCTGGATCGACTGGAAGGATCGGCAGTTCTGGGTAACGGTCACACCGATCGTAGAGGTGATGTATCCCGGTGCGATCATGTACTATTTCTGGACATTCTATAGGCAACCGTTTGGTGCAACGTTGAGCATCACGGGGCTTCTCGTCGGGAAGTGGATCACGGTTCTGTTTGCCTGGTACTGGTGGGCGAATTTCCCAGCGAACTTCGTGATGCCTGCCACGATGGTGTCCAGCGCATTGATCCTCGATGCAACCCTGCTCTTGACAAGAAGCTGGATGCTTACAGCAATATTCGGAGTATGGGCGTTTGCGATGATGTTCAATCCGACACAATATGCCATATTCGGGTATAGCCACCAACCGGTGGTCGTGGACGGGCAGCTGCTTTCGCTGGCCGACTACATGGGGTTCACATTTGTGAGGACCGGAACGCCTGAATACATCCGAATCATCGAGGTAGGATCGCTCCGTACGTTCGGCGGACACACCGTTTGGATTTCAGCCTTCTTCTCAGCCTTC
>AJ884548
ATCGATTGGAAGGACCGGCAGTTTTGGGTGACGGTTACACCAATTGTGGAGGTCATGTATCCCGGAGCGATCATGTACTACTTCTGGACGTTCTACAGGCAACCGTTTGGTGCCACCTTGAGCATCACGGGACTCCTCGTCGGGAAGTGGATCACGATCGTATTTGCTTGGTACTGGTGGGCCAACTTCCCAGCGAACTTCGTCATGCCAGCCACCATGGTCTCCAGTGCGTTGATTCTCGACTGTACCCTGCTGCTGACTCGAAGCTGGATGCTCACAGCAATATTCGGGGTATGGGCGTTTGCAATGATGTTTAACCCGACGCAATATGCTCTATTCGGGTACAGCCACCAACCATTGGTGGTGGACGGGCAGCTTATGTCGCTGGCCGACTACATGGGATTCACCTATGTCCGTACTGGGACGCCTGAATATATCCGGATCATCGAGGTGGGATCGCTACGTACGTTCGGCGGGCACACTGTTTGGATCTCA
>AJ884523
ATCGATTGGAAGGATCGGCAGTTCTGGGTAACGGTCACACCAATTGTAGAAGTGATGTACCCCGGTGCGATCATGTATTACTTCTGGACATTCTACCGGCAACCGTTCGGTGCTACGTTGAGCATCACGGGACTACTTGTCGGAAAGTGGATTACAATTGTATTCGCTTGGTACTGGTGGGCCAATTTCCCAGCAAACTTCGTTATGCCAGCCACCATGGTCTCCAGTGCATTGATTCTTGACTGTACCCTTTTGCTGACTCGGAGCTGGATGCTCACGGCAATATTCGGGGTATGGGCATTTGCAATGATGTTTAACCCCACACAATACGCCCTGTTCGGATACAGCCACCAACCGGTGGTCGTGGACGGTCAGCTCCTTTCGCTGGCCGACTACATGGGCTTCACCTTTGTTAGGACCGGGACGCCTGAATATATCCGTATCATCGAGGTGGGATCGCTGCGTACGTTCGGCGGACACACCGTCTGGATCTCG
>DQ008421
GGGGACTGGGACTTCTGGATCGATTGGAAGGATCGGCAGTTTTGGATGACGGTGACACCTATAGTGGAGGTTATGTACCCTGGGGCGGTCATGTACTACTTCTGGACATTCTACCGGCAGCCGTTTGGCGCAACGTTGTGCATCACGGGGCTCCTCGTCGGGAAGTGGATCACGATTGTGTTCGCCTGGTACTGGTGGGCCAACTTTCCGATGAACTTTATGATGCCCGCCACCATGGTCGCCAGCGCGCTGATCCTCGATTGCACCTTGTTGCTGACTCGGACCTGGATTATCACAGCGATAATCGGGGTATGGGCGTTCGCGATGATGTTTGGTCCGACAAACTATGCCCTATTCGCGTACAGCCACCAACCGTTGGCAGTGGATGGGCAGTTGCTCTCGCTGGCCGACTACATGGGGTTCACCTATGTCCGTACTGGGACGCCTGAGTATATTCGGATCATCGAGGTGGGGTCGTTGCGCACGTTTGGCGGGCACACCGTCTGGATCTCCGCGTTCTTCTCCGCCTTC
>DQ008373
GGTGACTGGGACTTCTGGATCGATTGGAAGGATCGGCAGTTTTGGATGACGGTGACACCTATAGTGGAGGTTATGTACCCTGGGGCGGTCATGTACTACTTCTGGACATTCTACCGGCAGCCGTTTGGCGCAACGTTGTGCATCACGGGGCTCCTCGTCGGGAAGTGGATCACGATTGTGTTTGCCTGGTACTGGTGGGCCAACTTTCCGATGAACTTTATGATGCCCGCCACCATGGTCGCCAGCGCGCTGATCCTCGATTGCACCTTGTTGCTGACTCGGACCTGGATTATCACAGCGATAATCGGGGTATGGGCGTTCGCGATGATGTTTGGTCCGACAAACTATGCCCTATTCGCGTACAGCCACCAACCGTTGGCAGTGGATGGGCAGTTGCTCTCGCTGGCCGACTACATGGGGTTCACCTATGTCCGTACTGGGACGCCTGAGTATATTCGGATCATCGAGGTGGGGTCGTTGCGCACGTTTGGCGGGCACACCGTCTGGATCTCCGCGTTCTTCTCGGCCTTCAAGGGCGAATTCGTTTAAACCTGCAGGACTAGTC
>DQ008357
GGGGACTGGGACTTCTGGATTGATTGGAAGGATCGGCAGTTCTGGGTAACGGTCACACCGATTGTAGAGGTGATGTACCCCGGAGCGATCATGTACTACTTCTGGACGTTCTACAGGCAACCGTTTGGTGCGACATTAAGCATCACGGGACTCCTCGTCGGGAAGTGGATCACGATTGTATTTGCTTGGTACTGGTGGGCGAACTTCCCGGCAAACTTTGTCATGCCAGCCACCATGGTCTCCAGTGCATTGATTCTTGACGCAACGCTGTTGTTGACACGGAGCTGGATGCTCACAGCGATATTCGGAGTGTGGGCATTTGCAATGATGTTTAACCCAACCCAATACGCCATATTTGGGTACAGCCATCAACCGGTGGTTATTGACGGGCAGTTGATGTCACTGGCCGACTACATGGGATTCACATTTGTGAGGACCGGAACGCCTGAATACATCCGAATCATCGAGGTGGGATCGCTGCGTACGTTCGGCGGACACACCGTCTGGATCTCAGCGTTCTTCTCCGCCTTC
>AJ699317
GTCGATTGGAAGGACCGACAGTTTTGGGTGACGGTGACACCCATTGTAGAGGTGATGTATCCCGGGGCGATCATGTACTACTTCTGGACGTTCTACCGGCAACCGTTTGGTGCCACGTTGAGCATCACGGGGCTCCTCGTCGGGAAGTGGATCACGATTGTGTTTGCTTGGTACTGGTGGGCCAACTTTCCAATGAACTTCGTCATGCCCGCCACCATGGTCGCCAGCGCGCTGATCCTCGATTGCACCTTGTTGCTGACTCGGACCTGGATTATCACAGCGATAATCGGGGTATGGGCGTTCGCGATGATGTTTGGTCCGACAAACTATGCCCTATTCGCATACAGCCACCAACCGTTGGCAGTGGATGGGCAACTGCTCTCGCTGGCCGACTACATGGGGTTCACCTATGTCCGTACTGGGACGCCTGAGTATATTCGGATCATCGAGGTGGGGTCGTTGCGCACGTTTGGCGGGCACACCGTCTGGATCTCTGCCTTCTTCTCTGCCTTAA
>AJ699312
GTTGACTGGAAAGACCGGCAGTTTTGGGTGACGGTAACACCGATTGTAGAGGTGATGTACCCCGGTGCGATCATGTACTACTTCTGGACGTTCTACCGGCAACCGTTTGGTGCAACGTTGAGCATCACGGGACTTCTCGTCGGGAAGTGGATCACGATCGTGCTTGCCTGGTACTGGTGGGCGAATTTTCCAATGAACTTCGTTATGCCCGCCACCATGGTCCCCAGCGCGCTGATCCTTGACTGCACCTTGTTGTTGACTCGGAGCTGGATGCTCACAGCGATATTCGGAGTGTGGGCCTTCGCGATGGTGTTTAATCCGGTTAACTGTGCCCTATTCTGTTACAGCCACCAACCGATGGTAGTGGATGGTCAGCTGCTCTCGCTGGCGGACTACATGGGGTTCACCTATGTCCGTACAGGGACGCCTGAGTATATCCGGATCATCGAGGTGGGATCGCTACGCACGTTCGGCGGACATACCGTCTGGATCTCCGCCTTCTTCT
>AJ699313
ATTGACTGGAAGGATCGGCAGTTTTGGATGACGGTGACACCTATAGTGGAGGTCTGTTACCCCGGGGCGGTCATGTACTACTTCTGGACATTCTACCGGCAGCCGTTTGGCGCGACGTTGTGCATCACGGGGCTCCTCGTCGGGAAGTGGATCACGATTGTGTTTGCCTGGTACTGGTGGGCCAACTTTCCGATGAACTTTATGATGCCCGCCACCATGGTCGCCAGCGCGCTGATCCTCGATGCGACCTTGTTGCTGACTCGGACCTGGATTATCACAGCGATAATCGGGGTATGGGCGTTCGCGATGATGTTTGGTCCGACAAACTATGCCCTATTCGCGTACAGCCACCAACCGTTGGCAGTGGACGGTCAGCTGCTCTCGCTGGCCGACTACATGGGGTTCACCTATGTCCGTACTGGGACGCCTGAGTATATTCGGATCATCGAGGTGGGGTCGTTGCGCACGTTTGGCGGGCACACCGTCTGGATCTCCGCGTTCTTCT
>AJ699316
ATTGACTGGAAGGATCGGCAGTTTTGGATGACGGTGACACCTATAGTGGAGGTCTGTTACCCCGGGGCGGTCATGTACTACTTCTGGACATTCTACCGGCAGCCGTTTGGCGCGACGTTGTGCATCACGGGGCTCCTCGTCGGGAAGTGGATCACGATTGTGTTTGCCTGGTACTGGTGGGCCAATTTTCCGATGAACTTCGTCATGCCCGCCACCATGGTCGGCAGCGCGCTGATCCTTGATTGCACCCTGTTGCTGACTCGGAGCTGGATGCTCACCGCGATATTCGGGGTGTGGGCATTCGCAATGATGTTTAATCCAACACAATACGCCATATTCGGATACAGCCACCAACCGTTGGTTGTGGATGGTCAGCTCATGTCGCTGGCCGATTACATGGGATTCACTTATGTCCGTACTGGGACGCCTGAGTATATCCGAATCATTGAGGTGGGATCGCTGCGTACGTTCGGTGGACACACCGTATGGATCTCAGCGTTCTTCT
>AJ699308
GGGGACTGGGACTTCTGGATCGACTGGAAGGATCGACAGTTTTGGATGACGGTGACACCTATAGTAGAGGTCGCTTACCCAGGGGCGGTCATGTACTACTTCTGGACATTCTACCGACAGCCGTTTGGCGCGACGTTGTGCATCACGGGGCTCCTCGTCGGGAAGTGGATCACGATTGTGTTTGCCTGGTACTGGTGGGCCAACTTTCCGATGAACTTTATGATGCCCGCCACAATGGTCGCCAGCGCGCTGATCCTCGATTGCACCTTGTTGCTGACTCGGACCTGGATTATCACAGCGATAATCGGGGTATGGGCGTTCGCGATGATGTTTGGTCCGACAAACTATGCCCTATTCGCGTACAGCCACCAACCGTTGGCAGTGGATGGTCAGCTGCTCTCGCTGGCCGACTACATGGGGTTCACCTATGTCCGTACTGGGACGCCTGAGTATATTCGGATCATCGAG
>AJ699310
ATTGACTGGAAGGATCGGCAGTTTTGGATGACGGTGACACCTATAGTGGAGGTCTGTTACCCCGGGGCGGTCATGTACTACTTCTGGACATTCTACCGGCAGCCGTTTGGCGCGACGTTGTGCATCACGGGGCTCCTCGTCGGGAAGTGGATCACGATTGTGTTTGCCTGGTACTGGTGGGCCAACTTTCCGATGAACTTTATGATGCCCGCCACCATGGTCGCCAGCGCGCTGATCCTCGATGCGACCTTGTTGCTGACTCGGACCTGGATTATCACAGCGATAATCGGGGTATGGGCGTTCGCGATGATGTTTGGTCCGACAAACTATGCCCTATTCGCGTACAGCCACCAACCGTTGGCAGTGGATGGTCAGCTGCTCTCGCTGGCCGACTACATGGGGTTCACCTATGTCCGTACTGGGACGCCTGAGTATATTCGGATCATCGAGGTGGGGTCGTTGCGCACGTTTGGCGGGCACACCGTCTGGATCTCCGCGTTCTTCT
>EF623821
GGCGACTGGGACTTCTGGATCGATTGGAAAGACCGGCAGTTTTGGGTGACGGTCACACCGATTGTAGAGGTGATGTATCCCGGGGCGATCATGTATTACTTCTGGACGTTCTACCGTCAACCGTTTGGTGCAACGTTGAGCATTACGGGGCTCCTCGTCGGGAAGTGGATTACGGTTGTGTTTGCCTGGTACTGGTGGGCCAACTTCCCAATGAACTTCGTCATGCCGGCCACCATGATCTCCAGTGCGCTGATCCTAGACTGCACCCTGTTGCTGACCCGAAGCTGGATGCTCACAGCCATATTTGGGGTATGGGCATTCGCGATGATGTTTTATCCGACACAATACGCCATATTCGGGTACAGCAAGCAACCGATGGTAGTGGATGGTCAATTGCTCTCGCTGGCCGATTATATGGGATTCACGTATGTCCGTACAGGGACGCCTGAATATATCCGGATCATCGAAGTGGGATCGCTGCGTACGTTCGGCGGGCACACTGTCTGGATCTCAGCCTTCTTCTCAGCCTTC
>EF623820
GGGGACTGGGACTTCTGGATCGATTGGAAAGACCGGCAGTTTTGGGTGACGGTCACACCGATTGTAGAGGTGATGTATCCCGGGGCGATCATGTATTACTTCTGGACGTTCTACCGTCAACCGTTTGGTGCAACGTTGAGCATTACGGGGCTCCTCGTCGGGAAGTGGATTACGGTTGTGTTTGCCTGGTACTGGTGGGCCAACTTCCCAATGAACTTCGTCATGCCGGCCACCATGATCTCCAGCGCGCTGATCCTAGACTGCACCCTGTTGCTGACCCGAAGCTGGATGCTCACAGCCATATTTGGGGTATGGGCATTCGCGATGATGTTTTATCCGACACAATACGCCATATTCGGGTACAGCAAGCAACCGATGGTAGTGGATGGTCAATTGCTCTCGCTGGCCGATTATATGGGATTCACGTATGTCCGTACAGGGACGCCTGAATATATCCGGATCATCGAAGTGGGATCGCTGCGTACGTTCGGCGGGCACACTGTCTGGATCTCAGCCTTCTTCTCTGCCTTC
>EF623822
GGCGACTGGGACTTCTGGATCGATTGGAAAGACCGGCAGTTTTGGGTGACGGTCACACCGATTGTAGAGGTGATGTATCCCGGGGCGATCATGTATTACTTCTGGACGTTCTACCGTCAACCGTTTGGTGCAACGTTGAGCATTACGGGGCTCCTCGTCGGGAAGTGGATTACGGTTGTGTTTGCCTGGTACTGGTGGGCCAACTTCCCAATGAACTTCGTCATGCCGGCCACCATGGTCTCCAGTGCGCTGATCCTAGACTGCACCCTGTTGCTGACCCGAAGCTGGATGCTCACAGCCATATTTGGGGTATGGGCATTCGCGATGATGTTTTATCCGACACAATACGCCATATTCGGGTACAGCAAGCAACCGATGGTAGTGGATGGTCAATTGCTCTCGCTGGCCGATTATATGGGATTCACGTATGTCCGTACAGGGACGCCTGAATATATCCGGATCATCGAAGTGGGATCGCTGCGTACGTTCGGCGGGCACACTGTCTGGATCTCAGCGTTCTTCTCCGCCTTC
>EF623819
GGAGACTGGGACTTCTGGATCGATTGGAAAGACCGGCAGTTCTGGGTAACGGTAACTCCTATTGTAGAGGTTATGTACCCAGGTGCGATCATGTACTATTTCTGGACATTCTATCGGCAACCGTTCGGTGCGACATTGAGCATCACGGGACTCCTTGTCGGTAAGTGGATCACTGTTCTATTTGCCTGGTACTGGTGGGCAAACTTCCCGGCGAACTTCGTCATGCCTGCCACCATGGTCTCCAGCGCATTGATCCTGGACTGCACCCTGTTGCTGACCAGGAGCTGGATGCTGACAGCGATATTCGGAGTATGGGCATTTGCGATGATGTTCTATCCTACGCAATACGCCCTGTTCGGATACAGCAAGCAACCGATGGTTGTGGATGGTCAGCTCCTTTCCTTGGCCGACTACATGGGCTTCACCTATGTCCGGACGGGAACGCCTGAGTATATCCGCATCATCGAAGTCGGTTCGTTGCGTACATTCGGCGGACACACAGTTTGGATCTCCGCCTTCTTCTCAGCCTTC
>EF623818
GGTGACTGGGACTTCTGGATCGATTGGAAAGACCGGCAGTTTTGGGTGACGGTCACACCGATTGTAGAGGTGATGTATCCCGGGGCGATCATGTATTACTTCTGGACGTTCTACCGTCAACCGTTTGGTGCAACGTTGAGCATTACGGGGCTCCTCGTCGGGAAGTGGATTACGGTTGTGTTTGCCTGGTACTGGTGGGCCAACTTCCCAATGAACTTCGTCATGCCGGCCACCATGATCTCCAGTGCGCTGATCCTAGACTGCACCCTGTTGCTGACCCGAAGCTGGATGCTCACAGCCATATTTGGGGTATGGGCATTCGCGATGATGTTTTATCCGACACAATACGCCATATTCGGGTACAGCAAGCAACCGATGGTAGTGGATGGTCAATTGCTCTCGCTGGCCGATTATATGGGATTCACGTATGTCCGTACAGGGACGCCTGAATATATCCGGATCATCGAAGTGGGATCGCTGCGTACGTTCGGCGGGCACACTGTCTGGATCTCAGCCTTCTTCTCCGCCTTC
>EF623817
GGGGACTGGGACTTCTGGGTCGATTGGAAAGACCGGCAGTTTTGGGTGACGGTCACACCGATTGTAGAGGTGATGTATCCCGGGGCGATCATGTATTACTTCTGGACGTTCTACCGTCAACCGTTTGGTGCAACGTTGAGCATTACGGGGCTCCTCGTCGGTAAGTGGATTACGATTGTGTTTGCCTGGTACTGGTGGGCCAACTTCCCAATGAACTTCGTCATGCCGGCCACCATGGTCTCCAGTGCGCTGATCCTAGACTGCACCCTGTTGCTGACCCGAAGCTGGATGCTCACAGCCATATTTGGGGTATGGGCATTCGCGATGATGTTTTATCCGACACAATACGCCATATTCGGGTACAGCAAGCAACCGATGGTAGTGGATGGTCAATTGCTCTCGCTGGCCGATTATATGGGATTCACGTATGTCCGTACAGGGACGCCTGAATATATCCGGATCATCGAAGTGGGATCGCTGCGTACGTTCGGCGGGCACACTGTCTGGATCTCAGCCTTCTTCTCAGCCTTC
>EF623816
GGAGACTGGGACTTCTGGGTCGATTGGAAAGACCGGCAGTTTTGGGTGACGGTCACACCGATTGTAGAGGTGATGTATCCCGGGGCGATCATGTATTACTTCTGGACGTTCTACCGTCAACCGTTTGGTGCAACGTTGAGCATTACGGGGCTCCTCGTCGGGAAGTGGATTACGATTGTGTTTGCCTGGTACTGGTGGGCCAACTTCCCAATGAATTTCGTCATGCCGGCCACCATGGTCTCCAGTGCGCTGATCCTAGACTGCACCCTGTTGCTGACCCGAAGCTGGATGCTCACAGCCATATTTGGGGTATGGGCATTCGCGATGATGTTTTATCCGACACAATACGCCATATTCGGGTACAGCAAGCAACCGATGGTAGTGGATGGTCAATTGCTCTCGCTGGCCGATTATATGGGATTCACGTATGTCCGTACAGGGACGCCTGAATATATCCGGATCATCGAAGTGGGATCGCTGCGTACGTTCGGCGGGCACACTGTCTGGATCTCAGCCTTCTTCTCCGCCTTC
>EF623814
GGAGACTGGGACTTCTGGGTCGATTGGAAAGACCGGCAGTTTTGGGTGACGGTCACACCGATTGTAGAGGTGATGTATCCCGGGGCGATCATGTATTACTTCTGGACGTTCTACCGTCAACCGTTTGGTGCAACGTTGAGCATTACGGGGCTCCTCGTCGGGAAGTGGATTACGATTGTGTTTGCCTGGTACTGGTGGGCCAACTTCCCAATGAACTTCGTCATGCCGGCCACCATGGTCTCCAGTGCGCTGATCCTAGACTGCACCCTGTTGCTGACCCGAAGCTGGATGCTCACAGCCATATTTGGGGTATGGGCATTCGCGATGATGTTTTATCCGACACAATACGCCATATTCGGGTACAGCAAGCAACCGATGGTAGTGGATGGTCAATTGCTCTCGCTGGCCGATTATATGGGATTCACGTATGTCCGTACAGGGACGCCTGAATATATCCGGATCATCGAAGTGGGATCGCTGCGTACGTTCGGCGGGCACACTGTCTGGATCTCAGCCTTCTTCTCTGCCTTC
>EF623815
GGGGACTGGGACTTCTGGATCGATTGGAAAGACCGGCAGTTTTGGGTGACGGTCACACCGATTGTAGAGGTGATGTATCCCGGGGCGATCATGTATTACTTCTGGACGTTCTACCGTCAACCGTTTGGTGCAACGTTGAGCATTACGGGGCTCCTCGTCGGTAAGTGGATTACGGTTGTGTTTGCCTGGTACTGGTGGGCCGACTTCCCAATGAACTTCGTCATGCCGGCCACCATGATCTCCAGTGCGCTGATCCTAGACTGCACCCTGTTGCTGACCCGAAGCTGGATGCTCACAGCCATATTTGGGGTATGGGCATTCGCGATGATGTTTTATCCGACACAATACGCCATATTCGGGTACAGCAAGCAACCGATGGTAGTGGATGGTCAATTGCTCTCGCTGGCCGATTATATGGGATTCACGTATGTCCGTACAGGGACGCCTGAATATATCCGGATCATCGAAGTGGGATCGCTGCGTACGTTCGGCGGGCACACTGTCTGGATCTCAGCCTTCTTCTCCGCGTTC
>EF623813
GGAGACTGGGACTTCTGGGTCGATTGGAAAGACCGGCAGTTTTGGGTGACGGTCACACCGATTGTAGAGGTGATGTATCCCGGGGCGATCATGTATTACTTCTGGACGTTCTACCGTCAACCGTTTGGTGCAACGTTGAGCATTACGGGGCTCCTCGTCGGGAAGTGGATTACGATTGTGTTTGCCTGGTACTGGTGGGCCAACTTCCCAATGAACTTCGTCATGCCGGCCACCATGGTCTCCAGTGCGCTGATCCTAGACTGCACCCTGTTGCTGACCCGAAGCTGGATGCTCACAGCCATATTTGGGGTATGGGCATTCGCGATGATGTTTTATCCGACACAATACGCCATATTCGGGTACAGCAAGCAACCGATGGTAGTGGATGGTCAATTGCTCTCGCTGGCCGATTATATGGGATTCACGTATGTCCGTACAGGGACGCCTGAATATATCCGGATCATCGAAGTGGGATCGCTGCGTACGTTCGGCGGGCACACTGTCTGGATCTCAGCCTTCTTCTCAGCCTTC
>EF623812
GGTGACTGGGACTTCTGGGTCGATTGGAAAGACCGGCAGTTTTGGGTGACGGTCACACCGATTGTAGAGGTGATGTATCCCGGGGCGATCATGTATTACTTCTGGACGTTCTACCGTCAACCGTTTGGTGCAACGTTGAGCATTACGGGGCTCCTCGTCGGTAAGTGGATTACGATTGTGTTTGCCTGGTACTGGTGGGCCAACTTCCCAATGAACTTCGTCATGCCGGCCACCATGGTCTCCAGTGCGCTGATCCTAGACTGCACCCTGTTGCTGACCCGAAGCTGGATGCTCACAGCCATATTTGGGGTATGGGCATTCGCGATGATGTTTTATCCGACACAATACGCCATATTCGGGTACAGCAAGCAACCGATGGTAGTGGATGGTCAATTGCTCTCGCTGGCCGATTATATGGGATTCACGTATGTCCGTACAGGGACGCCTGAATATATCCGGATCATCGAAGTGGGATCGCTGCGTACGTTCGGCGGGCACACTGTCTGGATCTCAGCCTTCTTCTCTGCCTTC
>EF623811
GGCGACTGGGACTTCTGGATCGATTGGAAAGACCGGCAGTTTTGGGTGACGGTCACACCGATTGTAGAGGTGATGTATCCCGGGGCGATCATGTATTACTTCTGGACGTTCTACCGTCAACCGTTTGGTGCAACGTTGAGCATTACGGGGCTCCTCGTCGGGAAGTGGATTACGGTTGTGTTTGCCTGGTACTGGTGGGCCAACTTCCCAATGAACTTCGTCATGCCGGCCACCATGATCTCCAGTGCGCTGATCCTAGACTGCACCCTGTTGCTGACCCGAAGCTGGATGCTCACAGCCATATTTGGGGTATGGGCATTCGCGATGATGTTTTATCCGACACAATACGCCATATTCGGGTACAGCAAGCAACCGATGGTAGTGGATGGTCAATTGCTCTCGCTGGCCGATTATATGGGATTCACGTATGTCCGTACAGGGACGCCTGAATATATCCGGATCATCGAAGTGGGATCGCTGCGTACGTTCGGCGGGCACACTGTCTGGATCTCAGCCTTCTTCTCCGCCTTC
>EF623810
GGCGACTGGGACTTCTGGGTCGATTGGAAAGACCGGCAGTTTTGGGTGACGGTCACACCGATTGTAGAGGTGATGTATCCCGGGGCGATCATGTATTACTTCTGGACGTTCTACCGTCAACCGTTTGGTGCAACGTTGAGCATTACGGGGCTCCTCGTCGGGAAGTGGATTACGATTGTGTTTGCCTGGTACTGGTGGGCCAACTTCCCAATGAACTTCGTCATGCCGGCCACCATGGTCTCCAGTGCGCTGATCCTAGACTGCACCCTGTTGCTGACCCGAAGCTGGATGCTCACAGCCATATTTGGGGTATGGGCATTCGCGATGATGTTTTATCCGACACAATACGCCATATTCGGGTACAGCAAGCAACCGATGGTAGTGGATGGTCAATTGCTCTCGCTGGCCGATTATATGGGATTCACGTATGTCCGTACAGGGACGCCTGAATATATCCGGATCATCGAAGTGGGATCGCTGCGTACGTTCGGCGGGCACACTGTCTGGATCTCAGCCTTCTTCTCTGCCTTC
>EF623809
GGGGACTGGGACTTCTGGATCGATTGGAAAGACCGGCAGTTTTGGGTGACGGTCACACCGATTGTAGAGGTGATGTATCCCGGGGCGATCATGTATTACTTCTGGACGTTCTACCGTCAACCGTTTGGTGCAACGTTGAGCATTACGGGGCTCCTCGTCGGGAAGTGGATTACGGTTGTGTTTGCCTGGTACTGGTGGGCCAACTTCCCAATGAACTTCGTCATGCCGGCCACCATGATCTCCAGCGCGCTGATCCTAGACTGCACCCTGTTGCTGACCCGAAGCTGGATGCTCACAGCCATATTTGGGGTATGGGCATTCGCGATGATGTTTTATCCGACACAATACGCCATATTCGGGTACAGCAAGCAACCGATGGTAGTGGATGGTCAATTGCTCTCGCTGGCCGATTATATGGGATTCACGTATGTCCGTACAGGGACGCCTGAATATATCCGGATCATCGAAGTGGGATCGCTGCGTACGTTCGGCGGGCACACTGTCTGGATCTCAGCCTTCTTCTCTGCCTTC
>EF623807
GGGGACTGGGACTTCTGGGTCGATTGGAAAGACCGGCAGTTTTGGGTGACGGTCACACCGATTGTAGAGGTGATGTATCCCGGGGCGATCATGTATTACTTCTGGACGTTCTACCGTCAACCGTTTGGTGCAACGTTGAGCATTACGGGGCTCCTCGTCGGGAAGTGGATTACGATTGTGTTTGCCTGGTACTGGTGGGCCAACTTCCCAATGAACTTCGTCATGCCGGCCACCATGGTCTCCAGTGCGCTGATCCTAGACTGCACCCTGTTGCTGACCCGAAGCTGGATGCTCACAGCCATATTTGGGGTATGGGCATTCGCGATGATGTTTTATCCGACACAATACGCCATATTCGGGTACAGCAAGCAACCGATGGTAGTGGATGGTCAATTGCTCTCGCTGGCCGATTATATGGGATTCACGTATGTCCGTACAGGGACGCCTGAATATATCCGGATCATCGAAGTGGGATCGCTGCGTACGTTCGGCGGGCACACTGTCTGGATCTCAGCCTTCTTCTCCGCCTTC
>EF623806
GGCGACTGGGACTTCTGGGTCGATTGGAAAGACCGGCAGTTTTGGGTGACGGTCACACCGATTGTAGAGGTGATGTATCCCGGGGCGATCGTGTATTACTTCTGGACGTTCTACCGTCAACCGTTTGGTGCAACGTTGAGCATTACGGGGCTCCTCGTCGGTAAGTGGATTACGATTGTGTTTGCCTGGTACTGGTGGGCCAACTTCCCAATGAACTTCGTCATGCCGGCCACCATGGTCTCCAGTGCGCTGATCCTAGACTGCACCCTGTTGCTGACCCGAAGCTGGATGCTCACAGCCATATTTGGGGTATGGGCATTCGCGATGATGTTTTATCCGACACAATACGCCATATTCGGGTACAGCAAGCAACCGATGGTAGTGGATGGTCAATTGCTCTCGCTGGCCGATTATATGGGATTCACGTATGTCCGTACAGGGACGCCTGAATATATCCGGATCATCGAAGTGGGATCGCTGCGTACGTTCGGCGGGCACACTGTCTGGATCTCAGCGTTCTTCTCTGCCTTC
>EF623805
GGAGACTGGGACTTCTGGATCGATTGGAAAGACCGGCAGTTTTGGGTGACGGTCACACCGATTGTAGAGGTGATGTATCCCGGGGCGATCATGTATTACTTCTGGACGTTCTACCGTCAACCGTTTGGTGCAACGTTGAGCATTACGGGGCTCCTCGTCGGGAAGTGGATTACGATTGTGTTTGCCTGGTACTGGTGGGCCAACTTCCCAATGAACTTCGTCATGCCGGCCACCATGGTCTCCAGTGCGCTGATCCTAGACTGCACCCTGTTGCTGACCCGAAGCTGGATGCTCACAGCCATATTTGGGGTATGGGCATTCGCGATGATGTTTTATCCGACACAATACGCCATATTCGGGTACAGCAAGCAACCGATGGTAGTGGATGGTCAATTGCTCTCGCTGGCCGATTATATGGGATTCACGTATGTCCGTACAGGGACGCCTGAATATATCCGGATCATCGAAGTGGGATCGCTGCGTACGTTCGGCGGGCACACTGTCTGGATCTCAGCGTTCTTCTCGGCCTTC
>EF623804
GGTGACTGGGACTTCTGGATCGATTGGAAAGACCGGCAGTTTTGGGTGACGGTCACACCGATTGTAGAGGTGATGTATCCCGGGGCGATCATGTATTACTTCTGGACGTTCTACCGTCAACCGTTTGGTGCAACGTTGAGCATTACGGGGCTCCTCGTCGGGAAGTGGATTACGGTTGTGTTTGCCTGGTACTGGTGGGCCAACTTCCCAATGAACTTCGTCATGCCGGCCACCATGATCTCCAGTGCGCTGATCCTAGACTGCACCCTGTTGCTGACCCGAAGCTGGATGCTCACAGCCATATTTGGGGTATGGGCATTCGCGATGATGTTTTATCCGACACAATACGCCATATTCGGGTACAGCAAGCAACCGATGGTAGTGGATGGTCAATTGCTCTCGCTGGCCGATTATATGGGATTCACGTATGTCCGTACGGGGACGCCTGAGTATATTCGAATCATCGAGGTGGGTTCGCTGCGTACGTTTGGCGGCCACACCGTCTGGATTTCCGCCTTCTTCTCAGCCTTC
>EF623802
GGGGACTGGGACTTCTGGATCGATTGGAAAGACCGGCAGTTTTGGGTGACGGTCACACCGATTGTAGAGGTGATGTATCCCGGGGCGATCATGTATTACTTCTGGACGTTCTACCGTCAACCGTTTGGTGCAACGTTGAGCATTACTGGGCTCCTCGTCGGGAAGTGGATTACGGTTGTGTTTGCCTGGTACTGGTGGGCCAACTTCCCAATGAACTTCGTCATGCCGGCCACCATGATCTCCAGTGCGCTGATCCTAGACTGCACCCTGTTGCTGACCCGAAGCTGGATGCTCACAGCCATATTTGGGGTATGGGCATTCGCGATGATGTTTTATCCGACACAATACGCCATATTCGGGTACAGCAAGCAACCGATGGTAGTGGATGGTCAATTGCTCTCGCTGGCCGATTACATGGGATTCACGTATGTCCGTACAGGGACGCCTGAATATATCCGGATCATCGAAGTGGGATCGCTGCGTACGTTCGGCGGGCACACTGTCTGGATCTCAGCCTTCTTCTCCGCCTTC
>EF623800
GGGGACTGGGACTTCTGGGTCGATTGGAAAGACCGGCAGTTTTGGGTGACGGTCACACCGATTGTAGAGGTGATGTATCCCGGGGCGATCATGTATTACTTCTGGACGTTCTACCGTCAACCGTTTGGTGCAACGTTGAGCATTACGGGGCTCCTCGTCGGGAAGTGGATTACGATTGTGTTTGCCTGGTACTGGTGGGCCAACTTCCCAATGAACTTCGTCATGCCGGCCACCATGGTCTCCAGTGCGCTGATCCTAGACTGCACCCTGTTGCTGACCCGAAGCTGGATGCTCACAGCCATATTTGGGGTATGGGCATTCGCGATGATGTTTTATCCGACACAATACGCCATATTCGGGTACAGCAAGCAACCGATGGTAGTGGATGGTCAATTGCTCTCGCTGGCCGATTATATGGGATTCACGTATGTCCGTACAGGGACGCCTGAATATATCCGGATCATCGAAGTGGGATCGCTGCGTACGTTCGGCGGGCACACTGTCTGGATCTCAGCCTTCTTCTCAGCCTTC
>EF623799
GGGGACTGGGACTTCTGGATCGATTGGAAAGACCGGCAGTTTTGGGTGACGGTCACACCGATTGTAGAGGTGATGTATCCCGGGGCGATCATGTATTACTTCTGGACGTTCTACCGTCAACCGTTTGGTGCAACGTTGAGCATTACGGGGCTCCTCGTCGGGAAGTGGATTACGGTTGTGTTTGCCTGGTACTGGTGGGCCAACTTCCCAATGAACTTCGTCATGCCGGCCACCATGATCTCCAGTGCGCTGATCCTAGACTGCACCCTGTTGCTGACCCGAAGCTGGATGCTCACAGCCATATTTGGGGTATGGGCATTCGCGATGATGTTTTATCCGACACAATACGCCATATTCGGGTACAGCAAGCAACCGATGGTAGTGGATGGTCAATTGCTCTCGCTGGCCGATTATATGGGATTCACGTATGTCCGTACAGGGACGCCTGAATATATCCGGATCATCGAAGTGGGATCGCTGCGTACGTTCGGCGGGCACACTGTCTGGATCTCAGCGTTCTTCTCCGCGTTC
>EF623798
GGGGACTGGGACTTCTGGATCGATTGGAAAGACCGGCAGTTTTGGGTGACGGTCACACCGATTGTAGAGGTGATGTATCCCGGGGCGATCATGTATTACTTCTGGACGTTCTACCGTCAACCGTTTGGTGCAACGTTGAGCATTACGGGGCTCCTCGTCGGGAAGTGGATTACGGTTGTGTTTGCCTGGTACTGGTGGGCCAACTTCCCAATGAACTTCGTCATGCCGGCCACCATGATCTCCAGTGCGCTGATCCTAGACTGCACCCTGTTGCTGACCCGAAGCTGGATGCTCACAGCCATATTTGGGGTATGGGCATTCGCGATGATGTTTTATCCGACACAATACGCCATATTCGGGTACAGCAAGCAACCGATGGTAGTGGATGGTCAATTGCTCTCGCTGGCCGATTATATGGGATTCACGTATGTCCGTACAGGGACGCCTGAATATATCCGGATCATCGAAGTGGGATCGCTGCGTACGTTCGGCGGGCACACTGTCTGGATCTCAGCCTTCTTCTCCGCCTTC
>EF623797
GGGGACTGGGACTTCTGGATCGATTGGAAAGACCGGCAGTTTTGGGTGACGGTCACACCGATTGTAGAGGTGATGTATCCCGGGGCGATCATGTATTGCTTCTGGACGTTCTACCGTCAACCGTTTGGTGCAACGTTGAGCATTACGGGGCTCCTCGTCGGGAAGTGGATTACGGTTGTGTTTGCCTGGTACTGGTGGGCCAACTTCCCAATGAACTTCGTCATGCCGGCCACCATGATCTCCAGTGCGCTGATCCTAGACTGCACCCTGTTGCTGACCCGAAGCTGGATGCTCACAGCCATATTTGGGGTATGGGCATTCGCGATGATGTTTTATCCGACACAATACGCCATATTCGGGTACAGCAAGCAACCGATGGTAGTGGATGGTCAATTGCTCTCGCTGGCCGATTATATGGGATTCACGTATGTCCGTACAGGGACGCCTGAATATATCCGGATCATCGAAGTGGGATCGCTGCGTACGTTCGGCGGGCACACTGTCTGGATCTCAGCGTTCTTCTCTGCCTTC
>EF623796
GGGGACTGGGACTTCTGGATCGATTGGAAAGACCGGCAGTTTTGGGTGACGGTCACACCGATTGTAGAGGTGATGTATCCCGGGGCGATCATGTATTACTTCTGGACGTTCTACCGTCAACCGTTTGGTGCAACGTTGAGCATTACGGGGCTCCTCGTCGGGAAGTGGATTACGGTTGTGTTTGCCTGGTACTGGTGGGCCAACTTCCCAATGAACTTCGTCATGCCGGCCACCATGATCTCCAGTGCGCTGATCCTAGACTGCACCCTGTTGCTGACCCGAAGCTGGATGCTCACAGCCATATTTGGGGTATGGGCATTCGCGATGATGTTTTATCCGACACAATACGCCATATTCGGGTACAGCAAGCAACCGATGGTAGTGGATGGTCAATTGCTCTCGCTGGCCGATTATATGGGATTCACGTATGTCCGTACAGGGACGCCTGAATATATCCGGATCATCGAAGTGGGATCGCTGCGTACGTTCGGCGGGCACACTGTCTGGATCTCAGCCTTCTTCTCCGCCTTC
>EF623795
GGGGACTGGGACTTCTGGATCGATTGGAAAGACCGGCAGTTTTGGGTGACGGTCACACCGATTGTAGAGGTGATGTATCCCGGGGCGATCATGTATTACTTCTGGACGTTCTACCGTCAACCGTTTGGTGCAACGTTGAGCATTACGGGGCTCCTCGTCGGGAAGTGGATTACGATTGTGTTTGCCTGGTACTGGTGGGCCAACTTCCCAATGAACTTCGTCATGCCGGCCACCATGGTCTCCAGTGCGCTGATCCTAGACTGCACCCTGTTGCTGACCCGAAGCTGGATGCTCACAGCCATATTTGGGGTATGGGCATTCGCGATGATGTTTTATCCGACACAATACGCCATATTCGGGTACAGCAAGCAACCGATGGTAGTGGATGGTCAATTGCTCTCGCTGGCCGATTATATGGGATTCACGTATGTCCGTACAGGGACGCCTGAATATATCCGGATCATCGAAGTGGGATCGCTGCGTACGTTCGGCGGGCACACTGTCTGGATCTCAGCCTTCTTCTCGGCCTTC
>EF623794
GGGGACTGGGACTTCTGGATCGATTGGAAAGACCGGCAGTTTTGGGTGACGGTCACACCGATTGTAGAGGTGATGTATCCCGGGGCGATCATGTATTACTTCTGGACGTTCTACCGTCAACCGTTTGGTGCAACGTTGAGCATTACGGGGCTCCTCGTCGGGAAGTGGATTACGGTTGTGTTTGCCTGGTACTGGTGGGCCAACTTCCCAATGAACTTCGTCATGCCGGCCACCATGATCTCCAGTGCGCTGATCCTAGACTGCACCCTGTTGCTGACCCGAAGCTGGATGCTCACAGCCATATTTGGGGTATGGGCATTCGCGATGATGTTTTATCCGACACAATACGCCATATTCGGGTACAGCAAGCAACCGATGGTAGTGGATGGTCAATTGCTCTCGCTGGCCGATTATATGGGATTCACGTATGTCCGTACAGGGACGCCTGAATATATCCGGATCATCGAAGTGGGATCGCTGCGTACGTTCGGCGGGCACACTGTCTGGATCTCAGCCTTCTTCTCTGCCTTC
>EF623793
GGAGACTGGGACTTCTGGATCGATTGGAAAGACCGGCAGTTTTGGGTGACGGTCACACCGATTGTAGAGGTGATGTATCCCGGGGCGATCATGTATTACTTCTGGACGTTCTACCGTCAACCGTTTGGTGCAACGTTGAGCATTACGGGGCTCCTCGTCGGGAAGTGGATTACGGTTGTGTTTGCCTGGTACTGGTGGGCCAACTTCCCAATGAACTTCGTCATGCCGGCCACCATGATCTCCAGTGCGCTGATCCTAGACTGCACCCTGTTGCTGACCCGAAGCTGGATGCTCACAGCCATATTTGGGGTATGGGCATTCGCGATGATGTTTTATCCGACACAATACGCCATATTCGGGTACAGCAAGCAACCGATGGTAGTGGATGGTCAATTGCTCTCGCTGGCCGATTATATGGGATTCACGTATGTCCGTACAGGGACGCCTGAATATATCCGGATCATCGAAGTGGGATCGCTGCGTACGTTCGGCGGGCACACTGTCTGGATCTCAGCCTTCTTCTCCGCCTTC
>EF623792
GGGGACTGGGACTTCTGGGTCGATTGGAAAGACCGGCAGTTTTGGGTGACGGTCACACCGATTGTAGAGGTGATGTATCCCGGGGCGATCATGTATTACTTCTGGACGTTCTACCGTCAACCGTTTGGTGCAACGTTGAGCATTACGGGGCTCCTCGTCGGGAAGTGGATTACGATTGTGTTTGCCTGGTACTGGTGGGCCAACTTCCCAATGAACTTCGTCATGCCGGCCACCATGGTCTCCAGTGCGCTGATCCTAGACTGCACCCTGTTGCTGACCCGAAGCTGGATGCTCACAGCCATATTTGGGGTATGGGCATTCGCGATGATGTTTTATCCGACACAATACGCCATATTCGGGTACAGCAAGCAACCGATGGTAGTGGATGGTCAATTGCTCTCGCTGGCCGATTATATGGGATTCACGTATGTCCGTACAGGGACGCCTGAATATATCCGGATCATCGAAGTGGGATCGCTGCGTACGTTCGGCGGGCACACTGTCTGGATCTCAGCCTTCTTCTCCGCCTTC
>EF623791
GGGGACTGGGACTTCTGGGTCGATTGGAAAGACCGGCAGTTTTGGGTGACGGTCACACCGATTGTAGAGGTGATGTATCCCGGGGCGATCATGTATTACTTCTGGACGTTCTACCGTCAACCGTTTGGTGCAACGTTGAGCATTACGGGGCTCCTCGTCGGGAAGTGGATTACGATTGTGTTTGCCTGGTACTGGTGGGCCAACTTCCCAATGAACTTCGTCATGCCGGCCACCATGGTCTCCAGTGCGCTGATCCTAGACTGCACCCTGTTGCTGACCCGAAGCTGGATGCTCACAGCCATATTTGGGGTATGGGCATTCGCGATGATGTTTTATCCGACACAATACGCCATATTCGGGTACAGCAAGCAACCGATGGTAGTGGATGGTCAATTGCTCTCGCTGGCCGATTATATGGGATTCACGTATGTCCGTACAGGGACGCCTGAATATATCCGGATCATCGAAGTGGGATCGCTGCGTACGTTCGGCGGGCACACTGTCTGGATCTCAGCCTTCTTCTCCGCCTTC
>EF623790
GGAGACTGGGACTTCTGGATCGATTGGAAAGACCGGCAGTTTTGGGTGACGGTCACACCGATTGTAGAGGTGATGTATCCCGGGGCGATCATGTATTACTTCTGGACGTTCTACCGTCAACCGTTTGGTGCAACGTTGAGCATTACGGGGCTCCTCGTCGGGAAGTGGATTACGGTTGTGTTTGCCTGGTACTGGTGGGCCAACTTCCCAATGAACTTCGTCATGCCGGCCACCATGATCTCCAGTGCGCTGATCCTAGACTGCACCCTGTTGCTGACCCGAAGCTGGATGCTCACAGCCATATTTGGGGTATGGGCATTCGCGATGATGTTTTATCCGACACAATACGCCATATTCGGGTACAGCAAGCAACCGATGGTAGTGGATGGTCAATTGCTCTCGCTGGCCGATTATATGGGATTCACGTATGTCCGTACAGGGACGCCTGAATATATCCGGATCATCGAAGTGGGATCGCTGCGTACGTTCGGCGGGCACACTGTCTGGATCTCAGCCTTCTTCTCGGCCTTC
>EF623789
GGCGACTGGGACCCCTGGATCGATTGGAAAGACCGGCAGTTTTGGGTGACGGTCACACCGATTGTAGAGGTGATGTATCCCGGGGCGATCATGTATTACTTCTGGACGTTCTACCGTCAACCGTTTGGTGCAACGTTGAGCATTACGGGGCTCCTCGTCGGGAAGTGGATTACGGTTGTGTTTGCCTGGTACTGGTGGGCCAACTTCCCAATGAACTTCGTCATGCCGGCCACCATGATCTCCAGTGCGCTGATCCTAGACTGCACCCTGTTGCTGACCCGAAGCTGGATGCTCACAGCCATATTTGGGGTATGGGCATTCGCGATGATGTTTTATCCGACACAATACGCCATATTCGGGTACAGCAAGCAACCGATGGTAGTGGATGGTCAATTGCTCTCGCTGGCCGATTACATGGGATTCACGTATGTCCGTACAGGGACGCCTGAATATATCCGGATCATCGAAGTGGGATCGCTGCGTACGTTCGGCGGGCACACTGTCTGGATCTCAGCCTTCTTCTCTGCCTTC
>EF623787
GGGGACTGGGACTTCTGGATCGATTGGAAAGACCGGCAGTTTTGGGTGACGGTCACACCGATTGTAGAGGTGATGTATCCCGGGGCGATCATGTATTACTTCTGGACGTTCTACCGTCAACCGTTTGGTGCAACGTTGAGCATTACGGGGCTCCTCGTCGGGAAGTGGATTACGGTTGTGTTTGCCTGGTACTGGTGGGCCAACTTCCCAATGAACTTCGTCATGCCGGCCACCATGATCTCCAGTGCGCTGATCCTAGACTGCACCCTGTTGCTGACCCGAAGCTGGATGCTCACAGCCATATTTGGGGTATGGGCATTCGCGATGATGTTTTATCCGACACAATACGCCATATTCGGGTACAGCAAGCAACCGATGGTAGTGGATGGTCAATTGCTCTCGCTGGCCGATTATATGGGATTCACGTATGTCCGTACAGGGACGCCTGAATATATCCGGATCATCGAAGTGGGATCGCTGCGTACGTTCGGCGGGCACACTGTCTGGATCTCAGCCTTCTTCTCAGCCTTC
>EF623782
GGGGACTGGGACTTCTGGATCGATTGGAAAGACCGGCAGTTTTGGGTGACGGTCACACCGATTGTAGAGGTGATGTATCCCGGGGCGATCATGTATTACTTCTGGACGTTCTACCGTCAACCGTTTGGTGCAACGTTGAGCATTACGGGGCTCCTCGTCGGGAAGTGGATTACGATTGTGTTTGCCTGGTACTGGTGGGCCAACTTCCCAATGAACTTCGTCATGCCGGCCACCATGGTCTCCAGTGCGCTGATCCTAGACTGCACCCTGTTGCTGACCCGAAGCTGGATGCTCACAGCCATATTTGGGGTATGGGCATTCGCGATGATGTTTTATCCGACACAATACGCCATATTCGGGTACAGCAAGCAACCGATGGTAGTGGATGGTCAATTGCTCTCGCTGGCCGATTATATGGGATTCACGTATGTCCGTACAGGGACGCCTGAATATATCCGGATCATCGAAGTGGGATCGCTGCGTACGTTCGGCGGGCACACTGTCTGGATCTCAGCCTTCTTCTCGGCCTTC
>EF623781
GGGGACTGGGACTTCTGGATCGATTGGAAAGACCGGCAGTTTTGGGTGACGGTCACACCGATTGTAGAGGTGATGTATCCCGGGGCGATCATGTATTACTTCTGGACGTTCTACCGTCAACCGTTTGGTGCAACGTTGAGCATTACGGGGCTCCTCGTCGGGAAGTGGATTACGGTTGTGTTTGCCTGGTACTGGTGGGCCAACTTCCCAATGAACTTCGTCATGCCGGCCACCATGATCTCCAGTGCGCTGATCCTAGACTGCACCCTGTTGCTGACCCGAAGCTGGATGCTCACAGCCATATTTGGGGTATGGGCATTCGCGATGATGTTTTATCCGACACAATACGCCATATTCGGGTACAGCAAGCAACCGATGGTAGTGGATGGTCAATTGCTCTCGCTGGCCGATTATATGGGATTCACGTATGTCCGTACAGGGACGCCTGAATATATCCGGATCATCGAAGTGGGATCGCTGCGTACGTTCGGCGGGCACACTGTCTGGATCTCAGCCTTCTTCTCGGCGTTC
>EF623780
GGGGACTGGGACTTCTGGGTCGATTGGAAAGACCGGCAGTTTTGGGTGACGGTCACACCGATTGTAGAGGTGATGTATCCCGGGGCGATCATGTATTACTTCTGGACGTTCTACCGTCAACCGTTTGGTGCAACGTTGAGCATTACGGGGCTCCTCGTCGGTAAGTGGATTACGATTGTGTTTGCCTGGTACTGGTGGGCCAACTTCCCAATGAACTTCGTCATGCCGGCCACCATGGTCTCCAGTGCGCTGATCCTAGACTGCACCCTGTTGCTGACCCGAAGCTGGATGCTCACAGCCATATTTGGGGTATGGGCATTCGCGATGATGTTTTATCCGACACAATACGCCATATTCGGGTACAGCAAGCAACCGATGGTAGTGGATGGTCAATTGCTCTCGCTGGCCGATTATATGGGATTCACGTATGTCCGTACAGGGACGCCTGAATATATCCGGATCATCGAAGTGGGATCGCTGCGTACGTTCGGCGGGCACACTGTCTGGATCTCAGCCTTCTTCTCTGCCTTC
>EF623764
GGGGACTGGGACTTCTGGATCGATTGGAAAGACCGGCAGTTTTGGGTGACGGTCACACCGATTGTAGAGGTGATGTATCCCGGGGCGATCATGTATTACTTCTGGACGTTCTACCGTCAACCGTTTGGTGCAACGTTGAGCATTACGGGGCTCCTCGTCGGGAAGTGGATTACGGTTGTGTTTGCCTGGTACTGGTGGGCCAACTTCCCAATGAACTTCGTCATGCCGGCCACTATGATCTCCAGTGCGCTGATCCTAGACTGCACCCTGTTGCTGACCCGAAGCTGGATGCTCACAGCCATATTTGGGGTATGGGCATTCGCGATGATGTTTTATCCGACACAATACGCCATATTCGGGTACAGCAAGCAACCGATGGTAGTGGATGGTCAATTGCTCTCGCTGGCCGATTACATGGGATTCACGTATGTCCGTACAGGGACGCCTGAATATATCCGGATCATCGAAGTGGGATCGCTGCGTACGTTCGGCGGGCACACTGTCTGGATCTCAGCCTTCTTCTCCGCCTTC
>EF623670
GGCGACTGGGACTTCTGGATCGATTGGAAAGACCGGCAGTTTTGGGTAACGGTCACACCGATTGTAGAGGTGATGTATCCCGGGGCGATCATGTACTACTTCTGGACGTTCTACCGTCAACCGTTTGGTGCAACGTTGAGCATTACGGGGCTCCTCGTCGGTAAGTGGATCACGATTGTGTTTGCCTGGTACTGGTGGGCGAACTTTCCAATGAACTTCGTCATGCCGGCCACCATGGTATCCAGTGCGCTGATCCTAGACTGCACCCTGTTGCTGACCCGAAGCTGGATGCTCACAGCCATATTTGGGGTATGGGCATTCGCGATGATGTTTTATCTGACACAATACGCCCTATTCGGGTACAGCAAGCAACCGATGGTAGTGGATGGTCAGTTGCTCTCGCTGGCCGACTACATGGGATTCACTTATGTCCGTACAGGGACGCCTGAATATATCCGGATCATCGAAGTGGGATCGCTGCGTACGTTCGGCGGACACACTGTCTGGATCTCAGCCTTCTTCTCGGCCTTC
>FJ529808
GTCGATTGGAAGGATCGGCAGTTCTGGGTAACGGTCACACCAATTGTAGAAGTGATGTATCCCGGTGCGATCATGTACTACTTCTGGACGTTCTACCGGCAACCGTTTGGTGCAACATTGAGCATCACGGGACTCCTCGTCGGAAAGTGGATTACGATTGTATTTGCTTGGTACTGGTGGGCTAATTTCCCAGCAAACTTCGTTATGCCAGCCACCATGGTTTCCAGTGCATTGATTCTTGACTGTACCCTTTTGCTGACTCGGAGCTGGATGCTCACGGCAATATTCGGGGTATGGGCGTTTGCAATGATGTTTAACCCGACACAATACGCCCTGTTCGGATACAGCCACCAACCGGTGGTCGTGGACGGTCAGCTCCTTTCGCTGGCCGACTACATGGGCTTTACCTTTGTGAGGACCGGGACGCCTGAATATATCCGTATCATCGAGGTGGGATCGCTGCGTACGTTCGGCGGACACACCGTCTGGATCTCG
>FJ529805
ATCGACTGGAAGGATCGGCAGTTTTGGATGACGGTGACACCTATAGTGGAGGTCTGTTACCCCGGGGCGGTCATGTACTACTTCTGGACATTCTACCGGCAGCCGTTTGGCGCAACGTTGTGCATAACGGGGCTCCTCGTCGGGAAGTGGATCACGATTGTGTTTGCCTGGTACTGGTGGGCCAACTTTCCGATGAACTTTATGATGCCCGCCACCATGGTCGCCAGCGCGCTGATTCTCGACTGCACCCTGTTGCTGACTCGAACCTGGATTATCACAGCGATAATCGGGGTATGGGCATTCGCGATGATGTTTGGTCCGACAAACTATGCCCTATTCGGGTACAGCCACCAACCGTTGGTAGTGGATGGTCAGCTGCTCTCGCTGGCCGACTTCATGGGGTTCACCTATGTCCGTACTGGAACGCCTGAGTATATCCGGATCATCGAGGTGGGTTCGCTGCGCACGTTTGGCGGGCACACCGTCTGGATCTCC
>FJ529804
GTCGATTGGAAGGACCGGCAGTTTTGGGTGACGGTGACACCAATTGTAGAGGTCATGTATCCCGGGGCGATCATGTACTACTTCTGGACGTTCTACCGGCAACCGTTTGGTGCAACGTTGAGCATCACGGGGCTCCTCGTCGGGAAGTGGATCACGATTGTATTTGCCTGGTACTGGTGGGCCAACTTTCCGATGAACTTCGTCATGCCAGCCACCATGGTCGGCAGCGCGTTGATCCTTGATTGCACCCTGTTGCTGACTCGGAGCTGGATGCTCACCGCGATATTCGGGGTGTGGGCATTCGCAATGATGTTTAATCCAACGCAATACGCCATATTCGGATACAGCCACCAACCGTTGGTTATAGATGGTCAGCTCATGTCGCTGGCCGATTACATGGGGTTCACGTATGTCCGTACTGGGACGCCTGAGTATATCCGAATCATTGAGGTGGGATCGCTGCGTACGTTCGGTGGACACACCGTCTGGATCTCG
>FJ529799
ATCGACTGGAAGGATCGGCAGTTTTGGATGACGGTGACACCTATAGTGGAGGTCTGTTACCCCGGGGCGGTCATGTACTACTTCTGGACATTCTACCGGCAGCCGTTTGGCGCAACGTTGTGCATCACGGGGCTCCTCGTCGGGAAGTGGATCACAATAGTGTTTGCCTGGTACTGGTGGGCCAACTTTCCGATGAACTTTATGATGCCCGCCACCATGGTCGCCAGCGCGCTGATTCTCGACTGCACCCTGTTGCTGACTCGAACCTGGATTATCACAGCGATAATCGGGGTATGGGCATTCGCGATGGTGTTTGGTCCGACAAACTATGCCCTATTCGGGTACAGCCACCAACCGTTGGTAGTGGATGGTCAGCTGCTCTCGCTGGCCGACTACATGGGGTTCACCTATGTCCGTACGGGGACGCCTGAGTATATCCGGATCATCGAGGTGGGGTCGCTGCGCACGTTTGGCGGGCACACCGTCTGGATCTCC
>FJ529794
ATCGATTGGAAGGATCGGCAGTTTTGGGTGACAGTGACGCCCATTGTGGAAGTAATGTATCCAGGGGCGATCATGTACTACTTCTGGACGTTCTACCGGCAACCGTTTGGTGCAACGTTGAGCATCACGGGGCTCCTTATCGGGAAATGGATCACGATTGTACTAGCCTGGTACTGGTGGGCCAATTTCCCGATGAACTTCGTCATGCCAGCCTCCATGGTTTCCAGTGCACTAATCCTCGACTGCACACTGTTGCTGACCAGGAGCTGGATGCTCACAGCAATATTTGGGGTCTGGGCGTTTGCGATGATGTTTAATCCGTCAAATTACCCGATATTCGCGTACAGCAAGCAACCGTTGGTTGCGGACGGTCAACTGCTCTCGCTGGCCGACTACATGGGCTTCACCTTTGTTAGGACTGGGACGCCTGAATATATCCGTATCATCGAGGTGGGATCGCTGCGTACGTTCGGTGGACACACCGTCTGGATCTCG
>FJ529793
GTCGATTGGAAGGACCGACAGTTTTGGGTGACGGTAACACCCATTGTAGAGGTGATGTATCCCGGGGCGATCATGTACTACTTCTGGACGTTCTACCGGCAACCGTTTGGTGCAACATTGAGCATCACGGGGCTCCTCGTCGGGAAGTGGATCACGATTGTATTTGCTTGGTACTGGTGGGCCAACTTTCCGATGAACTTCGTCATGCCAGCCACCATGGTCGGCAGCGCGCTGATCCTTGATTGCACCCTGTTGCTGACTCGGAGCTGGATGCTCACCGCGATATTTGGGGTCTGGGCATTCGCAATGATGTTTGGTCCGACAAACTATGCCCTATTCGGGTACAGCCACCAACCGTTGGTAGTGGATGGTCAGCTGCTCTCGCTGGCCGACTTCATGGGGTTCACCTATGTCCGTACTGGAACGCCTGAGTATATCCGGATCATCGAGGTGGGTTCGCTGCGCACGTTTGGCGGGCACACCGTCTGGATCTCC
>FJ529791
GTCGATTGGAAGGACCGACAGTTTTGGGTGACGGTAACACCCATTGTAGAGGTGATGTATCCCGGGGCGATCATGTACTACTTCTGGACGTTCTACCGGCAACCGTTTGGTGCAACATTGAGCATCACGGGGCTCCTCGTCGGGAAGTGGATCACGATTGTATTTGCTTGGTACTGGTGGGCCAACTTTCCGATGAACTTCGTCATGCCCGCCACCATGGTCGGCAGCGCGCTGATCCTTGATTGCACCCTGTTGCTGACTCGGAGCTGGATGCTCACCGCGATATTCGGGGTATGGGCATTTGCAATGATGTTTAACCCCACACAATACGCCCTGTTCGGATACAGCCACCAACCGGTGGTCGTGGACGGTCAGCTCCTTTCTCTGGCCGACTACATGGGCTTCACCTTTGTTAGGACTGGGACGCCTGAATATATCCGTATCATCGAGGTGGGATCGCTGCGTACGTTCGGCGGACACACCGTCTGGATCTCG
>FJ529789
ATCGACTGGAAGGATCGGCAGTTTTGGATGACGGTGACACCTATAGTGGAGGTCTGTTACCCCGGGGCGGTCATGTACTACTTCTGGACATTCTACCGGCAGCCGTTTGGCGCAACGTTGTGCATCACGGGGCTCCTCGTCGGGAAGTGGATCACGATTGTGTTTGCCTGGTACTGGTGGGCCAACTTTCCGATGAACTTTATGATGCCCGCCACCATGGTCGCCAGCGCGCTGATTCTCGACTGCACGCTGTTGCTGACTCGAACCTGGATTATCACAGCGATAATCGGGGTATGGGCATTCGCGATGATGTTTGGTCCGACAAACTATGCCCTATTCGGGTACAGCCACCAACCGTTGGTAGTGGATGGTCAGCTGCTCTCGCTGGCCGACTTCATGGGGTTCACCTATGTCCGTATTGGAACGCCTGAGTATATCCGGATCATCGAGGTGGGTTCGCTGCGCACGTTTGGCGGGCACACCGTCTGGATTTCC
>FJ529787
GTCGATTGGAAGGACCGGCAGTTTTGGGTGACGGTGACACCAATTGTAGAGGTCATGTATCCCGGGGCGATCATGTACTACTTCTGGACGTTCTACCGGCAACCGTTTGGTGCAACATTGAGCATCACGGGGCTCCTCGTCGGGAAGTGGATCACGATTGTATTTGCTTGGTACTGGTGGGCCAATTTTCCGATGAACTTCGTCATGCCCGCCACCATGGTCGGCAGCGCGCTGATCCTTGATTGCACCCTGTTGCTGACTCGGAGCTGGATGCTCACCGCGATATTCGGGGTGTGGGCATTCGCAATGATGTTTAATCCGACACAATACGCCATATTCGGATACAGCCACCAACCGTTGGTTGTGGATGGTCAGCTCATGTCGCTGGCCGATTATATGGGATTCACTTATGTCCGTACTGGGACGCCTGAGTATATCCGAATCATTGAGGTGGGATCGCTGCGTACGTTCGGTGGACACACCGTCTGGATCTCG
>FJ529786
ATCGACTGGAAGGATCGGCAGTTTTGGATGACGGTGACACCCATAGTGGAGGTGACATACCCAGGGGCGATCATGTACTACTTCTGGACATTCTACCGGCAGCCGTTTGGCGCAACGTTGAGCATCACGGGGCTTCTCGTCGGAAAGTGGATCACGATTGTGTTTGCCTGGTACTGGTGGGCCAACTTTCCAATGAACTTTATCATGCCAGCCACCATGGTCTCCAGCGCGCTGATCCTCGATTGCACATTGTTGCTGACTAGGACTTGGATAATCACAGCGATAATCGGGGTATGGGCATTCGCAATGATGTTTGATCCGTCAAACTATCCCCTATTCGGGTACAGCCATCAACCATTGGTAGCGGATGGTCAGCTACTCTCACTGGCCGACTACATGGGATTCACCTATGTCCGCACGGGAACGCCTGAATACATCCGCATCATCGAGGTGGGATCGCTCCGCACATTCGGCGGTCACACCGTCTGGATCTCG
>FJ529784
ATCGACTGGAAGGATCGGCAGTTTTGGATGACGGTGACACCTATAGTGGAGGTCTGTTACCCCGGGGCGGTCATGTACTACTTCTGGACATTCTACCGGCAGCCGTTTGGCGCAACGTTGTGCATCACGGGGCTCCTCGTCGGGAAGTGGATCACGATTGTGTTCGCCTGGTACTGGTGGGCCAACTTTCCGATGAACTTTATGATGCCCGCCACCATGGTCGCCAGCGCGCTGATTCTCGACTGCACCCTGTTGCTGACTCGAACCTGGATTATCACAGCGATAATCGGGGTATGGGCATTCGCGATGATGTTTGGTCCGACAAACTATGCCCTATTCGGGTACAGCCACCAACCGTTGGTAGTGGATGGTCAGCTGCTCTCGCTGGCCGACTACATGGGGTACACCTATGTCCGTACTGGGACGCCTGAGTATATCCGGATCATCGAGGTGGGTTCGCTGCGCACGTTTGGCGGGCACACCGTCTGGATCTCC
>FJ529783
ATCGATTGGAAGGACCGGCAGTTTTGGGTGACGGTCACACCAATTGTAGAGGTCATGTATCCCGGAGCGATCATGTACTACTTCTGGACATTCTATCGGCAACCGTTTGGTGCCACGTTGAGCATCACGGGGCTCCTTGTCGGGAAATGGATCACGGTTCTGTTTGCCTGGTACTGGTGGGCCAACTTTCCGGCAAACTTCGTCATGCCGGCCACCATGGTCTCCAGTGCGCTGATCCTCGACTGTACCCTGTTGCTGACTCGGAGTTGGATGCTCACAGCAATATTCGGGGTATGGGCGTTCGCGATGATGTTTAATCCGACAAACTATGCCCTATTCGGGTACAGCCATCAACCGATGGTGGTGGATGGTCAGCTGCTATCTCTGGCAGACTACATGGGATTCACCTATGTCCGTACGGGGACACCTGAATATATCCGGATCATCGAGGTGGGATCGCTGCGTACGTTTGGCGGCCACACCGTCTGGATTTCC
>FJ529782
ATCGACTGGAAGGATCGGCAGTTTTGGATGACGGTGACACCTATAGTGGAGGTCTGTTACCCCGGGGCGGTCATGTACTACTTCTGGACATTCTACCGGCAGCCGTTTGGTGCAACGTTGAGTATAACGGGGCTTCTTGTCGGAAAGTGGATCACGATTGTGCTTGCCTGGTACTGGTGGGCCAATTTCCCGATGAACTTCGTCATGCCAGCCACCATGGTCTCCAGTGCACTGATCCTCGACTGCACATTGTTGCTGACGAGGAGTTGGATGCTCACGGCGATCTTCGGGGTCTGGGCATTCGCAATGATGTTTAATCCGTCAAACTATCCTCTCTTCGCGTACAGCCATCAACCATTGGTTGCGGATGGTCAGCTACTTTCACTGGCTGACTACATGGGATTCACCTATGTCCGCACGGGAACGCCTGAATACATCCGCATTATTGAGGTGGGATCGCTCCGTACATTCGGTGGTCACACCGTCTGGATCTCG
>FJ529781
GTCGATTGGAAGGACCGGCAGTTTTGGGTGACGGTGACACCAATTGTAGAGGTCATGTATCCCGGGGCGATCATGTACTACTTCTGGACGTTCTACCGGCAACCGTTTGGTGCAACGTTGAGCATCACGGGGCTCCTTGTCGGGAAGTGGATCACGATTGTATTTGCTTGGTACTGGTGGGCCAACTTTCCGATGAACTTCGTCATGCCAGCCACCATGGTCGGCAGCGCGCTGATCCTTGATTGCACCCTGTTGCTGACTCGGAGCTGGATGCTCACCGCGATATTCGGGGTGTGGGCATTCGCAATGATGTTTAATCCGTCAAACTATCCTCTCTTCGCGTACAGCCATCAACCATTGGTTGCGGATGGTCAGCTACTTTCACTGGCTGACTACATGGGATTCACCTATGTCCGAACGGGAACGCCTGAATACATCCGCATTATTGAGGTGGGATCGCTCCGTACATTCGGTGGTCACACCGTCTGGATCTCG
>FJ529780
ATCGATTGGAAGGATCGGCAGTTTTGGGTCACGGTCACTCCGATTGTAGAAGTGATGTATCCCGGTGCGATCATGTACTACTTCTGGACGTTCTACCGGCAACCGTTTGGTGCAACGTTAAGCATCACGGGGCTCCTCGTCGGAAAGTGGATTACCATTGTGTTTGCCTGGTACTGGTGGGTCAATTTCCCTGCAAACTTTGTGATGCCTGCCACGATGGTATCCAGCGCATTGATCCTCGATGCCACCTTGCTTTTGACAAGGAGCTGGATGCTGACCGCGATCTTCGGAGTATGGGCATTTGCGATGATGTTTAACCCGACACAGTACGCCCTATTCGGATACAGCCATCAGCCAGTCGTAGTGGACGGGCAGCTGATGTCACTGGCCGACTACATGGGTTTCACCTTTGTCCGTACAGGAACGCCAGAATATATCCGGATCATCGAGGTAGGTTCGCTCCGTACATTCGGCGGACACACCGTCTGGATCTCA
>FJ529778
ATCGATTGGAAGGACCGGCAGTTTTGGGTGACGGTCACACCAATTGTAGAGGTTATGTATCCCGGGGCAATCATGTATTACTTCTGGACGTTCTACCGGCAACCGTTTGGTGCAACATTGAGCATCACGGGGCTGCTCGTCGGGAAGTGGATCACGGTGTTGTTTGCCTGGTACTGGTGGGCCAACTTTCCGGCAAATTTCGTCATGCCGGCCACCATGGTATCCAGTGCGCTGATCCTCGACTGTACCCTGTTGCTGACTCGAAGCTGGATGCTCACAGCAATATTCGGGGTATGGGCGTACGCGATGATGTTTAATCCGACAAACTATGCCCTATTCGGGTACAGCCATCAACCGATGGTAGTGGATGGTCAGCTGCTGTCTCTGGCAGACTACATGGGGTTCACCTATGTCCGTACGGGAACGCCTGAGTATATCCGAATCATCGAGGTGGGTTCGCTTCGCACGTTTGGCGGGCACACCGTCTGGATCTCC
>FJ529776
ATCGATTGGAAGGATCGGCAGTTCTGGGTAACGGTCACACCAATTGTAGAAGTGATGTATCCCGGTGCGATCATGTATTACTTCTGGACATTCTACCGGCAACCGTTCGGTGCTACGTTGAGCATCACGGGACTACTTGTCGGAAAGTGGATTACAATTGTATTCGCTTGGTACTGGTGGGCCAATTTCCCAGCAAACTTCGTTATGCCAGCCACCATGGTCTCCAGTGCATTGATTCTTGACTGTACCCTTTTGCTGACTCGGAGCTGGATGCTCACGGCAATATTCGGGGTATGGGCATTTGCAATGATGTTTAACCCCACACAATACGCCCTGTTCGGATACAGCCACCAACCGGTGGTCGTGGACGGTCAGCTCCTTTCTCTGGCCGACTACATGGGCTTCACCTTTGTTAGGACTGGGACGCCTGAATATATCCGTATCATCGAGGTGGGATCGCTGCGTACGTTCGGCGGACACACCGTCTGGATCTCG
>FJ529775
GTCGATTGGAAGGACCGACAGTTTTGGGTGACGGTAACACCCATTGTAGAGGTGATGTATCCCGGGGCGATCATGTACTACTTCTGGACGTTCTACCGACAACCGTTTGGTGCAACATTGAGCATCACGGGGCTCCTCGTCGGGAAGTGGATCACGATTGTATTTGCTTGGTACTGGTGGGCCAACTTTCCGATGAACTTCGTCATGCCAGCCACCATGGTCGGCAGCGCGCTGATCCTCGATTGCACGCTGTTGCTGACTCGGAGCTGGATGCTCACAGCGATATTCGGGGTGTGGGCATTCGCAATGATGTTTAATCCAACACAATACGCCATATTCGGATACAGCCGCCAACCGTTGGTTGTGGATGGTCAGCTCATGTCGCTGGCCGATTACATGGGGTTCACTTACGTCCGTACTGGGACGCCTGAGTATATCCGAATCATTGAGGTGGGATCGCTGCGTACGTTCGGCGGACACACCGTCTGGATCTCA
>FJ529773
ATCGACTGGAAGGATCGGCAGTTTTGGATGACGGTGACACCTATAGTGGAGGTCTGTTACCCCGGGGCGGTCATGTACTACTTCTGGACATTCTACCGGCAGCCGTTTGGCGCAACATTGTGCATCACGGGACTCCTCGTCGGGAAATGGATCACGATTGTGTTTGCCTGGTACTGGTGGGCCAACTTTCCGATGAACTTTATGATGCCCGCCACCATGGTCGCCAGCGCGCTGATTCTTGACTGCACCCTGTTGCTGACTCGAACCTGGATTATCACAGCGATAATCGGGGTATGGGCATTCGCGATGATGTTTGGTCCGACAAACTATGCCCTATTCGGGTACAGCCACCAACCGTTGGTAGTGGATGATCAGCTGCTCTCGCTGGCCGACTTCATGGGGTTCACCTATGTCCGTACTGGAACGCCTGAGTATATCCGGATCATCGAGGTGGGTTCGCTGCGCACGTTTGGCGGGCACACCGTCTGGATCTCC
>FJ529772
ATCGACTGGAAGGATCGGCAGTTTTGGGTCACGGTGACGCCCATTGTGGAGGTGATGTACCCAGGGGCGATCATGTACTACTTCTGGACGTTCTACCGGCAACCGTTTGGTGCAACGTTGAGTATAACGGGGCTTCTTGTCGGAAAGTGGATCACGATTGTGCTTGCCTGGTACTGGTGGGCCAATTTCCCGATGAACTTCGTCATGCCAGCCACCATGGTCTCCAGTGCACTGATCCTCGACTGCACACTGTTGCTGACCAGGAGCTGGATGCTCACAGCAATATTTGGGGTATGGGCGTTTGCGATGATGTTTAATCCGTCAAATTACCCGATATTCGCGTACAGCAAGCAACCGTTGGTTGCGGACGGTCAACTGCTCTCGCTGGCCGACTATATGGGATTCACCTATGTCCGTACGGGAACGCCTGAATATATCCGAATCATCGAGGTGGGATCACTTCGTACGTTCGGCGGGCACACCGTCTGGATCTCG
>FJ529771
ATCGACTGGAAGGATCGGCAGTTTTGGATGACGGTGACACCTATAGTGGAGGTCTGTTACCCCGGGGCGGTCATGTACTACTTCTGGACATTCTACCGGCAGCCGTTTGGCGCAACGTTGTGCATCACGGGGCTCCTCGTCGGGAAGTGGATCACGATTGTGTTTGCCTGGTACTGGTGGGCCAACTTTCCGATGAACTTTATGATGCCCGCCACCATGGTCGCCAGCGCGCTGATTCTCGACTGCACCCTGTTGCTGACTCGAACCTGGATTATCACAGCGATACTCGGGGTATGGGCATTCGCGATGGTATTTGGTCCGACAAACTATGCCATATTCGGATACAGCCACCAACCGTTGGTTGTGGATGGTCAGCTCATGTCGCTGGCCGATTACATGGGGTTCACTTACGTCCGTACTGGGACGCCTGAGTATATCCGAATCATTGAGGTGGGATCGCTGCGTACGTTCGGCGGACACACCGTCTGGATCTCA
>FJ529769
ATCGACTGGAAGGATCGGCAGTTTTGGGTCACAGTGACGCCCATTGTGGAGGTGATGTACCCAGGGGCGATCATGTACTACTTCTGGACGTTCTACCGGCAACCGTTTGGTGCAACGTTGAGCATAACGGGGCTTCTTGTCGGAAAGTGGATCACGATTGTGCTTGCCTGGTACTGGTGGGCCAATTTCCCGATGAACTTCGTCATGCCAGCCACCATGGTCGCCAGCGCGCTGATTCTCGACTGCACCCTGTTGCTGACTCGAACCTGGATTATCACAGCGATAATCGGGGTATGGGCATTCGCGATGATGTTTGGTCCGACAAACTATGCCCTATTCGGGTACAGCCACCAACCGTTGGTTATAGATGGTCAGCTCATGTCGCTGGCCGATTACATGGGGTTCACGTATGTCCGTACTGGGACGCCTGAGTATATCCGAATCATTGAGGTGGGATCGCTGCGTACGTTCGGTGGACACACCGTCTGGATCTCG
>FJ529768
ATCGATTGGAAGGATCGGCAGTTCTGGGTAACGGTCACACCAATTGTAGAAGTGATGTATCCCGGTGCGATCATGTATTACTTCTGGACATTCTACCGGCAACCGTTCGGTGCTACGTTGAGCATCACGGGACTACTTGTCGGAAAGTGGATTACAATTGTATTTGCTTGGTACTGGTGGGCCAATTTCCCAGCAAACTTCGTTATGCCAGCCACCATGGTCTCCAGTGCATTGATTCTTGACTGTACCCTTTTGCTGACTCGGAGCTGGATGCTCACGGCAATATTCGGGGTATGGGCATTTGCAATGATGTTTAACCCCACACAATACGCCCTGTTCGGATACAGCCACCAACCGGTGGTCGTGGACGGTCAGCTCCTTTCGCTGGCCGACTACATGGGCTTCACCTTTGTTAGGACCGGGACGCCTGAATATATCCGTATCATCGAGGTGGGATCGCTGCGTACGTTCGGCGGACACACCGTCTGGATCTCG
>FJ529767
ATCGACTGGAAGGATCGGCAGTTTTGGGTCACGGTGACGCCCATTGTGGAGGTGATGTACCCAGGGGCGATCATGTACTACTTCTGGACGTTCTACCGGCAACCGTTTGGTGCAACGTTGAGCATAACGGGGCTTCTTGTCGGAAAGTGGATCACGATTGTGCTTGCCTGGTACTGGTGGGCCAATTTCCCGATGAACTTCGTCATGCCAGCCACCATGGTCTCCAGTGCACTGATCCTCGACTGCACATTGTTGCTGACGAGGAGTTGGATGCTCACGGCGATCTTCGGGGTCTGGGCATTTGCAATGATGTTTAATCCGTCAAACTATCCTCTCTTCGCGTACAGCCATCAACCATTGGTTGCGGATGGTCAGCTACTTTCACTGGCCGACTTCATGGGATTCACCTATGTCCGTACTGGAACGCCTGAGTATATCCGGATCATCGAGGTGGGTTCACTTCGCACGTTTGGCGGGCACACCGTCTGGATCTCC
>FJ529766
ATCGATTGGAAGGATCGGCAGTTTTGGGTCACGGTCACTCCGATTGTAGAAGTGATGTATCCCGGTGCGATCATGTACTACTTCTGGACGTTCTACCGGCAACCGTTTGGTGCAACGTTAAGCATCACGGGGCTCCTCGTCGGAAAGTGGATTACCATTGTGTTTGCCTGGTACTGGTGGGCCAATTTCCCTGCAAACTTTGTGATGCCTGCCACGATGGTATCCAGCGCATTGATCCTCGATGCCACCTTGCTTTTGACAAGGAGCTGGATGCTGACCGCGATCTTCGGAGTATGGGCATTTGCGATGATGTTTAACCCGACACAGTACGCCCTATTCGGATACAGCCATCAGCCAGTCGTAGTGGACGGGCAGCTGATGTCACTGGCCGACTACATGGGTTTCACCTTTGTCCGTACAGGAACGCCAGAATATATCCGGATCATCGAGGTAGGTTCGCTCCGTACATTCGGCGGACACACCGTCTGGATCTCA
>FJ529765
ATCGACTGGAAGGATCGGCAGTTTTGGGTAACAGTGACGCCCATTGTGGAGGTGATGTACCCAGGGGCGATCATGTACTACTTCTGGACGTTCTACCGGCAACCGTTTGGGGCAACTTTGAGTATAACGGGGCTTCTTGTCGGAAAGTGGATTACAATTGTGCTTGCCTGGTACTGGTGGGCCAATTTCCCGATGAACTTCGTCATGCCAGCCACCATGGTCTCCAGTGCACTCATCCTCGACTGCACGTTGTTGCTGACCAGGAGCTGGATGCTCACGGCGATATTCGGGGTATGGGCATTTGCAATGATGTTTAATCCGTCAAACTATCCGCTCTTCGCGTACAGCCATCAACCGTTGGTTGCGGATGGTCAGCTACTTTCACTCGCTGACTACATGGGATTCACCTATGTCCGCACGGGAACGCCTGAGTACATCCGCATTATTGAGGTGGGATCGCTCCGTACATTCGGTGGTCACACCGTCTGGATCTCG
>FJ529764
ATCGACTGGAAGGATCGGCAGTTATGGGTCACGGTGACGCCCATTGTGGAGGTGATGTACCCAGGGGCGATCATGTACTACTTCTGGACGTTCTACCGGCAACCGTTTGGTGCAACGTTGAGTATAACGGGGCTTCTTGTCGGAAAGTGGATCACGATTGTGCTTGCCTGGTACTGGTGGGCCAATTTCCCGATGAACTTCGTCATCCCAGCCACCATGGTGTCCAGTGCACTGATCCTTGACTGCACCTTGTTGCTGACGAGGAGTTGGATGCTTACGGCGATCTTCGGGGTTTGGGCATTCGCAATGATGTTTAATCCGTCAAACTATCCTCTCTTCGCGTACAGCCATCAACCATTGGTTGTGGATGGCCAGCTACTTTCACTGGCTGACTACATGGGATTCACCTATGTCCGCACGGGAACGCCTGAATACATCCGCATTATTGAGGTGGGATCGCTCCGTACATTCGGTGGTCACACCGTCTGGATCTCG
>FJ529763
GTCGATTGGAAGGACCGGCAGTTTTGGGTGACGGTGACACCAATTGTAGAGGTCATGTATCCCGGGGCGATCATGTACTACTTCTGGACGTTCTACCGGCAACCGTTTGGTGCAACATTGAGCATCACGGGGCTCCTCGTCGGGAAGTGGATCACGATTGTATTTGCTTGGTACTGGTGGGCCAACTTTCCGATGAACTTCGTCATGCCCGCCACCATGGTCGGCAGCGCGTTGATCCTTGATTGCACCCTGTTGCTGACTCGGAGCTGGATGCTCACCGCGATATTCGGGGTGTGGGCATTCGCAATGATGTTTAATCCGTCAAACTATCCTCTCTTCGCGTACAGCCATCAACCATTGGTTGCGGATGGTCAGCTACTTTCACTGGCTGACTACATGGGACTCACCTATGTCCGCACGGGAACGCCTGAATACATCCGCATTATTGAGGTGGGATCGCTCCGTACATTCGGTGGTCACACCGTCTGGATCTCG
>FJ529762
ATCGATTGGAAGGATCGGCAGTTTTGGGTGACAGTGACGCCCATTGTGGAAGTAATGTATCCAGGGGCGATCATGTACTACTTCTGGACGTTCTACCGGCAACCGTTTGGTGCAACGTTGAGCATCACGGGGCTCCTTATCGGGAAATGGATCACGATTGTACTAGCCTGGTACTGGTGGGCCAATTTCCCGATGAACTTCATCATGCCAGCCTCCATGGTTTCCAGTGCACTAATCCTCGACTGCACACTGTTGCTGACCAGGAGCTGGATGCTCACAGCAATATTTGGGGTCTGGGCGTTTGCGATGATGTTTAATCCGTCAAATTACCCGATATTCGCGTACAGCAAGCAACCGTTGGTTGCGGACGGTCAACTGCTCTCGCTGGCCGACTTCATGGGGTTCACCTATGTCCGTACTGGAACGCCTGAGTATATCCGGATCATCGAGGTGGGTTCGCTGCGCACGTTTGGCGGGCACACCGTCTGGATCTCC
>FJ529761
ATCGATTGGAAGGACCGGCAGTTTTGGGTGACGGTCACACCAATTGTAGAGGTTATGTATCCCGGGGCAATCATGTATTACTTCTGGACGTTCTACCGGCAACCGTTTGGTGCAACATTGAGCATCACGGGGCTGCTCGTCGGGAAGTGGATCACGGTGTTGTTTGCCTGGTACTGGTGGGCCAACTTTCCGGCAAATTTCGTCATGCCGGCCACCATGGTATCCAGTGCGCTGATCCTCGACTGTACCCTGTTGCTGACTCGAAGCTGGATGCTCACAGCAATATTCGGGGTGTGGGCATTCGCAATGATGTTTAATCCAACACAATACGCCATATTCGGATACAGCCACCAACCGTTGGTTATAGATGGTCAGCTCATGTCGCTGGCCGATTACATGGGGTTCACGTATGTCCGTACTGGGACGCCTGAGTATATCCGAATCATTGAGGTGGGATCGCTGCGTACGTTCGGTGGACACACCGTCTGGATCTCG
>FJ529760
ATCGACTGGAAGGATCGGCAGTTTTGGATGACGGTGACACCTATAGTGGAGGTCTGTTACCCCGGGGCGGTCATGTACTACTTCTGGACATTCTACCGGCAGCCGTTTGGCGCAACGTTGTGCATCACGGGGCTCCTCGTCGGGAAGTGGATCACAATAGTGTTTGCCTGGTACTGGTGGGCCAACTTTCCGATGAACTTTATGATGCCCGCCACCATGGTCGCCAGCGCGCTGATTCTCGACTGCACCCTGTTGCTGACTCGAACCTGGATTATCACAGCGATAATCGGGGTATGGGCATTCGCGATGGTGTTTGGTCCGACAAACTATGCCCTATTCGGGTACAGCCACCAACCGTTGGTAGTGGATGGTCAGCTGCTCTCGCTGGCCGACTACATGGGGTTCACCTATGTCCGTACGGGGACGCCTGAGTATATCCGGATCATCGAGGTGGGGTCGCTGCGCACGTTTGGCGGGCACACCGTCTGGATCTCC
>FJ529759
ATCGATTGGAAGGATCGGCAGTTCTGGGTAACGGTCACACCAATTGTAGAAGTGATGTATCCCGGTGCGATCATGTATTACTTCTGGACATTCTACCGGCAACCGTTCGGTGCTACGTTGAGCATCACGGGACTACTTGTCGGAAAGTGGATTACGATTGTATTTGCTTGGTACTGGTGGGCCAATTTCCCGATGAACTTCGTCATGCCAGCCACCATGGTCTCCAGTGCACTCATCCTCGACTGCACGTTGTTGCTGACCAGGAGCTGGATGCTCACGGCGATATTCGGGGTATGGGCATTTGCAATGATGTTTAATCCGTCAAACTATCCGCTCTTCGCGTACAGCCATCAACCGTTGGTCGTGGACGGTCAGCTCCTTTCGCTGGCCGACTACATGGGCTTCACCTTTGTGAGAACCGGGACGCCTGAATATATCCGTATCATCGAGGTGGGATCGCTGCGTACGTTCGGCGGACACACCGTCTGGATCTCG
>FJ529758
ATCGATTGGAAGGATCGGCAGTTCTGGGTAACGGTCACACCAATTGTAGAAGTGATGTATCCCGGTGCGATCATGTATTACTTCTGGACATTCTACCGGCAACCGTTTGGTGCAACGTTGAGCATCACGGGACTCCTCGTCGGAAAGTGGATTACGATTGTATTTGCTTGGTACTGGTGGGCCAATTTCCCAGCAAACTTCGTTATGCCAGCCACCATGGTCTCCAGTGCATTGATTCTTGACTGTACCCTTTTGCTGACTCGGAGCTGGATGCTCACGGCAATATTCGGGGTATGGGCGTTTGCAATGATGTTTAACCCGACACAATACGCCCTGTTCGGATACAGCCACCAACCGGTGGTCGTGGACGGTCAGCTCCTTTCGCTGGCCGACTACATGGGCTTCACCTTTGTGAGAACCGGGACGCCTGAATATATCCGTATCATCGAGGTGGGATCGCTGCGTACGTTCGGCGGACACACCGTCTGGATCTCG
>FJ529757
ATCGACTGGAAGGATCGGCAGTTTTGGGTAACAGTGACGCCCATTGTGGAGGTGATGTACCCAGGGGCGATCATGTACTACTTCTGGACGTTCTACCGGCAACCGTTTGGGGCAACTTTGAGTATAACGGGGCTTCTTGTCGGAAAGTGGATTACGATTGTATTTGCTTGGTACTGGTGGGCCAATTTCCCAGCAAACTTCGTTATGCCAGCCACCATGGTCTCCAGTGCATTGATTCTTGACTGTACCCTTTTGCTGACTCGGAGCTGGATGCTCACGGCAATATTCGGGGTATGGGCGTTTGCAATGATGTTTAACCCGACACAATACGCCCTGTTCGGATACAGCCACCAACCGGTGGTCGTGGACGGTCAGCTCCTTTCGCTGGCCGACTACATGGGCTTCACCTTTGTGAGAACCGGGACGCCTGAATATATCCGTATCATCGAGGTGGGATCGCTGCGTACGTTCGGCGGACACACCGTCTGGATCTCG
>FJ529756
ATCGACTGGAAGGACCGGCAGTTTTGGATGACGGTGACACCTATAGTGGAGGTCGCATACCCCGGGGCGGTCATGTACTACTTCTGGACATTCTACCGGCAGCCGTTTGGCGCAACGTTGTGCATCACGGGGCTCCTCGTCGGGAAGTGGATCACGATTGTGTTTGCCTGGTACTGGTGGGCCAACTTTCCGATGAACTTTATGATGCCCACCACCATGGTCGCCAGCGCGCTGATTCTCGACTGCACCCTATTGCTGACTCGAACCTGGATTATCACAGCGATAATCGGGGTATGGGCATTCGCGATGATGTTTGGTCCGACAAACTATGCCCTATTCGGGTACAGCCACCAACCGTTGGTAGTGGATGGTCAGCTGCTCTCGCTGGCCGACTTCATGGGGTTCACCTATGTCCGTACTGGAACGCCTGAGTATATCCGGATCATCGAGGTGGGTTCGCTTCGCACGTTTGGCGGGCACACCGTCTGGATCTCC
>FJ529753
GTCGATTGGAAGGACCGGCAGTTTTGGGTGACGGTGACACCCATTGTAGAGGTCATGTATCTCGGGGCGATCATGTACTACTTCTGGACGTTCTACCGGCAACCGTTTGGTGCAACATTGAGCATCACGAGGCTCCTCGTCGGGAAGTGGATCACGATTGTATTTGCTTGGTACTGGTGGGCCAACTTTCCGATGAACTTCGTCATGCCCGCCACCATGGTCGGCAGCGCGCTGATCCTTGATTGCACCCTGTTGCTGACTCGGAGCTGGATGCTCACCGCGATATTCGGGGTGTGGGCATTCGCAATGATGTTTAATCCGACACAATACGCCATATTCGGATACAGCCACCAACCGTTGGTTGTGGATGGTCAGCTCATGTCGCTGGCCGATTACATGGGATTCACTTATGTCCGTACCGGGACGCCTGAGTATATCCGAATCATTGAGGTGGGATCGCTGCGTACGTTCGGTGGACACACCGTCTGGATCTCG
>FJ529752
ATCGATTGGAAGGACCGGCAGTTTTGGGTGACGGTCACACCAATTGTAGAGGTCATGTATCCCGGAGCGATCATGTACTACTTCTGGACATTCTATCGGCAACCGTTTGGTGCCACGTTGAGCATCACGGGGCTCCTTGTCGGGAAATGGATCACGGTTCTGTTTGCCTGGTACTGGTGGGCCAACTTTCCGGCAAACTTCGTCATGCCGGCCACCATGGTCTCCAGTGCGCTGATCCTCGACTGTACCCTGTTGCTGACTCGGAGTTGGATGCTCACAGCAATATTCGGGGTATGGGCGTTCGCGATGATGTTTAATCCGACAAACTATGCCCTATTCGGGTACAGCCATCAACCGATGGTGGTGGATGGTCAGCTGCTATCTCTGGCAGACTACATGGGATTCACCTATGTCCGTACGGGGACACCTGAATATATCCGGATCATCGAGGTGGGATCGCTGCGTACGTTTGGCGGCCACACCGTCTGGATTTCC
>FJ529747
GTCGATTGGAAGGACCGGCAGTTTTGGGTGACGGTGACACCAATTGTAGAGGTCATGTATCCCGGGGCGATCATGTACTACTTCTGGACGTTCTACCGGCAACCGTTTGGTGCAACGTTGAGCATCACGGGGCTCCTTGTCGGGAAGTGGATCACGATTGTATTTGCTTGGTACTGGTGGGCCAACTTTCCGATGAACTTCGTCATGCCAGCCACCATGGTCGGCAGCGCGCTGATCCTTGATTGCACCCTGTTGCTGACTCGGAGCTGGATGCTCACCGCGATATTCGGGGTGTGGGCATTCGCAATGATGTTTAATCCGACACAATACGCCATATTCGGATACAGCCACCAACCGTTGGTTATAGATGGTCAGCTCATGTCGCTGGCCGATTACATGGGGTTCACGTATGTCCGTACTGGGACGCCTGAGTATATCCGAATCATTGAGGTGGGATCGCTGCGTACGTTCGGTGGACACACCGTCTGGATCTCG
>FJ529741
ATCGACTGGAAGGATCGGCAGTTTTGGGTCACAGTGACGCCCATTGTGGAGGTGATGTACCCAGGGGCGATCATGTACTACTTCTGGACGTTCTACCGGCAACCGTTTGGTGCAACGTTGAGCATAACGGGGCTTCTTGTCGGAAAGTGGATCACGATTGTGCTTGCCTGGTACTGGTGGGCCAATTTCCCGATGAACTTCGTCATGCCAGCCACCATGGTCTCCAGTGCACTGATCCTCGACTGCACATTGTTGCTGACGAGGAGTTGGATGCTCACGGCGATCTTCGGGGTCTGGGCATTCGCAATGATGTTTAATCCGTCAAACTATCCTCTCTTCGCGTACAGCCATCAACCATTGGTTGCGGATGGTCAGCTACTTTCACTGGCTGACTACATGGGATTCACCTATGTCCGCACGGGAACGCCTGAATACATCCGCATTATTGAGGTGGGATCGCTCCGTACATTCGGTGGTCACACCGTCTGGATCTCG
>FJ529740
ATCGACTGGAAGGATCGGCAGTTTTGGATGACGGTGACACCTATAGTGGAGGTCTGTTACCCCGGGGCGGTCATGTACTACTTCTGGACATTCTACCGGCAGCCGTTTGGCGCAACGTTGTGCATCACGGGGCTCCTCGTCGGGAAGTGGATCACAATAGTGTTTGCCTGGTACTGGTGGGCCAACTTTCCGATGAACTTTATGATGCCCGCCACCATGGTCGCCAGCGCGCTGATTCTCGACTGCACCCTGTTGCTGACTCGAACCTGGATTATCACAGCGATAATCGGGGTATGGGCATTCGCGATGGTGTTTGGTCCGACAAACTATGCCCTATTCGGGTACAGCCACCAACCGTTGGTAGTGGATGGTCAGCTGCTCTCGCTGGCCGACTACATGGGGTTCACCTATGTCCGTACGGGGACGCCTGAGTATATCCGGATCATCGAGGTGGGGTCGCTGCGCACGTTTGGCGGGCACACCGTCTGGATCTCC
>FJ529734
ATCGATTGGAAGGATCGGCAGTTCTGGGTAACGGTCACACCAATTGTAGAAGTGATGTATCCCGGTGCGATCATGTATTACTTCTGGACATTCTACCGGCAACCGTTCGGTGCTACGTTGAGCATCACGGGACTACTTGTCGGAAAGTGGATTACAATTGTATTTGCTTGGTACTGGTGGGCCAATTTCCCAGCAAACTTCGTTATGCCAGCCACCATGGTCTCCAGTGCATTGATTCTTGACTGTACCCTTTTGCTGACTCGGAGCTGGATGCTCACGGCAATATTCGGGGTATGGGCATTTGCAATGATGTTTAACCCCACACAATACGCCCTGTTCGGATACAGCCACCAACCGGTGGTCGTGGACGGTCAGCTCCTTTCGCTGGCCGACTACATGGGCTTCACCTTTGTTAGGACCGGGACGCCTGAATATATCCGTATCATCGAGGTGGGATCGCTGCGTACGTTCGGCGGACACACCGTCTGGATCTCG
>FJ529732
ATCGATTGGAAGGACCGGCAGTTCTGGGTAACGGTCACACCAATCGTAGAAGTGATGTATCCCGGTGCGATCATGTACTACTTCTGGACGTTCTATCGGCAACCGTTTGGTGCAACGTTGAGCATCACGGGACTCCTCGTCGGAAAGTGGATTACGATTGTATTTGCTTGGTACTGGTGGGCCAATTTCCCAGCAAACTTCGTTATGCCAGCCACCATGGTCTCCAGTGCATTGATTCTTGACTGTACCCTTTTGCTGACTCGGAGCTGGATGCTCACGGCAATATTCGGGGTATGGGCGTTTGCAATGATGTTTAACCCGACACAATACGCCCTGTTCGGATACAGCCACCAACCGGTGGTCGTGGACGGTCAGCTCCTTTCGCTGGCCGACTACATGGGCTTCACCTTTGTGAGAACCGGGACGCCTGAATATATCCGTATCATCGAGGTGGGATCGTTGCGTACGTTCGGCGGACACACCGTCTGGATCTCG
>FJ529731
ATCGATTGGAAGGACCGGCAGTTCTGGGTAACGGTCACACCAATCGTAGAAGTGATGTATCCCGGTGCGATCATGTACTACTTCTGGACGTTCTATCGGCAACCGTTTGGTGCAACGTTGAGCATCACGGGACTCCTCGTCGGAAAGTGGATTACGATTGTATTTGCTTGGTACTGGTGGGCCAATTTCCCAGCAAACTTCGTTATGCCAGCCACCATGGTCTCCAGTGCATTGATTCTTGACTGTACCCTTTTGCTGACTCGGAGCTGGATGCTCACGGCAATATTCGGGGTATGGGCGTTTGCAATGATGTTTAACCCGACACAATACGCCCTGTTCGGATACAGCCACCAACCGGTGGTCGTGGACGGCCAGCTCCTTTCGCTGGCCGACTACATGGGCTTCACCTTTGTGAGAACCGGGACGCCTGAATATATCCGTATCATCGAGGTGGGATCGCTGCGTACGTTCGGCGGACACACCGTCTGGATCTCG
>FJ529730
ATCGATTGGAAGGATCGGCAGTTCTGGGTAACGGTCACACCAATTGTAGAAGTGATGTATCCCGGTGCGATCATGTATTACTTCTGGGCATTCTACCGGCAACCGTTCGGTGCTACGTTGAGCATCACGGGACTACTTGTCGGAAAGTGGATTACAATTGTATTCGCTTGGTACTGGTGGGCCAATTTCCCAGCAAACTTCGTTATGCCAGCCACCATGGTCTCCAGTGCATTGATTCTTGACTGTACCCTTTTGCTGACTCGGAGCTGGATGCTCACGGCAATATTCGGGGTATGGGCATTTGCAATGATGTTTAACCCCACACAATACGCCCTGTTCGGATACAGCCACCAACCGGTGGTCGTGGACGGTCAGCTCCTTTCGCTGGCCGACTACATGGGCTTCACCTTTGTTAGGACCGGGACGCCTGAATATATCCGTATCATCGAGGTGGGATCGCTGCGTACGTTCGGCGGACACACCGTCTGGATCTCG
>FJ529727
GTCGATTGGAAGGACCGACAGTTTTGGGTGACGGTAACACCCATTGTAGAGGTGATGTATCCCGGGGCGATCATGTACTACTTCTGGACGTTCTACCGACAACCGTTTGGTGCAACATTGAGCATCACGGGGCTCCTCGTCGGGAAGTGGATCACGATTGTATTTGCTTGGTACTGGCGGGCCAACTTTCCGATGAACTTCGTCATGCCAGCCACCATGGTCGGCAGCGCGCTGATCCTCGATTGCACGCTGTTGCTGACTCGGAGCTGGATGCTCACAGCGATATTCGGGGTGTGGGCATTCGCAATGATGTTTAATCCAACACAATACGCCATATTCGGATACAGCCACCAACCGTTGGTTGTGGATGGTCAGCTCATGTCGCTGGCCGATTACATGGGGTTCACTTACGTCCGTACTGGGACGCCTGAGTATATCCGAATCATTGAGGTGGGATCGCTGCGTACGTTCGGCGGACACACCGTCTGGATCTCA
>FJ529726
ATCGATTGGAAGGATCGGCAGTTCTGGGTAACGGTCACACCAATTGTAGAAGTGATGTATCCCGGTGCGATCATGTATTACTTCTGGACATTCTACCGGCAACCGTTCGGTGCTACGTTGAGCATCACGGGACTACTTGTCGGAAAGTGGATTACAATTGTATTTGCTTGGTACTGGTGGGCCAATTTCCCAGCAAACTTCGTTATGCCAGCCACCATGGTCTCCAGTGCATTGATTCTTGACTGTACCCTTTTGCTGACTCGGAGCTGGATGCTCACGGCAATATTCGGGGTATGGGCATTTGCAATGATGTTTAACCCCACACAATACGCCCTGTTCGGATACAGCCACCAACCGGTGGTCGTGGACGGTCAGCTCCTTTCGCTGGCCGACTACATGGGCTTCACCTTTGTTAGGACCGGGACGCCTGAATATATCCGTATCATCGAGGTGGGATCGCTGCGTACGTTCGGCGGACACACCGTCTGGATCTCG
>FJ529725
ATCGATTGGAAGGACCGGCAGTTCTGGGTAACGGTCACACCAATCGTAGAAGTGATGTATCCCGGTGCGATCATGTACTACTTCTGGACGTTCTATCGGCAACCGTTTGGTGCAACGTTGAGCATCACGGGACTCCTCGTCGGAAAGTGGATTACGATTGTATTTGCTTGGTACTGGTGGGCCAATTTCCCAGCAAACTTCGTTATGCCAGCCACCATGGTCTCCAGTGCATTGATTCTTGACTGTACCCTTTTGCTGACTCGGAGCTGGATGCTCACGGCAATATTCGGGGTATGGGCGTTTGCAATGATGTTTAACCCGACACAATACGCCCTGTTCGGATACAGCCACCAACCGGTGGTCGTGGACGGTCAGCTCCTTTCGCTGGCCGACTACATGGGCTTCACCTTTGTGAGAACCGGGACGCCTGAATATATCCGTATCATCGAGGTGGGATCGCTGCGTACGTTCGGCGGACACACCGTCTGGATCTCG
>EU723755
GACTGGGACTTCTGGATCGATTGGAAAGATCGGCAGTTTTGGGTAACGGTGACGCCCATTGTGGAAGTGATGTATCCAGGCGCGATCATGTACTACTTCTGGACCTTCTACCGGCAACCTTTTGGTGCAACTCTGAGTATAACGGGGCTTCTTGTCGGAAAGTGGATCACGATTGTGCTTGCCTGGTATTGGTGGGCCAATTTCCCCATGAACTTCGTTATGCCTGCCACCATGGTTTCCAGTGCACTGATCCTCGACTGCACGTTGCTGCTGACGAGGAGCTGGATGCTCACAGCAATATTCGGGGTATGGGCATTTGCAATGATGTTTAATCCGTCAAACTATCCTCTCTTTGCGTACAGCCATCAACCATTGGTTGCGGATGGCGCGCTACTTTCACTGGCGGACTACATGGGATTCACCTATGTCCGCACGGGAACACCTGAATACATCCGCATCATTGAGGTGGGATCACTCCGTACATTCGGTGGTCACACTGTCTGGATTTCGGCCTTCTTCTCAGCGTTC
>EU723754
GGGGACTGGGACTTCTGGATCGATTGGAAAGATCGGCAGTTTTGGGTAACGGTGACGCCCATTGTGGAAGTGATGTATCCAGGCGCGATCATGTACTACTTCTGGACCTTCTACCGGCAACCTTTTGGTGCAACTCTGAGTATAACGGGGCTTCTTGTCGGAAAGTGGATCACGATTGTGCTTGCCTGGTATTGGTGGGCCAATTTCCCCATGAACTTCGTTATGCCAGCCACCATGGTTTCCAGTGCACTGATCCTCGACTGCACGTTGCTGCTGACGAGGAGCTGGATGCTCACAGCAATATTCGGGGTATGGGCATTTGCAATGATGTTTAATCCGTCAAACTATCCTCTCTTTGCGTACAGCCATCAACCATTGGTTGCGGATGGCGCGCTACTTTCACTGGCGGACTACATGGGATTCACCTATGTCCGCACGGGAACACCTGAATACATCCGCATCATTGAGGTGGGATCACTCCGTACATTCGGTGGTCACACTGTCTGGATTTCGGCCTTCTTCTCTGCGTTC
>EU723749
GGTGACTGGGACTTCTGGATCGATTGGAAAGATCGGCAGTTTTGGGTAACGGTGACGCCCATTGTGGAAGTGATGTATCCAGGCGCGATCATGTACTACTTCTGGACCTTCTACCGGCAACCTTTTGGTGCAACTCTGAGTATAACGGGGCTTCTTGTCGGAAAGTGGATCACGATTGTGCTTGCCTGGTATTGGTGGGCCAATTTCCCCATGAACTTCGTTATGCCAGCCACCATGGTTTCCAGTGCACTGATCCTCGACTGCACGTTGCTGCTGACGAGGAGCTGGATGCTCACAGCAATATTCGGGGTATGGGCATTTGCAATGATGTTTAATCCGTCAAACTATCCTCTCTTTGCGTACAGCCATCAACCATTGGTTGCGGATGGCGCGCTACTTTCACTGGCGGACTACATGGGATTCACCTATGTCCGCACGGGAACACCTGAATACATCCGCATCATTGAGGTGGGATCACTCCGTACATTCGGTGGTCACACTGTCTGGATTTCGGCCTTCTTCTCTGCGTTC
>EU723747
GGCGACTGGGACTTCTGGATCGATTGGAAAGATCGGCAGTTTTGGGTAACGGTGACGCCCATTGTGGAAGTGATGTATCCAGGCGCGATCATGTACTACTTCTGGACCTTCTACCGGCAACCTTTTGGTGCAACTCTGAGTATAACGGGGCTTCTTGTCGGAAAGTGGATCACGATTGTGCTTGCCTGGTATTGGTGGGCCAATTTCCCCATGAACTTCGTTATGCCAGCCACCATGGTTTCCAGTGCACTGATCCTCGACTGCACGTTGCTGCTGACGAGGAGCTGGATGCTCACAGCGATATTCGGGGTATGGGCATTTGCAATGATGTTTAATCCGTCAAACTATCCTCTCTTTGCGTACAGCCATCAACCATTGGTTGCGGATGGCGCGCTACTTTCACTGGCGGACTACATGGGATTCACCTATGTCCGCACGGGAACACCTGAATACATCCGCATCATTGAGGTGGGATCACTCCGTACATTCGGTGGTCACACTGTCTGGATTTCGGCCTTCTTCTCAGCGTTC
>EU723746
GGTGACTGGGACTTCTGGATCGATTGGAAAGATCGGCAGTTTTGGGTAACGGTGACGCCCATTGTGGAAGTGATGTATCCAGGCGCGATCATGTACTACTTCTGGACCTTCTACCGGCAACCTTTTGGTGCAACTCTGAGTATAACGGGGCTTCTTGTCGGAAAGTGGATCACGATTGTGCTTGCCTGGTATTGGTGGGCCAATTTCCCCATGAACTTCGTTATGCCAGCCACCATGGTTTCCAGTGCACTGATCCTCGACTGCACGTTGCTGCTGACGAGGAGCTGGATGCTCACAGCAATATTCGGGGTATGGGCATTTGCAATGATGTTTAATCCGTCAAACTATCCTCTCTTTGCGTACAGCCATCAACCATTGGTTGCGGATGGCGCGCTACTTTCACTGGCGGACTACATGGGACTCACCTATGTCCGCACGGGAACACCTGAATACATCCGCATCATTGAGGTGGGATCACTCCGTACATTCGGTGGTCACACTGTCTGGATTTCGGCCTTCTTCTCTGCGTTC
>EU723744
GGGGACTGGGACTTCTGGATCGATTGGAAAGATCGGCAGTTTTGGGTAACGGTGACGCCCATTGTGGAAGTGATGTATCCAGGCGCGATCATGTACTACTTCTGGACCTTCTACCGGCAACCTTTTGGTGCAACTCTGAGTATAACGGGGCTTCTTGTCGGAAAGTGGATCACGATTGTGCTTGCCTGGTATTGGTGGGCCAATTTCCCCATGAACTTCGTTATGCCAGCCACCATGGTTTCCAGTGCACTGATCCTCGACTGCACGTTGCTGCTGACGAGGAGCTGGATGCTCACAGCAATATTCGGGGTATGGGCATTTGCAATGATGTTTAATCCGTCAAACTATCCTCTCTTTGCGTACAGCCATCAACCATTGGTTGCGGATGGCGCGCTACTTCCACTGGCGGACTACATGGGATTCACCTATGTCCGCACGGGAACACCTGAATACATCCGCATCATTGAGGTGGGATCACTCCGTACATTCGGTGGTCACACTGTCTGGATTTCGGCCTTCTTCTCAGCGTTC
>FN395328
GGGGACTGGGACTTCTGGATCGATTGGAAGGACCGGCAGTTTTGGGTGACGGTTACACCAATTGTGGAGGTCATGTATCCCGGAGCGATCATGTACTACTTCTGGACTTTCTACCGGCAACCGTTTGGTGCAACGTTGAGCATCACGGGGCTACTCGTCGGAAAGTGGATTACGATTGTATTTGCTTGGTACTGGTGGGCCAATTTCCCAGCAAACTTCGTTATGCCAGCCACCATGGTTTCCAGTGCATTGATTCTCGACTGTACCCTTCTGCTGACTCGGAGCTGGATGCTCACAGCAATATTCGGGGTATGGGCGTTTGCGATGATGTTTAACCCGACGCAATATGCTCTATTCGGGTACAGCCACCAACCGTTGGTAGTAGACGGGCAGCTGATGTCGCTGGCCGACTACATGGGGTTCACCTATGTCCGTACTGGGACGCCTGAATATATCCGGATCATCGAGGTGGGGTCGCTACGTACGTTCGGCGGCCACACTGTTTGGATCTCAGCCTTCTTCTCCGCCTTCA
>FN395327
GGGGACTGGGACTTCTGGATCGACTGGAAGGATCGGCAGTTCTGGGTCACGGTCTCACCGATCGTAGAGGTGATGTATCCCGGTGCGATCATGTACTATTTCTGGACGTTCTACCGGCAACCCTTTGGTGCAACGTTGAGCATCACGGGGCTTCTCGTCGGGAAGTGGATCACGGTTCTGTTTGCCTGGTACTGGTGGGCGAATTTCCCAGCAAACTTCGTGATGCCTGCCACGATGGTGTCCAGCGCATTGATTCTTGACTGTACCCTTCTGCTGACTCGGAGCTGGATGCTCACAGCAATATTCGGGGTATGGGCGTTTGCAATGATGTTTAACCCGACACAATACGCCCTGTTCGGATACAGCCACCAACCGGTGGTCGTGGACGGTCAGCTCCTTTCGCTGGCCGACTACATGGGCTTCACCTTTGTTAGGACCGGGACGCCTGAATATATCCGTATCATCGAGGTGGGATCGCTGCGTACATTCGGCGGGCACACCGTCTGGATCTCGGCCTTCTTCTCCGCCTTCA
>JQ807872
GGCGACTGGGACTTCTGGATCGATTGGAAAGATCGGCAGTTTTGGGTGACGGTGACCCCAGTGGTGTCGGTCTGTTACCCCGGGGCGGTCATGTACTACTTCTGGACATTTTACCGGCAACCGTTTGGCGCAACGTTGTGCCTCACGGGGCTTCTCGTCGGAAAGTGGATCACGATTGTGTTTGCCTGGTACTGGTGGGCTAACTTTCCGATGAACTTCGTCATGCCGGCCACCATGGTCCCCAGCGCGCTGATCCTCGACTGCACCCTGTTGCTGACCAGGAGCTGGATGCTCACAGCGATATTTGGGGTATGGGCGTTCGCGATGATATTTTATCCGGAAAACTATTTCCTATTCGGGTACAGTAAGCAGCCGATGGTCGTGGATGGTCAGCTGCTCTCGCTGGGCGACTACATGGGGTTCACCTATGTCCGTACCGGTACGCCTGAGTATATCCGGATCATTGAGGTGGGGTCGCTGCGCACGTTTGGCGGACACACCGTCTGGATCTCCGCGTTCTTCTCTGCGTTCATCTTTCTAGAA
>JQ807873
GGTGACTGGGACTTCTGGATCGATTGGAAGGATCGGCAGTTTTGGGTCACGGTCACACCGATCGTAGAGGTGATGTATCCTGGTGCGATCATGTACTATTTCTGGACGTTTTACCGGCAACCGTTTGGTGCAACCTTAAGCATCTCGGGGCTTGTCGTCGGGAAGTGGATCACGGTTCTGTTTGCCTGGTACTGGTGGGCGAATTTTCCAGCAAACTTCGTTATGCCCGCCACTATGATATCCAGTGCGTTGATCCTGGACTGTACCCTATTGCTGACTCGGAGCTGGATGCTTACAGCAATCTTCGGAGTATGGGCGTTCGCGATGATGTTTAATCCGACACAATATGCCATATTCGGGTACAGCCACCAACCGGTGGTCGTGGACGGCCAGTTGATGTCACTGGCCGACTACATGGGATTCACATTTGTGAGGACCGGAACGCCTGAATACATCCGAATCATCGAGGTAGGATCGCTCCGTACGTTCGGCGGACACACCGTTTGGATTTCCGCGTTCT
>JN591062
GGAGACTGGGACTTCTGGATCGATTGGAAGGACCGGCAGTTTTGGGTAACGGTCACACCAATCGTAGAAGTGATGTATCCCGGTGCGATCATGTACTACTTCTGGACTTTCTACCGGCAACCGTTTGGTGCAACGTTGAGCATCACGGGTCTACTTGTCGGAAAGTGGATTACGATTGTATTCGCCTGGTACTGGTGGGCCAATTTCCCAGCAAACTTCGTTATGCCAGCCACCATGGTCTCCAGTGCATTGATTCTTGACTGTACGCTTCTACTGACTCGGAGCTGGATGCTCACAGCAATATTCGGGGTATGGGCGTTTGCAATGATGTTTAATCCGACACAATACGCCCTGTTCGGATACAGCCACCAACCAGTAGTCGTGGACGGTCAGCTCCTTTCGCTGGCCGACTACATGGGCTTCACCTTTGTTAGGACCGGAACGCCTGAATATATCCGTATCATCGAGGTGGGATCGCTGCGTACGTTCGGCGGACACACCGTCTGGATCTCAGCGTTCTTCTCCGCGTTT
>JN591065
GATTATTGGAAGGACCGGCAGTTCTGGGTAACGGTCACACCAATCGTAGAAGTGATGTATCCCGGTGCGATCATGTACTACTTCTGGACTTCCTACCGGCAACCGTTTGGTGCAACGTTGAGCATCACGGGTCTACTTGTCGGAAAGTGGATTACGATTGTATTCGCTTGGTACTGGTGGGCCAATTTCCCAGCAAACTTCGTTATGCCAGCCACCATGGTCTCCAGTGCATTGATTCTTGACTGTACGCTTCTACTGACTCGGAGCTGGATGCTCACAGCAATATTCGGGGTATGGGCGTTTGCAATGATGTTTAATCCGACACAATACGCCCTGTTCGGATACAGCCACCAACCAGTGGTCGTGGACGGTCAGCTCCTTTCGCTGGCCGACTACATGGGCTTCACCTTTGTTAGGACCGGAACGCCTGAATATATCCGTATCATCGAGGTGGGATCGCTGCGTACGTTCGGCGGACACACCGTCTGGATCTC
>JN591071
TTAGACTGGGACTTCTGGATCGATTGGAAGGACCGGCAGTTCTGGGTAACGGTCACACCAATCGTAGAAGTGATGTATCCCGGTGCGATCATGTACTACTTCTGGACCTTCTACCGGCAACCGTTTGGTGCAACGTTGAGCATCACGGGTCTACTTGTCGGAAAGTGGATTACGATTGTATTCGCTTGGTACTGGTGGGCCAATTTCCCAGCAAACTTCGTTATGCCAGCCACCATGGTCTCCAGTGCATTGATTCTTGACTGTACGCTTCTACTGACTCGGAGCTGGATGCTCACAGCAATATTCGGGGTATGGGCGTTTGCAATGATGTTTAACCCGACACAATACGCCCTGTTCGGATACAGCCACCAACCGGTGGTCGTGGATGGTCAGCTCCTTTCGCTGGCCGACTACATGGGCTTCACCTTTGTTAGGACCGGAACGCCTGAATATATCCGTATCATCGAGGTGGGATCGCTGCGTACGTTCGGCGGACACACCGTCTGGATCTCAGCGTTCTTCTCGGCCTTC
>JN591087
GGAGACTGGGACTTCTGGATCGATTGGAAGGACCGGCAGTTTTGGGTAACGGTCACACCAATCGTAGAAGTGATGTATCCCGGTGCGATCATGTACTACTTCTGGACTTTCTACCGGCAACCGTTTGGTGCAACGTTGAGCATCACGGGTCTACTTGTCGGAAAGTGGATTACGATTGTATTCGCCTGGTACTGGTGGGCCAATTTCCCAGCAAACTTCGTTATGCCAGCCACCATGGTCTCCAGTGCATTGATTCTTGACTGTACGCTTCTACTGACTCGGAGCTGGATGCTCACAGCAATATTCGGGGTATGGGCGTTTGCAATGATGTTTAATCCGACACAATACGCCCTGTTCGGATACAGCCACCAACCAGTAGTCGTGGACGGTCAGCTCCTTTCGCTGGCCGACTACATGGGCTTCACCTTTGTTAGGACCGGAACGCCTGAATATATCCGTATCATCGAGGTGGGATCGCTGCGTACGTTCGGCGGACACACCGTCTGGATCTCAGCGTTCTTCTCCGCGTTT
>JF798629
GGAGACTGGGACTTCTGGATCGACTGGAAGGATCGGCAGTTTTGGATGACGGTGACACCTATAGTGGAGGTTATGTACCCCGGGGCGGTCATGTACTACTTCTGGACATTTTACCGGCAGCCGTTTGGCGCAACGTTATGCATCACGGGGCTCCTCGTCGGGAAGTGGATCACGATTGTGTTTGCCTGGTACTGGTGGGCCAACTTTCCGATGAACTTTATGATGCCCGCCACCATGGTCGCCAGCGCGCTGATCCTGGATTGCACCTTGTTGCTGACTCGGACCTGGATTATCACAGCGATAATCGGGGTATGGGCGTTTGCGATGATGTTTGGTCCGACAAACTATGCCCTATTCGGGTACAGCCACCAACCGTTGGCAGTGGATGGGCAGCTGCTCTCGCTGGCCGACTATATGGGGTTCACCTATGTCCGTACTGGGACGCCTGAGTATATTCGGATCATCGAGGTAAAGACGTTGCGCCGG
>JQ838761
GGGGACTGGGACTTCTGGATCGACTGGAAGGACCGGCAGTTTTGGGTGACGGTCACACCGATCGTAGAAGTGATGTATCCCGGGGCGATCATGTATTACTTCTGGACGTTCTACCGGCAACCGTTTGGTGCCACGTTGAGCATCACGGGGCTCCTCGTCGGGAAGTGGATCACGATTGTGTTTGCTTGGTATTGGTGGGCCAATTTTCCGATGAACTTCGTCATGCCCGCCACCATGGTCGGCAGCGCGCTGATCCTCGACTGCACATTGCTGCTGACTCGGAGCTGGATGCTCACAGCGATATTCGGGGTATGGGCATTCGCAATGATGTTCAATCCGACACAATATGCCCTGTTTGGATACAGCCATCAACCGTTGGTGGTGGATGGTCAACTCATGTCACTGGCCGATTATATGGGATTCACGTATGTCCGTACGGGGACACCTGAGTATATCCGAATCATTGAGGTGGGATCGCTGCGTACGTTCGGTGGACACACCGTTTGG
>JQ040551
GCAGTGGTGGGTGACGGTGACCCCTATGGTGGAGGTCATGTACCCCGGGGCGGTCATGTACTACTTCTGGACGTTTTATCGGCAACCGTTTGGCGCAACGTTGTGCGTCACGGGGCTTCTTGTCGGGAAGTGGATCACGATTGTTTTTGCCTGGTACTGGTGGGCTAACTTTCCGATGAACTTCAACATGCCAGCCACCATGGTCCCCAGCGCGCTGGTCCTCGACTGCGTCCTGTTGCTCACCCGGAGCTGGATGCTCACAGCGATATTCGGGGTATGGGCGTTTGCGATGATATTTTATCCGGAAAACTATTTCATATTCGGGTACAGCAAGCAGCCGCTGGTAGCGGATGGGCAGTTGCTCTCGCTGGCCGATTACATGGGGTTCACCTATGTACGTACGGGGACGCCTGAGTATATCCGGATCATTGAGGTGGGGTCGCTGCGCACGTTTGGCGGGCACACCGTCTGGATCTCCGCCTTCTTCTCT
>JQ040554
ATCGACTGGAAAGACCGGCAGTTTTGGGTGACGGTGACGCCTATTGTGGAGGTTATGTACCCAGGGGCGATCGTGTACTACTTCTGGACATTCTACCGGCAACCGTTTGGTGCAACGTTGAGCATCACGGGGCTCCTCGTCGGGAAGTGGATCACGATTGTGCTGGCCTGGTACTGGTGGGCCAATTTCCCAATAAACTTCGTCATGCCCGCCACCATGGTCCCTAGCGCGCTGATCCTCGACTGCACCTTGTTGCTGACTCGGAGCTGGATGCTCACAGCGATATTCGGAGTATGGGCATTCGCGATGATGTTTAATCCGACAAACTATGCCCTATTCGGGTACAGCCACCAACCGTTAGTGGTGGATGGTCAGCTGCTTTCGCTGGCCGACTACATGGGGTTCACCTATGTCCGTACAGGGACGCCTGAGTATATCCGGATCATCGAGGTGGGGTCGCTGCGTACGTTCGGCGGGCACACCGTCTGGATCTCC
>JQ040557
ATCGACTGGAAAGACCGGCAGTTTTGGGTGACGGTGACGCCTATTGTGGAGGTTATGTACCCAGGGGCGATCGTGTACTACTTCTGGACATTCTACCGGCAACCGTTTGGTGCAACGTTGAGCATCACGGGGCTCCTCGTCGGGAAGTGGATCACGATTGTGCTGGCCTGGTACTGGTGGGCCAATTTCCCAATAAACTTCGTCATGCCCGCCACCATGGTCCCTAGCGCGCTGATCCTCGACTGCACCTTGTTGCTGACTCGGAGCTGGATGCTCACAGCGATATTCGGAGTATGGGCATTCGCGATGATGTTTAATCCGACAAACTATGCCCTATTCGGGTACAGCCACCAACCGTTAGTGGTGGATGGTCAGCTGCTTTCGCTGGCCGACTACATGGGGTTCACCTATGTCCGTACAGGGACGCCTGAGTATATCCGGATCATCGAGGTGGGGTCGCTGCGTACGTTCGGCGGGCACACCGTCTGGATCTCC
>JQ040560
GCAGTGGTGGGTGACGGTGACCCCTATGGTGTCAGTCATGTACCCCGGGGCGGTCATGTACTACTTCTGGACGTTTTATCGGCAACCGTTTGGCGCAACGTTGTGCCTCACGGGGCTCCTCGTCGGAAAGTGGATCACGATTGTTTTTGCCTGGTACTGGTGGGCTAATTTTCCGATGAACTTCGTCATGCCGGCCACCATGGTCCCTAGCGCGCTGGTTCTCGACTGCGTCCTGTTGATTACACGGAGCTGGATGCTCACAGCGATATTCGGGGTGTGGGGCTTCGCGATGATATTTTATCCGGAAAACTATTTCATATTCGCGTACAGCAAGCAGCCGCTGGTAGCGGATGGTCAGTTGCTCTCGTTGGCCGACTACATGGGGTTCACCTATGTCCGTACGGGAACGCCTGAGTACATCCGGATCATCGAGGTGGGATCGCTGCGCACGTCTGGCGGGCACACCGTCTGGATCTCCGCCTTCTTCTCA
>JQ040565
GCAGTGGTGGGTGACGGTGACCCCTATGGTGGAGGTCATGTACCCCGGGGCGGTCATGTACTACTTCTGGACGTTTTATCGGCAACCGTTTGGCGCAACGTTGTGCGTCACGGGGCTTCTTGTCGGGAAGTGGATCACGATTGTTTTTGCCTGGTACTGGTGGGCTAACTTTCCGATGAACTTCAACATGCCAGCCACCATGGTCCCCAGCGCGCTGGTCCTCGACTGCGTCCTGTTGCTCACCCGGAGCTGGATGCTCACAGCGATATTCGGGGTATGGGCGTTTGCGATGATATTTTATCCGGAAAACTATTTCATATTCGGGTACAGCAAGCAGCCGCTGGTAGCGGATGGGCAGTTGCTCTCGCTGGCCGATTACATGGGGTTCACCTATGTACGTACGGGGACGCCTGAGTATATCCGGATCATTGAGGTGGGGTCGCTGCGCACGTTTGGCGGGCACACCGTCTGGATCTCCGCCTTCTTCTC
>HE647850
GCAGTTCTGGGTAACGGTCACACCAATTGTAGAAGTGATGTATCCCGGTGCGATCATGTATTACTTCTGGACATTCTACCGGCAACCGTTCGGTGCTACGTTGAGCATCACGGGACTACTTGCCGGAAAGTGGATTACAATTGTATTCGCTTGGTACTGGTGGGCCAATTTCCCAGCAAACTTCGTTATGCCAGCCACCATGGTCTCCAGTGCATTGATTCTTGACTGTACCCTTTTGCTGACTCGGAGCTGGATGCTCACGGCAATATTCGGGGTATGGGCATTTGCAATGATGTTTAACCCCACACAATACGCCCTGTTCGGATACAGCCACCAACCGGTGGTCGTGGACGGTCAGCTCCTTTCGCTGGCCGACTACATGGGCTTCACCTTTGTTAGGACCGGGACGCCTGAATATATCCGTATCATCGAGGTGGGATCGCTGCGTACGTTC
>FR749677
ATCGACTGGAAGGATCGGCAGTTTTGGATGACGGTGACACCTATAGTGGAGGTTATTTACCCCGGGGCGGTCATGTACTACTTCTGGACATTCTACCGGCAGCCGTTTGGCGCAACGTTGTGCATCACGGGGCTCCTCGTCGGGAAGTGGATCACGATTGTGTTTGCCTGGTACTGGTGGGCCAACTTTCCGATGAACTTTATGATGCCCGCCACCATGGTCGCCAGCGCGCTGATCCTCGATGCGACCTTGTTGCTGACTCGGACCTGGATTATCACAGCGATAATCGGGGTATGGGCGTTCGCGATGATGTTTGGTCCGACAAACTATGCCCTATTCGCGTACAGCCACCAACCGTTGGCAGTGGATGGTCAGCTGCTCTCGCTGGCCGACTACATGGGGTTCACCTATGTCCGTACTGGGACACCTGAGTATATTCGGATCATCGAGGTAAAGACGTTGCTAAGG
>FR749680
ATTGACTGGAAGGATCGGCAGTTTTGGATGACGGTGACACCTATAGTGGAGGTCTGTTACCCCGGGGCGGTCATGTACTACTTCTGGACATTCTACCGGCAGCCGTTTGGCGCGACGTTGTGCATCACGGGGCTCCTCGTCGGGAAGTGGATCACGATTGTGTTTGCCTGGTACTGGTGGGCCAACTTTCCGATGAACTTTATGATGCCCGCCACCATGGTCGCCAGCGCGCTGATCCTCGATTGCACCTTGTTGCTGACTCGAACCTGGATAATAACAGCGATAATCGGGGTATGGGCATTCGCAATGATGTTTGGTCCAACAAACTATGCCCTATTTGCGTACAGCCACCAACCGTTGGCAGTGGATGGGCAGCTCCTCTTGCTGGCCGACTACATGGGGTTCACCTATGTCCGTACTGGGACACCTGAGTATATTCGGATCATCGAGGTAAGGACGTTGCGCCCG
>FR749700
ATCGACTGGAAAGACCGGCAGTTTTGGGTAACGGTGACACCTATTGTGGAGGTTATGTACCCCGGGGCGATCATGTACTACTTCTGGACATTCTACCGGCAGCCGTTTGGCGCAACGTTGTGCATCACGGGGCCCCTCGTCGGGAAGTGGATCACGATTGTGTTTGCCTGGTACTGGTGGGCCAACTTTCCGATGAACTTTATGATGCCCGCCACCATGGTCGCCAGCGCGCTGATCCTCGATTGCACCTTGTTGCTGACTCGGACCTGGATAATAACAGCGATAATCGGGGTATGGGCGTTCGCGATGATGTTTGGTCCGACAAACTATGCCCTATTCGCGTACAGCCACCAACCGTTGGCAGTGGATGGTCAGCTGCTCTCGCTGGCCGACTACATGGGGTTCACCTATGTCCGTACTGGGACACCTGAGTATATTCGGATCATCGAGGTAAGGACGTTGCAAGGG
>FR749705
ATCGACTGGAAAGACCGGCAGTTTTGGGTAACGGTGACACCTATTGTGGAGGTTATGTACCCCGGGGCGATCATGTACTACTTCTGGACATTCTACCGGCAGCCGTTTGGCGCAACGTTGTGCATCACGGGGCCCCTCGTCGGGAAGTGGATCACGATTGTGTTTGCCTGGTACTGGTGGGCCAACTTTCCGATGAACTTTATGATGCCCGCCACCATGGTCGCCAGCGCGCTGATCCTCGATTGCACCTTGTTGCTGACTCGGACCTGGATAATAACAGCGATAATCGGGGTATGGGCGTTCGCGATGATGTTTGGTCCGACAAACTATGCCCTATTCGCGTACAGCCACCAACCGTTGGCAGTGGATGGTCAGCTGCTCTCGCTGGCCGACTACATGGGGTTCACCTATGTCCGTACTGGGACACCTGAGTATATTCGGATCATCGAGGTAAGGACGTTGCAAGG
>FR749707
ATTGACTGGAAGGATCGGCAGTTTTGGATGACGGTGACACCTATAGTGGAGGTCTGTTACCCCGGGGCGGTCATGTACTACTTCTGGACATTCTACCGGCAGCCGTTTGGCGCGACGTTGTGCATCACGGGGCTCCTCGTCGGGAAGTGGATCACGATTGTGTTTGCCTGGTACTGGTGGGCCAACTTTCCGATGAACTTTATGATGCCCGCCACCATGGTCGCCAGCGCGCTGATCCTCGATTGCACCTTGTTGCTGACTCGAACCTGGATAATAACAGCGATAATCGGGGTATGGGCATTCGCAATGATGTTTGGTCCAACAAACTATGCCCTATTTGCGTACAGCCACCAACCGTTGGCAGTGGATGGGCAGCTCCTCTTGCTGGCCGACTACATGGGGTTCACCTATGTCCGTACTGGGACACCTGAGTATATTCGGATCATCGAGGTAAGGACGTTGCGCCCGG
>EU131049
ATTGACTGGGACTTCTGGACTGACTGGAAAGATAGACGTCTTTGGGTAACTGTGTTGCCTATCGTTGGTATTACTTTTCCGGCTGCTGTTCAAGCTGTTCTGTGGTGGCGTTACCGTCTGCCGTTCGGTGCGGTAGTTAGTGTACTGGGTCTGCTCTTCGGTGAGTGGGTCAACAGATACTTCAACTTCTGGGGATGGACTTATTTCCCAGTCAATTTCGTATTCCCTTCAAACTTCATGCCTGGCGCTATCGTGCTGGACGTTGTCCTACTGTTCACCAACAGTATGGTAATTACAGCGGTTGCCGGCGGTTTGGGATACGGTCTGTTGTTCTATCCTGGCAACTGGCCAGTCATTGCTCCATTACACGTGCCTGTTGAATACAACGGCATGATGATGACTCTGGCTGACCTGCAAGGTTACCACTATGTAAGAACCGGTACCCCTGAGTACATCCGGATGGTTGAAAAAGGTACACTGAGAACTTTCGGTAAAGACGTTGCTCCGG
>AM410181
GGTGACTGGGACTTCTGGACTGACTGGAAAGATAGACGTCTTTGGGTAACTGTGTTACCTATCGTTGGTATTACTTTCCCAGCCGCTGTTCAAGCTGTTCTGTGGTGGCGTTACCGTTTACCATTCGGTGCAGTTGTTAGCGTTTTAGGTCTGCTCTTCGGTGAGTGGGTCAACAGATACTTCAACTTCTGGGGCTGGACATATTTCCCAGTAAACTTCGTTTTCCCATCAAACTTCATGCCTGGTGCTATCGTATTAGATGTTGTTCTGTTAATGACAAATAGTATGATTATTACAGCAGTAGCTGGCGGTTTGGGATACGGTCTGTTGTTCTATCCTGGTAACTGGCCAGTCATTGCTCCATTACACGTTCCTGTTGAATATAATGGAATGATGATGACTTTGGCTGACTTACAAGGTTACCACTATGTAAGAACAGGTACACCTGAGTATATCAGAATGGTTGAAAAAGGTACCTTAAGAACATTCGGTAAAGACGTTGCTCCGGA
>AM410176
GGTGACTGGGACTTCTGGACTGACTGGAAAGATAGACGTCTTTGGGTAACTGTGTTACCTATCGTTGGTATTACTTTCCCAGCCGCTGTTCAAGCTATTCTGTGGTGGCGTTACCGTTTACCATTCGGTGCAGTTGTTAGCGTTTTAGGTCCGCTCTTCGGTGAGTGGGTCAACAGATACTTCAACTTCTGGGGCTGGACATATTTCCCAGTAAACTTCGTTTTCCCATCAAACTTCATGCTTGGTGCTATCGTATTAGATGTTGTTCTGTTAATGACAAATAGTATGATTATTACAGCAGTAGCTGGCGGTTTGGGATACGGTCTGTTGTTCTATCCTGGTAACTGGCCAGTCATTGCTCCATTACACGTTCCTGTTGAATATAATGGAATGATGATGACTTTGGCTGACTTACAAGGTTACCACTATGTAAGAACAGGTACACCTGAGTATATCAGAATGGTTGAAAAAGGTACCTTAAGAACATTCGGTAAATGTTCAGGGCGCCGC
>AM410175
GGTGACTGGGACTTCTGGACTGACTGGAAAGATAGACGTCTTTGGGTAACTGTGTTACCTATCGTTGGTATTACTTTCCCAGCCGCTGTTCAAGCTATTCTGTGGTGGCGTTACCGTTTACCATTCGGTGCAGTTGTTAGCGTTTTAGGTCTGCTCTTCGGTGAGTGGGTCAACAGATACTTCAACTTCTGGGGCTGGACATATTTCCCAGTAAACTTCGTTTTCCCATCAAACTTCATGCCTGGTGCTATCGTATTAGATGTTGTTCTGTTAATGACAAATAGTATGATTATTACAGCAGTAGCTGGCGGTTTGGGATACGGTCTGTTGTTCTATCCTGGTAACTGGCCAGTCATTGCTCCATTACACGTTCCTGTTGAATATAATGGAATGATGATGACTTTGGCTGACTTACAAGGTTACCACTATGTAAGAACAGGTACACCTGAGTACATCAGAATGGTTGAAAAAGGTACCTTAAGAACATTCGGTAAAGACGTTGCGCCGGA
>AM410173
GGCGACTGGGACTTCTGGACTGACTGGAAAGATAGACGTCTTTGGGTAACTGTGTTACCTATCGTTGGTATTACTTTCCCAGCCGCTGTTCAAGCTATTCTGTGGTGGCGTTACCGTTTACCATTCGGTGCAGTTGTTAGCGTTTTAGGTCTGCTCTTCGGTGAGTGGGTCAACAGATACTTCAACTTCTGGGGCTGGACATATTTCCCAGTAAACTTCGTTTTCCCATCAAACTTCATGCCTGGTGCTATCGTATTAGATGTTGTTCTGTTAATGACAAATAGTATGATTATTACAGCAGTAGCTGGCGGTTTGGGATACGGTCTGTTGTTCTATCCTGGTAACTGGCCAGTCATTGCTCCATTACACGTTCCTGTTGAATATAATGGAATGATGATGACTTTGGCTGACTTACAAGGTTACCACTATGTAAGAACAGGTACACCTGAGTACATCAGAATGGTTGAAAAAGGTACCTTAAGAACATTCGGTAAAGACGTTGCTCC
>AM410172
GGCGACTGGGACTTCTGGACTGACTGGAAAGATAGACGTCTTTGGGTAACTGTGTTACCTATCGTTGGTATTACTTTCCCAGCCGCTGTTCAAGCTATTCTGTGGTGGCGTTACCGTTTACCATTCGGTGCAGTTGTTAGCGTTTTAGGTCTGCTCTTCGGTGAGTGGGTCAACAGATACTTCAACTTCTGGGGCTGGACATATTTCCCAGTAAACTTCGTTTTCCCATCAAACTTCATGCCTGGTGCTATCGTATTAGATGTTGTTCTGTTAATGACAAATAGTATGATTATTACAGCAGTAGCTGGCGGTTTGGGATACGGTCTGTTGTTCTATCCTGGTAACTGGCCAGTCATTGCTCCATTACACGTTCCTGTTGAATATAATGGAATGATGATGACTTTGGCTGACTTACAAGGTTACCACTATGTAAGAACAGGTACACCTGAGTACATCAGAATGGTTGAAAAAGGTACCTTAAGAACATTCGGTAAAGAGCGTNGCTCCGG
>GQ857592
GGCGACTGGGACTTCTGGACTGACTGGAAAGATAGACGTCTTTGGGTAACTGTGTTACCTATCGTTGGTATTACATTCCCAGCCGCTGTTCAAGCTATTCTGTGGTGGCGTTACCGTTTACCATTCGGTGCAGTTGTTAGCGTTTTAGGTCTGCTCTTCGGTGAGTGGGTCAACAGATACTTCAACTTCTGGGGCTGGACATATTTCCCAGTAAACTTCGTTTTCCCATCAAACTTCATGCCTGGTGCTATCGTATTAGATGTCGTTCTGTTAATGACAAATAGTATGATTATTACAGCAGTAGCTGGCGGTTTGGGATACGGTCTGTTGTTCTATCCTGGTAACTGGCCAGTCATTGCTCCATTACACGTTCCTGTTGAATATAATGGAATGATGATGACTTTGGCTGACTTACAAGGTTACCACTATGTAAGAACAGGTACACCTGAGTACATCAGAATGGTTGAAAAAGGTACCTTAAGAACATTCGGTAAAGACGTTGCTCCGG
>GQ857573
GGTGACTGGGACTTCTGGACTGACTGGAAAGATAGACGTCTTTGGGTAACTGTGTTACCTATCGTTGGTATTACATTCCCAGCCGCTGTTCAAGCTATTCTGTGGTGGCGTTACCGTTTACCATTCGGTGCAGTTGTTAGCGTTTTAGGTCTGCTCTTCGGTGAGTGGGTCAACAGATACTTCAACTTCTGGGGCTGGACATATTTCCCAGTAAACTTCGTTTTCCCATCAAACTTCATGCCTGGTGCTATCGTATTAGATGTCGTTCTGTTAATGACAAATAGTATGATTATTACAGCAGTAGCTGGCGGTTTGGGATACGGTCTGTTGTTCTATCCTGGTAACTGGCCAGTCATTGCTCCATTGCACATTCCTGTTGAAGACAATGGCATGATGTTCACTCTGGCTGACTTACAAGGTTACCACTACGTAAGAACTGGTACTCCTGAGTACATCAGAATGGTTGAAAAAGGTACACTAAGAACTTTCGGTAAGGACGTTGCGCCGG
>GQ857562
GGTGACTGGGACTTCTGGACTGACTGGAAAGATAGACGTCTTTGGGTAACTGTGTTACCTATCGTTGGTATTACATTCCCAGCCGCTGTTCAAGCTATTCTGTGGTGGCGTTACCGTTTACCATTCGGTGCAGTTGTTAGCGTTTTAGGTCTGCTCTTCGGTGAGTGGGTCAACAGATACTTCAACTTCTGGGGCTGGACATATTTCCCAGTAAACTTCGTTTTCCCATCAAACTTCATGCCTGGTGCTATCGTATTAGATGTCGTTCTGTTAATGACAAATAGTATGATTATTACAGCAGTAGCTGGCGGTTTGGGATACGGTCTGTTGTTCTATCCTGGTAACTGGCCAGTCATTGCTCCATTGCACGTTCCTGTTGAATACAATGGAATGATGATGACTTTGGCTGACTTACAAGGTTACCATTATGTAAGAACAGGTACACCTGAGTACATCAGAATGGTTGAAAAAGGTACCTTAAGAACATTCGGTAAAGACGTTGG
>GQ857559
GGGACTTCTGGACTGACTGGAAAGATAGACGTCTTTGGGTAACTGTATTACCTATCGTTGGTATTACTTTTCCAGCTGCTGTTCAAGCTATTCTGTGGTGGCGTTACCGTTTACCATTCGGCGCAGTTGTTAGCGTTTTAGGTCTGCTCTTCGGTGAGTGGGTCAACAGATACTTCAACTTCTGGGGCTGGACATATTTCCCAGTAAACTTCGTTTTCCCATCAAACTTCATGCCTGGTGCTATCGTATTAGATGTTGTTCTGTTAATGACAAATAGTATGGTTATTACAGCAGTAGCTGGCGGTTTGGGATACGGTCTGTTGTTCTATCCTGGTAACTGGCCAATCATTGCTCCATTACACGTTCCTGTTGAATATAATGGAATGATGACGACTTTGGCTGACTTACAAGGTTACCACTATGTAAGAACAGGTACACCTGAGTACATCAGAATGGTTGAAAAAGGTACTNTNAGAACATTCGGTAANGACGTTGCTCCGG
>AB512509
ACCGACTGGAAAGATAGACGTCTATGGGTAACTGTAGCACCTATCGTTTCTATTACGTTCCCTGCGGCAGTACAAGCAATTTTATGGTGGCGTTATCGCTTACCATTCGGTGCTGTGTTGTCAGTACTTGGCTTGTTATTTGGTGAGTGGGTAAACAGATACTTCAACTTCTGGGGATGGACATATTTCCCAGTGAACTTCGTATTCCCATCACAATTGATTCCAAGTGCAATCGTTCTTGATGTTGTTCTGTTGCTTTCAAACAGCATGACATTAACTGCTGTTGTTGGTGGTTTGGCGTATGGTTTGTTATTCTACCCAAGCAACTGGCCAGTAATGGCTCCTTTACACGTGCCAGTAGAATATAACGGCATGGTAATGACTTTAGCTGATATTCAAGGTTACCACTATGTAAGAACTGGTACTCCTGAGTACATCAGAATGGTTGAAAAAGGTACACTGAGAACTTTC
>GQ906775
GGAGACTGGGACTTCTGGACCGACTGGAAAGATAGACGTCTGTGGGTAACTGTGTTGCCTATCGTTGGTATAACTTTCCCTGCCGCTGTTCAAGCTGTGCTGTGGTGGCGTTATCGTCTGCCATTCGGCGCGGTAGTAAGTGTATTGGGTCTGCTTTTCGGAGAATGGGTTAGCAGATACTTCAATTTCTGGGGCTGGACCTATTTCCCTGTAAGCTTCGTATTCCCATCAAACCCCATGCCAGGCGCTATCGTACTGGATGTTGTCCTGCTGTTCACCAACAGTATGATAATCACAGCGGTTGCCGGTGGTTTGGGATACGGTCTGTTGTTCTATCCTGGCAACTGGCCAGTCATTGCTCCATTACACGTTCCCGTTGAGTACAACGGTATGGTAATGACTTTGGCGGACTTGCAAGGTTACCACTATGTTAGAACCGGTACACCTGAGTACATCAGAATGGTTGAAAAAGGTACACTGAGAACTTTCGGTAAAGACGTTGCTCCGG
>AB500819
GGGGACTGGGACTTCTGGACTGACTGGAAAGATAGACGTCTTTGGGTAACTGTATTACCTATCGTTGGTATTACTTTCCCAGCTGCTGTTCAAGCTATTCTATGGTGGCGTTACCGTTTACCATTTGGTGCGGTAGTTAGCGTTTTAGGTCTGCTCTTCGGTGAGTGGGTCAACAGATACTTCAACTTCTGGGGCTGGACATATTTCCCAGTAAACTTCGTATTCCCATCAAATTTCATGCCTGGTGCAATCGTATTAGATGTTGTTCTGTTAATGACAAATAGTATGATTATTACAGCTGTAGCTGGTGGTTTGGGATACGGTCTGTTGTTCTATCCTGGTAACTGGCCAATCATTGCTCCATTACACGTTCCTGTTGAATATAACGGAATGATGATGACTTTGGCTGACTTACAAGGTTACCACTATGTAAGAACAGGTACACCTGAGTATATCAGAATGGTTGAAAAAGGTACCTTAAGAACATTCGGTAAAGACGTTGCTCCGG
>AB500803
GGAGACTGGGACTTCTGGACTGACTGGAAAGATAGACGTCTTTGGGTAACTGTATTACCTATCGTTGGTATTACTTTCCCAGCTGCTGTTCAAGCTATTCTATGGTGGCGTTACCGTTTACCATTTGGTGCGGTAGTTAGCGTTTTAGGTCTGCTCTTCGGTGAGTGGGTCAACAGATACTTCAACTTCTGGGGCTGGACATATTTCCCAGTAAACTTCGTATTCCCATCAAATTTCATGCCTGGTGCAATCGTATTAGATGTTGTTCTGTTAATGACAAATAGTATGATTATTACAGCTGTAGCTGGTGGTTTGGGATACGGTCTGTTGTTCTATCCTGGTAACTGGCCAATCATTGCTCCATTACACGTTCCTGTTGAATATAACGGAATGATGATGACTTTGGCTGACTTACAAGGTTACCACTATGTAAGAACAGGTACACCTGAGTATATCAGAATGGTTGAAAAAGGTACCTTAAGAACATTCGGTAAAGACGTTGCTCCGG
>AB500799
GGGGACTGGGACTTCTGGACTGACTGGAAAGATAGACGTCTTTGGGTAACTGTATTACCTATCGTTGGTATTACTTTCCCAGCTGCTGTTCAAGCTATTCTATGGTGGCGTTACCGTTTACCATTTGGTGCGGTAGTTAGCGTTTTAGGTCTGCTCTTCGGTGAGTGGGTCAACAGATACTTCAACTTCTGGGGCTGGACATATTTCCCAGTAAACTTCGTATTCCCATCAAATTTCATGCCTGGTGCAATCGTATTAGATGTTGTTCTGTTAATGACAAATAGTATGATTATTACAGCTGTAGCTGGTGGTTTGGGATACGGTCTGTTGTTCTATCCTGGTAACTGGCCAATCATTGCTCCATTACACGTTCCTGTTGAATATAACGGAATGATGATGACTTTGGCTGACTTACAAGGTTACCACTATGTAAGAACAGGTACACCTGAGTATATCAGAATGGTTGAAAAAGGTACCTTAAGAACATTCGGTAAAGACGTTGCTCCGG
>AB500797
GGGGACTGGGACTTCTGGACTGACTGGAAAGATAGACGTCTTTGGGTAACTGTATTACCTATCGTTGGTATTACTTTCCCAGCTGCTGTTCAAGCTATTCTATGGTGGCGTTACCGTTTACCATTTGGTGCGGTAGTTAGCGTTTTAGGTCTGCTCTTCGGTGAGTGGGTCAACAGATACTTCAACTTCTGGGGCTGGACATATTTCCCAGTAAACTTCGTATTCCCATCAAATTTCATGCCTGGTGCAATCGTATTAGATGTTGTTCTGTTAATGACAAATAGTATGATTATTACAGCTGTAGCTGGTGGTTTGGGATACGGTCTGTTGTTCTATCCTGGTAACTGGCCAATCATTGCTCCATTACACGTTCCTGTTGAATATAACGGAATGATGATGACTTTGGCTGACTTACAAGGTTACCACTATGTAAGAACAGGTACACCTGAGTATATCAGAATGGTTGAAAAAGGTACCTTAAGAACATTCGGTAAAGACGTTGCTCCGG
>AB500796
GGTGACTGGGACTTCTGGACTGACTGGAAAGATAGACGTCTTTGGGTAACTGTATTACCTATCGTTGGTATTACTTTCCCAGCTGCTGTTCAAGCTATTCTATGGTGGCGTTACCGTTTACCATTTGGTGCGGTAGTTAGCGTTTTAGGTCTGCTCTTCGGTGAGTGGGTCAACAGATACTTCGACTTCTGGGGCTGGACATATTTCCCAGTAAACTTCGTATTCCCATCAAATTTCATGCCTGGTGCAATCGTATTAGATGTTGTTCTGTTAATGACAAATAGTATGATTATTACAGCTGTAGCTGGTGGTTTGGGATACGGTCTGTTGTTCTATCCTGGTAACTGGCCAATCATTGCTCCATTACACGTTCCTGTTGAATATAACGGAATGATGATGACTTTGGCTGACTTACAAGGTTACCACTATGTAAGAACAGGTACACCTGAGTATATCAGAATGGTTGAAAAAGGTACCTTAAGAACATTCGGTAAAGACGTTGCTCCGG
>HE617686
GGGGACTGGGACTTCTGGACTGACTGGAAAGATAGACGTCTGTGGGTAACTGTGTTACCTATCGTTGGTATTACTTTCCCAGCTGCTGTTCAAGCTATTCTGTGGTGGCGTTACCGTTTACCATTCGGTGCAGTTGTTAGCGTTTTAGGTCTGCTCTTCGGTGAGTGGGTCAACAGATACTTCAACTTCTGGGGCTGGACATATTTCCCAGTAAACTTCGTTTTCCCATCAAACTTCATGCCTGGTGCTATCGTATTAGATGTTGTTCTGTTAATGACAAATAGTATGATTATTACAGCAGTAGCTGGCGGTTTGGGATACGGTCTGTTGTTCTATCCTGGTAACTGGCCAGTCATTGCTCCATTACACGTTCCTGTTGAATATAATGGAACGATGATGACTTTGGCTGACTTACAAGGTTACCACTATGTAAGAACAGGTACACCTGAGTACATCAGAATGGTTGAAAAAGGTACCTTAAGAACATTCGGTAAGGACGTTGCGCC
>HE617687
GGCGACTGGGACTTCTGGACTGACTGGAAAGATAGACATCTGTGGGTAACCGTGTTACCTATCGTTGGTATTACTTTCCCAGCTGCTGTTCAAGCTATTCTGTGGTGGCGTTACCGTTTACCATTCGGTGCAGTTGTTAGCGTTTTAGGTCTGCTCTTCGGTGAGTGGGTCAATAGATACTTCAACTTCTGGGGCTGGACATATTTCCCAGTAAACTTCGTTTCCCCATCAAACTTTATGCCTGGTGCTATCGTATTAGATGTTGTTCTGTTAATGACAAATAGTATGATTATTACAGCAGTAGCTGGCGGTTTGGGATACGGTCTGTTGTTCTATCCTGGTAACTGGCCAATCATTGCTCCATTACACGTTCCTGTTGAATATAATGGAATGATGATGACTTTGGCTGACTTACAAGGTTACCACTATGTAAGAACAGGTACACCTGAGTACATCAGAATGGTTGAAAAAGGTACCTTAAGAACATTCGGTAAAGACGTTGCGCCGGA
>HE617691
GGGGACTGGGACTTCTGGACTGACTGGAAAGATAGACGTCTGTGGGTAACTGTGTTACCTATCGTTGGTATTACTTTCCCAGCTGCTGTTCAAGCTATTCTGTGGTGGCGTTACCGTTTACCATTCGGTGCAGTTGTTAGCGTTTTAGGTCTGCTCTTCGGTGAGTGGGTCAACAGATACTTCAACTTCTGGGGCTGGACATATTTCCCAGTAAACTTCGTTCTCCCATCAAACTTCATGCCTGGTGCTATCGTATTAGATGTTGTTCTGTTAATGACAAATAGTATGATTATTACAGCAGTAGCTGGCGGTTTGGGATACGGTCTGTTGTTCTATCCTGGTAACTGGCCAGTCATTGCTCCATTACACGTTCCTGTTGAATATAATGGAATGATGATGACTTTGGCTGACTTACAAGGTTACCACTATGTAAGAACAGGTACACCTGAGTACATCAGAATGGTTGAAAAAGGTACCTTAAGAACATTCGGTAAAGACGTTGCTCCGG
>HE617702
GGTGACTGGGACTTCTGGACTGACTGGAAAGATAGACGTCTTTGGGTAACTGTGTTACCTATCGTTGGTATTACTTTCCCAGCTGCTGTTCAAGCTATTCTGTGGTGGCGTTACCGTTTACCATTCGGTGCAGTTGTTAGCGTTTTAGGTCTGCTCTTCGGTGAGTGGGTCAACAGATACTTCAACTTCTGGGGCTGGACATATTTCCCAGTAAACTTCGTTTTCCCATCAAACTTCATGCCTGGTGCTATCGTATTAGATGTTGTTCTGTTAATGACAAATAGTATGATTATTACAGCAGTAGCTGGAGGTTTGGGATACGGTCTGTTGTTCTATCCTGGTAACTGGCCAGTCATTGCTCCATTACACGTTCCAGTTGAATATAATGGAATGATGATGACTTTGGCTGACTTACAAGGCTACCACTATGTAAGAACAGGTACACCTGAGTACATCAGAATGGTTGAAAAAGGTACCATAAGAACATTCGGTAAAGACGTTGCTCCGG
>HE617712
GGCGACTGGGACTTCTGGACTGACTGGAAAGATAGACGTCTGTGGGTAACCGTGTTACCTATCGTTGGTATTACTTTCCCAGCTGCTGTTCAAGCTATTCTGTGGTGGCGTTACCGTTTACCATTCGGTGCAGTTGTTAGCGTTTTAGGTCTGCTCTTCGGTGAGTGGGTCAATAGATACTTCAACTTCTGGGGCTGGACATATTTCCCAGTAAACTTCGTTTTCCCATCAAACTTCATGCCTGGTGCTATCGTATTAGATGTTGTTCTGTTAATGACAAATAGTATGATTATTACAGCAGTAGCTGGCGGTTTGGGATACGGTCTGTTGTTCTATCCTGGTAACTGGCCAATCATTGCTCCATTACACGTTCCTGTTGAATATAATGGAATGATGAAGACTTTGGCTGACTTACAAGGTTACCACTATGTAAGAACAGGTACACCTGAGTACATCAGAATGGTTGAAAAAGGTACCTTAAGAACATTCGGTAAGGACGTTGCTCCGG
>HE617713
GGCGACTGGGACTTCTGGACTGACTGGAAAGATAGACGTCTGTGGGTAACTGTGTTACCTATCGTTGGTATTACTTTCCCAGCTGCTGTTCAAGCTATTCTGTGGTGGCGTTGCCGTTTACCATTCGGTGCAGTTGTTAGCGTTTTAGGTCTGCTCTTCGGTGAGTGGGTCAACAGATACTTCAACTTCTGGGGCTGGACATATTTCCCAGTAAACTTCGTTTTCCCATCAAACTTCATGCCTGGTGCTATCGTATTAGATGTTGTTCTGTTAATGACAAATAGTATGATTATTACAGCAGTAGCTGGCGGTTTGGGATACGGTCTGTTGTTCTATCCTGGTAACTGGCCAGTCATTGCTCCATTACACGTTCCTGTTGAATATAATGGAATGATGATGACACTGGCTGATTTGCAAGGTTACCACTATGTTAGAACTGGTACACCTGAATATATCAGAATGGTTGAAAAAGGTACACTGAGAACTTTCGGTAAAGACGTTGCGCCGG
>HE617722
GGGGACTGGGACTTCTGGACTGACTGGAAAGATAGACGTCTGTGGGTAACTGTGTTACCTATCGTTGGTATTACTTCCCCAGCTGCTGTTCAAGCTATTCTGTGGTGGCGTTACCGTTTACCATTCGGTGCAGTTGTTAGCGTTTTAGGTCTGCTCTTCGGTGAGTGGGTCAACAGATACTTCAACTTCTGGGGCTGGACATATTTCCCAGTAAACTTCGTTTTCCCATCAAACTTCATGCCTGGTGCTATCGTATTAGATGTTGTTCTGTTAATGACAAATAGTATGATTATTACAGCAGTAGCTGGAGGTTTGGGATACGGTCTGTTGTTCTATCCTGGTAACTGGCCAGTCATTGCTCCATTACACGTTCCAGTTGAATATAATGGAATGATGATGACTTTGGCTGACTTACAAGGCTACCACTATGTAAGAACAGGTACACCTGAGTACATCAGAATGGTTGAAAAAGGTACCTTAAGAACATTCGGTAAGGACGTTGCTCCGG
>HE617747
GGGGACTGGGACTTCTGGACTGACTGGAAAGATAGACGTCTGTGGGTAACTGTGTTACCTATCGTTGGTATTACTTTCCCAGCTGCTGTTCAAGCTATTCTGTGGTGGCGTTACCGTTTACCATTCGGTGCAGTTGTTAGCGTTTTAGGTCTGCTCTTCGGTGAGTGGGTCAACAGATACTTCAACTTCTGGGGCTGGACATATTTCCCAGTAAGCTTCGTTTTCCCATCAAACTTCATGCCTGGTGCTATCGTATTAGATGTTGTTCTGTTAATGACAAATAGTATGATTATTACAGCAGTAGCTGGCGGTTTGGGATACGGTCTGTTGTTCTATCCTGGTAACTGGCCAGTCATTGCTCCATTACACGTTCCTGTTGAATATAATGGAATGATGATGACTTTGGCTGACTTACAAGGTTACCACTATGTAAGAACAGGTACACCTGAGTACATCAGAATGGTTGAAAAAGGTACCTTAAGAACATTCGGNAAAGACGTTGCGCCGG
>HE617756
GGCGACTGGGACTTCTGGTCAGATTGGAAAGATAGACGTCTGTGGGTTACTGTACTGCCTATCGTGGGTATTACTTTCCCGGCAGCTGTTCAAGCCGTTCTGTGGTGGCGCTATAAATTGCCTTTTGGTGCAGTTGTTAGCGTATTAGGTTTATTGTTCGGTGAATGGGTAAACAGATACTTCAACTTCTGGGGCTGGACATATTTCCCAGTAAATATCTGCTTCCCATCTAACTTCATGCCCGGTGCCATCGTATTAGATGTTGTTTTGTTAATGACAAATAGTATGGTAATTACCGCGGTTGCCGGTGGCTTGGGTTATGGTCTGTTGTTCTATCCTGGCAACTGGCCAATCATTGCACCATTACACGTTCCTGTTGAATACAATGGTATGATGATGACTTTGGCTGACTTGCAAGGTTATCACTATGTAAGAACAGGTACTCCTGAGTATATCAGAATGGTTGAAAAAGGTACCTTAAGAACTTTCGGTAAGGACGTTGCGCCGG
>HE617759
GGAGACTGGGACTTCTGGTCAGATTGGAAAGATAGACGTCTGTGGGTTACTGTACTGCCTATCGTGGGTATTACTTTCCCGGCAGCTGTTCAAGCCGTTCTGTGGTGGCGCTATAAATTGCCTTTTGGTGCAGTTGTTAGCGTATTAGGTTTATTGTTCGGTGAATGGGTAAACAGATACTTCAACTTCTGGGGCTGGACATATTTCCCAGTAAATATCTGCTTCCCATCTAACTTCATGCCCGGTGCCATCGTATTAGATGTTGTTTTGTTAATGACAAATAGTATGGTAATTACCGCGGTTGCCGGTGGCTTGGGTTATGGTCTGTTGTTCTATCCTGGCAACTGGCCAATCATTGCACCATTACACGTTCCTGTTGAATACAATGGTATGATGATGACTTTGGCTGACTTGCAAGGTTATCACTATGTAAGAACAGGTACTCCTGAGTATATCAGAATGGTTGAAAAAGGTACCTTAAGAACTTTCGGTAAAGACGTTGCGCCGG
>HE617760
GGGGACTGGGACTTCTGGACTGACTGGAAAGATAGACGTCTTTGGGTAACTGTGTTACCTATCGTTGGTATTACTTTCCCAGCTGCTGTTCAAGCTATTCTGTGGTGGCGTTACCGTTTACCATTCGGTGCAGTTGTTAGCGTTTTAGGTCTGCTCTTCGGTGAGTGGGTCAACAGATACTTCAACTTCTGGGGCTGGACATATTTCCCAGTAAACTTCGTTTTCCCATCAAACTTCATGCCTGGTGCTATCGTATTAGATGTTGTTCTGTTAATGACAAATAGTATGATTATTACAGCAGTAGCTGGAGGTTTGGGATACGGTCTGTTGTTCTATCCTGGTAACTGGCCAGTCATTGCTCCATTACACGTTCCAGTTGAATATAATGGAATGATGATGACTTTGGCTGACTTACAAGGCTACCACTATGTAAGAACAGGTACACCTGAGTACATCAGAATGGTTGAAAAAGGTACCTTAAGAACATTCGGTAAAGACGTTGCGCCGG
>HE617766
GC-GACTGGGACTTCTGGACTGACTGGAAAGATAGACGTCTTTGGGTAACTGTGTTACCAATCGTCGGTATTACTTTTCCAGCTGCTGTTCAGGCTATTCTGTGGTGGCGTTACCGTTTACCATTCGGTGCAGTTGTTAGCGTTTTAGGGCTGCTCTTCGGTGAGTGGGTCAACAGATACTTCAACTTCTGGGGCTGGACATATTTCCCAGTAAACTTCGTTTTCCCATCAAACTTCATGCCTGGTGCTGTCGTATTAGATGTTGTTCTGTTAATGACAAATAGTATGATTATTACAGCAGTAGCTGGCGGATTGGGATACGGTCTGTTGTTCTATCCTGGTAACTGGCCAGTTATTGCTCCATTACACGTTCCTGTTGAATATAATGGAATGATGATGACTTTGGCTGACTTACAAGGTTACCACTATGTAAGAACAGGTACACCTGAGTATATCAGAATGGTTGAAAAAGGTACCTTAAGAACATTCGGTAAAGACGTTGCTCCGG
>HE617778
GGGGACTGGGACTTCTGGACCGACTGGAAAGATAGACGTCTGTGGGTAACTGTGTTGCCTATCGTTGGTATTACTTTCCCTGCCGCTGTTCAAGCTGTGTTGTGGTGGCGTTATCGTCTGCCATTCGGCGCGGTAGTAAGTGTATTGGGTCTGCTTTTCGGAGAATGGGTTAACAGATACTTCAATTTCTGGGGCTGGACCTATTTCCCTGTAAGCTTTGTATTCCCATCAAACTTCATGCCAGGCGCTATCGTGCTGGATGTTGTCCTGCTGTTCACCAACAGTATGATAATTACAGCGGTTGCCGGTGGCTTGGGATACGGTCTGTTGTTCTATCCTGGCAACTGGCCAGTCATTGCTCCATTACACGTTCCTGTTGAGTACAACGGTATGGTAATGACTTTGGCGGACTTGCAAGGTTACCACTATGTTAGAACCGGTACACCTGAGTACATCAGAATGGTTGAAAAAGGTACACTGAAAACTTTCGGTAAAGACGTTGCGCCGG
>HE617785
GGAGACTGGGACTTCTGGTCAGATTGGAAAGATAGACGTCTGTGGGTTACTGTACTGCCTATCGTGGGTATTACTTTCCCGGCAGCTGTTCAAGCCGTTCTGTGGTGGCGCTATAAATTGCCTTTTGGTGCAGTTGTTAGCGTATTAGGTTTATTGTTCGGTGAATGGGTAAACAGATACTTCAACTTCTGGGGCTGGACATATTTCCCAGTAAATATCTGCTTCCCATCTAACTTCATGCCCGGTGCCATCGTATTAGATGTTGTTTTGTTAATGACAAATAGTATGGTAATTACCGCGGTTGCCGGTGGCTTGGGTTATGGTCTGTTGTTCTATCCTGGCAACTGGCCAATCATTGCACCATTACACGTTCCTGTTGAATACAATGGTATGATGATGACTTTGGCTGACTTGCAAGGTTATCACTATGTAAGAACAGGTACTCCTGAGTATATCAGAATGGTTGAAAAAGGTACCTTAAGAACTTTCGGTAAAGACGTTGCGCCGG
>HE617792
GGGGACTGGGACTTCTGGACCGACTGGAAAGATAGACGTCTGTGGGTAACTGTGTTGCCTATCGTTGGTATTACGTTTCCTGCCGCTGTTCAAGCTGTACTGTGGTGGCGTTACCGTTTGCCATTCGGCGCAGTCGTTAGTGTACTGGGTCTGCTCTTCGGTGAGTGGGTCAACAGATACTTCAACTTCTGGGGATGGACTTATTTCCCAGTAAACTTCGTATTCCCTTCAAACTTTATGCCTGGCGCTATCGTGTTGGACGTTGTCCTGCTGTTCACTAACAGTATGATAATTACAGCGGTTGCCGGCGGTTTGGGATACGGTCTGTTGTTCTATCCTGGAAACTGGCCTATTATTGCTCCTTTGCACGTGCCTGTTGAGTATAACGGCATGATGATGACTCTGGCCGACTTGCAAGGTTACCACTATGTAAGAACCGGTACACCTGAGTACATCAGAATGGTTGAAAAAGGTACACTGAGAACATTCGGTAAAGACGTTGCTCCGG
>HE617800
GGCGACTGGGACTTCTGGACTGACTGGAAAGATAGACGTCTTTGGGTAACTGTGTTACCAATCGTCGGTATTACTTTTCCAGCTGCTGTTCAGGCTATTCTGTGGTGGCGTTACCGTTTACCATTCGGTGCAGTTGTTAGCGTTTTAGGGCTGCTCTTCGGTGAGTGGGTCAACAGATACTTCAACTTCTGGGGCTGGACATATTTCCCAGTAAACTTCGTTTTCCCATCAAACTTCATGCCTGGTGCTATCGTATTAGATGTTGTTCTGTTAATGACAAATAGTATGATTATTACAGCAGTAGCTGGCGGATTGGGATACGGTCTGTTGTTCTATCCTGGTAACTGGCCAGTTATTGCTCCATTACACGTTCCTGTTGAATATAATGGAATGATGATGACTTTGGCTGACTTACAAGGTTACCACTATGTAAGAACAGGTACACCTGAGTATATCAGAATGGTTGAAAAAGGTACCTTAAGAACATTCGGTAAGGACGTTGCTCCGG
>HE617801
GGCGACTGGGACTTCTGGTCAGATTGGAAAGATAGACGTCTGTGGGTTACTGTACTGCCTATCGTGGGTATTACTTTCCCGGCAGCTGTTCAAGCCGTTCTGTGGTGGCGCTATAAATTGCCTTTTGGTGCAGTTGTTAGCGTATTAGGTTTATTGTTCGGTGAATGGGTAAACAGATACTTCAACTTCTGGGGCTGGACATATTTCCCAGTAAATATCTGCTTCCCATCTAACTTCATGCCCGGTGCCATCGTATTAGATGTTGTTTTGTTAATGACAAATAGTATGGTAATTACCGCGGTTGCCGGTGGCTTGGGTTATGGTCTGTTGTTCTATCCTGGCAACTGGCCAATCATTGCACCATTACACGTTCCTGTTGAATACAATGGTATGATGATGACTTTGGCTGACTTGCAAGGTTATCACTATGTAAGAACAGGTACTCCTGAGTATATCAGAATGGTTGAAAAAGGTACCTTAAGAACTTTCGGTAAAGACGTTGCTCCGG
>HE617806
GGAGACTGGGACTTCTGGACTGACTGGAAAGATAGACGTCTTTGGGTAACTGTGTTACCTATCGTTGGTATTACTTTCCCAGCTGCTGTTCAAGCTATTCTGTGGTGGCGTTACCGTTTACCATTCGGTGCAGTTGTTAGCGTTTTAGGTCTGCTCTTCGGTGAGTGGGTCAACAGATACTTCAACTTCTGGGGCTGGACATATTTCCCAGTAAACTTCGTTTTCCCATCAAACTTCATGCCTGGTGCTATCGTATTAGATGTTGTTCTGTTAATGACAAATAGTATGATTATTACAGCAGTAGCTGGAGGTTTGGGATACGGTCTGTTGTTCTATCCTGGTAACTGGCCAGTCATTGCTCCATTACACGTTCCAGTTGAATATAATGGAATGATGATGACTTTGGCTGACTTACAAGGCTACCACTATGTAAGAACAGGTACACCTGAGTACATCAGAATGGTTGAAAAAGGTACCTTAAGAACATTCGGTAAAGACGTTGCGCCGG
>HE617807
GGAGACTGGGACTTCTGGACTGACTGGAAAGATAGACGTCTTTGGGTAACTGTGTTACCTATCGTTGGTATTACTTTCCCAGCTGCTGTTCAAGCTATTCTGTGGTGGCGTTACCGTTTACCATTCGGTGCAGTTGTTAGCGTTTTAGGTCTGCTCTTCGGTGAGTGGGTCAACAGATACTTCAACTTCTGGGGCTGGACATATTTCCCAGTAAACTTCGTTTTCCCATCAAACTTCATGCCTGGTGCTATCGTATTAGATGTTGTTCTGTTAATGACAAATAGTATGATTATTACAGCAGTAGCTGGAGGTTTGGGATACGGTCTGTTGTTCTATCCTGGTAACTGGCCAGTCATTGCTCCATTACACGTTCCAGTTGAATATAATGGAATGATGATGACTTTGGCTGACTTACAAGGCTACCACTATGTAAGAACAGGTACACCTGAGTACATCAGAATGGTTGAAAAAGGTACCTTAAGAACATTCGGTAAAGACGTTGCGCCGG
>HE617812
GGGGACTGGGACTTCTGGACTGACTGGAAAGATAGACGTCTTTGGGTAACTGTGTTACCTATCGTTGGTATTACTTTCCCAGCTGCTGTTCAAGCTATTCTGTGGTGGCGTTACCGTTTACCATTCGGTGCAGTTGTTAGCGTTTTAGGTCTGCTCTTCGGTGAGTGGGTCAACAGATACTTCAACTTCTGGGGCTGGACATATTTCCCAGTAAACTTCGTTTTCCCATCAAACTTCATGCCTGGTGCTATCGTATTAGATGTTGTTCTGTTAATGACAAATAGTATGATTATTACAGCAGTAGCTGGAGGTTTGGGATACGGTCTGTTGTTCTATCCTGGTAACTGGCCAGTCATTGCTCCATTACACGTTCCAGTTGAATATAATGGAATGATGATGACTTTGGCTGACTTACAAGGCTACCACTATGTAAGAACAGGTACACCTGAGTACATCAGAATGGTTGAAAAAGGTACCTTAAGAACATTCGGTAAAGACGTTGCGCCGG
>HE617819
GGGGACTGGGACTTCTGGACTGACTGGAAAGATAGACGTCTTTGGGTAACTGTGTTACCTATCGTTGGTATTACATTCCCAGCCGCTGTTCAAGCTGTTCTGTGGTGGCGTTACCGTTTACCATTCGGTGCAGTTGTTAGCGTTTTAGGTCTGCTCTTCGGTGAGTGGGTCAACAGATACTTCAACTTCTGGGGCTGGACATATTTCCCAGTAAACTTCGTTTTCCCATCAAACTTCATGCCTGGTGCTATCGTATTAGATGTCGTTCTGTTAATGACAAATAGTATGATTATTACAGCAGTGGCTGGCGGTTTGGGATACGGTCTGTTGTTCTATCCTGGTAACTGGCCAGTCATTGCTCCATTGCACGTTCCTGTTGAATACAATGGAATGATGATGACTTTGGCTGACTTACAAGGTTACCATTATGTAAGAACAGGTACACCTGAGTACATCAGAATGGTTGAAAAAGGTACCTTAAGAACATTCGGTAAGGACGTTGCTCCGG
>HE617820
GGAGACTGGGACTTCTGGACTGACTGGAAAGATAGACGTCTTTGGGTAACTGTGTTACCTATCGTTGGTATTACTTTCCCAGCCGCTGTTCAAGCTGTTCTGTGGTGGCGTTACCGTTTACCATTCGGTGCAGTTGTTAGCGTTTTAGGTCTGCTCTTCGGTGAGTGGGTCAACAGATACTTCAACTTCTGGGGCTGGACATATTTCCCAGTAAACTTCGTTTTCCCATCAAACTTCATGCCTGGTGCTATCGTATTAGATGTTGTTCTGTTAATGACAAATAGTATGATTATTACAGCAGTAGCTGGCGGTTTGGGATACGGTCTGTTGTTCTATCCTGGTAACTGGCCAGTCATTGCTCCATTACACGTTCCTGTTGAATATACTGGAATGATGATGACTTTGGCTGACTTACAAGGTTACCACTATGTAAGAACAGGTACACCTGAGTACATCAGAATGGTTGAAAAAGGTACCTTAAGAACATTCGGTAAAGACGTTGCGCCGG
>HE617823
GGTGACTGGGACTTCTGGACTGACTGGAAAGATAGACGTCTTTGGGTAACTGTGTTACCTATCGTTGGTATTACTTTCCCAGCCGCTGTTCAAGCTGTTCTGTGGTGGCGTTACCGTTTACCATTCGGTGCAGTTGTTAGCGTTTTAGGTCTGCTCTTCGGTGAGTGGGTCAACAGATACTTCAACTTCTGGGGCTGGACATATTTCCCAGTAAACTTCGTTTTCCCATCAAACTTCATGCCTGGTGCTATCGTATTAGATGTTGTTCTGTTAATGACAAATAGTATGATTATTACAGCAGTAGCTGGCGGTTTGGGATACGGTCTGTTGTTCTATCCTGGTAACTGGCCAGTCATTGCTCCATTACACGTTCCTGTTGAATATAATGGAATGATGATGACTTTGGCTGACTTACAAGGTTACCACTATGTAAGAACAGGTACACCTGAGTACATCAGAATGGTTGAAAAAGGTACCTTAAGAACATTCGGTAAGGACGTTGCGCCGG
>HE617826
GGTGACTGGGACTTCTGGACCGACTGGAAAGATAGACGTCTGTGGGTAACTGTGTTGCCTATCGTTGGTATTACGTTTCCTGCCGCTGTTCAAGCTGTACTGTGGTGGCGTTACCGTTTGCCATTCGGCGCAGTCGTTAGTGTACTGGGTCTGCTCTTCGGTGAGTGGGTCAACAAATACTTCAACTTCTGGGGATGGACTTATTTCCCAGTAAACTTCGTATTCCCTTCAAACTTTATGCCTGGCGCTATCGTGTTGGACGTTGTCCTGCTGTTCACTAACAGTATGATAATTACAGCGGTTGCCGGCGGTTTGGGATACGGTCTGTTGTTCTATCCTGGAAACTGGCCTATTATTGCTCCTTTGCACGTGCCTGTTGAGTATAACGGCATGATGATGACTCTGGCCGACTTGCAAGGTTACCACTATGTAAGAACCGGTACACCTGAGTACATCAGAATGGTTGAAAAAGGTACACTGAGAACATTCGGTAAAGACGTTGCGCCGG
>HE617827
GGGGACTGGGACTTCTGGACTGACTGGAAAGATAGACGTCTTTGGGTAACTGTGTTACCTATCGTTGGTATTACATTCCCAGCCGCTGTTCAAGCTATTCTGTGGTGGCGTTACCGTTTACCATTCGGTGCAGTTGTTAGCGTTTTAGGTCTGCTCTTCGGTGAGTGGGCCAACAGATACTTCAACTTCTGGGGCTGGACATATTTCCCAGTAAACTTCGTTTTCCCATCAAACTTCATGCCTGGTGCTATCGTATTAGATGTCGTTCTGTTAATGACAAATAGTATGATTATTACAGCAGTAGCTGGCGGTTTGGGATACGGTCTGTTGTTCTATCCTGGTAACTGGCCAGTCATTGCTCCATTACACGTTCCTGTTGAATATAATGGCATGATGATGACTTTGGCTGATTTACAAGGTTACCACTATGTAAGAACAGGTACACCTGAGTACATCAGAATGGTTGAAAAAGGTACCTTAAGAACATTCGGTAAAGACGTTGCTCCGG
>HE617832
GGAGACTGGGACTTCTGGACTGACTGGAAAGATAGACGTCTTTGGGTAACTGTGTTACCTATCGTTGGTATTACTTTCCCAGCCGCTGTTCAAGCTATTCTGTGGTGGCGTTACCGTTTACCATTCGGTGCAGTTGTTAGCGTTTTAGGTCTGCTCTTCGGTGAGTGGGTCAACAGATACTTCAACTTCTGGGGCTGGACATATTTCCCAGTAAACTTCGTTTTCCCATCAAACTTCATGCCTGGTGCTATCGTATTAGATGTTGTTCTGTTAATGACAAATAGTATGATTATTACAGCAGTAGCTGGCGGTTTGGGATACGGTCTGTTGTTCTATCCTGGTAACTGGCCAATCATTGCTCCATTACATGTTCCTGTTGAATATAATGGCATGATGATGACACTGGCTGATTTGCAAGGTTACCACTATGTAAGAACTGGTACACCTGAATATATCAGAATGGTTGAAAAAGGTACACTGAGAACTTTCGGTAAGGACGTTGCGCCGG
>HE617834
GGGGACTGGGACTTCTGGACTGACTGGAGAGATAGACGTCTTTGGGTAACTGTGTTACCTATCGTTGGTATTACATTCCCAGCCGCTGTTCAAGCTGTTCTGTGGTGGCGTTACCGTTTACCATTCGGTGCAGTTGTTAGCGTTTTAGGTCTGCTCTTCGGTGAGTGGGTCAACAGATACTTCAACTTCTGGGGCTGGACATATTTCCCAGTAAACTTCGTTTTCCCATCAAACTTCATGCCTGGTGCTATCGTATTAGATGTCGTTCTGTTAATGACAAATAGTATGATTATTACAGCAGTAGCTGGCGGTTTGGGATACGGTCTGTTGTTCTATCCTGGTAACTGGCCAGTCATTGCTCCATTGCACGTTCCTGTTGAATACAATGGAATGATGATGACTTTGGCTGACTTACAAGGTTACCATTATGTAAGAACAGGTACACCTGAGTACATCAGAATGGTTGAAAAAGGTACCTTAAGAACATTCGGTAAGGACGTTGCGCCGG
>HE617841
GGGGACTGGGAATTCTGGACTGACTGGAAAGATAGACGTCTTTGGGTAACTGTGTTACCTATCGTTGGTATTACTTTCCCAGCTGCTGTTCAAGCTATTCTGTGGTGGCGTTACCGTTTACCATTCGGTGCAGTTGTTAGCGTTTTAGGTCTGCTCTTCGGTGAGTGGGTCAACAGATACTTCAACTTCTGGGGCTGGACATATTTCCCAGTAAACTTCGTTTTCCCATCAAACTTCATGCCTGGTGCTATCGTATTAGATGTTGTTCTGTTAATGACAAATAGTATGATTATTACAGCAGTAGCTGGAGGTTTGGGATACGGTCTGTTGTTCTATCCTGGTAACTGGCCAGTCATTGCTCCATTACACGTTCCAGTTGAATATAATGGAATGATGATGACTTTGGCTGACTTACAAGGCTACCACTATGTAAGAACAGGTACACCTGAGTACATCAGAATGGTTGAAAAAGGTACCTTAAGAACATTCGGTAAAGACGTTGCTCCGG
>HE617842
GGGGACTGGGACTTCTGGACTGACTGGAAAGATAGACGTCTTTGGGTAACTGTGTTACCTATCGTTGGTATTACATTCCCAGCCGCTGTTCAAGCTATTCTGTGGTGGCGTTACCGTTTACCATTCGGTGCAGTTGTTAGCGTTTTAGGTCTGCTCTTCGGTGAGTGGGTCAACAGATACTTCAACTTCTGGGGCTGGACATATTTCCCAGTAAACTTCGTTTTCCCATCAAACTTCATGCCTGGTGCTATCGTATTAGATGTCGTTCTGTTAATGACAAATAGTATGATTATTACAGCAGTAGCTGGCGGTTTGGGATACGGTCTGTTGTTCTATCCTGGTAACTGGCCAGTCATTGCTCCATTACACGTTCCTGTTGAATATAATGGCATGATGATGACTTTGGCTGATTTACAAGGTTACCACTATGTAAGAACAGGTACACCTGAGTACATCAGAATGGTTGAAAAAGGTACCTTAAGAACATTCGGTAAGGACGTTGCTCCGG
>HE617847
GGGGACTGGGACTTCTGGACTGACTGGAAAGATAGACGTCTTTGGGTAACTGTGTTACCTATCGTTGGTATTACATTCCCAGCCGCTGTTCAAGCTATTCTGTGGTGGCGTTACCGTTTACCATTCGGTGCAGTTGTTAGCGTTTTAGGTCTGCTCTTCGGTGAGTGGGTCAACAGATGCTTCAACTTCTGGGGCTGGACATATTTCCCAATAAACTTCGTTTTCCCATCAAACTTCATGCCTGGTGCTATCGTATTAGATGTCGTTCTGTTAAGGACAAATAGTATGATTATTACAGCAGTAGCTGGCGGTTTGGGATACGGTCTGTTGTTCTATCCTGGTAACTGGCCAGTCATTGCTCCATTACACGTTCCTGTTGAATATAATGGCATGATGATGACTTTGGCTGATCTACAAGGTTACCACTATGTAAGAACAGGTACACCTGAGTACATCAGAATGGTTGAAAAAGGTACCTTAAGAACATTCGGTAAAGACGTTGCTCCGG
>HE617862
GGAGACTGGGACTTCTGGACTGACTGGAAAGATAGACGTCTTTGGGTAACTGTGTTACCTATCGTTGGTATTACTTTCCCAGCTGCTGTTCAAGCTATTCTGTGGTGGCGTTACCGTTTACCATTCGGTGCAGTTGTTAGCGTTTTAGGTCTGCTCTTCGGTGAGTGGGTCAACAGATACTTCAACTTCTGGGGCTGGACATATTTCCCAGTAAACTTCGTTTTCCCATCAAACTTCATGCCTGGTGCTATCGTATTAGATGTTGTTCTGTTAATGACAAATAGTATGATTATTACAGCAGTAGCTGGAGGTTTGGGATACGGTCTGTTGTTCTATCCTGGTAACTGGCCAGTCATTGCTCCATTACACGTTCCAGTTGAATATAATGGAATGATGATGACTTTGGCTGACTTACAAGGCTACCACTATGTAAGAACAGGTACACCTGAGTACATCAGAATGGTTGAAAAAGGTACCTTAAGAACATTCGGTAAAGACGTTGCTCCGG
>HE617879
GGAGACTGGGACTTCTGGACTGACTGGAAAGATAGACGTCTTTGGGTAACTGTGTTACCTATCGTTGGTATTACTTTCCCAGCCGCTGTTCAAGCTGTTCTGTGGTGGCGTTACCGTTTACCATTCGGTGCAGTTGTTAGCGTTTTAGGTCTGCTCTTCGGTGAGTGGGTCAACAGATACTTCAACTTCTGGGGCTGGACATATTTCCCAGTAAACTTCGTTTTCCCATCAAACTTCATGCCTGGTGCTATCGTATTAGATGTTGTTCTGTTAATGACAAATAGTATGATTATTACAGCAGTAGCTGGCGGTTTGGGATACGGTCTGTTGTTCTATCCTGGTAACTGGCCAGTCATTGCTCCATTACACGTTCCTGTTGAATATACTGGAATGATGATGACTTTGGCTGACTTACAAGGTTACCACTATGTAAGAACAGGTACACCTGAGTACATCAGAATGGTTGAAAAAGGTACCTTAAGAACATTCGGTAAAGACGTTGCGCCGG
>HE617885
GGAGACTGGGACTTCTGGACTGACTGGAAAGATAGACGTCTTTGGGTAACTGTGTTACCTATCGTTGGTATTACATTCCCAGCCGCTGTTCAAGCTATTCTGTGGTGGCGTTACCGTTTACCATTCGGTGCAGTTGTTAGCGTTTTAGGTCTGCTCTTCGGTGAGTGGGTCAACAGATACTTCAACTTCTGGGGCTGGACATATTTCCCAGTAAACTTCGTTTTCCCATCAAACTTCATGCCTGGTGCTATCGTATTAGATGTCGTTCTGTTAATGACAAATAGTATGATTATTACAGCAGTAGCTGGCGGTTTGGGATACGGTCTGTTGTTCTATCCTGGTAACTGGCCAGTCATTGCTCCATTACACGTTCCTGTTGAATATAATGGCATGATGATGACTTTGGCTGATTTACAAGGTTACCACTATGTAAGAACAGGTACACCTGAGTACATCAGAATGGTTGAAAAAGGTACCTTAAGAACATTCGGTAAAGACGTTGCTCCGG
>HE617890
GGAGGCTGGGACTTCTGGACTGACTGGAAAGATAGACGTCTTTGGGTAACTGTGTTACCTATCGTTGGTATTACATTCCCAGCCGCTGTTCAAGCTATTCTGTGGTGGCGTTACCGTTTACCATTCGGTGCAGTTGTTAGCGTTTTAGGTCTGCTCTTCGGTGAGTGGGTCAACAGATACTTCAACTTCTGGGGCTGGACATATTTCCCAGTAAACTTCGTTTTCCCATCAAACTTCATGCCTGGTGCTATCGTATTAGATGTCGTTCTGTTAATGACAAATAGTATGATTATTACAGCAGTAGCTGGCGGTTTGGGATACGGTCTGTTGTTCTATCCTGGTAACTGGCCAGTCATTGCTCCATTACACGTTCCTGTTGAATATAATGGCATGATGATGACTTTGGCTGATTTACAAGGTTACCACTATGTAAGAACAGGTACACCTGAGTACATCAGAATGGTTGAAAAAGGTACCTTAAGAACATTCGGTAAGGACGTTGCTCCGG
>GU735494
GACTGGAAAGATAGACGTCTTTGGGTAACTGTATTACCTATCGTTGGTATTACTTTCCCAGCTGCTGTTCAAGCTATTCTGTGGTGGCGTTACCGTTTACCATTCGGTGCAGTTGTTAGCGTTTTAGGTCTGCTCTTCGGTGAGTGGGTCAACAGATACTTCAATTTCTGGGGCTGGACATATTTCCCAGTAAACTTCGTATTCCCATCAAACTTCATGCCTGGTGCGATCGTATTAGATGTTGTTCTGTTAATGACAAATAGTATGATTATCACAGCAGTAGCTGGCGGTTTGGGATACGGTCTGTTGTTCTATCCTGGTAACTGGCCAATCATTGCTCCATTACACGTTCCTGTTGAATATAATGGAATGATGATGACTTTGGCTGACTTACAAGGTTACCACTATGTAAGAACAGGTACACCTGAGTACATCAGAATGGTTGAAAAAGGTACCTTAAGAACATTCGGTAAAGACGT
>GU735498
GACTGGAAAGATAGACGTCTTTGGGTAACTGTATTACCTATCGTTGGTATTACTTTCCCAGCTGCTGTTCAAGCTATTCTGTGGTGGCGTTACCGTTTACCATTCGGTGCAGTTGTTAGCGTTTTAGGTCTGCTCTTCGGTGAGTGGGTCAACAGATACTTCAATTTCTGGGGCTGGACATATTTCCCAGTAAACTTCGTATTCCCATCAAACTTCATGCCTGGTGCGATCGTATTAGATGTTGTTCTGTTAATGACAAATAGTATGATTATCACAGCAGTAGCTGGCGGTTTGGGATACGGTCTGTTGTTCTATCCTGGTAACTGGCCAATCATTGCTCCATTACACGTTCCTGTTGAATATAATGGAATGATGATGACTTTGGCTGACTTACAAGGTTACCACTATGTAAGAACAGGTACACCTGAGTACATCAGAATGGTTGAAAAAGGTACCTTAAGAACATTCGGTAAAGACGT
>AF264131
CTCGATTGGAAAGACCGTCAGTGGTGGCCGATCGTGACGCCGGTTACCCTGATCACCTTCTGCGCCGCTCTCCAGTACTACAACTGGGTGAACTACCGTCAGCCATTCGGTGCGACGCTCTGCATTCTGGCGCTGGGCGCTGGAAAATGGATCGCCGTCTACACTTCATGGTGGTGGTGGTCTAACTATCCACCCAACTTCGTCATGCCGGCTACAGCAATTCCCGGTGCCTTGGTTCTCGACATCGTACTCTTATTGACCAGGAATTGGACCTTGATGGCGGTGATCGGAGCATGGATGTTCGCGGCACTGTTCTATCCGAGCAACTGGCCGATTTTCGCCTATAGCCATACGCCGATCGTCGTAGACGGCGCATTGCTCTCATGGGCGGACTATATGGGCTTCATGTATGTTCGTACGGGAACTCCAGAGTACATTCGGATGATCGAAGTTGGATCGCTGCGCACCTTCGGCGGTCACAGCACCATGATCTTC
>AF264136
CTCGACTGGAAAGACCGTCAGTGGTGGCCGATCGTGACGCCGGTTACCTTGATCACCTTCTGCGCCGCTATCCAGTACTACAACTGGGTCAACTACCGACAGCCATTCGGTGCGACGCTCTGCATTCTGGCGCTGGGCGCTGGAAAATGGATCGCCGTCTACACTTCTTGGTGGTGGTGGTCTAACTATCCACCGAACTTCGTCATGCCCGCTACAGCGATTCCCGGTGCCTTGGTTCTCGACATCGTGCTCTTGTTGACTAGAAACTGGACGATAACGGCAGTGATCGGCGCATGGATGTTCGCGGCATTGTTCTATCCGAGTAACTGGCCTATATTTGCCTATAGCCATACGCCGCTTGTCGTCGATGGCGCATTGCTCTCATGGGCAGACTGTATGGGCTTTATGTATGTTCGTACGGGAACTCCTGAGTACATCCGGATGATCGAGTTTGGATCGCTGCGCACATTCGGCGGTCACAGCACCATGATCTTC
>DQ295904
GGGGACTGGGACTTCTGGCTCGACTGGAAAGATCGTCAGTGGTGGCCGATCGTAACGCCGGTGACCTTGATCACCTTCTGCGCCGCCATCCAGTACTACAACTGGGTGAACTACCGACAGCCATTCGGTGCGACGCTCTGCATTCTGGCGCTGGCGCTGGGAAAATGGATCGCCGTCTACACTTCTTGGTGGTGGTGGTCTAACTATCCACCCAACTTCGTCATGCCTGCTACGGCGATTCCCGGTGCCTTGGTTCTCGACATCACTCTCTTGTTAACCAGGAACTGGACGTTGACGGCAGTGATCGGAGCATGGATGTTCGCGGCACTGTTCTATCCGAGCAACTGGCCGATATTTGCCTATAGCCATACGCCGCTTGTCGTTGACGGCGCATTGCTCTCATGGGCAGACTATATGGGCTTCATGTATGTTCGTACCGGGACTCCTGAGTACATTCGGATGATCGAAGTTGGATCATTGCGCACATTCGGTGGTCACAGCACGATGATCTCCGCCTTCTTCTCAGCCTTC
>DQ295903
GGGGACTGGGACTTCTGGCTCGACTGGAAAGATCGTCGGTGGTGGCCGATCGTAACGCCGGTGACCTTGATCACCTTCTGCGCCGCCATCCAGTACTACAACTGGGTGAACTACCGACAGCCATTCGGTGCGACGCTCTGCATTCTGGCGCTGGCGGTGGGAAAATGGATCGCCGTCTACACTTCTTGGTGGTGGTGGTCTAACTATCCACCCAACTTCGTCATGCCTGCTACGGCGATTCCCGGTGCCTTGGTTCTCGACATCACTCTCTTGTTAACCAGGAACTGGACGTTGACGGCAGTGATCGGAGCATGGATGTTCGCGGCACTGTTCTATCCGAGCAACTGGCCGATATTTGCCGATAGCCATACGCCGCTTGTCGTTGACGGCGCATTGCTCTCATGGGCAGACTATATGGGCTTCATGTATGTTCGTACCGGGACTCCTGAGTACATTCGGATGATCGAAGTTGGATCATTGCGCACATTCGGTGGTCACAGCACGATGATCTCCGCCTTCTTCTCAGCGTTC
>DQ295902
GGGACTGGGGACTTCTGGCTCGACCGGAAAGATCGTCAGTGGTGGCCGATCGTAACGCCGGTGACCTTGATCACCTTCTGCGCCGCCATCCAGTACTACAACTGGGTGAACTACCGACAGCCATTCGGTGCGACGCTCTGCATTCTGGCGCTGGCGGTGGGAAAATGGATCGCCGTCTACACTTCTTGGTGGTGGTGGTCTAACTATCCACCCAACTTCGTCATGCCTGCTACGGCGATTCCCGGTGCCTTGGTTCTCGACATCACTCTCTTGTTAACCAGGAACTGGACGTTGACGGCAGTGATCGGAGCATGGATGTTCGCGGCACTGTTCTATCCGAGCAACTGGCCGATATTTGCCGATAGCCATACGCCGCTTGTCGTTGACGGCGCATTGCTCTCATGGGCAGACTATATGGGCTTCATGTATGTTCGTACCGGGACTCCTGAGTACATTCGGATGATCGAAGTTGGATCATTGCGCACATTCGGTGGTCACAGCACGATGATCTCCGCCTTCTTCTCAGCGTTC
>DQ295901
GGACACTGGGACTTCTGGCTCGATTGGAAGGACCGTCAGTGGTGGCCGATCGTGACACCAGTTACCCTGATCACCTTCTGCGCCGCCGTCCAGTACTACAACTGGGTGAACTACCGGCAGCCATTCGGTGCGACGCTCTGCATTCTGGCGCTTGGTGCCGGGAAATGGATGGCCGTCTACACTTCGTGGTGGTGGTGGTCTAACTATCCACCCAACTTCGTCATGCCAGCTACAGCGATTCCCGGTGCCTTGGTTCTCGACATCACCCTCTTGTTAACCAGGAACTGGACGTTGACGGCAGTGATCGGAGCATGGATGTTCGCGGCATTGTTCTATCCGAGCAACTGGCCTATATTTGCCTATAGCCATACGCCGCTTGTCGTTGATGGCGCATTGCTCTCATGGGCAGACTACATGGGCTTCATGTATGTTCGTACCGGAACTCCTGAGTACATTCGGATGATCGAAGTTGGATCGCTGCGCACATTCGGCGGTCACAGCACCATGATCTCCGCGTTCTTCTCAGCGTTC
>DQ295900
GGAGACTGGGACTTCTGGCTCGATTGGAAGGACCGTCAGTGGTGGCCGATCGTGACACCAGTTACCCTGATCACCTTCTGCGCCGCCGTCCAGTACTACAACTGGGTGAACTACCGGCAGCAATTCGGTGCGACGCTCTGCATTCTGGCGCTTGGTGCCGGGAAATGGATGGCCGTCTACACTTCGTGGTGGTGGTGGTCTAACTATCCACCCAACTTCGTCATGCCAGCTACAGCGATTCCCGGTGCCTTGGTTCTCAACATCACCCTCTTGTTAACCAGGAACTGGACGTTGACGGCAGTGATCGGAGCATGGATGTTCGCGGCATTGTTCTATCCGAGCAACTGGCCTATATTTGCCTATAGCCATACGCCGCTTGTCGTTGATGGCGCATTGCTCTCATGGGCAGACTACATGGGCTTCATGTATGTTCGTACCGGAACTCCTGAGTACATTCGGATGATCGAAGTTGGATCGCTGCGCACATTCGGCGGTCACAGCACCATGATCTCCGCGTTCTTCTCAGCGTTC
>DQ295899
GGTGACTGGGACTTCTGGCTCGATTGGAAGGACCGTCAGTGGTGGCCGATCGTGACACCAGTTACCCTGATCACCTTCTGCGCCGCCGTCCAGTACTACAACTGGGTGAACTACCGGCAGCCATTCGGTGCGACGCTCTGCATTCTGGCGCTTGGTGCCGGGAAATGGATGGCCGTCTACACTTCGTGGTGGTGGTGGTCTAACTGTCCACCCAACTTCGTCATGCCAGCTACAGCGATTCCCGGTGCCTTGGTTCTCGACATCACCCTCTTGTTAACCAGGAACTGGACGTTGACGGCAGTGATCGGAGCATGGATGTTCGCGGCATTGTTCTATCCGAGCAACTGGCCTATATTTGCCTATAGCCATACGCCGCTTGTCGTTGATGGCGCATTGCTCTCATGGGCAGACTACATGGGCTTCATGTATGTTCGTACCGGAACTCCTGAGTACATTCGGATGATCGAAGTTGGATCGCTGCGCACATTCGGCGGTCACAGCACCATGATCTCCGCCTTCTTCTCTGCCTTC
>DQ367741
GGAGACTGGGACTTCTGGCTCGACTGGAAAGACCGTCAGTGGTGGCCGATCGTGACGCCGGTTACCTTGATTACCTTCTGCGCCGCTCTCCAGTACTACAACTGGGTGAACTATCGCCAGCCATTCGGTGCGACGCTCTGCATTCTGGCGCTGGGCGCTGGAAAATGGATCGCCGTCTACTCTTCCTGGTGGTGGTGGTCTAACTATCCACCTAACTTCGTCATGCCGGCTACAGCGATTCCAGGTGCCTTGGTCCTCGACATCACCCTCTTGTTGACCAGGAACTGGACATTGACGGCAGTGATCGGAGCATGGATGTTCGCGGCATTGTTCTATCCGAGCAACTGGCCTATATTTGCCTATAGCCATACGCCGCTCGTCGTTGATGGCGCATTGCTCTCATGGGCAGATTATATGGGCTTCATGTATGTTCGTACGGGAACTCCTGAGTACATTCGGATGATCGAAGTTGGATCGCTGCGCACATTCGGCGGTCACAGCACCATGATCTCCGCCTTCTTCTCGGCCTTC
>EU071122
GGGGACTGGGACTTCTGGCTCGATTGGAAAGACCGTCAGTGGTGGCCGATCGTGACACCGGTTACCTTGATCACCTTCTGCGCCGCTATCCAGTACTACAACTGGGTCAACTACCGACAGCCATTCGGTGCGACGCTCTGCATTCTGGCGCTGGGCGCTGGAAAATGGATCGCCGTCTACACTTCTTGGTGGTGGTGGTCTAACTATCCACCCAACTTCGTCATGCCTGCTACGGCGATTCCCGGTGCCTTGGTTCTCGACATCGTGCTCTTGTTGACTAGAAACTGGACGATAACGGCAGTGATTGGAGCATGGATGTTCGCGGCATTGTTCTATCCGAGCAACTGGCCTATATTTGCCTATAGCCATACGCCGCTTGTCGTCGATGGTGCATTGCTCTCCTGGGCAGACTATATGGGCTTTATGTATGTTCGTACGGGAACTCCTGAGTACATCCGGATGATCGAAGTTGGATCGCTACGCACATTCGGCGGTCACAGCACCATGATCTCCGCGTT
>AB222895
CTCGATTGGAAGGACCGCCAGTGGTGGCCGATCGTGACGCCGGTAACGACGATCACTTTTTGCGCCGCGCTGCAGTATTACAACTGGGTGAACTACCGGCAGCCGTTCGGGGCGACCCTGACCATTCTGGCGTTGGCAGCCGGGAAATGGATCGCCGTGTATACGTCCTGGTGGTGGTGGTCCAACTATCCACCGAACTTCGTCATGCCCGCCACACTGATTCCCAGTGCGCTGGTTCTCGACATCGTCCTGTTGTTAACCAGAAACTGGACACTCACCGCAGTCATCGGGGCCTGGATGTATGCCGCGCTGTTCTATCCGAGCAACTGGCCCATCTTCGCCTATAGCCATACGCCGCTCGTCGTCGATGGCACGCTGCTCTCGTGGGCGGACTACATGGGCTTCATGTATGTCCGGACCGGGACGCCGGAGTACATTCGGATGATCGAGGTGGGGTCGCTGCGCACGTTCGGCGGTCATAGCACCATGATTTCT
>AB222896
CTCGATTGGAAGGACCGCCAGTGGTGGCCGATCGTGACGCCGGTAACGACGATCACTTTTTGCGCCGCGCTGCAGTATTACAACTGGGTGAACTACCGGCAGCCGTTCGGGGCGACCCTGACCATTCTGGCGTTGGCAGCCGGGAAATGGATCGCCGTGTATACGTCCTGGTGGTGGTGGTCCAACTATCCACCGAACTTCGTCATGCCCGCCACACTGATTCCCAGTGCGCAGGTTCTCGACATCGTCCTGTTGTTAACCAGAAACTGGACACTCACCGCAGTCATCGGGGCCTGGATGTATGCCGCGCTGTTCTATCCGAGCAACTGGCCCATCTTCGCCTATAGCCATACGCCGCTCGTCGTCGATGGCACGCTGCTCTCGTGGGCGGACTACATGGGCTTCATGTATGTCCGGACCGGGACGCCGGAGTACATTCGGATGATCGAGGTGGGGTCGCTGCGCACGTTCGGCGGTCATAGCACCATGATTTCT
>AB222928
CTCGATTGGAAGGACCGCCAGTGGTGGCCGATCGTGACGCCGGTAACGACGATCACTTTTTGCGCCGCGCTGCAGTATTACAACTGGGTGAGCTACCGGCAGCCGTTCGGGGCGACCCTGACCATTCTGGCGTTGGCAGCCGGGAAATGGATCGCCGTGTATACGTCCTGGTGGTGGTGGTCCAACTATCCCCCCAACTTTGTCATGCCCGCCACCCTGCTTCCCAGTGCGATAGTTCTCGATATCGTGCTCCTGCTGACCAGGAATTGGACATTGACGGCAGTCATCGGGGCCTGGATGTATGCCGCGCTGTTCTATCTGAGCAACTGGCCCATCTTCGCCTATAGCCATACGCCGCTCGTCGTCGATGGCACGTTGCTCTCGTGGGCGAACTACATGGGCTTCATGTATGTCCGGACCGGGACGCCGGAGTACATCCGGATGATCGAGGTGGGGTCGCTGCGCACCTTCGGTGGTCACAGCACCATGATCTCG
>AB222929
CTAGATTGGAAGGATCGGCAATGGTGGCCGATCGTCACCCCGATCACTACAATCACCTTTTGTGCCGCACTTCAGTACTACAATTGGGTGAACTATCGCCAGCCCTTCGGCGCGACGATCACCATTCTGGCTCTTGGTTTCGGGAAGTGGATTGCCGTTTATACCTCTTGGTGGTGGTGGTCCAATTATCCCCCGAACTTCGTCATGCCTGCGACGCTGCTTCCTAGCGCGTTGGTCCTGGATATCACGCTCTTGTTGACCAGAAACTGGACCTTGACTGCTGTGGTTGGAGCATGGATGTACGCCATTCTGTTTTACCCAAGCAATTGGCCAATCTTTGGCTATAGCCATACTCCGATTGTCGTCGATGGTTCGCTGCTCTCATGGGCTGACTACATGGGCTTCATGTATGTCCGCACCGGGACGCCTGAGTACATCCGAATGATCGAGGTCGGTTCACTGCGCACCTTCGGTGGTCACAGCACCATGATCTCG
>AB222930
CTAGATTGGAAGGATCGGCAATGGTGGCCGATCGTCACCCCGATCACTACAATCACCTTTTGTGCCGCACTTCAGTATTACAATTGGGTGAACTATCGCCAGCCCTTCGGCGCGACGATCACCATTCTGGCTCTTGGTTTCGGGAAATGGATTGCCGTTTATACCTCTTGGTGGTGGTGGTCCAATTATCCCCCGAACTTCGTCATGCCTGCGACGCTGCTTCCTAGCGCGTTGGTCCTGGATATCACGCTCTTGTTGACCAGAAACTGGACCTTGACTGCCGTGGTTGGAGCATGGATGTACGCCATTCTGTTTTACCCAAGCAATTGGCCAATCTTTGGCTATAGCCATACTCCGATTGTCGTCGATGGTTCGCTGCTCTCATGGGCTGGCTACATGGGCTTCATGTATGTCCGCACCGGGACGCCTGAGTACATCCGAATGATCGAGGTTGGTTCGCTGCGCACCTTCGGTGGTCACAGCACCATGATCTCG
>AB222931
GTAGATTGGAAGGATCGGCAATGGTGGCCGATCGTCACCCCGATCACTACAATCACCTTTTGTGCCGCACTTCAGTACTACAATTGGGTGAACTATCGCCAGCCCTTCGGCGCGACGATCACCATTCTGGCTCTTGGTTTCGGAAGGTGGATTGCCGTTTATACTTCTTGGTGGTGGTGGTCCAATTATCCGCCGAACTTCGTCATGCCAGCGACGCTGCTTCCTAGCGCGTTGGTATTGGACATCACGCTCTTGTTGACCAGGAACTGGACCTTGACGGCCGTGGTCGGAGCATGGATGTACGCCATTCTGTTTTATCCAAGCAATTGGCCAATCTTCGGCTATAGCCACACTCCGATTGTGGTCGATGGTTCGTTGCTCTCTTGGGCCGATTACATGGGCTTCATGTACGTCCGAACCGGGACGCCTGAGTACATCCGAATGATCGAGGTCGGTTCACTGCGCACCTTCGGTGGTCACAGCACCATGATCTCG
>AB222932
CTAGATTGGAAAGATCGGCAATGGTGGCCGATCGTCACCCCGATCACTACAATCACCTTTTGTGCCGCACTTCAGTACTACAATTGGGTGAACTATCGCCAGCCCTTCGGCGCGACGATCACCATTCTGGCTCTTGGTTTCGGGAAGTGGATTGCCGTTTATACCTCTTGGTGGTGGTGGTCCAATTATCCCCCGAACTTCGTCATGCCTGCGACGCTGCTTCCTAGCGCGTTGGTCCTGGATATCACGCTCTTGTTGACCAGAAACTGGACCTTGACTGCCGTGGTTGGAGCATGGATGTACGCCATTCTGTTTTACCCAAGCAATTGGCCAATCTTTGGCTATAGCCATACTCCGATTGTCGTCGATGGTTCGCTGCTCCCATGGGCTGACTACATGGGCTTCATGTATGTCCGCACCGGGACGCCTGAGTACATCCGAATGATCGAGGTTGGTTCGCTGCGCACCTTCGGTGGTCACAGCACCATGATCTCG
>FN597182
GGGGACTGGGACTTCTGGCTCGATTGGAAAGACCGTCAGTGGTGGCCGATCGTGACGCCGGTTACCTTGATCACCTTCTGCGCCGCTATCCAGTACTACAACTGGGTCAACTACCGACAGCCATTCGGTGCGACGCTCTGCATTCTGGCGCTGGGCGCTGGAAAATGGATCGCCGTCTACACTTCTTGGTGGTGGTGGTCTAACTATCCACCCAACTTCGTCATGCCTGCTACGGCGATTCCCGGTGCCTTGGTTCTCGACATCACCCTCTTGTTAACCAGGAACTGGACGTTGACGGCAGTGATCGGAGCATGGATGTTCGCGACACTGTTCTATCCGAGCAACTGGCCTATATTTGCCTATAGCCATACGCCGCTTGTCGTCGATGGCGCATTGCTCTCATGGGCGGACTACATGGGCTTCATGTATGTTCGTACAGGTACTCCTGAGTACATTCGGATGATCGAAGTTGGATCGCTGCGCACATTCGGCGGTCACAGCACTATGATCTCCGCCTTCTTCTCCGCCTTC
>FN597181
GGGGACTGGGACTTTTGGCTCGATTGGAAAGACCGTCAGTGGTGGCCGATCGTGACGCCGGTTACCTTGATCACCTTCTGCGCCGCTATCCAGTACTACAACTGGGTCAACTACCGACAGCCATTCGGTGCAACGCTCTGCATTCTGGCGCTGGGCGCTGGAAAATGGATCGCCGTCTACACTTCTTGGTGGTGGTGGTCTAACTATCCACCCAACTTCGTCATGCCTGCTACGGCGATTCCCGGTGCCTTGGTTCTCGACATCACCCTCTTGTTGACCAGGAACTGGACGTTGACGGCAGTGATCGGAGCATGGATGTTCGCGGCACTGTTCTATCCGAGCAACTGGCCTATATTTGCCTATAGCCATACGCCGCTTGTCGTCGATGGCGCATTGCTCTCATGGGCGGACTACATGGGCTTCATGTATGTTCGTACAGGTACTCCTGAGTACATTCGGATGATCGAAGTTGGATCGCTGCGCACATTCGGCGGTCACAGCACTATGATCTCCGCCTTCTTCTCAGCCTTC
>FN597178
GGGGACTGGGACTTCTGGCTCGATTGGAAAGACCGTCAGTGGTGGCCGATCGTAACGCCGGTTACCTTGATCACCTTCTGCGCCGCTATCCAGTACTACAACTGGGTCAACTACCGACAGCCATTCGGTGCGACGCTCTGCATTCTGGCGCTGGGCGCTGGAAAATGGATCGCCGTCTACACTTCTTGGTGGTGGTGGTCTAACTATCCACCCAACTTCGTCATGCCTGCTACGGCGATTCCCGGTGCCTTGGTTCTCGACATCACCCTCTTGTTAACCAGGAACTGGACGTTGACGGCAGTGATCGGAGCATGGATGTTCGCGGCACTGTTCTATCCGAGCAACTGGCCTATATTTGCCTATAGCCATACGCCGCTTGTCGTCGATGGCGCATTGCTCTCATGGGCGGACTACATGGGCTTCATGTATGTTCGTACAGGTACTCCTGATTACATTCGGATGATCGAAGTTGGATCGCTGCGCACATTCGGCGGTCACAGCACCATGATCTCCGCCTTCTTCTCGGCCTTC
>FN597176
GGGGACTGGGACTTCTGGCTCGATTGGAAAGACCGTCAGTGGTGGCCGATCGTGACGCCGGTTACCTTGATCACCTTCTGCGCCGCTATCCAGTACTACAACTGGGTCAACTACCGACAGCCATTCGGTGCGACGCTCTGCATTCTGGCGCTGGGCGCTGGAAAATGGATCGCCGTCTACACTTCTTGGTGGTGGTGGTCTAACTATCCACCCAACTTCGTCATGCCTGCTACGGCGATTCCCGGTGCCTTGGTTCTCGACATCACCCTCTTGTTAACCAGGAACTGGACGTTGACGGCAGTGATCGGAGCATGGATGTTCGCGGCACTGTTCTATCCGAGCAACTGGCCTATATTTGCCTATAGCCATACGCCGCTTGTCGTCGATGGCGCATTGCTCTCATGGGCGGACTACATGGGCTTCATGTATGTTCGTACAGGTACTCCTGAGTACATTCGGATGATCGAAGTTGGATCGCTGCGCACATTCGGCGGTCACAGCACCATGATCTCCGCCTTCTTCTCTGCCTTC
>FN597172
GGGGACTGGGACTTCTGGCTCGATTGGAAAGACCGTCAGTGGTGGCCGATCGTGACGCCGGTTACCTTGATCACCTTCTGCGCCGCTATCCAGTACTACAACTGGGTCAACTACCGACAGCCATTCGGTGCGACGCTCTGCATTCTGGCGCTGGGCGCTGGAAAATGGATCGCCGTCTACACTTCTTGGTGGTGGTGGTCTAACTATCCACCCAACTTCGTCATGCCTGCTACGGCGATTCCCGGTGCCTTGGTTCTCGACATCACCCTCTTGTTGACCAGGAACTGGACGTTGACGGCAGTGATCGGAGCATGGATGTTCGCGGCACTGTTCTATCCGAGCAACTGGCCTATATTTGCCTATAGCCATACGCCGCTTGTCGTCGATGGCGCATTGCTCTCATGGGCGGACTACATGGGCTTCATGTATGTTCGTACAGGTACTCCTGAGTACATTCGGATGATCGAAGTTGGATCGCTGCGCACATTCGGCGGTCATAGCACCATGATCTCCGCCTTCTTCTCTGCGTTC
>FN597168
GGTGACTGGGACTTCTGGCTCGATTGGAAAGGCCGTCAGTGGTGGCCGATCGTGACGCCGGTTACCTTGATCACCTTCTGCGCCGCTATCCAGTACTACAACTGGGTCAACTACCGACAGCCATTCGGTGCGACGCTCTGCATTCTGGCGCTGGGCGCTGGAAAATGGATCGCCGTCTACACTTCTTGGTGGTGGTGGTCTAACTATCCACCCAACTTCGTCATGCCTGCTACGGCGATTCCCGGTGCCTTGGTTCTCGACATCACCCTCTTGTTGACCAGGAACTGGACGTTGACGGCAGTGATCGGAGCATGGATGTTCGCGGCACTGTTCTATCCGAGCAACTGGCCTATATTTGCCTATAGCCATACGCCGCTTGTCGTCGATGGCGCATTGCTCTCATGGGCGGACTACATGGGCTTCATGTATGTTCGTACAGGTACTCCTGAGTACATTCGGATGATCGAAGTTGGATCGCTGCGCACATTCGGCGGTCACAGCACCATGATCTCCGCCTTCTTCTCTGCGTTC
>FN597167
GGTGACTGGGACTTCTGGCTCGATTGGAAAGACCGTCAGTGGTGGCCGATCGTGACGCCGGTTACCTTGATCACCTTCTGCGCCGCTATCCAGTACTACAACTGGGTCAACTACCGACAGCCATTCGGTGCGACGCTCTGCATTCTGGCGCTGGGCGCTGGAAAATGGATCGCCGTCTACACTTCTTGGTGGTGGTGGTCTAACTATCCACCCAACTTCGTCATGCCTGCTACGGCGATTCCCGGTGCCTTGGTTCTCGACATCACCCTCTTGTTAACCAGGAACTGGACGTTGACGGCAGTGATCGGAGCATGGATGTTCGCGGCACTGTTCTATCCGAGCAACTGGCCTATATTTGCCTATAGCCATACGCCGCTTGTCGTCGATGGCGCATTGCTCTCATGGGCGGACTACATGGGCTTCATGTATGTTCGTACAGGTACTCCTGAGTACATTCGGATGATCGAAGTTGGATCGCTGCGCACATTCGGCGGTCACAGTACCATGATCTCCGCCTTCTTCTCTGCCTTC
>FN597166
GGGGACTGGGACTTCTGGCTCGATTGGAAAGACCGTCAGTGGTGGCCGATCGTGACGCCGGTTACCTTGATCACCTTCTGCGCCGCTATCCAGTACTACAACTGGGTCAACTACCGACAGCCATTCGGTGCGACGCTCTGCATTCTGGCGCTGGGCGCTGGAAAATGGATCGCCGTCTACACTTTTTGGTGGTGGTGGTCTAACTATCCACCCAACTTCGTCATGCCTGCTACGGCGATTCCCGGTGCCTTGGTTCTCGACATCACCCTCTTGTTGACCAGGAACTGGACGTTGACGGCAGTGATCGGAGCATGGATGTTCGCGGCACTGTTCTATCCGAGCAACTGGCCTATATTTGCCTATAGCCATACGCCGCTTGTCGTCGATGGCGCATTGCTCTCATGGGCGGACTACATGGGCTTCATGTATGTTCGTACAGGTACTCCTGAGTACATTCGGATGATCGAAGTTGGATCGCTGCGCACATTCGGCGGTCACAGCACCATGATCTCCGCGTTCTTCTCCGCCTTC
>FN597165
GGGGACTGGGACTTCTGGCTCGATTGGAAAGACCGTCAGTGGTGGCCGATCGTGACGCCGGTTACCTTGATCACCTTCTGCGCCGCTATCCAGTACTACAACTGGGTCAACTACCGACAGCCATTCGGTGCGACGCTCTGCATTCTGGCGCTGGGCGCTGGAAAATGGATCGCCGTCTACACTTCTTGGTGGTGGTGGTCTAACTGTCCACCCAACTTCGTCATGCCTGCTACGGCGATTCCCGGTGCCTTGGTTCTCGACATCACCCTCTTGTTGACCAGGAACTGGACGTTGACGGCAGTGATCGGAGCATGGATGTTCGCGGCACTGTTCTATCCGAGCAACTGGCCTATATTTGCCTATAGCCATACGCCGCTTGTCGTCGATGGCGCATTGCTCTCATGGGCGGACTACATGGGCTTCATGTATGTTCGTACAGGTACTCCTGAGTACATTCGGATGATCGAAGTTGGATCGCTGCGCACATTCGGCGGTCATAGCACCATGATCTCCGCGTTCTTCTCAGCGTTC
>FN597164
GGGGACTGGGACTTCTGGCTCGATTGGAAAGACCGTCAGTGGTGGCCGATCGTGACGCCGGTTACCTTGATCACCTTCTGCGCCGCTATCCAGTACTACAACTGGGTCAACTACCGACAGCCATTCGGTGCGACGCTCTGCATTCTGGCGCTGGGCGCTGGAAAATGGATCGCCGTCTACACTTCTTGGTGGTGGTGGTCTAACTGTCCACCCAACTTCGTCATGCCTGCTACGGCGATTCCCGGTGCCTTGGTTCTCGACATCACCCTCTTGTTGACCAGGAACTGGACGTTGACGGCAGTGATCGGAGCATGGATGTTCGCGGCACTGTTCTATCCGAGCAACTGGCCTATATTTGCCTATAGCCATACGCCGCTTGTCGTCGATGGCGCATTGCTCTCATGGGCGGACTACATGGGCTTCATGTATGTTCGTACAGGTACTCCTGAGTACATTCGGATGATCGAAGTTGGATCGCTGCGCACATTCGGCGGTCATAGCACCATGATCTCCGCGTTCTTCTCAGCGTTC
>FN597163
GGGGACTGGGACTTCTGGCTCGATTGGAAAGACCGTCAGTGGTGGCCGATCGTGACGCCGGTTACCTTGATCACCTTCTGCGCCGCTATCCAGTACTACAACTGGGTCAACTACCGACAGCCATTCGGCGCGACGCTCTGCATTCTGGCGCTGGGCGCTGGAAAATGGATCGCCGTCTACACTTCTTGGTGGTGGTGGTCTAACTATCCACCCAACTTCGTCATGCCTGCTACGGCGATTCCCGGTGCCTTGGTTCTCGACATCACCCTCTTGTTGACCAGGAACTGGACGTTGACGGCAGTGATCGGAGCATGGATGTTCGCGGCACTGTTCTATCCGAGCAACTGGCCTATATTTGCCTATAGCCATACGCCGCTTGTCGTCGATGGCGCATTGCTCTCATGGGCGGACTACATGGGCTTCATGTATGTTCGTACAGGTACTCCTGAGTACATTCGGATGATCGAAGTTGGATCGCTGCGCACATTCGGCGGTCACAGCACCATGATCTCCGCGTTCTTCTCTGCCTTC
>FN597150
GGAGACTGGGACTTCTGGCTCGATTGGAAAGACCGTCAGTGGTGGCCGATCGTGACGCCGGTTACCTTGATCACCTTCTGCGCCGCTATCCAGTACTACAACTGGGTCAACTACCGACAGCCATTCGGTGCGACGCTCTGCATTCTGGCGCTGGGCGCTGGAAAATGGATCGCCGTCTACACTTCTTGGTGGTGGTGGTCTAACTATCCACCCAACTTCGTCATGCCTGCTACGGCGATTCCCGGTGCCTTGGTTCTCGACATCACCCTCTTGTTGACCAGGAACTGGACGTTGACGGCAGTGATCGGAGCATGGATGTTCGCGGCGCTGTTCTATCCGAGCAACTGGCCTATATTTGCCTATAGCCATACGCCGCTTGTCGTCGATGGCGCATTGCTCTCATGGGCGGACTACATGGGCTTCATGTATGTTCGTGCAGGTACTCCTGAGTACATTCGGATGATCGAAGTTGGATCGCTGCGCACATTCGGCGGTCACAGCACCATGATCTCCGCGTTCTTCTCCGCCTTC
>FN597149
GGGGACTGGGACTTCTGGCTCGATTGGAAAGACCGTCAGTGGTGGCCGATCGTGACGCCGGTTACCTTGATCACCTTCTGCGCCGCTATCCAGTACTACAACTGGGTCAACTACCGACAGCCATTCGGTGCGACGCTCTGCATTCTGGCGCTGGGCGCTGGAAAATGGATCGCCGTCTACACTTCTTGGTGGTGGTGGTCTAACTATCCACCCAACTTCGTCATGCCTGCTACGGCGATTCCCGGTGCCTTGGTTCTCGACATCACCCTCTTGTTGACCAGGAACTGGACGTTGACGGCAGTGATCGGAGCATGGATGTTCGCGGCACTGTTCTATCCGAGCAACTGGCCTATATTTGCCTATAGCCATACGCCGCTTGTCGTCGATGGCGCATTGCTCTCATGGGCGGACTACATGGGCTTCATGTATGTTCGTACAGGTACTCCTGAGTACATTCGGATGATCGAAGTTGGATCGCTGCGCACATTCGGCGGTCACAGCACCATGATCTCCGCGTTCTTCTCGGCCTTC
>FN395324
GGGGACTGGGACTTCTGGCTCGACTGGAAAGACCGTCAGTGGTGGCCGATCGTGACGCCGGTTACCTTGATCACCTTCTGCGCCGCTATCCAGTACTACAACTGGGTCAACTACCGACAGCCATTCGGTGCGACGCTCTGCATTCTTGCGCTGGGCGCTGGAAAATGGATCGCCGTCTACACTTCTTGGTGGTGGTGGTCTAACTATCCACCGAACTTCGTCATGCCCGCTACGGCGATTCCTGGTGCCTTGGTTCTCGACATCGTGCTCTTGTTGACTAGAAACTGGACGATAACGGCAGTGATTGGAGCATGGATGTTCGCGGCATTGTTCTATCCGAGCAACTGGCCTATATTTGCCTATAGCCATACGCCGCTTGTCGTCGATGGCGCATTGCTCTCATGGGCAGACTATATGGGCTTTATGTATGTTCGTACGGGAACTCCTGAGTACATCCGGATGATCGAAGTTGGATCGCTGCGCACATTCGGCGGTCACAGCACCATGATCTCCGCCTTCTTCTCCGCCTTCA
>FN394214
GATCGATTGGAAAGATCGGCAGTGGTGGCCCATCGTCACCCCGGTGACGACGATCACCTTCTGCGCGGCGCTGCAATATTACAACTGGGTCAATTATCGGCAACCGTTCGGTGCCACACTATCGATTCTTGCGTATGCCTTCGGGAAGTGGATTGCCGTTTACACCTCGTGGTGGTGGTGGTCGAACTATCCGCCGAATTTCGTCATGCCGGCCACGCTGATCCCCAGCGCCTTGGTGCTGGATATCACCTTGCTCTTAACGAGAAACTGGACCTTAACGGCCGTCATTGGCGCGTGGATGTTTGCGATCCTGTTTTATCCAAGCAACTGGCCCATCTTCGGGTACAGCCATACGCCGATCGTCGTCGATGGCACCTTGCTCTCGTGGGCTGACTACATGGGCTTCATGTATGTCCGGACCGGGACGCCGGAGTACATCCGAATGATTGAGGTCGGGTCGCTGCGCACGTTCGGAGGCCACAGCACCATGATCTCG
>FN394213
GATCGATTGGAAAGATCGGCAGTGGTGGCCCATCGTCACCCCGGTGACGACGATCACCTTCTGCGCGGCGCTGCAATATTACAACTGGGTCAATTATCGGCAACCGTTCGGTGCCACACTATCGATTCTTGCGTATGCCTTCGGGAAGTGGATCGCCGTTTACACCTCGTGGTGGTGGTGGTCGAACTATCCGCCGAATTTCGTCATGCCGGCCACGCTGATCCCCAGCGCCTTGGTGCTGGATATCACCTTGCTCTTAACGAGAAACTGGACCTTAACGGCCGTCATTGGCGCGTGGATGTTTGCGATCCTGTTTTATCCAAGCAACTGGCCCATCTTCGGGTACAGCCATACGCCGATCGTCGTCGATGGCACCTTGCTCTCGTGGGCTGACTACATGGGCTTCATGTATGTCCGGACCGGGACGCCGGAGTACATCCGAATGATTGAGGTCGGGTCGCTGCGCACGTTCGGAGGCCACAGCACCATGATCTCG
>FN394210
GATCGATTGGAAAGATCGGCAGTGGTGGCCCATCGTCACCCCGGTGACGACGATCACCTTCTGCGCGGCGCTGCGATATTACAACTGGGTCAATTATCGGCAACCGTTCGGTGCCACACTATCGATTCTTGCGTATGCCTTCGGGAAGTGGATCGCCGTTTACACCTCGTGGTGGTGGTGGTCGAACTATCCGCCGAATTTCGTCATGCCGGCCACGCTGATCCCCAGCGCCTTGGTGCTGGATATCACCTTGCTCTTAACGAGAAACTGGACCTTAACGGCCGTCATTGGCGCGTGGATGTTTGCGATCCTGTTCTATCCGAGCAACTGGCCCATCTTCGGGTACAGCCATACGCCGATCGTCGTCGATGGCACCTTGCTCTCGTGGGCTGACTACATGGGCTTCATGTATGTCCGGACCGGGACACCGGAGTACATCCGAATGATTGAGGTCGGGTCGCTGCGCACGTTCGGAGGCCACAGCACCATGATCTCG
>FN394208
GATCGATTGGAAAGATCGGCAGTGGTGGCCCATCGTCACCCCGGTGACGACGATCACCTTCTGCGCGGCGCTGCAATATTACAACTGGGTCAATTATCGGCAACCGTTCGGTGCCACACTATCGATTCTTACGTATGCCTTCGGGAAGTGGATCGCCGTTTACACCTCGTGGTGGTGGTGGTCGAACTATCCGCCGAATTTCGTCATGCCGGCCACGCTGATCCCCAGCGCCTTGGTGCTGGATATCACCTTGCTCTTAACGAGAAACTGGACCTTAACGGCCGTCATTGGCGCGTGGATGTTTGCGATCCTGTTTTATCCAAGCAACTGGCCCATCTTCGGGTACAGCCATACGCCGATCGTCGTCGATGGCACCTTGCTCTCGTGGGCTGACTACATGGGCTTCATGTATGTCCGGACCGGGACGCCGGAGTACATCCGAATGATTGAGGTCGGGTCGCTGCGCACGTTCGGAGGCCACAGCACCATGATCTCG
>FN394207
GATCGATTGGAAAGATCGGCAGTGGTGGCCCATCGTCACCCCGGTGACGACGATCACCTTCTGCGCGGCGCTGCAATATTACAACTGGGTCAATTATCGGCAACCGTTCGGTGCCACACTATCGATTCTTGCGTATGCCCTCGGGAAGTGGATCGCCGTTTACACCTCGTGGTGGTGGTGGTCGAACTATCCGCCGAATTTCGTCATGCCGGCCACGCTGATCCCCAGCGCCTTGGTGCTGGATATCACCTTGCTCTTAACGAGAAACTGGACCTTAACGGCCGTCATTGGCGCGTGGATGTTTGCGATCCTGTTTTATCCAAGCAACTGGCCCATCTTCGGGTACAGCCATACGCCGATCGTCGTCGATGGCACCTTGCTCTCGTGGGCTGACTACATGGGCTTCATGTATGTCCGGACCGGGACGCCGGAGTACATCCGAATGATTGAGGTCGGGTCGCTGCGCACCTTCGGGGGACACAGCACCATGATCTCG
>FN394206
GATCGATTGGAAAGATCGGCAGCGGTGGCCCATCGTCACCCCGGTGACGACGATCACCTTCTGCGCGGCGCTACAATATTACAACTGGGTCAATTACCGGCAACCGTTCGGTGCCACACTATCGATTCTTGCGTATGCCTTCGGGAAGTGGATCGCCGTTTACACCTCGTGGTGGTGGTGGTCGAACTATCCGCCGAATTTCGTCATGCCGGCCACGCTGATCCCCAGCGCCTTGGTGCTGGATATCACCTTGCTCTTAACGAGAAACTGGACCTTAACGGCCGTCATTGGCGCGTGGATGTTTGCGATCCTGTTTTATCCAAGCAACTGGCCCATCTTCGGGTACAGCCATACGCCGATCGTCGTCGATGGCACCTTGCTCTCGTGGGCTGACTACATGGGCTTCATGTATGTCCGGACCGGGACGCCGGAGTACATCCGAATGATTGAGGTCGGGTCGCTGCGCACGTTCGGAGGCCACAGCACCATGATCTCG
>FN394205
GATCGATTGGAAAGATCGGCAGTGGTGGCCCATCGTCACCCCGGTGACGACGATCACCTTCTGCGCGGCCCTGCAATATTACAACTGGGTCAACTATCGGCAACCGTTCGGTGCCACCCTAACGATCCTGGCATATGCCTTCGGGAAGTGGATCGCCGTCTACACCTCGTGGTGGTGGTGGTCGAACTATCCGCCGAATTTCGTCATGCCGGCCACGCTGATCCCCAGCGCCTTGGTGCTGGATATCACCTTGCTCTTAACGAGAAACTGGACCTTAACGGCCGTCATTGGCGCGTGGATGTTTGCGATCCTGTTTTATCCAAGCAACTGGCCCATCTTCGGGTACAGCCATACGCCGATCGTCGTCGATGGCACCTTGCTCTCGTGGGCTGACTACATGGGCTTCATGTATGTCCGGACCGGGACGCCGGAGTACATCCGAATGATTGAGGTCGGGTCGCTGCGCACGTTCGGAGGCCACAGCACCATGATCTCG
>FN394204
GATCGATTGGAAAGATCGGCAGTGGTGGCCCATCGTCACCCCGGTGACGACGATCACCTTCTGCGCGGCGCTGCAATATTACAACTGGGTCAATTATCGGCAACCGTTCGGTGCCACACTATCGATTCTTGCGTATGCCTTCGGGAAGTGGATCGCCGTTTACACCTCGTGGTGGTGGTGGTCGAACTATCCGCCGAATTTCGTCATGCCGGCCACGCTGATCCCCAGCGCCTTGGTGCTGGATATCACCTTGCTCTTAACGAGAAACTGGACCTTAACGGCCGTCATTGGCGCGTGGATGTTTGCGATCCTGTTTTATCCAAGCAACTGGCCCATCTTCGGGTACAGCCATACGCCGATCGTCGTCGATGGCACCTTGCTCTCGTGGGCTGACTACATGGGCTTCATGTATGTCCGGACCGGGACGCCGGAGTACATCCGAATGATTGAGGTCGGGTCGCTGCACACGTTCGGAGGCCACAGCACCATGATCTCG
>FN394203
GATCGATTGGAAAGATCGGCAGTGGTGGCCCATCGTCACCCCGGTGACGACGATCACCTTCTGCGCGGCGCTGCAATATTACAACTGGGTCAACTATCGGCAACCGTTCGGTGCCACCCTAACGATCCTGGCATATGCCTTCGGGAAGTGGATCGCCGTCTACACCTCGTGGTGGTGGTGGTCGAACTATCCGCCGAATTTCGTCATGCCGGCCACGCTGATTCCCGGGGCCTTGGTGCTGGATATCACCTTGCTCTTAACGAGAAACTGGACCTTAACGGCCGTCATTGGCGCGTGGATGTATGCGATTCTGTTCTATCCGAGCAACTGGCCAATTTTCGGGTACAGCCATACGCCGATCGTCGTCGATGGCACCTTGCTCTCGTGGGCTGACTACATGGGCTTCATGTATGTCCGGACCGGGACGCCGGAGTACATCCGAATGATTGAGGTCGGGTCGCTGCGCACGTTCGGAGGCCACAGCACCATGATCTCG
>FN394202
GATCGATTGGAAAGATCGGCAGTGGTGGCCCATCGTCACCCCGGTGACGACGATCACCTTCTGCGCGGCGCTGCAATATTACAACTGGGTCAATTATCGGCAACCGTTCGGCGCCACCCTGACTATTTTGGCGCTCGGGTTTGGGAAATGGGTCGCCGTCTACACCTCGTGGTGGTGGTGGTCGAACTATCCGCCGAATTTCGTCATGCCGGCCACGCTGATTCCCGGGGCCTTGGTGCTGGATATCACCTTGCTCTTAACGAGAAACTGGACCTTAACGGCCGTCATTGGCGCGTGGATGTTTGCGATCCTGTTTTATCCAAGCAACTGGCCCATCTTCGGGTACAGCCATACGCCGATCGTCGTCGATGGCACCTTGCTCTCGTGGGCTGACTACATGGGCTTCATGTATGTCCGGACCGGGACGCCGGAGTACATCCGAATGATTGAGGTCGGGTCGCTGCGCACGTTCGGAGGCCACAGCACCATGATCTCG
>FN394200
GATCGATTGGAAAGATCGGCAGTGGTGGCCCATCGTCACCCCGGTGACGACGATCACCTTCTGCGCGGCGCTGCAATATTACAACTGGGTCAATTATCGGCAACCGTTCGGTGCCACACTATCGATTCTTGCGTATGCCTTCGGGAAGTGGATCGCCGTTTACACCTCGTGGTGGTGGTGGTCGAACTATCCGCCGAATTTCGTCATGCCGGCCACGCTGATCCCCAGCGCCTTGGTGCTGGATATCACCTTGCTCTTAACGAGAAACTGGACCTTAACGGCCGTCATTGGCGCGTGGATGTTTGCGATCCTGTTTTATCCAAGCAACTGGCCCATCTTCGGGTACAGCCATACGCCGATCGTCGTCGATGGCACCTTGCTCTCGTGGGCTGACTACATGGGCTTCATGTATGTCCGGACCGGGACGCCGGAGTACATCCGAATGATTGAGGTCGGGTCGCTGCGCACCTTCGGGGGACACAGCACCATGATCTCG
>FN394199
GATCGATTGGAAAGATCGGCAGTGGTGGCCCATCGTCACCCCGGTGACGACGATCACCTTCTGCGCGGCGCTGCAATATTACAACTGGGTCAATTATCGGCAACCGTTCGGTGCCACACTATCGATTCTTGCGTATGCCTTCGGGAAGTGGATCGCCGTTTACACCTCGTGGTGGTGGTGGTCGAACTATCCGCCGAATTTCGTCATGCCGGCCACGCTGATCCCCAGCGCCTTGGTGCTGGATATCACCTTGCTCTTAACGAGAAACTGGACCTTAACGGCCGTCATTGGCGCGTGGATGTTTGCGATCCTGTTTTATCCAAGCAACTGGCCCATCTTCGGGTACAGCCATACGCCGATCGTCGTCGATGGCACCTTGCTCTCGTGGGCTGACTACATGGGCTTCATGTATGTCCGGACCGGGACACCGGAGTACATCCGGATGATTGAGGTCGGGTCGCTGCGCACGTTCGGAGGCCACAGCACCATGATCTCG
>FN394198
GATCGATTGGAAAGATCGGCAGTGGTGGCCCATCGTCACCCCGGTGACGACGATCACCTTCTGCGCGGCGCTGCAATATTACAACTGGGTCAATTATCGGCAACCGTTCGGTGCCACACTATCGATTCTTGCGTATGCCTTCGGGAAGTGGATCGCCGTTTACACCTCGTGGTGGTGGTGGTCGAACTATCCGCCGAATTTCGTCATGCCGGCCACGCTGATCCCCAGCGCCTTGGTGCTGGATATCACCTTGCTCTTAACGAGAAACTGGACCTTAACGGCCGTCATTGGCGCGTGGATGTTTGCGATCCTGTTTTATCCAAGCAACTGGCCCATCTTCGGGTACAGCCATACGCCGATCGTCGTCGATGGCACCTTGCTCTCGTGGGCTGACTACATGGGCTTCATGTATGTCCGGACCGGGACGCCGGAGTACATCCGAATGATTGAGGTCGGGTCGCTGCGCACGTTCGGAGGCCACAGCACCATGATCTCG
>FN394196
GATCGATTGGAAAGATCGGCAGTGGTGGCCCATCGTCACCCCGGTGACGACGATCACCTTCTGCGCGGCGCTGCAATATTACAACTGGGTCAATTATCGGCAACCGTTCGGTGCCACACTATCGATTCTTGCGTATGCCTTCGGGAAGTGGATCGCCGTTTACACCTCGTGGTGGTGGTGGTCGAACTATCCGCCGAATTTCGTCATGCCGGCCACGCTGATCCCCAGCGCCTTGGTGCTGGATATCACCTTGCTCTTAACGAGAAACTGGACCTTAACGGCCGTCATTGGCGCGTGGATGTTTGCGATCCTGTTTTATCCAAGCAACTGGCCCATCTTCGGGTACAGCCATACGCCGATCGTCGTCGATGGCACCTTGCTCTCGCGGGCTGACTACATGGGCTTCATGTATGTCCGGACCGGGACGCCGGAGTACATCCGGATGATCGAGGTCGGGTCGCTGCGGACCTTCGGGGGACACAGCACCATGATCTCG
>FN394195
GATCGATTGGAAAGCTCGGCAGTGGTGGCCCATCGTCACCCCGGTGACGACGATCACCTTCTGCGCGGCCCTGCAATATTACAACTGGGTCAATTATCGGCAACCGTTCGGTGCCACACTATCGATTCTTGCGTATGCCTTCGGGAAGTGGATCGCCGTTTACACCTCGTGGTGGTGGTGGTCGAACTATCCGCCGAATTTCGTCATGCCGGCCACACTGATCCCCAGCGCCTTGGTGCTGGATATCACCTTGCTCTTAACGAGAAACTGGACCTTAACGGCCGTCATTGGCGCGTGGATGTTTGCGATCCTGTTTTATCCAAGCAACTGGCCCATCTTCGGGTACAGCCATACGCCGATCGTCGTCGATGGCACCTTGCTCTCGTGGGCTGACTACATGGGCTTCATGTATGTCCGGACCGGGACGCCGGAGTACATCCGAATGATTGAGGTCGGGTCGCTGCGCACGTTCGGAGGCCACAGCACCATGATCTCG
>FN394194
GATCGATTGGAAAGATCGGCAGTGGTGGCCCATCGTCACCCCGGTGACGACGATCACCTTCTGCGCGGCGCTGCAATATTACAACTGGGTCAATTATCGGCAACCGTTCGGTGCCACACTATCGATTCTTGCGTATGCCTTCGGGAAGTGGATCGCCGTTTACACCTCGTGGTGGTGGTGGTCGAACTATCCGCCGAATTTCGTCATGCCGGCCACGCTGATCCCCAGCGCCTTGGTGCTGGATATCACCTTGCTCTTAACGAGAAACTGGACCTTAACGGCCGTCATTGGCGCGTGGATGTTTGCGATCCTGTTTTATCCAAGCAACTGGCCCATCTTCGGGTACAGCCATACGCCGATCGTCGTCGATGGCACCTTGCTCTCGTGGGCTGACTACATGGGCTTCATGTATGTCCGGACCGGGACGCCGGAGTACATCCGAATGATTGAGGTCGGGTCGCTGCGCACGTTCGGAGGCCACAGCACCATGATCTCG
>FN394193
GATCGATTGGAAAGATCGGCAGTGGTGGCCCATCGTCACCCCGGTGACGACGATCACCTTCTGCGCGGCCCTGCAATATTACAACTGGGTCAACTATCGGCAACCGTTCGGTGCCACCCTAACGATCCTGGCATATGCCTTCGGGAAGTGGATCGCCGTCTACACCTCGTGGTGGTGGTGGTCGAACTATCCGCCGAATTTCGTCATGCCGGCCACGCTGATTCCCGGGGCCTTGGTGCTGGATATCACCTTGCTCTTAACGAGAAACTGGACCTTAACGGCCGTCATTGGCGCGTGGATGTATGCGATTCTGTTCTATCCGAGCAACTGGCCAATTTTCGGGTACAGCCATACACCGATCGTCGTCGATGGCACCTTGCTCTCGTGGGCTGACTACATGGGCTTCATGTATGTCCGGACCGGGACGCCGGAGTACATCCGAATGATTGAGGTCGGGTCGCTGCGCACGTTCGGAGGCCACAGCACCATGATCTCG
>FN394192
GATCGATTGGAAAGATCGGCAGTGGTGGCCCATCGCCACCCCGGTGACGACGATCACCTTCTGCGCGGCGCTGCAATATTACAACTGGGTCAATTATCGGCAACCGTTCGGTGCCACACTATCGATTCTTGCGTATGCCTTCGGGAAGTGGATCGCCGTTTACACCTCGTGGTGGTGGTGGTCGAACTATCCGCCGAATTTCGTCATGCCGGCCACGCTGATCCCCAGCGCCTTGGTGCTGGATATCACCTTGCTCTTAACGAGAAACTGGACCTTAACGGCCGTCATTGGCGCGTGGATGTTTGCGATCCTGTTTTATCCAAGCAACTGGCCCATCTTCGGGTACAGCCATACGCCGATCGTCGTCGATGGCACCTTGCTCTCGTGGGCTGACTACATGGGCTTCATGTATGTCCGGACCGGGACGCCGGAGTACATCCGGATGATCGAGGTCGGGTCGCTGCGGACCTTCGGGGGACACAGCACCATGATCTCG
>FN394188
GATCGATTGGAAAGATCGGCAGTGGTGGCCCATCGTCACCCCGGTGACGACGATCACCTTCTGCGCGGCGCTGCAATATTACAACTGGGTCAATTATCGGCAACCGTTCGGTGCCACCCTAACGATCCTGGCATATGCCTTCGGGAAGTGGATCGCCGTTTACACCTCGTGGTGGTGGTGGTCGAACTATCCGCCGAATTTCGTCATGCCGGCCACGCTGATCCCCAGCGCCTTGGTGCTGGATATCACCTTGCTCTTAACGAGAAACTGGACCTTAACGGCCGTCATTGGCGCGTGGATGTTTGCGATCCTGTTCTATCCGAGCAACTGGCCAATTTTCGGGTACAGCCATACACCGATCGTCGTCGATGGCACCTTGCTCTCGTGGGCTGACTACATGGGCTTCATGTATGTCCGGACCGGGACGCCGGAGTACATCCGAATGATTGAGGTCGGGTCGCTGCGCACGTTCGGAGGCCACAGCACCATGATCTCG
>FN394187
GATCGAGTGGAAAGATCGGCAGTGGTGGCCCATCGTCACCCCGGTGACGACGATCACCTTCTGCGCGGCCCTGCAATATTACAACTGGGTCAATTATCGGCAACCGTTCGGTGCCACACTATCGATTCTTGCGTATGCCTTCGGGAAGTGGATCGCCGTTTACACCTCGTGGTGGTGGCGGTCGAACTATCCGCCGAATTTCGTCATGCCGGCCACGCTGATCCCCAGCGCCTTGGTGCTGGATATCACCTTGCTCTTAACGAGAAACTGGACCTTAACGGCCGTCATTGGCGCGTGGATGTTTGCGATCCTGTTTTATCCAAGCAACTGGCCCATCTTCGGGTACAGCCATACGCCGATCGTCGTCGATGGCACCTTGCTCTCGTGGGCTGACTACATGGGCTTCATGTATGTCCGGACCGGGACGCCGGAGTACATCCGAATGATTGAGGTCGGGTCGCTGCGCACGTTCGGAGGCCACAGCACCATGATCTCG
>FN394186
GATCGATTGGAAAGATCGGCAGTGGTGGCCCATCGTCACCCCGGTGACGACGATCACCTTCTGCGCGGCGCTGCAATATTACAACTGGGTCAATTATCGGCAACCGTTCGGTGCCACCCTAACGATCCTGGCATATGCCTTCGGGAAGTGGATCGCCGTTTACACCTCGTGGTGGTGGTGGTCGAACTATCCGCCGAATTTCGTCATGCCGGCCACGCTGATCCCCAGCGCCTTGGTGCTGGATATCACCTTGCTCTTAACGAGAAACTGGACCTTAACGGCCGTCATTGGCGCGTGGATGTTTGCGATCCTGTTTTATCCAAGCAACCGGCCCATCTTCGGGTACAGCCATACGCCGATCGTCGTCGATGGCACCTTGCTCTCGTGGGCTGACTACATGGGCTTCATGTATGTCCGGACCGGGACGCCGGAGTACATCCGAATGATTGAGGTCGGGTCGCTGCGCACGTTCGGAGGCCACAGCACCATGATCTCG
>FN394185
GATCGATTGGAAAGATCGGCAGTGGTGGCCCATCGTCACCCCGGTGACGACGATCACCTTCTGCGCGGCGCTGCAATATTACAACTGGGTCAATTATCGGCAACCGTTCGGTGCCACACTATCGATTCCTGCGTATGCCTTCGGGAAGTGGATCGCCGTTTACACCTCGTGGTGGTGGTGGTCGAACTATCCGCCGAATTTCGTCATGCCGGCCACGCTGATCCCCAGCGCCTTGGTGCTGGATATCACCTTGCTCTTAACGAGAAACTGGACCTTAACGGCCGTCATTGGCGCGTGGATGTTTGCGATCCTGTTTTATCCAAGCAACTGGCCCATCTTCGGGTACAGCCATACGCCGATCGTCGTCGGTGGCACCTTGCTCTCGTGGGCTGACTACATGGGCTTCATGTATGTCCGGACCGGAACGCCGGAGTACATCCGAATGATTGAGGTCGGGTCGCTGCGCACGTTCGGAGGCCACAGCACCATGATCTCG
>JN591085
GGGGACTGGGACTTCTGGCTCGATTGGAAGGACCGGCAGTAGTGGCCGATCGTGACGCCGGTAACGACGATCACTTTTTGCGCCGCGCTGCAGTATTACAACTGGGTGAACTACCGGCAGCCGTTCGGGGCGACCCTGACCATTCTGGCGTTGGCAGCCGGGAAATGGATCACCGTGTATACGTCCTGGTGGTGGTGGTCCAACTATCCACCGAACTTCGTCATGCCCGCCACACTGATTCCCAGTGCGCTGGTTCTCGACATCGTACTGTTGTTAACCAGAAACTGGACACTCACCGCAGTCATCGGGGCCTGGATGTATGCCGCGCTGTTCTATCCGAGCAACTGGCCCATCTTCGCCTATAGCCATACGCCGCTCGTCGTCGATGGCACGCTGCTCTCGTGGGCGGACTACATGGGCTTCATGTATGTCCGGACCGGGACGCCGGAGTACATTCGGATGATCGAGGTGGGGTCGCTGCGCACGTTCGGCGGTCATAGCACCATGATCTCGGCGTTCTTCTCGGCGTTC
>JN591086
GGGGACTGGGACTTCTGGCTCGATTGGAAGGACCGGCAGTAGTGGCCGATCGTGACGCCGGTAACGACGATCACTTTTTGCGCCGCGCTGCAGTATTACAACTGGGTGAACTACCGGCAGCCGTTCGGGGCGACCCTGACCATTCTGGCGTTGGCAGCCGGGAAATGGATCACCGTGTATACGTCCTGGTGGTGGTGGTCCAACTATCCACCGAACTTCGTCATGCCCGCCACACTGATTCCCAGTGCGCTGGTTCTCGACATCGTACTGTTGTTAACCAGAAACTGGACACTCACCGCAGTCATCGGGGCCTGGATGTATGCCGCGCTGTTCTATCCGAGCAACTGGCCCATCTTCGCCTATAGCCATACGCCGCTCGTCGTCGATGGCACGCTGCTCTCGTGGGCGGACTACATGGGCTTCATGTATGTCCGGACCGGGACGCCGGAGTACATTCGGATGATCGAGGTGGGGTCGCTGCGCACGTTCGGCGGTCATAGCACCATGATCTCGGCGTTCTTCTCGGCGTTC
>JN591175
GGCGACTGGGACTTCTGGCTCGATTGGAAGGACCGCCAGTGGTGGCCGATCGTGACGCCGGTAACGACGATCACTTTTTGCGCCGCGCTGCAGTATTACAACTGGGTGAACTACCGGCAGCCGTTCGGGGCGACCCTGACCATTCTGGCGTTGGCAGCCGGGAAATGGATCGCCGTGTATACCTCCTGGTGGTGGTGGTCTAACTATCCACCGAACTTCGTCATGCCCGCCACCCTGATTCCCAGTGCGCTGGTTCTCGACATCGTCCTGTTGTTAACCAGAAACTGGACACTCACCGCAGTCATCGGGGCCTGGATGTATGCCGCGCTGTTCTATCCGAGCAACTGGCCCATCTTCGCCTATAGCCATACGCCGCTCGTCGTCGATGGCACGCTGCTCTCGTGGGCGGACTACAAGGGCTTCATGTATGTGCGGACCGGGACGCCGGAGTACATTCGGATGATCGAGGTGGGGTCGCTGCGCACGTTCGGCGGTCATAGCACCATGATCTCGGCGTTCTTCTCCGCGTTC
>JN591180
GGGGACTGGGACTTCTGGCTCGATTGGAAGGACCGCCAGTGGTGGCCGATCGTGACGCCGGTGACGACGATCACCTTTTGCGCCGCGCTGCAGTATTACAACTGGGTGAACTACCGGCAGCCGTTCGGGGCGACCCTGACCATTCTGGCGTTGGCAGCCGGGAAATGGATCGCCGTGTATACGTCCTGGTGGTGGTGGCCCAACTATCCCCCCAACTTTGTCATGCCCGCCACCCTGCTTCCCAGTGCGCTGGTTCTCGACATCGTCCTGTTGTTAACCAGAAACTGGACACTCACCGCAGTCATCGGGGCCTGGATGTATGCCGCGCTGTTCTATCCGAGCAACTGGCCCATCTTCGCCTATAGCCATACGCCGCTCGTCGTCGATGGCACGCTGCTCTCGTGGGCGGACTACATGGGCTTCATGTATGTCCGGACCGGGACGCCGGAGTACATCCGGATGATCGAGGTGGGGTCGCTGCGCACGTTCGGCGGTCATAGCACCATGATCTCGGCGTTCTTCTCCGCCTTC
>JN591183
GGAGACTGGGACTTCTGGCTCGATTGGAAGGACCGGCAGTGGTGGCCGATCGTGACGCCGGTGACGACGATCACCTTTTGCGCCGCCCTTCAGTATTACAACTGGGTGAACTATCGGCAGCCGTTCGGGGCGACGCTGACCATCCTGGCGTTGGGGGCCGGCAAATGGATCGCCGTGTATACCTCCTGGTGGTGGTGGTCCAACTATCCCCCCAACTTTGTCATGCCCGCCACACTGCTTCCCAGTGCGCTGGTTCTCGACATCGTCCTGTTGTTAACCAGAAACTGGACACTCACCGCAGTCATCGGGGCCTGGATGTATGCCGCGCTGTTCTATCCGAGCAACTGGCCCATCTTCGCCTATAGCCATACGCCGCTCGTCGTCGATGGCACGCTGCTCTCGTGGGCGGACTACATGGGCTTCATGTATGTCCGGACCGGGACGCCGGAGTACATCCGGATGATCGAGGTGGGGTCGCTGCGCACGTTCGGCGGTCATAGCACCATGATCTCGGCGTTCTTCTCAGCCTT
>JN591189
GGAGACTGGGACTTCTGGCTCGATTGGAAGGACCGCCAGTGGTGGCCGATCGTGACGCCGGTGACGACGATCACCTTTTGCGCCGCGCTGCAGTATTACAACTGGGTGAACTACCGGCAGCCGTTCGGGGCGACCCTGACCATTCTGGCGTTGGCAGCCGGGAAATGGATCGCCGTGTATACGTCCTGGTGGTGGTGGTCCAACTATCCCCCCAACTTTGTCACGCCCGCCACCCTGCTTCCCAGTGCGCTGGTTCTCGACATCGTCCTGTTGTTAACCAGAAACTGGACACTTACCGCAGTCATCGGGGCCTGGATGTATGCCGCGCTGTTCTATCCGAGCAACTGGCCCATCTTCGCCTATAGCCATACGCCGCTCGTCGTCGATGGCACGCTGCTCTCGTGGGCGGACTACATGGGCTTCATGTATGTGCGGACCGGGACGCCGGAGTACATCCGGATGATCGAGGTGGGGTCACTGCGCACGTTCGGTGGTCATAGCACCATGATCTCGGCCTTCTTCTCCGCCTTC
>JN591194
GGGGACTGGGACTTCTGGCTCGATTGGAAGGACCGCCAGTGGTGGCCGATCGTGACGCCGGTGACGACGATCACCTTTTGCGCCGCGCTGCAGTATTACAACTGGGTGAACTACCGGCAGCCGTTCGGAGCGACCCTGACCATTCTGGCGTTGGCAGCCGGGAAATGGATCGCCGTGTATACGTCCTGGTGGTGGTGGTCCAACTATCCCCCCAACTTTGTCATGCCCGCCACCCTGCTTCCCAGTGCGCTGGTTCTCGACATCGTCCTGTTGTTAACCAGAAACTGGACACTCACCGCAGTCATCGGGGCCTGGATGTATGCCGCGCTGTTCTATCCGAGCAACTGGCCCATCTTCGCCTATAGCCATACGCCGCTCGTCGTCGATGGCACGCTGCTCTCGTGGGCGGACTACATGGGCTTCATGTATGTCCGGACCGGGACGCCGGAGTACATCCGGATGATCGAGGTGGGGTCGCTGCGCACGTTCGGCGGTCATAGCACCATGATCTCGGCGTTCTTCTCTGCCTTC
>JN591201
GGAGACTGGGACTTCTGGCTCGATTGGAAGGACCGCCAGTGGTGGCCGATCGTGACGCCGGTGACGACGATCACCTTTTGCGCCGCGCTGCAGTATTACAACTGGGTGAACTACCGGCAGCCGTTCGGGGCGACCCTGACCATTCTGGCGTTGGCAGCCGGGAAATGGATCGCCGTGTATACGTCCTGGTGGTGGTGGTCCAACTATCCCCCCAACTTTGTCATGCCCGCCACACTGCTTCCCAGTGCGCTGGTTTTCGACATCGTCCTGTTGTTAACCAGAAACTGGACACTCACCGCAGTCATCGGGGCCTGGATGTATGCCGCGCTGTTCTATCCGAGCAACTGGCCCATCTTCGCCTATAGCCATACGCCGCTCGTCGTCGATGGCACGCTGCTCTCGTGGGCGGACTACATGGGCTTCATGTATGTCCGGACCGGGACGCCGGAGTACATCCGGATGATCGAGGTGGGGTCGCTGCGCACGTTCGGCGGTCATAGCACCATGATCTCGGCGTTCTTCTCTGCCTTC
>JN591203
GGAGACTGGGACTTCTGGCTCGATTGGAAGGACCGCCAGTGGTGGCCGATCGTGACGCCGGTGACGACGATCACCTTTTGCGCCGCGCTGCAGTATTACAACTGGGTGAACTACCGGCAGCCGTTCGGGGCGACCCTGACCATTCTGGCGTTGGCAGCCGGGAAATGGATCGCCGTGTATACGTCCTGGTGGTGGTGGTCCAACTATCCCCCCAACTTTGTCATGCCCGCCACACTGCTTCCCAGTGCGCTGGTTCTCGACATCGTCCTGTTGTTAACCAGAAACTGGACACTCACCGCAGTCATCGGGGCCTGGATGTATGCCGCGCTGTTCTATCCGAGCAACTGGCCCATCTTCGCCTATAGCCATACGCCGCTCGTCGTCGATGGCACGCTGCTCTCGTGGGCGGACTACATGGGCTTCATGTATGTCCGGACCGGGACGCCGGAGTACATCCGGATGATCGAGGTGGGGTCGCTGCGCACGTTCGGCGGTCATAGCACCATGATCTCGGCCTTCTTCTCAGCGTTC
>JN591208
GGAGACTGGGACTTCTGGCTCGATTGGAAGGACCGCCAGTGGTGGCCGATCATGACGCCGGTGACGACGATCACCTTTTGCGCCGCGCTGCAGTATTACAACTGGGTGAACTACCGGCAGCCGTTCGGGGCGACCCTGACCATTCTGGCGTTGGCAGCCGGGAAATGGATCGCCGTGTATACGTCCTGGTGGTGGTGGTCCAACTATCCCCCCAACTTTGTCATGCCCGCCACACTGCTTCCCAGTGCGCTGGTTCTCGACATCGTCCTGTTGTTAACCAGAAACTGGACACTCACCGCAGTCATCGGGGCCTGGATGTATGCCGCGCTGTTCTATCCGAGCAACTGGCCCATCTTCGCCTATAGCCATACGCCGCTCGTCGTCGATGGCACGCTGCTCTCGTGGGCGGACTACATGGGCTTCATGTATGTCCGGACCGGGACGCCGGAGTACATCCGGATAATCGAG
>JN591212
GGTGACTGGGACTTCTGGCTCGATTGGAAGGACCGCCAGTGGTGGCCGATCGTGACGCCGGTGACGACGATCACCTTTTGCGCCGCGCTGCAGTATTACAACTGGGTGAACTACCGGCAGCCGTTCGGGGCGACCCTGACCATTCTGGCGTTGGCAGCCGGGAAATGGATCGCCGTGTATACGTCCTGGTGGTGGTGGTCCAACTATCCCCCCAACTTTGTCATGCCCGCCACACTGCTTCCCAGTGCGCTGGTTCTCGACATCGTCCTGTTGTTAACCAGAAACTGGACACTCACCGCAGTCATCGGGGCCTGGATGTATGCCGCGCTGTTCTATCCGAGCAACTGGCCCATCTTCGCCTATAGCCATACGCCGCTCGTCGTCGATGGCACGCTGCTCTCGTGGGCGGACTACATGGGCTTCATGTATGTCCGGACCGGGACGCCGGAGTACATCCGGATGATCGAGGTGGGGTCGCTGCGCACGTTCGGCGGTCATAGCACCATGATCTCGGCCTTCTTCTCCGCCTTC
>JN591214
GGGGACTGGGACTTCTGGCTCGATTGGAAGGACCGCCAGTGGTGGCCGATCGTGACGCCGGTGACGACGATCACCTTTTGCGCCGCGCTGCAGTATTACAACTGGGTGAACTACCGGCAGCCGTTCGGGGCGACCCTGACCATTCTGGCGTTGGCAGCCGGGAAATGGATCGCCGTGTATACGTCCTGGTGGTGGTGGTCCAACTATCCCCCCAACTTTGTCATGCCCGCCACCCTGCTTCCCAGTGCGCTGGTTCTCGACATCGTCCTGTTGTTAACCAGAAACTGGACACTTACCGCAGTCATCGGGGCCTGGATGTATGCCGCGCTGTTCTATCCGAGCAACTGGCCCATCTTCGCCTATAGCCATACGCCGCTCGTCGTCGATGGCACGCTGCTCTCGTGGGCGGACTACATGGGCTTCATGTATGTGCGGACCGGGACGCCGGAGTACATCCGGATGATCGAGGTGGGGTCACTGCGCACGTTCGGTGGTCATAGCACCATGATCTCGGCGTTCTTCTCCGCCTTC
>JN591215
GGGGACTGGGACTTCTGGCTCGATTGGAAGGACCGGCAGTGGTGGCCGATCGTGACGCCGGTGACGACGATCACCTTTTGCGCCGCGCTGCAGTATTACAACTGGGTGAACTACCGGCAGCCGTTCGGGGCGACCCTGACCATTCTGGCGTTGGCAGCCGGGAAATGGATCGCCGTGTATACGTCCTGGTGGTGGTGGTCCAACTATCCCCCCAACTTTGTCATGCCCGCCACACTGCTTCCCAGTGCGCTGGTTCTCGACATCGTCCTGTTGTTAACCAGAAACTGGACACTCACCGCAGTCATCGGGGCCTGGATGTATGCCGCGCTGTTCTATCCGAGCAACTGGCCCATCTTCGCCTATAGCCATACGCCGCTCGTCGTCGATGGCACGCTGCTCTCGTGGGCGGACTACATGGGCTTCATGTATGTCCGGACCGGGACGCCGGAGTACATCCGGATGATCGAGGTGGGGTCGCTGCGCACGTTCGGCGGTCATAGCACCATGATCTCGGCGTTCTTCTCGGCCTTC
>JN591219
TGGGACTTCTGGCTCGATTGGAAGGACCGCCAGTGGTGGCCGATCGTGACGCCGGTGACGACGATCACCTTTTGCGCCGCGCTGCAGTATTACAACTGGGTGAACTACCGGCAGCCGTTCGGGGCGACCCTGACCATTCTGGCGTTGGCAGCCGGGAAATGGATCGCCGTGTATACGTCCAGGTGGTGGTGGTCCAACTATCCCCCCAACTTTGTCATGCCCGCCACACTGCTTCCCAGTGCGCTGGTTCTCGACATCGTCCTGTTGTTAACCAGAAACTGGACACTCACCGCAGTCATCGGGGCCTGGATGTATGCCGCGCTGTTCTATCCGAGCAACTGGCCCATCTTCGCCTATAGCCATACGCCGCTCGTCGTCGATGGCACGCTGCTCTCGTGGGCGGACTACATGGGCTTCATGTATGTCCGGACCGGGACGCCGGAGTACATCCGGATGATCGAGGTGGGGTCGCTGCGCACGTTCGGCGGTCATAGCACCATGATCTCGGCGTTCTTCTCGGCGTTC
>JF706213
GGGGACTGGGACTTCTGGCTAGACTGGAAGGATCGGCAATGGTGGCCTATCGTCACTCCGATTACGACCATTACATTTTGTGCCGCACTCCAGTATTACAATTGGGTGAACTATCGTCAGCCGTTCGGCGCGACGATCACCATTCTGGCTCTCGGTTTCGGAAAGTGGATTGCCGTCTATACGTCTTGGTGGTGGTGGTCCAATTATCCGCCGAACTTCGTCATGCCTGCGACACTGCTTCCTAGCGCACTGGTCCTGGACATCACGCTCTTGCTGACCAGGAACTGGACGTTGACGGCTGTGATCGGAGCATGGATGTACGCCATTTTATTTTACCCGAGCAACTGGCCAATTTTTGGTTACAGCCACACCCAGATCGTGGTTGATGGCTCGCTTCTCTCATGGGCAGACTACATGGGCTTCATGTATGTCCGTACCGGGACGCCTGAGTACATCCGAATGATCGAGGTCGGTTCGCTGCGCACCTTCGGTGGTCACAGCACCATGATCTCGGCGTTCTTCTCCGCGTTC
>JF706214
GGGGACTGGGACTTCTGGCTCGACTGGAAGGATCGGCAATGGTGGCCGATCGTCACCCCGATTACGACCATTACGTTTTGTGCGGCCCTGCAGTATTACAATTGGGTGAACTATCGTCAGCCGTTCGGCGCGACGATCACGATTCTGGCGCTTGGGTTCGGAAAGTGGATTGCCGTTTATACGTCGTGGTGGTGGTGGTCGAATTATCCGCCGAACTTCGTCATGCCGGCGACACTGCTGCCGAGCGCGTTGGTCTTGGACATCACGCTCTTGCTCACCAGGAACTGGACCTTGACGGCGGTGATCGGAGCTTGGATGTACGCGATTCTGTTTTATCCCAGCAACTGGCCGATCTTTGGCTATAGCCACACCCCGATCGTGGTTGATGGCTCGTTGCTCTCATGGGCTGACTACATGGGCTTCATGTATGTCCGGACCGGGACGCCGGAGTACATCCGCATGATCGAGGTCGGCTCGCTGCGCACCTTCGGTGGGCACAGCACCATGATCTCGGCCTTCTTCTCCGCCTTC
>AB176933
TCTGACTGGAAAGATAGACGTTTGTGGGTGACAGTTGCCCCGATCGTTTCTATTACTTTTCCGGCGGCCGTTCAGGCTTGTTTATGGTTCCGCTATAAACTTCCATGGGGCGCGACTGTATGTGTCCTGGGCCTGTTGTTAGGTGAGTGGGTTAACAGATACTTCAACTTCTGGGGATGGACATATTTCCCAGTCAATTTCTGCTTCCCTTCAAACCTGATTCCAGGTGCGATCGTATTGGATGTCGTATTAATGCTGTCTAACAGCATGACATTGACTGCGGTTGTTGGTGGTATGGCTTGGGGTCTGTTGTTCTACCCTGGTAACTGGCCGATCATCGCTCCATTACATGTTCCTGTTGAATATAATGGCATGATGTTTACACTGGCTGATTTACAAGGTTATCACTATGTAAGAACTGGTACACCTGAGTACATCAGAATGGTAGAGAAAGGTACACTGAGAACATTCGGTAAAGACGTTGCTCCTGTATCA
>DQ514634
CCTCTGGGTGACTGTCGCACCAATTGTTTCTATAACTTTCCCTGCAGCCGTGCAAGCGTGCTTGTGGGCTCGTTATCGTCTGCCATGGGGCGCAACCGTAGCTATACTCGGTCTGTTGCTAGGTGAGTGGATTAACAGATACCTGAACTTCTGGGGCTGGACTTATCTCCCAGTCAACATCTGTTTCCCATCTAACCTGATGCCCGGTGCGATTTTACTTGACGTTATTCTAATGCTGTCGGGTAGCTTCACATTGACCGCAGTTCTTGGTGGATTGACATATGGTCTGATTTTCTATCCTGGTAACTGGCCTATCATTGCGCCTTTACATATTCCTATAGAATATAACGGCATGATGTTTACCCTGGCTGACTTACAAGGTTATCACTATGTAAGAACAGGTACACCTGAGTACATCGGAATGGTGGAAAAAGGCACATTAAGAACATTCGGTAAAGACGTTGCGCCGGAAGGGCG
>DQ514629
CTCGGAAGATAGACGTTTATGGGTGACTGTCGCACCAATCGTTTCGATCACTTTCCCTGCGGCTGTTCAGGCTGTACTGTGGGGTAAATATCGTATTGCTTGGGGCGCAACCATGTGTGTTCTGGGTCTGCTACTAGGTGAGTGGATTAACAGATACTTCAACTTCTGGGGATGGACATATTTCCCAGTCAATATCTGTTTTCCTTCAAACCTGGTACCTGGCGCTATTCTTCTTGATGTTATCCTGATGATGTCTGGTAGCTATACGTTGACTGCTGTCGTGGGTGGATTAGGCTGGGGTCTGATCTTCTATCCAGGAAACTGGCCTATCATTGCTCCACTACATCTTCCAATTGAATATAACGGTATGATGTTCACGTTGGCTGATTTACAAGGTTACCATTATGTAAGAACAGGTACACCTGAGTACATTAGAATGGTTGAGAAAGGTACATTGAGAACATTTGGTAAAGACGTTGCGCCGGAAGGGCGAATTCCAGCA
>DQ514621
GCGACGCCTTTGGGTAACTGTTGCACCGATCGTTTCTATTACTTTTCCTGCGGCCGTGCAAGCGTGCTTGTGGGCCCGTTATCGTCTGCCATGGGGCGCAACCGTAGCTATACTCGGTCTGTTGCTGGGTGAGTGGATTAACGGATACCTGAACTTCTGGGGCTGGACTTATTTCCCAGTCAACATCTGTTTCCCATCTAACCTGATGCCCGGTGCGATTTTACTTGACGTCATCCTGATGTTGTCTGGTAGCTTCACATTAACTGCGGTTCTTGGTGGTTTGGCTTATGGATTGATTTTCTATCCTGGCAACTGGCCTATCATTGCGCCTTTACATATTCCTATCGAATATAACGGCATGATGTTTACTCTGGCTGATTTACAGGGTTATCACTATGTAAGAACAGGTACACCTGAGTATATCAGAATGGTGGAAAAAGGTACATTAAGAACCTTCGGTAAGGACGTTGCTCCGGAAGGGCG
>DQ514617
ACGCCTTTGGGTAACTGTTGCACCGATCGTTTCTATTACTTTCCCTGCAGCCGTGCAAGCGTGCTTGTGGGCCCGTTATCGTCTGCCATGGGGCGCAACCGTAGCTATACTCGGTCTGTTGCTGGGTGAGTGGATTAACAGATACCTGAACTTCTGGGGCTGGACATATTTCCCAGTCAACATCTGTTTCCCATCTAACCTGATGCCCGGTGCGATTTTACTTGACGTCATTCTGATGTTGTCTGGTAGCTTCACATTAACTGCGGTTCTTGGTGGTTTGGGTTATGGATTGATTTTCTATCCTGGCAACTGGCCTATCATTGCGCCTTTACATATTCCTATTGAATATAACGGCATGATGTTTACCCTGGCTGATTTACAGGGTTATCACTATGTAAGAACAGGTACACCTGAGTACATCAGAATGGTGGAAAAAGGTACATTAAGAACATTCGGTAAAGACGTTGCNCCGGAAGGGCG
>DQ518573
GACAGACGCCTTTGGGTAACTGTTGCACCGATCGTTTCTATTACTTTTCCTGCGGCCGTGCAAGCGTGCTTGTGGGCCCGTTATCGTCTGCCATGGGGCGCAACCGTAGCTATACTCGGTCTGTTGCTGGGTAAGTGGATTAACAGATACCTGAACTTCTGGGGCTGGACTTATTTCCCAGTCAACATCTGTTTCCCATCTAACCTGATGCCTGGTGCGATTTTACTTGACGTCATTCTGATGTTGTCTGGTAGCTTCACATTAACAGCGGTTCTTGGTGGTTTAACTTATGGATTAATTTTCTATCCTGGCAACTGGCCTATCATTGCGCCTTTACATATTCCTATTGAATATAACGGCATGATGTTTACTCTGGCTGATTTACAGGGTTATCACTATGTAAGAACAGGTACACCTGAGTACATCAGAATGGTGGAAAAAGGTACATTAAGAACATTCGGTAAAGACGTTGCGCCAAGGGCGAATTCCAGCACACTGGCGGCA
>DQ518571
ACGCCTATGGGTGACTGTTGCACCGATCGTTTCTATAACTTTCCCTGCGGCCGTGCAAGCGTGCCTGTGGGCCCGTTATCGTCTACCATGGGGCGCAACCGTAGCTATTTTAGGTCTGTTGCTGGGTGAGTGGATTAACAGATACCTGAACTTCTGGGGCTGGACTTATTTCCCAGTCAACATCTGTTTCCCATCTAACCTGATGCCCGGTGCGATTTTACTTGACGTCATCCTGATGTTGTCTGGTAGCTTCACATTAACTGCGGTTCTTGGTGGTTTGGCTTATGGATTGATTTTCTATCCTGGCAACTGGCCTATCATTGCGCCTTTACATATTCCTATCGAATATAACGGCATGATGTTTACTCTGGCTGATTTACAGGGTTATCACTATGTAAGAACAGGTACACCTGAGTACATCAGAATGGTGGAAAAAGGTACATTAAGAACATTCGGTAAGGACGTTGCGCCGGAAGGGCG
>AB451519
GGGGACTGGGACTTCTGGTCAGACTGGAAAGACAGACGTTTATGGGTGACGGTTGCGCCAATCGTTTCAATAACATTCCCTGCAGCGGTTCAAGCGTGTGTGTGGGGACGTTACCGTTTGCCGTGGGGCGCTACCGTATGCGTCCTGGGTCTGTTGTTGGGTGAATGGGTGAACAGATACTTCAACTTCTGGGGATGGACATACTTCCCGGTTAATATCTGCTTCCCGTCAAACCAGGTTCCGGGTGCGATTGTTCTGGACGTGGTACTGATGCTGTCAAACAGCTACACGCTGACCGCTGTTGTTGGTGGTATGGCTTGGGGACTGCTGTTCTACCCGGGTAACTGGCCAATCATCGCGCCTCTGCATATTCCTGTTGAATATAACGGCATGATGTTCACATTGGCTGACTTGCAAGGCTATCACTATGTAAGAACCGGTACACCTGAGTACATCAGAATGGTTGAAAAAGGTACATTGAGAACTTTCGGTAAAGACGTTGCTCCAGTATCAGCGTTCTTCTCTGCGTTC
>AB451517
GGTGACTGGGACTTCTGGTCAGACTGGAAAGACAGACGTCTATGGGTGACGGTTGCTCCAATCGTTTCAATTACATTCCCTGCGGCGGTGCAAGCTTGCGTATGGGGACGTTATCGTTTGCCATGGGGCGCTACCGTATGTGTCCTGGGTCTGTTGTTGGGTGAGTGGGTTAACAGATACTTCAACTTCTGGGGTTGGACATACTTCCCAGTCAATATCTGCTTCCCATCAAACTTGGTTCCTGGCGCTATCATTCTTGACGTGGTTCTGCTGCTGTCAAACAGCTACACACTGACTGCTGTTGTTGGAGGTATGGGTTGGGGTTTGATCTTCTACCCAGGTAACTGGCCAATCATCGCGCCTTTGCATATTCCTGTTGAATATAATGGCATGATGTTCACATTGGCTGACTTGCAAGGCTATCACTATGTAAGAACCGGTACACCTGAGTACATCAGAATGGTTGAAAAAGGTACATTAAGAACTTTCGGTAAAGACGTTGCTCCAGTATCAGCCTTCTTCTCCGCGTTC
>AB451515
GGCGACTGGGACTTCTGGTCTGACTGGAAAGACAGACGTCTTTGGGTGACTGTTGCTCCAATCGTATCCATTACATTCCCTGCGGCTGTTCAAGCTTGTGTTTGGGGCCGTTATCGTCTGCCATGGGGCGCAACAGTTTGTGTTTTGGGACTGTTGTTAGGTGAATGGGTTAACAGATATTTCAACTTCTGGGGTTGGACATACTTCCCTGTTAATATCTGCTTTCCATCAAACCTGGTTCCTGGCGCAATTATACTTGACGTTGTCCTGATGCTGTCTGGTAGTTACACACTGACAGCTGTTGTTGGCGGTATGGGCTGGGGATTGATCTTCTATCCTGGTAACTGGCCAATCATTGCTCCATTACATGTTCCTGTTGAATATAACGGCATGATGATGACACTGGCGGATTTGCAGGGTTATCACTATGTTAGAACAGGTACACCTGAGTACATCAGAATGGTAGAAAAAGGTACATTAAGAACATTCGGTAAAGACGTTGCTCCAGTATCAGCGTTCTTCTCTGCGTTC
>EU444874
GGTGACTGGGATTTCTGGTCTGATTGGAAAGACAGACGTCTTTGGGTGACTGTTGCACCAATCGTTTCCATTACTTTCCCTGCGGCTGTTCAAGCCTGTGTATGGGGTCGTTATCGTTTGCCATGGGGCGCTACAGTATGTGTACTGGGCCTGTTATTGGGCGAATGGGTTAACAGATATTTCAACTTCTGGGGTTGGACATACTTCCCAGTTAATATCTGCTTCCCATCAAACCTGATTCCTGGTGCGATTCTGCTTGACGTGATACTGTTACTTTCTGGCAGTTACACACTGACAGCTGTAGTTGGCGGCATGGCTTGGGGTTTGATCTTCTACCCTGGTAACTGGCCAATCATTGCTCCATTACATGTTCCGGTTGAATATAACGGCATGATGTTCACCTTGGCTGATTTGCAAGGTTATCACTATGTAAGAACAGGTACACCTGAGTACGTCAGAATGGTAGAAAAAGGTACATTAAGAACTTTC
>EU444872
GGTGACTGGGATTTCTGGACAGATTGGAAAGACAGACGTCTTTGGGTAACTGTTGCACCAATCGTTTCTATTACGTTCCCTGCTGCTGTACAGGCATGTTTATGGACACGTTATCGTTTACCATGGGGCGCCACAGTATGTATCCTGGGTCTATTATTAGGTGAGTGGATTAACAGATACCTGAACTTCTGGGGTTGGACTTATTTCCCAGTAAATATCTGTTTCCCATCAAATCTGATGCCTGGTGCTATATTACTTGACGTTATCCTGATGATGTCTGGTAGCTTCACATTAACAGCAGTTCTTGGCGGTATGGCTTGGGGTTTGGTTTTCTATCCTGGTAACTGGCCTATCATCGCGCCTTTGCATATTCCTATTGAATATAATGGCATGATGTTCACCTTGGCAGATTTACAAGGATATCACTATGTAAGAACAGGTACGCCTGAGTACATCAGAATGGTTGAAAAAGGTACATTAAGAACATTT
>EU444870
GGTGACTGGGACTTCTGGTCTGACTGGAAAGACAGACGTTTGTGGGTGACAGTTGCCCCGATCGTTTCTATTACTTTTCCAGCGGCCGTTCAGGCTTGTTTATGGTTCCGCTATAAACTTCCATGGGGCGCGACAATATGTATCCTGGGCTTGTTATTAGGTGAGTGGGTTAACAGATACTTCAACTTCTGGGGATGGACATATTTCCCAGTCAATTTCCGCTTCCCTTCAAACCTGATTCCAGGTGCGATCGTATTGAATGTCGTATTACTGCTGTCTAACAGCATGACATTGACTGCGGTTGTGGGTGGTATGGCTTGGGGTCTGTTGTTCTACCCAGGTAACTGGCCGATCATCGCTCCATTACATGTTCCTGTTGAATATAATGGCATGATGTTCACACTGGCTGATTTACAAGGTTATCACTATGTAAGAACAGGTACACCTGAGTACATCAGAATGGTAGAGAAAGGGACACTGAGGACATTT
>EU444868
GGTGACTGGGATTTCTGGTCAGATTGGAAAGACAGACGCCTTTGGGTAACTGTTGCACCGATCGTTTCTATTACTTTCCCTGCTGCAGTACAAGCATGTTTGTGGGCTCGCTATCGGATCGCATGGGGCGCTACAGTCTCTATTCTTGGTCTGTTACTTGGTGAGTGGATTAACAGATATTTGAACTTCTGGGGTTGGACATATTTCCCAGTAAACATTTGTTTCCCATCTAACCTGGTTCCTGGTGCGATTTTACTTGACGTTATCCTGATGATGTCTGGTAGCTTCACATTAACAGCTGTACTTGGTGGTTTGGCATATGGTCTGATTTTCTATCCTGGCAACTGGCCAATCATCGCGCCTTTACATATTCCTATTGAATATAATGGCATGATGTTTACTTTGGCTGACTTACAAGGTTATCACTATGTAAGAACAGGTACACCTGAGTACATCAGAATGGTAGAAAAAGGTACGTTAAGAACATTT
>EU444865
GGTGACTGGGACTTCTGGGCTGACTGGAAAGACAGACGTTTGTGGGTGACAGTTGCCCCAATCGTTTCTATTACTTTCCCGGCGGCCGTTCAGGCTTGTTTATGGTTCCGCTATAAAATTCCATTTGGAGCTACACTTTGTATCCTGGGCTTGTTGTTAGGTGAGTGGGTTAACAGATACTTCAACTTCTGGGGATGGACATATTTCCCAGTCAATTTCTGCTTCCCTTCAAACCTGATGCCAGGTGCGATCGTATTAGATGTCGTATTACTGCTGTCTAACAGCATGACATTGACTGCGGTTGGGGGTGGTATGGCTTGGGGTCTGTTGTTTTACCCTGGTAACTGGCCGATCATCGCTCCATTGCATGTTCCTGTTGAATATAATGGCATGATGTTCACACTGGCTGATTTACAAGGTTATCACTATGTAAGAACGGGTACACCTGAGTACATCAGAATGGTAGAGAAAGGGACACTGAGGACATTT
>EU444864
GGTGACTGGGACTTCTGGACTGACTGGAAAGACAGACGTTTGTGGGTGACAGTTGCCCCAATCGTTTCTATTACTTTTCCTGCTGCAGTACAAGCTTGTCTATGGTGGCGTTTTCGTATACCTTGGGGAGCTACAATCTGCATACTGGGCCTGTTGTTAGGTGAGTGGGTAAACAGATACTTCAACTTCTGGGGATGGACCTACTTCCCAGTGAATTTCGTCTTCCCTTCACAACTGGTTCCAGGCGCTATATTGCTAGATGCAATATTATTGCTGTCTAACAGCATGACATTGACTGCGGTTGTAGGCGGTTTAGCTTGGGGTCTGATCTTCTACCCAGGTAACTGGCCGGTCATCGCTCCATTGCATGTTCCTGTTGAGTATAATGGCATGATGTTTACACTGGCTGATTTACAAGGTTATCACTATGTAAGAACGGGTACACCTGAGTACATCAGAATGGTAGAAAAAGGGACACTGAGAACATTC
>EU444863
GGTGACTGGGATTTCTGGGCTGACTGGAAAGACAGACGTTTGTGGGTGACAGTTGCCCCAATCGTTTCTATTACTTTTCCGGCGGCCGTTCAGGCTTGTTTATGGTTCCGCTATAAACTTCCATGGGGCGCAACAATGTGTGTCCTGGGCTTGTTGTTAGGTGAGTGGGTTAACAGATATTTCAACTTCTGGGGATGGACATATTTCCCAGTCAATTTCTGCTTCCCTTCAAACCTGGTTCCAGGTGCGATCGTATTAGATGTCGTATTAATGCTGTCTAACAGCATGACATTGACTGCGGTTGTGGGTGGTATGGCTTGGGGTCTGTTGTTCTACCCTGGTAACTGGCCGATCATCGCTCCATTACATGTTCCTGTTGAATATAACGGCATGATGTTTACTTTGGCTGATTTACAAGGTTACCACTACGTACGTACTGGTACTCCTGAGTACATCAGAATGGTTGAAAAAGGTACATTAAGAACTTTC
>EU444861
GGTGACTGGGACTTTTGGGCTGACTGGAAAGACAGACGTCTTTGGGTAACAGTTGCACCAGTCGTTTCAATCACTTTCCCTGCAGCAGTACAAGCTTGTTTATGGTGGGGATATCGTATTCCTTGGGGCGCAACTGTTTGTGTTCTAGGTCTATTATTAGGTGAGTGGGTAAACAGATATTTCAACTTCTGGGGATGGACTTACTTCCCAGTGAACTTTTGTTTCCCTTCAAATTTAGTTCCTGGTGCTATCCTGCTTGACTGCATCTTGTTGTTGTCTGGAAGTATGACTCTGACAGCGGTACTTGGTGGTTTAGGTTGGGGTTTAATTTTCTACCCAGGTAACTGGCCTATCATTGCTCCATTACATTTACCAGTTGAATATAATGGCATGATGATGACTCTGGCTGATATTCAAGGATACCACTATGTAAGAACGGGTACTCCTGAGTACATCAGAATGATCGAAAAAGGTACACTTAGAACTTTC
>EU444858
GGTGACTGGGACTTCTGGTCTGACTGGAAAGACAGACGTTTGTGGGTGACAGTTGCCCCGATCGTTTCTATTACTTTTCCAGCGGCCGTTCAGGCTTGTTTATGGTTCCGCTATAAACTTCCATGGGGCGCAACCATATGTATACTGGGCCTGTTGTTAGGTGAGTGGGTTAACAGATATTTCAACTTCTGGGGATGGACATATTTCCCAGTGAATTTCGTTTTCCCTTCAAACCTGATTCCTGGCGCTATCCTGCTTGATGTTATTTTGATGTTGTCTAACAGCATGACATTGACAGCGGTTGTAGGCGGTTTGGCTTGGGGTCTGATCTTTTACCCAGGTAACTGGCCGGTTATCGCTCCATTACACGTTCCAGTGGAATATAATGGCATGATGTTTACATTGGCCGATTTACAAGGTTACCACTATGTAAGAACGGGTACGCCTGAGTACATCAGAATGGTAGAGAAAGGGACACTGAGAACATTC
>EU444856
GGTGACTGGGATTTCTGGGCTGACTGGAAAGACAGACGTTTGTGGGTGACAGTTGCCCCAATCGTTTCTATTACTTTTCCGGCGGCCGTTCAGGCTTGTTTATGGTTCCGCTATAAACTTCCATGGGGCGCAACAATGTGTGTCCTGGGCTTGTTACTAGGTGAGTGGGTTAACAGATATTTCAACTTCTGGGGATGGACATATTTCCCAGTCAATTTCTGCTTCCCTTCAAACCTGGTTCCAGGTGCGATCGTATTAGATGTCGTATTAATGCTGTCTAACAGCATGACATTGACTGCGGTTGTGGGTGGTATGGCTTGGGGTCTGTTGTTCTACCCTGGTAACTGGCCGATCATCGCTCCATTACATGTTCCTGTTGAATATAATGGCATGATGTTCACACTGGCTGATTTACAAGGTTATCACTATGTAAGAACGGGTACACCTGAGTACATCAGAATGGTAGAGAAAGGTACACTGAGAACATTC
>EU444850
GGTGACTGGGATTTCTGGTCAGATTGGAGAGACAGACGCCTTTGGGTAACTGTTGCACCGATCGTTTCTATTACTTTTCCTGCAGCCGTGCAAGCGTGCTTGTGGGCCCGTTATCGTCTACCATGGGGCGCAACCGTAGCTATACTCGGTCTGTTGCTGGGTGGGTGGATTAACAGATACCTGAACTTCTGGGGCTGGACATATTTCCCAGTCAACATCTGTTTCCCATCTAACCTGATGCCCGGTGCGATTTTACTTGACGTCATCCTGATGTTGTCTGGTAGCTTCACATTAACTGCGGTTCTTGGTGGTTTGGCTTATGGATTGATTTTCTATCCTGGCAACTGGCCTATCATTGCGCCTTTACATATTCCTATTGAATATAACGGCATGATGTTTACTCTGGCTGATTTACAGGGTTATCACTATGTAAGAACAGGTACACCTGAGTACATCAGAATGGTGGAAAAAGGTACATTAAGAACATTC
>GU584230
GGGGACTGGGACTTCTGGTCTGACTGGAAAGACAGACGTTTATGGGTGACAGTTGCCCCGATCGTCTCTATTACTTTTCCGGCGGCCGTTCAAGCGAGTCTATGGTTCCGCTATAAACTTCCATGGGGCGCGACTGTATGTGTCCTAGGCCTGTTGTTAGGTGAGTGGGTTAACAGATATTTCAATTTCTGGGGATGGACATATTTCCCAGTGAATTTCGTTTTCCCTTCAAACCTGATTCCTGGCGCTATCCTGCTTGATGTTATTTTGATGCTGTCTAACAGTATGACATTGACAGCGGTTGTGGGCGGTTTGGCTTGGGGGCTGATCTTTTACCCAGGTAACTGGCCGATCATCGCTCCATTACACGTTCCAGTGGAATATAATGGCATGATGTTTACATTGGCCGATTTACAAGGTTACCACTATGTAAGAACGGGTACGCCTGAGTACATCAGAATGGTAGAGAAAGGGACACTGAGAACATTCGGTAAAGACGTTGCTCCG
>GU584242
GGGGACTGGGACTTCTGGTCTGACTGGAAAGACAGACGTTTATGGGTGACAGTTGCCCCGATCGTTTCTATTACTTTTCCGGCGGCCGTTCAAGCGAGTCTATGGTTCCGCTATAAACTTCCATGGGGCGCGACTGTATGTGTCCTAGGCCTGTTGTTAGGTGAGTGGGTTAACAGATATTTCAATTTCTGGGGATGGACATATTTCCCAGTGAATTTCGTTTTCCCTTCAAACCTGATTCCTGGCGCTATCCTGCTTGATGTTATTTTGATGCTGTCTAACAGTATGACATTGACAGCGGTTGTGGGCGGTTTGGCTTGGGGGCTGATCTTTTACCCAGGTAACTGGCCGATCATCGCTCCATTACACGTTCCAGTGGAATATAATGGCATGATGTTTACATTGGCCGATTTACAAGGTTACCACTATGTAAGAACGGGTACGCCTGAGTACGTCAGAATGGTAGAGAAAGGGACACTGAGAACATTCGGTAAAGACGTTGCTCCG
>GU584254
GGGGACTGGGACTTCTGGTCTGACTGGAAAGACAGACGTTTATGGGTGACAGTTGCCCCGATCGTTTCTATTACTTTTCCGGCGGCCGTTCAAGCGAGTCTATGGTTCCGCTATAAACTTCCATGGGGCGCGACTGTATGTGTCCTAGGCCTGTTGTTAGGTGAGTGGGTTAACAGATATTTCAATTTCTGGGGATGGACATATTTCCCAGTGAATTTCGTTTTCCCTTCAAACCTGATTCCTGGCGCTATCCTGCTTGATGTTATTTTGATGCTGTCTAACAGTATGACATTGACAGCGGTTGTGGGCGGTTTGGCTTGGGGGCTGATCTTTTACCCAGGTAACTGGCCGATCATCGCTCCATTACACGTTCCAGTGGAATATAATGGCATGATGTTTACATTGGCCGATTTACAAGGTTACCACTATGTAAGAACGGGTACGCCTGAGTACATCAGAATGGTAGAGAAAGGGACACTGAGAACATTCGGTAAAGACGTTGCTCCG
>GU584259
GGGGACTGGGACTTCTGGACTGACTGGAAAGACAGACGCTTGTGGGTGACAGTTGCCCCGATCGTTTCTATTACTTTTCCTGCTGCAGTACAAGCTTGTCTATGGTGGCGTTTTCGTCTGCCTTGGGGAGCTACAATCTGCGTACTGGGCCTGTTGTTAGGTGAGTGGATAAACAGATACTTCAACTTCTGGGGATGGACATATTTCCCAGTGAATTTCGTCTTCCCTTCACAATTAGTTCCAGGCGCTATCCTGCTAGATGCAATATTATTGCTGTCTAACAGCATGACATTGACTGCGGTTATTGGTGGTTTGGCTTGGGGTTTGATCTTCTACCCCGGTAACTGGCCGACCATCGCTCCATTGCATGTTCCTGTTGAATATAATGGCATGATGTTTACACTGGCTGATTTACAAGGTTACCATTATGTAAGAACAGGTACACCTGAGTACATCAGAATGGTAGAGAAAGGTACACTGAGAACATTCGGTAAAGACGTTGCTCCG
>GU584293
GGGGACTGGGACTTCTGGTCTGACTGGAAAGATAGACGTTTATGGGTAACTGTTGCACCAATCGTATCGATTACTTTCCCTGCCGCTGTTCAGGCTGTTCTTTGGGGTAGATATCGTATTGCTTGGGGCGCTACTGTTTGTGTTCTGGGTCTACTATTAGGTGAGTGGATCAACAGATACTTTAACTTCTGGGGATGGACATATTTCCCAGTAAATATCTGTTTTCCTTCAAACCTGATTCCTGGTGCGATTCTTCTTGATGTCGTCCTGATGATGTCTGGTAGTTACACACTGACAGCTGTCGTTGGTGGTTTAGGCTATGGTCTGATCTTCTACCCAGGTAACTGGCCTATCATTGCTCCGTTGCATATTCCTATTGAATATAACGGAATGATGTTCACATTGGCTGATTTACAAGGTTATCACTATGTAAGAACTGGTACACCTGAGTACATCAGAATGGTAGAGAAAGGTACGTTGAGAACTTTTGGTAAGGACGTTGCGCCG
>GU584297
GGGGACTGGGACTTCTGGTCTGACTGGAAAGATAGACGTTTATGGGTAACTGTTGCACCAATCGTATCGATTACTTTCCCTGCCGCTGTTCAGGCTGTTCTTTGGGGTAGATATCGTATTGCTTGGGGCGCTACTGTTTGTGTTCTGGGTCTACTATTAGGTGAGTGGATCAACAGATACTTTAACTTCTGGGGATGGACATATTTCCCAGTAAATATCTGTTTTCCTTCAAACCTGATTCCTGGTGCGATTCTTCTTGATGTCGTCCTGATGATGTCTGGTAGTTACACACTGACAGCTGTCGTTGGTGGTTTAGGCTATGGTCTGATCTTCTACCCAGGCAACTGGCCTATCATTGCTCCGTTGCATATTCCTATTGAATATAACGGAATGATGTTCACATTGGCTGATTTACAAGGTTATCACTATGTAAGAACTGGTACACCTGAGTACATCAGAATGGTAGAGAAAGGTACGTTGAGAACTTTTGGTAAGGACGTTGCGCCG
>EU983009
GGTGACTGGGACTTCTGGTCTGACTGGAAAGACAGACGCTTGTGGGTGACAGCTGCCCCAATCGTTTCTATTACTTTTCCAGCGGCCGTTCAGGCTTGTTTATGGTTCCGCTATAAACTTCCATTTGGCGCGACAGTATGTATCCTGGGCTTGTTGTTAGGTGAGTGGGTTAACAGATATTTCAACTTCTGGGGATGGACATATTTCCCAGTCAATTTCTGCTTCCCTTCAAACCTGATGCCAGGTGCGATCGTATTAGATGTCGTATTATTGCTGTCTAACAGCATGACATTGACTGCGGTTGTCGGTGGTATGGCTTGGGGTCTGTTGTTTTACCCTGGTAACTGGCCGATCATCGCTCCATTACATGTTCCTGTTGAATATAATGGCATGATGTTCACACTGGCTGATTTACAAGGTTATCACTATGTAAGAACGGGTACACCTGAGTACATCAGAATGGTAGAGAAAGGGACACTGAGAACATTCGGTAAAGACGTTGCTCCTGTATC
>JX648580
GGGGACTGGGACTTCTGGTCCGATTGGAAAGATAGACGTTTGTGGGTAACCGTGGCCCCGATCGTTTCTATTACTTTCCCTGCGGCAATCCAAGCCTGTTTGTGGGGCCGCTATCGTCTGCCCTGGGGCGCGACAATCGCTGTTCTAGGTTTGTTGCTGGGTGAATGGGTTAACAGATATTTCAACTTCTGGGGATGGACCTATTTCCCGGTTAATATCTGCTTCCCGTCAAACCTGATGCCGGGCGCTATTATTTTGGACGTTGTTCTGATGTTGTCTAACAGCTACACCCTGACTGCCGTTGTTGGCGGTATGGGTTGGGGTTTGATCTTCTATCCGGGTAACTGGCCAATTATCGCACCTTTACACGTTCCTGTTGAATACAACGGTATGATGATGACTTTGGCTGACTTGCAAGGTTATCACTATGTAAGAACAGGTACACCTGAGTACATCAGAATGGTTGAAAAAGGTACATTGAGAACCTTCGGTAAGGACGTTGCGCCGG
>AF182492
GCTGACTGGAAAGACCGTCGTCTATGGGTAACAGTCGCACCAATCGTTTCTATTACTTTTCCTGCAGCTGTACAAGCTAGCTTATGGGGTCGCTATCGTATACCTTTCGAGGCTACTGTAGCTATTCTTGGGCTGCTGTTCGGCGAATGGGTTAACAGATACTTCAACTTCTGGGGTTGGACATACTTCCCTATGAATTTCGTATGGCCTTCAAACCTGGTTCCAGGCGCTATTCTCCTGGACGTGATATTGCTGCTGTCTAACAGCTATACATTGACAGCTGTAGTTGGTGGATTAGGCTATGGTCTGATCTTCTATCCTGGCAATTGGCCTATGGTTGCGCCATTGCATATTCCTGTTGAATACAACGGCATGATGATGACACTGGCTGATTTGCAGGGTTATCACTATGTAAGAACAGGTACATCTGAATACATCAGAATGGTAGAAAAAGGTACATTGAGAACATTC
>AF182484
ACTGACTGGAAAGACCGTCGTCTTTGGGTGACTGTAGCACCAATCGTTTCTATTACTTTCCCGGCTGCTGTACAGGCTAGCTTGTGGGGACGCTATCGTATTCCTTTTGGGGCTACTGTGAGTGTTCTCGGTTTGCTGTTCGGTGAATGGGTTAACAGATACTTCAACTTCTGGGGTTGGACATACTTCCCTATGAATTTTGTATGGCCATCAAACCTGGCTCCAGGCGCTATTCTTCTGGACGTTATACTGCTGTTGTCTAACAGCTATACACTGACAGCGGTTGTTGGCGGTTTGGGCTACGGTCTGATCTTCTATCCTGGCAATTGGCCTATGGTTGCGCCATTGCATATTCCTGTTGAATACAACGGCATGATGATGACACTGGCTGACTTGCAGGGTTATCACTATGTTAGAACAGGTACACCTGAATACATCAGAATGGTAGAACAAGGTACATTGAGAACTTTC
>AY354043
GGAGACTGGGACTTCTGGTCAGACTGGAAAGACAGACGTCTTTGGGTAACAGTTGCACCTATCGTAGCTATTACATTCCCTGCTGCAGTTCAAGCGTGTGTTTGGGGGCGTTATCGTCTTCCTTGGGGCGCTACAATACGCATCTTAGGTTTGTTGTTCGGTGAGTGGATCAATAGATATTTCAACTTTTGGGGTTGGACATATTTCCCAATTAATATCTGTTTCCCATCAAACTTAGTACCTGGCGCAATATTGCTTGACGTAATATTAATGTTGTCTGGTAGCTATACATTAACTGCTGTAATTGGTGGTTTAAGTTTTGGTTTGATTTTCTACCCAGGTAACTGGCCAATCATTGCTCCTTTACATGTTCCTGTTGAATACAACGGCATGATGATGACATTAGCTGACTTGTCAGGTTATCACTATGTAAGAACAGGTACTCCAGAGTACATTAGAATGGTTGAGAAAGGTACATTAAGAACATTCGGTAAAGACGTTGCTCCG
>EF623625
GGGGACTGGGACTTCTGGACAGATTGGAAAGACCGTCGTCTTTGGGTGACTGTTGCTCCTATCGTTTCAATCACTTTTCCTGCAGCTGTACAGGCTAGCTTGTGGGGTCGTTATCGTATACCTTTCGGCGCAACTGTCTGTGTTTTAGGACTGTTATTTGGTGAGTGGGTTAACAGATACTTCAATTTCTGGGGTTGGACATACTTCCCTATGAACTTTGTATGGCCTTCAAACCTGGTTCCAGGTGCAATTATTCTTGATGTTGTACTGATGATGTCTGGTAGTTATACACTGACAGCAGTACTAGGCGGCATGGGCTGGGGTTTGATCTTCTATCCTGGTAACTGGCCAATGGTTGCTCCATTGCATATTCCTGTTGAATACAACGGCATGATGTTCACCTTGGCTGATTTGCAAGGTTACCACTATGTTAGAACAGGTACACCTGAGTACATCAGAATGGTAGAAAAAGGTACATTAAGAACATTCGGTAAAGACGTTGCTCCAGTATCAGCCTTCTTCTCCGCCTTC
>EF623627
GGTGACTGGGACTTCTGGACAGATTGGAAAGACCGTCGTCTTTGGGTGACTGTTGCTCCTATCGTTTCAATCACTTTTCCTGTAGCTGTACAGGCTTGCTTGTGGGGTCGTTATCGTATACCTTTCGGCGCAACTGTCTGTGTTTTAGGACTGTTATTTGGTGAGTGGGTTAACAGATACTTCAATTTCTGGGGTTGGACATACTTCCCTATGAACTTTGTATGGCCTTCAAACCTGGTTCCAGGTGCAATTATTCTTGATGTTGTACTGATGATGTCTGGTAGTTATACACTGACAGCAGTACTAGGCGGCATGGGCTGGGGTTTGATCTTCTATCCTGGTAACTGGCCAATGGTTGCTCCATTGCATATTCCTGTTGAATACAACGGCATGATGTTCACCTTGGCTGATTTGCAAGGTTACCACTATGTTAGAACAGGTACACCTGAGTACATCAGAATGGTAGAAAAAGGTACATTAAGAACATTCGGTAAAGACGTTGCTCCAGTATCAGCCTTCTTCTCTGCGTTC
>EF623637
GGGGACTGGGACTTCTGGACAGATTGGAAAGACCGTCGTCTTTGGGTGACTGTTGCTCCTATCGTTTCAATCACTTTTCCTGCAGCTGTACAGGCTTGCTTGTGGGGTCGTTATCGTATACCTTTCGGCGCAACTGTCTGTGTTTTAGGACTGTTATTTGGTGAGTGGGTTAACAGATACTTCAATTTCTGGGGTTGGACATACTTCCCTATGAACTTTGTATGGCCTTCAAACCTGGTTCCAGGTGCAATTATTCTTGATGTTGTACTGATGATGTCTGGTAGTTATACACTGACAGCAGTACTAGGCGGCATGGGCTGGGGTTTGATCTTCTATCCTGGTAACTGGCCAATGGTTGCTCCATTGCATATTCCTGTTGAATACAACGGCATGATGTTCACCTTGGCTGATTTGCAAGGTTACCACTATGTTAGAACAGGTACACCTGAGTACATCAGAATGGTAGAAAAAGGTACATTAAGAACATTCGGTAAAGACGTTGCTCCAGTATCAGCGTTCTTCTCCGCCTTC
>EF623642
GGAGACTGGGACTTCTGGACAGATTGGAAAGACCGTCGTCTTTGGGTGACTGTTGCTCCTATCGTTTCAATCACTTTTCCTGCAGCTGTACAGGCTTGCTTGTGGGGTCGTTATCGTATACCTTTCGGCGCAACTGTCTGTGTTTTAGGACTGTTATTTGGTGAGTGGGTTAACAGATACTTCAATTTCTGGGGTTGGACATACTTCCCTATGAACTTTGTATGGCCTTCAAACCTGGTTCCAGGTGCAATTATTCTTGATGTTGTACTGATGATGTCTGGTAGTTATACACTGACAGCAGTACTAGGCGGCATGGGCTGGGGTTTGATCCTCTATCCTGGTAACTGGCCAATGGTTGCTCCATTGCATATTCCTGTTGAATACAACGGCATGATGTTCACCTTGGCTGATTTGCAAGGTTACCACTATGTTAGAACAGGTACACCTGAGTACATCAGAATGGTAGAAAAAGGTACATTAAGAACATTCGGTAAAGACGTTGCTCCAGTATCAGCCTTCTTCTCCGCCTTC
>EF623644
GGGGACTGGGACTTCTGGACAGATTGGAAAGACCGTCGTCTTTGGGTGACTGTTGCTCCTATCGTTTCAATCACTTCTCCTGCAGCTGTACAGGCTTGCTTGTGGGGTCGTTATCGTATACCTTTCGGCGCAACTGTCTGTGTTTTAGGACTGTTATTTGGTGAGTGGGTTAACAGATACTTCAATTTCTGGGGTTGGACATACTTCCCTATGAACTTTGTATGGCCTTCAAACCTGGTTCCAGGTGCAATTATTCTTGATGTTGTACTGATGATGTCTGGTAGTTATACACTGACAGCAGTACTAGGCGGCATGGGCTGGGGTTTGATCTTCTATCCTGGTAACTGGCCAATGGTTGCTCCATTGCATATTCCTGTTGAATACAACGGCATGATGTTCACCTTGGCTGATTTGCAAGGTTACCACTATGTTAGAACAGGTACACCTGAGTACATCAGAATGGTAGAAAAAGGTACATTAAGAACATTCGGTAAAGACGTTGCTCCAGTATCAGCGTTCTTCTCCGCCTTC
>EF623646
GGGGACTGGGACTTCTGGACAGATTGGAAAGACCGTCGTCTTTGGGTGACTGTTGCTCCTATCGTTTCAATCACTTTTCCTGCAGCTGTACAGGCTTGCTTGTGGGGTCGTTATCGTATACCTTTCGGCGCAACTGTCTGTGTTTTAGGACTGTTATTTGGTGAGTGGGTTAACAGATACTTCAATTTCTGGGGTTGGACATACTTCCCTATGAACTTTGTATGGCCTTCAAACCTGGTTCCAGGTGCAATTATTCTTGATGTTGTACTGATGATGTTTGGTAGTTATACACTGACAGCAGTACTAGGCGGCATGGGCTGGGGTTTGATCTTCTATCCTGGTAACTGGCCAATGGTTGCTCCATTGCATATTCCTGTTGAATACAACGGCATGATGTTCACCTTGGCTGATTTGCAAGGTTACCACTATGTTAGAACAGGTACACCTGAGTACATCAGAATGGTAGAAAAAGGTACATTAAGAACATTCGGTAAAGACGTTGCTCCAGTATCAGCCTTCTTCTCCGCGTTC
>EF623656
GGGGACTGGGACTTCTGGACAGATTGGAAAGACCGTCGTCTTTGGGTGACTGTTGCTCCTATCGTTTCAATCACTTTTCCTGCAGCTGTACAGGCTTGCTTGTGGGGTCGTTATCGTATACCTTTCGGCGCAACTGTCTGTGTTTTAGGACTGTTATTTGGTGAGTGGGTTAACAGATACTTCAATTTCTGGGGTTGGACATACTTCCCTATGAACTTTGTATGGCCTTCAAACCTGGTTCCAGGTGCAGTTATTCTTGATGTTGTACTGATGATGTCTGGTAGTTATACACTGACAGCAGTACTAGGCGGCATGGGCTGGGGTTTGATCTTCTATCCTGGTAACTGGCCAATGGTTGCTCCATCGCATATTCCTGTTGAATACAACGGCATGATGTTCACCTTGGCTGATTTGCAAGGTTACCACTATGTTAGAACAGGTACACCTGAGTACATCAGAATGGTAGAAAAAGGTACATTAAGAACATTCGGTAAAGACGTTGCTCCAGTATCAGCGTTCTTCTCAGCCTTC
>EF623657
GGGGACTGGGACTTCTGGACAGATTGGAAAGACCGTCGTCTTTGGGTGACTGTTGCTCCTATCGTTTCAATCACTTTTCCTGCAGCTGTACAGGCTTGCTTGTGGGGTCGTTATCGTATACCTTTCGGCGCAACTGTCTGTGTTTTAGGACTGTTATTTGGTGAGTGGGTTAACAGATACTTCAATTTCTGGGGTTGGACATACTTCCCTATGAACTTTGTATGGCCTTCAAACCTGGTTCCAGGTGCAATTATTCTTGATGTTGTACTGATGATGTCTGGTAGTTATACACTGACAGCAGTACTAGGCGGCATGGGCTGGGGTTTGATCTTCTATCCTGGTAACTGGCCAATGGTTGCTCCATTGCATATTCCTGTTGAATACGACGGCATGATGTTCACCTTGGCTGATTTGCAAGGTTACCACTATGTTAGAACAGGTACACCTGAGTACATCAGAATGGTAGAAAAAGGTACATTAAGAACATTCGGTAAAGACGTTGCTCCAGTATCAGCCTTCTTCTCCGCGTTC
>EF623662
GGAGACTGGGACTTCTGGGCAGATTGGAAAGACCGTCGCCTTTGGGTGACTGTTGCTCCTATCGTTTCAATCACTTTTCCTGCAGCTGTACAGGCTTGCTTGTGGGGTCGTTATCGTATACCTTTCGGCGCAACTGTCTGTGTTTTGGGACTGTTGTTTGGTGAGTGGGTTAACAGATACTTCAATTTCTGGGGTTGGACATACTTCCCTATGAACTTTGTATGGCCTTCAAACCTGGTTCCAGGTGCAATTATTCTTGATGTTGTACTGATGATGTCTGGTAGTTATACACTAACAGCAGTAGTCGGAGGCATGGGCTGGGGTTTGATCTTCTATCCTGGTAACTGGCCAATGGTTGCTCCATTGCATATTCCTGTTGAATACAACGGCATGATGTTCACCTTGGCTGATTTGCAAGGTTACCACTATGTTAGAACAGGTACACCTGAGTACATCAGAATGGTAGAAAAAGGTACATTAAGAACATTCGGTAAAGACGTTGCTCCAGTATCAGCGTTCTTCTCGGCGTTC
>AB276028
TCTGACTGGAAAGACAGACGTTTATGGGTAACAGTATGTCCTATCGTAGCGATTACATTCCCTGCAGCAGTTCAAGCGGTTCTATGGACTCGTTACAGAATTGCATGGGGCGCTACAGTTTCTATCCTAGGTTTACTATTTGGTGAGTGGATTAACAGATACTTCAACTTCTGGGGCTGGACTTATTTCCCTATGAACTTTGTATTCCCTGCTAACTTCGTCCCAAGTGCAATCTTCCTTGACACTGTATTAGTACTATCAAATAGCTTCACTTTGACAGCTATCGCTGGTGGTATGGGTTGGGGTTTATTGTTCTACCCATCTAACTGGCCTATCATTGCACCTTTACATTTACCTGTTGAGTACAACGGCATGATGTTTACTGTTGCTGATTTATCTGGATACCACTATGTAAGAACTGGTACTCCTGAGTACATCAGAATGGTAGAAAAAGGTACTTTGAGAACTTTT
>AB276027
TCTGACTGGAAAGACAGACGTTTATGGGTAACAGTATGTCCTATCGTAGGTATTACATTCCCTGCAGCAGTTCAAGCGGTTCTATGGACTCGTTATAGAATTGCATGGGGCGCTACAGTGTCTATCTTAGGTCTATTGTTCGGTGAGTGGATTAACAGATACTTCAACTTCTGGGGCTGGACATACTTCCCTATGAACTTTGTATTCCCTGCTAACTTCATTCCTAGCGCAATCTTTCTTGATTGTGTACTAGTACTATCAAATAGCTTCACTTTGACAGCTATCGCTGGTGGTATGGGTTGGGGATTGTTGTTCTACCCATCTAACTGGCCTATCATTGCACCTTTACATCTACCTGTTGAATACAACGGCATGATGTTTACTGTTGCTGATTTATCTGGTTACCACTATGTAAGAACTGGTACTCCTGAGTACATCAGAATGGTAGAAAAAGGTACTTTGAGAACTTTT
>AB261621
GGTGACTGGGACTTCTGGACAGATTGGAAAGACCGTCGTCTTTGGGTGACCGTTGCTCCTATCGTTTCAATCACTTTTCCTGCAGCTGTACAGGCTTGCTTGTGGGGTCGTTATCGTATCCCATTCGGCGCGACTGTTTGTGTCTTAGGACTGTTGTTTGGTGAATGGATTAACAGATACTTCAATTTCTGGGGTTGGACATACTTCCCTATGAACTTTGTATGGCCATCAAACCTGGTTCCAGGTGCAATTATTCTGGATGTTGTTCTGATGATGTCTGGAAGTTATACACTGACAGCAGTTGTCGGCGGCATGGGCTGGGGTTTGATCTTCTATCCTGGTAACTGGCCAATGGTTGCTCCATTGCATCTTCCTGTTGAATACAACGGCATGATGTTTACCTTGGCTGATTTGCAAGGTTATCACTATGTAAGAACAGGTACACCTGAGTACATCAGAATGATAGAAAAAGGTACATTAAGAACATTCGGTAAGGACGTTGCTCCGG
>DQ514650
TGGAAGACGTCGCCTTTGGGTGACTGTTGCTCCTATCGTTTCTATCACTTTCCCTGCAGCTGTACAGGCTTGCTTATGGGGTCGTTATCGTATACCTTTCGGCGCGACTGTCTGTGTATTAGGACTGTTGTTTGGCGAATGGATTAACAGATACTTCAATTTCTGGGGTTGGACATACTTCCCAATGAACTTTGTATGGCCATCAAACCTGGTTCCAGGCGCAATTATTCTGGACGTAGTATTGATGATGTCTGGAAGTTATACACTGACAGCAGTTGTTGGCGGCATGGGCTGGGGTTTGATCTTCTATCCTGGTAACTGGCCAATGGTTGCTCCATTGCATATTCCTGTTGAATACAACGGCATGATGTTCACCTTGGCTGATTTGCAAGGTTATCACTATGTTAGAACAGGTACACCCGAGTACATCAGAATGGTAGAAAAAGGTACATTAAGAACATTCGGTAAAGACGTTGCGCCGGAAGGGCGAATTCA
>DQ514639
TGGAGATCGTCGTCTTTGGGTGACTGTTGCTCCTATCGTCTCAATCACTTTTCCTGCAGCTGTACAGGCTTGCTTGTGGGGTCGTTATCGTATACCTTTCGGCGTAACTGTTTGTGTTTTAGGACTGTTGTTTGGCGAATGGGTTAACAGATATTTCAATTTCTGGGGTTGGACATACTTCCCAATGAACTTTGTATGGCCATCAAACCTGGTTCCAGGCGCAATTCTTCTGGATGTTGTTTTGATGATGTCTGGAAGTTATACACTGACAGCAGTTGTCGGCGGCATGGGCTGGGGTTTGATCTTCTATCCTGGTAACTGGCCAATGGTTGCTCCATTGCATATTCCTGTTGAATACAACGGCATGATGTTCACCTTGGCTGATTTGCAAGGTTATCACTATGTTAGAACAGGTACACCTGAGTACATCAGAATGGTAGAAAAAGGTACATTAAGAACATTCGGTAAAGACGTTGCTCCGGAAGGGCG
>DQ514622
TCGTCTTTGGGTGACTGTTGCTCCTATCGTTTCAATCACTTTTCCTGCAGCTGTACAGGCTTGCTTGTGGGGTCGTTATCGTATCCCATTCGGCGCGACTGTTTGTGTCTTAGGACTGTTGTTTGGTGAATGGATTAACAGATACTTCAATTTCTGGGGTTGGACATACTTCCCTATGAACTTTGTATGGCCATCAAACCTGGTTCCAGGTGCAATTCTTCTGGATGTTGTTCTGATGATGTCTGGAAGTTATACGCTGACTGCAGTTGTCGGCGGCATGGGCTGGGGATTGATCTTCTATCCTGGTAACTGGCCAATGGTTGCTCCATTGCATATTCCTGTTGAATACAACGGCATGATGTTCACCTTGGCTGATGTGCAAGGTTATCACTATGTTAGAACAGGTACACCTGAGTACATCAGAATGGTAGAAAAAGGTACATTAAGAACATTCGGTAAAGACGTTGCTCCGGAAGGGCG
>DQ518569
CGTCGTCTTTGGGTGACCGTTGCTCCAATCGTTTCAATCACTTTTCCAGCAGCTGTACAGGCTTGCTTGTGGGGTCGTTATCGTATACCTTTCGGCGCAACTGTCTGTGTTTTAGGACTGTTGTTTGGCGAATGGGTTAACAGATACTTCAATTTCTGGGGTTGGACATACTTCCCAATGAACTTTGTATGGCCATCAAACCTGGTTCCAGGTGCAATTATCCTGGATGTTGTTTTGATGATGTCTGGAAGTTATACACTGACAGCAGTTGTCGGCGGCATGGGCTGGGGTTTGATCTTTTATCCTGGTAACTGGCCAATGGTTGCTCCATTGCATATTCCTATTGAGTACAACGGCATGATGTTCACCTTGGCTGATTTACAAAATTATCACTATATAAAAACAAATACACCTGAATACATCAGAATGGTAGAAAAAGGTACATTAAGAACATTCGGTAAAGACGTTGCGCCGAAGGGCG
>EU417553
GCTGACTGGAAAGACAGACGTCTTTGGGTAACAGTTTGTCCTATCGTTGCTATTACTTTCCCTGCAGCTGTACAAGCGGTTCTTTGGTCTCGCTATCGTATCGCTTGGGGCGCAACCGTCTCTGTATTAGGTTTATTGTTCGGTGAGTGGGTCAACAGATACTTCAACTTCTGGGGTTGGACATACTTTCCAATGAACTTCGTATGGCCTGCAAACTTCATCCCAAGTGCAATTTTCTTGGATTGTGTCTTGTTATTATCAAACAGCTTCACACTGACAGCTATCGTTGGCGGTATGGGCTGGGGCTTAATTTTCTACCCATCTAACTGGCCAATGACAGCGCCATTGCATTTACCTATCGAATATAACGGTATGATGTTTACAGTTGCTGACTTGTCTGGTTACTTCTATGTTAGAACTGGTACTCCTGAGTACATCAGAATGGTAGAAAAAGGCACATTGAGAACATT
>EU417492
TCAGACTGGAAAGACAGACGTCTATGGGTAACAGTAGCACCAATCGTCTCTATTACTTTTCCTGCTGCAGTACAAGCTTCAATATGGGGACGTTATCGTTTACCATGGGGCGCAACAGTATCTGTATTAGGTCTGTTGTTCGGTGAGTGGATTAACAGATATTTCAACTTTTGGGGTTGGACATATTTCCCAATGAATATTTGTTTTCCATCAAACTTAGTTCCAGGCGCAATTTTACTTGACGTTATCTTGATGTTGTCAAACAGCTACACATTGACAGCTATCGTTGGTGGATTGGGTTATGGTTTGATTTTTTACCCAGGTAACTGGCCAATTATTGCTCCTTTACATGTTCCTGTTGAGTATAACGGCATGATGATGACATTAGCGGATTTGCAAGGTTATCACTATGTTAGAACTGGTACTCCAGAGTACATCAGAATGGTTGAGAAAGGTACATTAAGAACCTT
>EU417496
ACAGACTGGAAAGACCGTCGTCTTTGGGTGACTGTTGCTCCTATCGTTTCCATTACTTTTCCTGCAGCTGTACAGGCTAGCCTGTGGGGGCGCTATCGTATTCCTTTCGGAGCTACTGTTAGTGTTCTGGGTCTTCTGTTCGGTGAATGGATCAACAGATATTTCAACTTCTGGGGATGGACATACTTCCCTATGAATTTCGTTTGGCCATCAAACCTCGTTCCAGGAGCGATAATTCTGGATGTTGTGTTGATGTTGTCCAATAGCTATACACTGACCGCGGTTGTTGGTGGTATGGGCTATGGTCTAATCTTCTATCCTGGCAACTGGCCAATGGTTGCTCCATTGCATATTCCTGTTGAATACAACGGCATGATGATGACACTGGCTGACTTGCAGGGTTATCACTATGTTAGAACAGGTACACCTGAGTACATCAGAATGGTAGAGAAAGGTACATTGAGAACATT
>EU417482
GCGGACTGGAAAGACAGACGTCTGTGGGTTACGGTTTGTCCTATTGTCGCCATCACTTTCCCAGCGGCAGTACAAGCTTCATTATGGGGACGCTATCGTATACCTTGGGGAGCTACAGTCTGCGTACTGGGTCTGTTATTTGGTGAATGGATCAACAGATATTTCAATTTCTGGGGATGGACATATTTCCCGGTAAATTTTGTATTCCCGGCAAACTTTGTACCTGGAGCAATCCTGCTTGACGTAATTTTGATGATGTCAGGTAGCTATACATTGACAGCCGTTGTCGGTGGATTGGGCTGGGGTTTGATCTTCTATCCGGGTAACTGGAACATCATTGCTCCATTACATATCCCTGTTGAATATAATGGCATGATGTTTACATTAGCTGATTTGCAAGGTTACCACTATGTGAGAACAGGTACACCTGAATATATCAGAATGGTAGAAAAAGGAACATTGAGAACATT
>EU417479
TCCGATTGGAAAGACAGACGTTTGTGGGTAACTGTTTGCCCTATCGTTGCTATTACATTTCCAGCAGCTGTACAAGCGAGCCTGTGGTGGCGTTATAGAGTTCCATGGGGCGCAACCATCTGCATCTTGGGTCTATTGTTTGGTGAGTGGATTAACAGATACTTCAACTTCTGGGGATGGACATATTTCCCAGTTAACTTTGTATTCCCTGCTAACTTTGTTCCTGGTGCAATCTTACTCGACGTTATATTAATGCTGTCTAACAGCATGACATTGACTGCGGTAGTTGGTGGCTTGGGCTGGGGATTGATTTTCTATCCTGGTAACTGGCCAATCATCGCTCCATTACATATTCCTGTTGAATATAATGGCATGATGTTTACTCTGGCTGACTTGCAAGGTTATCACTATGTAAGAACAGGTACTCCTGAGTACATCAGAATGGTAGAAAAAGGTACACTGAGAACATT
>EU444875
GGTGACTGGGATTTCTGGTCTGACTGGAAAGACAGACGTTTATGGGTAACAGTATGTCCTATCGTTGCTATAACTTTTCCTGCAGCCGTTCAAGCGGTTCTATGGATGCGTTATAAAATCGCATGGGGCGCTACAGTTTCTATCCTAGGTTTACTATTTGGTGAGTGGATTAACAGATACTTCAACTTCTGGGGCTGGACTTATTTCCCTATGAACTTTGTATTCCCTGCTAACTTCATTCCTAGCGCAATCTTTCTTGATTGTGTACTAGTACTATCAAATAGCTTCACTTTGACAGCTATCGCTGGTGGTATGGGTTGGGGATTGTTGTTCTACCCATCTAACTGGCCTATCATTGCACCTTTACATCTACCTGTTGAATACAACGGCATGATGTTTACTGTTGCTGATTTATCTGGTTACCACTATGTAAGAACTGGTACTCCTGAGTACATCAGAATGGTAGAAAAAGGTACTTTGAGAACTTTT
>EU444873
GGAGACTGGGATTTCTGGGCTGACTGGAAAGACAGACGTCTTTGGGTAACAGTTTGTCCTATCGTTGCTATTACATTCCCAGCGGCTGTTCAAGCTTGCTTATGGGCACGTTATCGTATCGCTTGGGGCGCAACTGTCTCAATCTTAGGTTTACTCTTCGGTGAGTGGATCAACAGATACTTCAACTTCTGGGGTTGGACATACTTTCCAATGAACTTTGTATGGCCTGCTACTTTCATTCCAAGTGCAATTTTCTTGGATTGTGTATTAGTACTTTCAAACAGCTTCACACTGACAGCGATTGTTGGCGGTATGGGCTGGGGTCTTTTGTTCTACCCATCTAACTGGCCTATGACAGCTCCACTGCATTTACCTATTGAGTACAATGGTATGATGTTTACTGTAGCTGATCTTTCAGGTTACTTATATGTTAGAACAGGTACACCTGAGTACATCAGAATGGTAGAAAAAGGCACATTGAGAACATAT
>EU444852
GGTGACTGGGATTTCTGGACAGATTGGAAAGATCGTCGCCTTTGGGTGACTGTTGCTCCTATCGTTTCAATCACTTTCCCTGCAGCTGTACAGGCTTGCTTGTGGGGTCGTTATCGTATACCTTTCGGCGCAACTGTTTGTGTATTAGGACTGTTGTTTGGCGAATGGGTTAACAGATACTTCAACTTCTGGGGTTGGACATGCTTCCCAATGAACTTTGTATGGCCATCAAACCTGGTTCCAGGCGCAATTATCCTGGATGTTGTTTTGATGATGTCTGGAAGTTATACACTGACAGCTGTTGTCGGCGGTATGGGTTGGGGTTTGATCTTCTATCCTGGTAACTGGCCAACGGTTGCTCCATTGCATATTCCTGTTGAATACAACGGCATGATGTTCACCTTGGCTGATTTGCAAGGTTATCACTATGTTAGAACAGGTACACCTGAGTACATCAGAATGGTAGAGAAAGGTACATTAAGAACATTC
>EU444844
TCTGACTGGAAAGACAGACGTCTATGGGTAACAGTATGTCCTGTCGTTGCTATAACTTTTCCTGCAGCCGTTCAAGCGGTTCTATGGATGCGTTATAAAATCGCATGGGGCGCTACAGTCTCTATCCTAGGTTTACTATTTGGTGAGTGGATTAACAGGTACTTCAACTTCTGGGGCTGGACTTATTTCCCTATGAACTTTGTATTCCCTGCTAACTTCATTCCTAGCGCAATCTTCCTTGACTGTGTATTAGTACTATCAAATAGCTTCACTTTGACAGCTATCGCTGGTGGTATGGGTTGGGGTTTATTGTTCTACCCATCTAACTGGCCTATCATTGCACCTTTACATTTACCTGTTGAGTACAACAGCATGATGTTTACTGTTGCTGATTTATCTGGATACCACTATGTAAGAACTGGTACTCCTGAGTACATCAGAATGGTAGAAAAAGGTACTTTGAGAACTTTT
>EU444842
ACAGATTGGAAAGATCGTCGTCTTTGGGTGACTGTTGCTCCTATCGTTTCAATCACTTTCCCTGCAGCTGTACAAGCTAGCTTGTGGGGTCGTTATCGTATACCTTTCGGCGCAACTGTTTGTGTATTAGGACTGTTGTTTGGCGAATGGATTAACAGATACTTCAACTTCTGGGGTTGGACATACTTCCCAATGAACTTTGTATGGCCATCAAACCTGGTTCCAGGCGCAATTATTCTGGATGTTGTTTTGATGATGTCTGGAAGTTATACACTGACAGCTGTTGTCGGCGGTATGGGTTGGGGCTTGATCTTCTATCCTGGTAACTGGCCAATGGTTGCTCCATTGCATATTCCTGTTGAATACAACGGCATGATGTTCACCTTGGCTGATTTGCAAGGTTATCACTATGTTAGAACAGGTACACCTGAGTACATCAGAATGGTAGAGAAAGGTACATTAAGAACATAC
>EU444840
TCTGACTGGAAAGACAGACGTTTATGGGTAACAGTATGTCCTATCGTAGCTATTACTTTCCCTGCAGCTGTACAAGCGGTCTTATGGACTCGTTACAGAATTGCATGGGGCGCTACAGTTTCTATCTTAGGTCTATTGTTTGGTGAGTGGATTAACAGATACTTCAACTTCTGGGGCTGGACTTACTTCCCTATGAACTTTGTATTCCCTGCTAACTTCATTCCTAGCGCAATCTTTCTTGATTGTGTACTAGTACTATCAAATAGCTTCACTTTGACAGCTATCGCTGGTGGTATGGGTTGGGGATTGTTGTTCTACCCATCTAACTGGCCTATCATTGCACCTTTACATCTACCTGTTGAATACAACGGCATGATGTTTACTGTTGCTGATTTATCTGGTTACCATTGCGTAAGAACTGGTACTCCTGAGTATATCAGAATGGTAGAAAAAGGTACCTTGAGAACTTTT
>EU444838
ACAGATTGGAAAGATCGTCGTCTTTGGGTGACTGTTGCTCCTATCGTTTCAATCACTTTCCCTGCAGCCGTACAAGCTAGCTTGTGGAGTCGTTATCGTATACCTTTCGGCGCAACTGTTTGTGTATTAGGACTGTTGTTTGGCGAATGGATTAACAGATACTTCAACTTCTGGGGTTGGACATACTTCCCAATGAACTTTGTATGGCCATCAAACCTGGTTCCAGGCGCAATTATTCTGGATGTTGTTTTGATGATGTCTGGAAGTTATACACTGACAGCTGTTGTCGGCGGTATGGGTTGGGGCTTGATCTTCTATCCTGGTAACTGGCCAATGGTTGCTCCATTGCATATTCCTGTTGAATACAACGGCATGATGTTCACCTTGGCTGATTTGCAAGGTTATCACTATGTTAGAACAGGTACACCTGAGTACATCAGAATGGTAGAGAAAGGTACATTAAGAACATTC
>FM165452
GGGGACTGGGACTTCTGGTCTGACTGGAAAGATAGACGTCTTTGGGTAACCGTTTGTCCTATCGTGGCAATTACTTTCCCTGCAGCAGTACAAGCGGTCTTATGGGCTCGCTATCGTATCGCATGGGGCGCTACCGTATCTATTCTGGGTTTGCTCTTCGGTGAGTGGATCAACAGATACTTCAACTTCTGGGGTTGGACATACTTCCCTATGAACTTCGTATTCCCTGCTAACTTCATTCCAAGTGCGATTTTTCTGGATTGTGTGTTAGTTCTGTCTAACAGCTTTACCCTGACTGCTATTGTTGGTGGTATGGGTTGGGGTTTACTGTTCTACCCATCTAACTGGCCTATCATCGCGCCACTGCATTTACCTGCAGAATACAACGGCATGATGTTTACTTTGGCTGATTTGTCAGGTTACTACTATGTTAGAACGGGTACTCCTGAGTACATCAGAATGGTAGAAAAGGGCACATTAAGAACTTTTGGTAAGGACGTTGCGCCGG
>FN650314
GGGGACTGGGACTTCTGGGCTGACTGGAAAGACNGACGTCTATGGGTAACTGTTTGTCCTATCGTGGCAATTACTTTCCCTGCAGCAGTACAAGCTTGCCTATGGGCTCGCTATCGTATCGCTTGGGGCGCTACAGTATCTATCTTAGGTTTACTCTTAGGTGAGTGGATCAACAGATATTTCAACTTCTGGGGTTGGACATACTTCCCTATGAACTTCGTATTCCCAGCTACTTTCATTCCTAGTGCGATTTTCTTGGATTGTGTATTAGTATTATCAAACAGCTTCACACTGACAGCTATTGTTGGCGGTATGGGCTGGGGTTTACTGTTCTACCCATCTAACTGGCCTATGATCGCGCCACTGCATTTACCTGCAGAATATAACGGCATGATGTTTACTTTGGCTGATTTATCAGGTTACTTCTATGTAAGAACAGGTACACCTGAGTACATCAGAATGGTAGAAAAAGGCACATTGAGAACTTTTGGTAAAGACGTTGCGCCGGA
>FN650310
GGGGACTGGGACTTCTGGTCTGACTGGAAAGACAGACGTCTTTGGGTAACAGTTTGTCCTATCGTGGCAATCACTTTCCCTGCAGCAGTACACGCTTGCCTATGGGCTCGCTACCGTATCGCTTGGGGCGCGACCGTATCTATCTTAGGTTTACTCTTCGGTGAGTGGATCAACAGATACTTCAACTTCTGGGGTTGGACATACTTCCCTATGAACTTCGTATTCCCAGCTACATTCATTCCAAGTGCAATTTTCTTGGATTGTGTATTAGTATTGTCAAACAGCTTCACATTGACAGCTATCGTTGGTGGTATGGGTTGGGGTTTAATGTTCTACCCAAGTAACTGGCCTATGATCGCGCCACTGCATTTACCTGCAGAATATAACGGCATGATGTTTACTTTGGCTGATTTATCAGGTTACTTCTACGTAAGAACTGGTACACCTGAGTACATCAGAATGGTAGAAAAAGGTACGTTAAGAACTTTTGGTAAGGACGTTGCGCCGGA
>FN650308
GGTGACTGGGACTTCTGGTCAGACTGGAAAGACAGACGTCTTTGGGTAACAGTATGTCCTATCGTGGCCATTACTTTCCCAGCAGCAGTACAAGCGTGTCTTTGGGCTCGCTACCGTATCGCTTGGGGCGCAACAGTATCTATCTTAGGTTTACTCTTCGGTGAGTGGATCAATAGATATTTCAACTTTTGGGGTTGGACATACTTCCCAATGAACTTCGTATTCCCTGCTACTTTCATTCCAAGTGCAATTTTCTTGGATTGTGTATTAGTATTATCAAACAGCTTCACACTGACAGCTATCGTTGGCGGTATGGGCTGGGGTCTACTTTTCTACCCATCTAACTGGCCAATGATTGCTCCTCTGCATTTACCTGTAGAGTACAATGGCATGATGTACACAATCGCTGATTTATCAGGTTACTTTTATGTAAGAACTGGTACACCTGAATACATCAGAATGGTAGAAAAAGGTACGTTAAGAACATTTGGTAAAGACGTTGCTCCGGA
>FN650307
GGGGACTGGGACTTCTGGTCTGACTGGAAAGACAGACGTCTTTGGGTAACAGTTTGTCCTATAGTGGCAATCACTTTCCCTGCAGCAGTACAAGCTTGCCTATGGGCTCGCTACCGTATCGCTTGGGGCGCTACCGTATCTATCTTGGGTTTACTCTTCGGTGAGTGGATCAACAGATACTTCAACTTCTGGGGTTGGACATACTTCCCTATGAACTTCGTATTCCCAGCTAACTTCATTCCAAGTGCTATATTCCTGGATTGTGTATTAGTATTGTCAAATAGCTTCACATTGACAGCTATCGTTGGTGGTATGGGTTGGGGTTTACTGTTCTACCCAAGTAACTGGCCTATCATCGCGCCACTGCATTTACCTGCAGAATACAACGGCATGATGTTTACTTTGGCTGATTTATCAGGTTACTTCTACGTAAGAACTGGTACACCTGAGTACATCAGAATGGTAGAAAAAGGTACGTTAAGAACTTTTGGTAAGGACGTTGCTCCGG
>GU584252
GGCGACTGGGACTTCTGGACAGATTGGAAAGGCCGTCGTCTTTGGGTGACAGTTGCTCCTATCGTTTCAATCACTTTTCCTGCAGCTGTGCAGGCTTGCTTGTGGGGTCGTTATCGCATCCCATTCGGCGCAACTGTCTGTGTTTTGGGACTGTTGTTTGGTGAGTGGGTTAACAGATACTTCAATTTCTGGGGTTGGACATACTTCCCTATGAACTTTGTATGGCCTTCAAACCTGGTTCCAGGTGCAATTATCCTTGATGTTGTTCTGATGATGTCTGGTAGCTATACGCTGACAGCAGTACTCGGCGGCATGGGATATGGTCTGATCTTCTATCCTGGCAACTGGCCAATGGTTGCTCCATTGCATATTCCTATTGAATACAACGGCATGATGTTCACCTTGGCTGATCTGCAAGGTTATCACTATGTAAGAACAGGTACACCTGAGTACATCAGAATGGTAGAGAAAGGTACATTAAGAACATTCGGTAAGGACGTTGCGCCG
>GU584260
GGGGACTGGGACTTCTGGACAGATTGGAAAGACCGTCGTCTTTGGGTGACTGTTGCTCCTATCGTTTCAATCACTTTTCCTGCAGCTGTGCAGGCTTCTTTGTGGGGTCGTTATCGTATACCTTTCGGCGCAACTGTCTGTGTTCTAGGACTGTTGTTTGGTGAGTGGGTTAACAGATACTTCAATTTCTGGGGTTGGACTTACTTCCCTATGAACTTTGTATGGCCTTCAAACCTGGTTCCAGGTGCAATTATTCTTGATGTTGTACTGATGATGTCTGGTAGTTATACACTGACAGCAGTACTTGGCGGCATGGGCTGGGGTTTGATCTTCTATCCTGGCAACTGGCCAATGGTTGCTCCATTGCATATTCCTGTTGAATACAACGGCATGATGTTCACCTTGGCTGATTTGCAAGGTTATCACTATGTTAGAACAGGTACACCTGAGTACATCAGAATGGTAGAAAAAGGTACATTAAAAACATTCGGTAAAGACGTTGCTCCG
>GU584261
GGAGACTGGGACTTCTGGACAGATTGGAAAGACCGTCGTCTTTGGGTGACTGTTGCTCCTATCGTTTCAATCACTTTTCCTGCAGCTGTGCAGGCTTCTTTGTGGGGTCGTTATCGTATACCTTTCGGCGCAACTGTCTGTGTTCTAGGACTGTTGTTTGGTGAGTGGGTTAACAGATACTTCAATTTCTGGGGTTGGACTTACTTCCCTATGAACTTTGTATGGCCTTCAAACCTGGTTCCAGGTGCAATTATTCTTGATGTTGTACTGATGATGTCTGGTAGTTATACACTGACAGCAGTACTTGGCGGCATGGGCTGGGGTTTGATCTTCTATCCTGGCAACTGGCCAATGGTTGCTCCATTGCATATTCCTGTTGAATACAACGGCATGATGTTCACCTTGGCTGATTTGCAAGGTTATCACTATGTTAGAACAGGTACACCTGAGTACATCAGAATGGTAGAAAAAGGTACATTAAGAACATTCGGTAAAGACGTTGCTCCG
>GU584262
GGGGACTGGGACTTCTGGACAGATTGGAAAGACCGTCGTCTTTGGGTGACTGTTGCTCCTATCGTTTCAATCACTTTTCCTGCAGCTGTGCAGGCTTCTTTGTGGGGTCGTTATCGTATACCTTTCGGCGCAACTGTCTGTGTTCTAGGACTGTTGTTTGGTGAGTGGGTTAACAGATACTTCAATTTCTGGGGTTGGACTTACTTCCCTATGAACTTTGTATGGCCTTCAAACCTGGTTCCAGGTGCAATTATTCTTGATGTTGTACTGATGATGTCTGGTAGTTATACACTGACAGCAGTACCTGGCGGCATGGGCTGGGGTTTGATCTTCTATCCTGGCAACTGGCCAATGGTTGCTCCATTGCATATTCCTGTTGAATACAACGGCATGATGTTCACCTTGGCTGATTTGCAAGGTTATCACTATGTTAGAACAGGTACACCTGAGTACATCAGAATGGTAGAAAAAGGTACATTAAGAACATTCGGTAAAGACGTTGCGCCG
>GU584263
GGGGACTGGGACTTCTGGACAGATTGGAAAGACCGTCGTCTTTGGGTGACAGTTGCTCCTATCGTTTCAATCACTTTTCCTGCAGCTGTGCAGGCTTGCTTGTGGGGTCGTTATCGCATCCCATTCGGCGCAACTGTCTGTGTTTTGGGACTGTTGTTTGGTGAGTGGGTTAACAGATACTTCAATTTCTGGGGTTGGACATACTTCCCTATGAACTTTGTATGGCCTTCAAACCTGGTTCCAGGTGCAATTATCCTTGATGTTGTTCTGATGATGTCTGGTAGCTATACGCTGACAGCAGTACTCGGCGGCATGGGATATGGTCTGATCTTCTATCCTGGCAACTGGCCAATGGTTGCTCCATTGCATATTCCTGTTGAATACAACGGCATGATGTTCACCTTGGCTGATCTGCAAGGTTATCACTATGTAAGAACAGGTACACCTGAGTACATCAGAATGGTAGAGAAAGGTACATTAAGAACATTCGGTAAAGACGTTGCTCCG
>FJ858359
GGGGACTGGGATTTCTGGTCTGACTGGAAAGACAGACGTTTATGGGTAACAGTATGTCCTATCGTAGCTATTACTTTCCCTGCAGCTGTACAAGCGGTCTTATGGACTCGTTACAGAATTGCATGGGGCGCTACAGTTTCTATCTTAGGTCTATTGTTTGGTGAGTGGATTAGCAGATACTTCAACTTCTGGGGCTGGACATACTTCCCTATGAACTTTGTATTCCCTGCTAACTTCGTTCCTAGCGCAATCTTTCTTGATTGTGTACTAGTACTATCAAATAGCTTCACTTTGACAGCTATCGCTGGTGGTATGGGTTGGGGATTGTTGTTCTACCCATCTAACTGGCCTATCATTGCACCTTTACATCTACCTGTTGAATACAACGGCATGATGTTTACTGTTGCTGATTTATCTGGTTACCATTACGCAAGAACTGGTACTCCTGAGTATATCAGAATGGTAGAAAAAGGTACTTTGAGAACTTTTGGTAAAGACGTTGCTCCTG
>FJ858351
GGGGACTGGGATTTCTGGTCTGACTGGAAAGACAGACGTTTATGGGTAACAGTATGTCCTATCGTAGCTATTACTTTCCCTGCAGCTGTACAAGCGGTCTTATGGACTCGTTACAGAATTGCATGGGGCGCTACAGTTTCTATCTTAGGTCTATTGTTTGGTGAGTGGATTAGCAGATACTTCAACTTCTGGGGCTGGACATACTTCCCTATGAACTTTGTATTCCCTGCTAACTTCGTTCCTAGCGCAATCTTTCTTGATTGTGTACTAGTACTATCAAATAGCTTCACTTTGACAGCTATCGCTGGTGGTATGGGTTGGGGATTGTTGTTCTACCCATCTAACTGGCCTATCATTGCACCTTTACATCTACCTGTTGAATACAACGGCATGATGTTTACTGTTGCTGATTTATCTGGTTACCATTACGTAAGAACTGGTACTCCTGAGTATATCAGAATGGTAGAAAAAGGTACTTTGAGAACTTTTGGTAAAGACGTTGCGCCTG
>FJ858345
GGGGTCTGGGATTTCTGGTCTGACTGGAAAGACAGACGTTTATGGGTAACAGTATGTCCTATCGTAGCTATTACATTCCCTGCAGCTGTACAAGCGGTCTTATGGACTCGTTACAGAATTGCATGGGGCGCTACAGTCTCTATCTTAGGTCTATTGTTTGGTGAGTGGATTAACAGATACTTCAACTTCTGGGGCTGGACATACTTCCCTATGAACTTTGTATTCCCTGCTAACTTCATTCCTAGCGCAATCTTTCTTGATTGTGTACTAGTACTATCAAATAGCTTCACTTTGACAGCTATCGCTGGTGGTATGGGTTGGGGATTGTTATTTTACCCAGCTAACTGGCCTATCATTGCACCTTTACATCTACCTGTTGAATACAACGGCATGATGTTTACTGTTGCTGATTTATCTGGTTACCATTACGTAAGAACTGGTACTCCTGAGTATATCAGAATGGTAGAGAAAGGTACTTTGAGAACTTTTGGTAAAGACGTTGCTCC
>FJ858326
GGCGACTGGGATTTCTGGTCTGACTGGAAAGACAGACGTTTATGGGTAACAGTATGTCCTATCGTAGCTATTACTTTCCCTGCAGCTGTACAAGCGGTCTTATGGACTCGTTACAGAATTGCATGGGGCGCTACAGTTTCTATCTTAAGTCTATTGTTTGGTGAGTGGATTAACAGATACTTCAACTTCTGGGGCTGGACATACTTCCCTATGAACTTTGTATTCCCTGCTAACTTCGTTCCTAGCGCAATCTTTCTTGATTGTGTACTAGTACTATCAAATAGCTTCACTTTGACAGCTATCGCTGGTGGTATGGGTTGGGGATTGTTGTTCTACCCATCTAACTGGCCTATCATTGCGCCTTTACATCTACCTGTTGAATACAACGGCATGATGTTTACTGTTGCTGATTTATCTGGTTACCATTACGTAAGAACTGGTACTCCTGAGTATATCAGAATGGTAGAAAAAGGTACTTTGAGAACTTTTGGTAAAGACGTTGCGCCTG
>FJ858324
GGAGACTGGGATTTCTGGTCTGACTGGAAAGACAGACGTTTATGGGTAACAGTATGTCCTATCGTAGCTATTACTTTCCCTGCAGCTGTACAAGCGGTCTTATGGACTCGTTACAGAATTGCATGGGGCGCTACAGTTTCTATCTTAGGTCTATTGTTTGGTGAGTGGATTAACAGATACTTCAACTTCTGGGGCTGGACATACTTCCCTATGAACTTTGTATTCCCTGCTAACTTCGTTCCTAGCGCAATCTTTCTTGATTGTGTACTAGTACTATCAAATAGCTTCACTTTGACAGCTATCGCTGGTGGTATGGGTTGGGGATTGTTGTTCTACCCATCTAACTGGCCTATCATTGCACCTTTACATCTACCTGTTGAATACAACGGCATGATGTTTACTGTTGCTGATTTATCTGGTTACCATTACGTAAGAACTGGTACTCCTGAGTATATCAGAATGGTAGAAAAAGGTACTTTGAGAACTTTTGGTAAAGACGTTGCTCCTG
>FJ858323
GGGGACTGGGATTTCTGGTCTGACTGGAAAGACAGACGTTTATGGGTAACAGTATGTCCTATCGTAGCTATTACTTTCCCTGCAGCTGTACAAGCGGTCTTATGGACTCGTTACAGAATTGCATGGGGCGCTACAGTTTCTATCTTAGGTCTATTGTTTGGTGAGTGGATTAACAGATACTTCAACTTCTGGGGCTGGGCATACTTCCCTATGAACTTTGTATTCCCTGCTAACTTCATTCCTAGCGCAATCTTTCTTGATTGTGTACTAGTACTATCAAATAGCTTCACTTTGACAGCTATCGCTGGTGGTATGGGTTGGGGATTGTTGTTCTACCCATCTAACTGGCCTATCATTGCACCTTTACATCTACCTGTTGAATACAACGGCATGATGTTTACTGTTGCTGATTTATCTGGTTACCATTACGTAAGAACTGGTACTCCTGAGTATATCAGAATGGTAGAAAAAGGTACTTTGAGAACTTTTGGTAAAGACGTTGCTCCTG
>FJ858322
GGGGACTGGGATTTCTGGTCTGACTGGGAAGACAGACGTTTATGGGTAACAGTATGTCCTATCGTAGCTATTACTTTCCCTGCAGCTGTACAAGCGGTCTTATGGACTCGTTACAGAATTGCATGGGGCGCTACAGTTTCTATCTTAGGTCTATTGTTTGGTGAGTGGATTAACAGATACTTCAACTTCTGGGGCTGGACATACTTCCCTATGAACTTTGTATTCCCTGCTAACTTCATTCCTAGCGCAATCTTTCTTGATTGTGTACTAGTACTATCAAATAGCTTCACTTTGACAGCTATCGCTGGTGGTATGGGTTGGGGATTGTTGTTCTACCCATCTAACTGGCCTATCACTGCACCTTTATATCTACCTGTTGAATACAACGGCATGATGTTTACTGTTGCTGATTTATCTGGTTACCATTACGTAAGAACTGGTACTCCTGAGTATATCAGAATGGTAGAAAAAGGTACTTTGAGAACTTTTGGTAAAGACGTTGCTCCTG
>FJ858321
GGGGACTGGGATTTCTGGTCTGACTGGAAAGACAGACGTTTATGGGTAGCAGTATGTCCTATCGTAGCTATTACTTTCCCTGCAGCTGTACAAGCGGTCTTATGGACTCGTTACAGAATTGCATGGGGCGCTACAGTTTCTATCTTAGGTCTATTGTTTGGTGAGTGGATTAACAGATACTTCAACTTCTGGGGCTGGACATACTTCCCTATGAACTTTGTATTCCCTGCTAACTTCGTTCCTAGCGCAATCTTTCTTGATTGTGTACTAGTACTATCAAATAGCTTCACTTTGACAGCTATCGCTGGTGGTATGGGTTGGGGATTGTTGTTCTACCCATCTAACTGGCCTATCATTGCACCTTTACATCTACCTGTTGAATACAACGGCATGATGTTTACTGTTGCTGATTTATCTGGTTACCATTACGTAAGAACTGGTACTCCTGAGTATATCAGAATGGTAGAAAAAGGTACTTTGAGAACTTTTGGTAAAGACGTTGCGCCTG
>FJ858312
GGGGACTGGGATTTCTGGTCTGACTGGAAAGACAGACGTTTATGGGTAACAGTATGTCCTATCGTAGCTATTACTTTCCCTGCAGCTGTACAAGCGGTCTTATGGACTCGTTACAGAATTGCATGGGGCGCTACAGTTTCTATCTTAGGTCTATTGTTTGGTGAGTGGATTAACAGATACTTCAACTTCTGGGGCTGGACATACTTCCCTATGAACTTTGTATTCCCTGCTAACTTCGTTCCTAGCGCAATCTTTCTTGATTGTGTACTAGTACTATCAAATAGCTTCACTTTGACAGCTATCGCTGGTGGTATGGGTTGGGGATTGTTGTTCTACCCATCTAACTGGCCTATCATTGCACCTTTACATCTACCTGCTGAATACAACGGCATGATGTTTACTGTTGCTGATTTATCTGGTTACCATTACGTAAGAACTGGTACTCCTGAGTATATCAGAATGGTAGAAAAAGGTACTTTGAGAACTTTTGGTAAAGACGTTGCTCCTG
>FJ858311
GGGGACTGGGATTTCTGGTCTGACTGGAAAGACAGACGTTTATGGGTAACAGTATGTCCTATCGTAGCTATTACTTTCCCTGCAGCTGTACAAGCGGTCTTATGGACTCGTTACAGAATTGCATGGGGCGCTACAGTTTCTATCTTAGGTCTATTGTTTGGTGAGTGGATTAGCAGATACTTCAACTTCTGGGGCTGGACATACTTCCCTATGAACTTTGTATTCCCTGCTAACTTCGTTCCTAGCGCAATCTTTCTTGATTGTGTACTAGTACTATCAAATAGCTTCACTTTGACAGCTATCGCTGGTGGTATGGGTTGGGGATTGTTGTTCTACCCATCTAACTGGCCTATCATTGCACCTTTACATCTACCTGTTGAATACAACGGCATGATGTTTACTGTTGCTGATTTATCTGGTTACCATTACGTAAGAACTGGTACTCCTGAGTATATCAGAATGGTAGAAAAAGGTACTTTGAGAACTTTTGGTAAAGACGTTGCGCCTG
>FJ858308
GGGGACTGGGATTTCTGGTCTGACTGGAAAGACAGACGTTTATGGGTAACAGTATGTCCTATCGTTGCTATAACTTTTCCTGCAGCCGTTCAAGCGGTTCTATGGATGCGTTATAAAATCGCATGGGGCGCTACAGTTTCTATCCTAGGTTTACTATTTGGTGAGTGGATTAACAGATACTTCAACTTCTGGGGCTGGACTTATTTCCCTATGAACTTTGTATTCCCTGCTAATTTCATCCCAAGTGCAATCTTTCTTGACTGTGTATTAGTACTATCAAATAGCTTCACTTTGACAGCTATCGCTGGTGGTATGGGTTGGGGTTTATTGTTCTACCCTGCTAACTGGCCTATCATCGCACCTTTACATTTACCTGTTGAGTACAACGGAATGATGTTTACTGTTGCTGATTTATCTGGATACCACTATGTAAGAACTGGTACTCCTGAGTACATCAGAATGGTAGAAAAAGGTACTTTGAGAACTTTTGGTAAAGACGTTGCTCCTG
>FJ858303
GGGGACCGGGATTTCTGGTCTGACTGGAAAGACAGACGTTTATGGGTAACAGTATGTCCTATCGTAGCGATTACATTCCCTGCAGCTGTACAAGCGGTCTTATGGACTCGTTACAGAATTGCATGGGGCGCTACAGTTTCTATCTTAGGTCTATTGTTTGGTGAGTGGATTAACAGATACTTCAACTTCTGGGGCTGGACATACTTCCCTATGAACTTTGTATTCCCTGCTAACTTCATTCCTAGCGCAATCTTTCTTGATTGTGTACTAGTACTATCAAATAGCTTCACTTTGACAGCTATCGCTGGTGGTATGGGTTGGGGATTGTTGTTCTACCCATCTAACTGGCCTATCATTGCACCTGTACATCTACCTGTTGAATACAACGGCATGATGTTTACTGTTGCTGATTTATCTGGTTACCATTACGTAAGAACTGGTACTCCTGAGTATATCAGAATGGTAGAAAAAGGTACTTTGAGAACTTTTGGTAAGGACGTTGCTCCTG
>FJ858301
GGTGACTGGGATTTCTGGTCTGACTGGAAAGACAGACGTTTATGGGTAACAGTATGTCCTATCGTAGGTATTACATTCCCTGCAGCAGTTCAAGCGGTTCTATGGTCTCGTTATAGAATTGCATGGGGCGCTACAGTGTCTATCTTAGGTCTATTGTTCGGTGAGTGGATTAACAGATACTTCAACTTCTGGGGCTGGACATACTTCCCTATGAACTTTGTATTCCCTGCTAACTTCATTCCTAGCGCAATCTTTCTTGATTGTGTACTAGTACTATCAAATAGCTTCACTTTGACAGCTATCGCTGGTGGTATGGGTTGGGGATTGTTGTTCTACCCATCTAACTGGCCTATCATTGCACCTTTACATCTACCTGTTGAATACAACGGCATGATGTTTACTGTTGCTGATTTATCTGGTTACCACTATGTAAGAACTGGTACTCCTGAGTACATCAGAATGGTAGAAAAAGGTACTTTGAGAACTTTTGGTAAAGACGTTGCGCCTG
>FJ858300
GGGGACTGGGATTTCTGGTCTGACTGGAAAGACAGACGTTTATGGGTAACAGTATGTCCTATCGTAGCTATTACTTTCCCTGCAGCTGTACAAGCGGTCTTATGGACTCGTTACAGAATTGCATGGGGCGCTACAGTTTCTATCTTAGGTCTATTGTTTGGTGAGTGGATTAACAGATACTTCAACTTCTGGGGCTGGACATACTTCCCTATGAACTTTGTATTCCCTGCTAACTTCATTCCTAGCGCAATCTTTCTTGATTGTGTACTAGTACTATCAAATAGCTTCACTTTGACAGCTATCGCTGGTGATATGGGTTGGGGATTGTTGTTCTACCCATCTAACTGGCCTATCATTGCACCTTTACATCTACCTGTTGAATACAACGGCATGATGTTTACTGTTGCTGATTTATCTGGTTACCATTACGTAAGAACTGGTACTCCTGAGTATATCAGAATGGTAGAAAAAGGTACTTTGAGAACTTTTGGTAAAGACGTTGCTCCTG
>FJ858299
GGGGACTGGGATTTCTGGTCTGACTGGAAAGACAGACGTTTATGGGTAACAGTATGTCCTATCGTAGGTATTACATTCCCTGCAGCAGTTCAAGCGGTTCTATGGTCTCGTTATAGAATTGCATGGGGCGCTACAGTGTCTATCTTAGGTCTATTGTTCGGTGAGTGGATTAACAGATACTTCAACTTCTGGGGCTGGACATACTTCCCTATGAACTTTGTATTCCCTGCTAACTTCATTCCTAGCGCAATCTTTCTTGATTGTGTACTAGTACTATCAAATAGCTTCACTTTGACAGCTATCGCTGGTGGTATGGGTTGGGGATTGTTGTTCTACCCATCTAACTGGCCTATCATTGCACCTTTACATCTACCTGTTGAATACAACGGCATGATGTTTACTGTTGCTGATTTATCTGGTTACCACTATGTAAGAACTGGTACTCCTGAGTACATCAGAATGGTAGAAAAAGGTACTTTGAGAACTTTTGGTAAAGACGTTGCT
>FJ858298
GGTGACCGGGATTTCTGGTCTGACTGGAAAGACAGACGTTTATGGGTAACAGTATGTCCTATCGTAGCTATTACTTTCCCTGCAGCTGTACAAGCGGTCTTATGGACTCGTTACAGAATTGCATGGGGCGCTACAGTTTCTATCTTAGGTCTATTGTTTGGTGAGTGGATTAACAGATACTTCAACTTCCGGGGCTGGACATACTTCCCTATGAACTTTGTATTCCCTGCTAACTTCATTCCTAGCGCAATCTTTCTTGATTGTGTACTAGTACTATCAAATAGCTTCACTTTGACAGCTATCGCTGGTGGTATGGGTTGGGGATTGTTGTTCTACCCATCTAACTGGCCTATCATTGCACCTTTACATCTACCTGTTGAATACAACGGCATGATGTTTACTGTTGCTGATTTATCTGGTTACCATTACGTAAGAACTGGTACTCCTGAGTATATCAGAATGGTAGAAAAAGGTACTTTGAGAACTTTTCGTAAAGACGTTGCTCCTG
>FJ858296
GGGGACCGGGATTTCTGGTCTGACTGGAAAGACAGACGTTTATGGGTAACAGTATGTCCTATCGTAGCTATTACTTTCCCTGCAGCTGTACAAGCGGTCTTATGGACTCGTTACAGAATTGCATGGGGCGCTACAGTTTCTATCTTAGGTCTATTGTTTGGTGAGTGGATTAACAGATACTTCAACTTCTGGGGCTGGACATACTTCCCTATGAACTTTGTATTCCCTGCTAACTTCATTCCTAGCGCAATCTTTCTTGATTGTGTACTAGTACTATCAAATAGCTTCACTTTGACAGCTATCGCTGGTGGTATGGGTTGGGGATTGTTGTTCTACCCATCTAACTGGCCTATCATTGCACCTTTACATCTACCTGTTGAATACAACGGCATGATGTTTACTGTTGCTGATTTATCTGGTTACCATTACGTAAGAACTGGTACTCCTGAGTATATCAGAATGGTAGAAAAAGGTACTTTGAGAACTTTTGGTAAAGACGTTGCTCCTG
>FJ858294
GGGGACTGGGATTTCTGGTCTGACTGGAAAGACAGACGTTTATGGGTAACAGTATGTCCTATCGTAGGTATTACATTCCCTGCAGCAGTTCAAGCGGTTCTATGGTCTCGTTATAGAATTGCATGGGGCGCTACAGTGTCTACCTTAGGTCTATTGTTCGGTGAGTGGATTAACAGATACTTCAACTTCTGGGGCTGGACATACTTCCCTATGAACTTTGTATTCCCTGCTAACTTCATTCCTAGCGCAATCTTTCTTGATTGTGTACTAGTACTATCAAATAGTTTCACTTTGACAGCTATCGCTGGTGGTATGGGTTGGGGATTGTTGTTCTACCCATCTAACTGGCCTATCATTGCACCTTTACATCTACCTGTTGAATACAACGGCATGATGTTTACTGTTGCTGATTTATCTGGTTACCACTATGTAAGAACTGGTACTCCTGAGTACATCAGAATGGTAGAAAAAGGTACTTTGAGAACTTTTGGTAAAGACGTTGCGCCTG
>FJ858293
GGGGACTGGGATTTCTGGTCTGACTGGAAAGACAGACGTTTATGGGTAACAGTATGTCCTATCGTAGGTATTACATTCCCTGCAGCAGTTCAAGCGGTTCTATGGTCTCGTTATAGAATTGCATGGGGCGCTACAGTGTCTATCTTAGGTCTATTGTTCGGTGAGTGGATTAACAGATACTTCAACTTCTGGGGCTGGACATACTTCCCTATGAACTTTGTATTCCCTGCTAACTTCATTCCTAGCGCAATCTTTCTTGATTGTGTACTAGTACTATCAAATAGCTTCACTTTGACAGCTATCGCTGGTGGTATGGGTTGGGGATTGTTGTTCTACCCATCTAACTGGCCTATCATTGCACCTTTACATCTACCTGCTGAATACAACGGCATGATGTTTACTGTTGCTGATTTATCTGGTTACCACTATGTAAGAACTGGTACTCCTGAGTACATCAGAATGGTAGAAAAAGGTACTTTGAGAACTTTTGGTAAAGACGTTGCGCCTG
>FJ858292
GGGGACTGGGATTTCTGGTCTGACTGGAAAGACAGACGTTTATGGGTAACAGTATGTCCTATCGTTGCTATAACTTTTCCTGCAGCCGTTCAAGCGGTTCTATGGATGCGTTATAAAATCGCATGGGGCGCTACAGTTTCTATCCTAGGTTTACTATTTGGTGAGTGGATTAACAGATACTTCAACTTCTGGGGCTGGACTTATTTCCCTATGAACTTTGTATTCCCTGCTAACTTCATTCCTAGCGCAATCTTCCTTGACTGTGTATTAGTACTATCAAATAGCTTCACTTTGACAGCTATCGCTGGTGGTATGGGTTGGGGTTTATTGTTCTACCCATCTAACTGGCCTATCATTGCACCTTTACATTTACCTGTTGAGTACAACGGCATGATGTTTACTGTTGCTGATTTATCTGGATACCACTATGTAAGAACTGGTACTCCTGAGTACATCAGAATGGTAGAAAAAGGTACTTTGAGAACTTTTGGTAAAGACGTTGCTCCTG
>FJ858285
GGGGACTGGGATTTCTGGTCTGACTGGAAAGACAGACGTTTATGGGTAATAGTATGTCCTATCGTAGCTATTACTTTCCCTGCAGCTGTACAAGCGGTCTTATGGACTCGTTACAGAATTGCATGGGGCGCTACAGTTTCTATCTTAGGTCTATTGTTTGGTGAGTGGATTAACAGATACTTCAACTTCTGGGGCTGGACATACTTCCCTATGAACTTTGTATTCCCTGCTAACTTCATTCCTAGCGCAATCTTTCTTGATTGTGTACTAGTACTATCAAATAACTTCACTTTGACAGCTATCGCTGGTGGTATGGGTTGGGGATTGTTGTTCTACCCATCTAACTGGCCTATCATTGCACCTTTACATCTACCTGTTGAATACAACGGCATGATGTTTACTGTTGCTGATTTATCTGGTTACCATTACGTAAGAACTGGTACTCCTGAGTATATCAGAATGGTAGAAAAAGGTACTTTGAGAACTTTTGGTAAAGACGTTGCTCCTG
>FJ858275
GGGGACTGGGATTTCTGGTCTGACTGGAAAGACAGACGTTTATGGGTAACAGTATGTCCTATCGTAGCTATTACTTTCCCTGCAGCTGTACAAGCGGTCTTATGGACTCGTTACAGAATTGCATGGGGCGCTACAGTTTCTATCTTAGGTCTATTGTTTGGTGAGTGGATTAACAGATACTTCAACTTCTGGGGCTGGACATACTTCCCTATGAACTTTGTATTCCCTGCTAACTTCATTCCTAGCGCAATCTTTCTTGATTGTGTACTAGTACTATCAAATAGCTTCACTTTGACAGCTATCGCTGGTGGTATGGGTTGGGGTTTGTTGTTCTACCCATCTAACTGGCCTATCATTGCACCTTTACATCTACCTGTTGAATACAACGGCATGATGTTTACTGTTGCTGTTTTATCTGGTTACCATTACGTAAGAACTGGTACTCCTGAGTATATCAGAATGGTAGAAAAAGGTACTTTGAGAACTTTTGGTAAGGACGTTGCGCCTG
>FJ858274
GGGGACTGGGATTTCTGGTCTGACTGGAAAGACAGACGTTTATGGGTAACAGTATGTCCTATCGTAGCTTTTACTTTCCCTGCAGCTGTACAAGCGGTCTTATGGACTCGTTACAGAATTGCATGGGGCGCTACAGTTTCTATCTTAGGTCTATTGTTTGGTGAGTGGATTAACAGATACTTCAACTTCTGGGGCTGGACATACTTCCCTATGAACTTTGTATTCCCTGCTAACTTCATTCCTAGCGCAATCTTTCTTGATTGTGTACTAGTACTATCAAATAGCTTCACTTTGACAGCTATCGCTGGTGGTATGGGTTGGGGATTGTTGTTCTACCCATCTAACTGGCCTATCATTGCACCTTTACATCTACCTGTTGAATACAACGGCATGATGTTTACTGTTGCTGATTTATCTGGTTACCATTACGTAAGAACTGGTACTCCTGAGTATATCAGAATGGTAGAAAAAGGTACTTTGAGAACTTTTGGTAAAGACGTTGCGCCTG
>EU983008
GGGGATGGGACTTCTGGACCGACTGGAAAGATCGTCGCCTTTGGGTGACCGTTGCACCAATCGTTTCAATCACTTTCCCGGCGGCTGTACAGGCTGTCCTGTGGGGTCGTTATCGTATCCCTTTCGGCGCAACAGTTTGTGTTTTAGGACTGTTGTTTGGTGAATGGATTAACCGTTACTTCAATTTCTGGGGTTGGACATATTTCCCTATGAATTTCGTATGGCCATCAAACTTGGTTCCAGGCGCAATACTTCTGGATGTTATCTTGATGATGACTGGAAGTTATACGGTGACAGCGGTAATCGGTGGTTTGAGTTGGGGTCTGATCTTCTATCCAGGCAACTGGCCAATGGTTGCTCCATTGCATATACCTGTTGAATACAACGGCATGATGTTCACCTTGGCTGATTTGCAGGGTTATCACTATGTTAGAACAGGTACCCCAGAGTACATCAGAATGGTAGAAAAAGGTACATTAAGAACTTTCGGTAAAGACGTTGCTCCAGTATC
>JN172107
GGGGACTGGGACTTCTGGACTGACTGGAAAGATCGTCGTCTTTGGGTGACCGTTGCTCCAATCGTTTCAATCACTTTTCCTGCAGCTGTACAGGCTTCTTTGTGGGGTCGTTATCGTATACCATTCGGAGCAACTGTCTGTGTTTTGGGACTGTTGTTTGGTGAGTGGATTAACAGATACTTCAATTTCTGGGGTTGGACATACTTCCCTATGAACTTCGTATGGCCATCTAACCTGGTTCCAGGTGCTATTCTTCTTGACTGCATATTACTGTTGTCTGGTAGCTATACACTGACAGCGGTTGTAGGCGGTTTGGCCTTCGGTCTGATCTTCTATCCTGGCAATTGGCCTATGGTTGCGCCATTGCATATTCCTGTTGAATACAACGGCATGATGATGACACTGGCTGATTTGCAAGGTTATCACTATGTTAGAACAGGTACACCTGAGTACATCAGAATGGTAGAAAAAGGTACATTAAGAACTTTCGGTAAAGACGTTGCTCCGGAAGGGC
>JN172108
GGGGACTGGGACTTCTGGACTGACTGGAAAGATCGTCGTCTTTGGGTGACAGTTGCTCCAATCGTTGCTATTACTTTTCCGGCAGCAGTACGGGCTAGTCTTTGGACACGTTATCGTATTCCTTTCGGAGCAACGGTTGCAGTTCTTGGTCTGCTATTCGGTGAGTGGATCAACAGATACTTCAACTTCTGGGGTTGGACATACTTCCCTATGAACTTCGTATGGCCATCTAACCTGGCTCCAGGTGCTATTCTTCTTGACTGCATATTACTGTTGTCTGGTAGCTATACACTGACAGCGGTTGTAGGCGGTTTGGCCTTCGGTCTGATCTTCTATCCTGGCAATTGGCCTATGGTTGCGCCATTGCATATTCCTGTTGAATACAACGGCATGATGATGACACTGGCTGATTTGCAAGGTTATCACTATGTTAGAACAGGTACACCTGAGTACATCAGAATGGTAGAAAAAGGTACATTAAGAACTTTCGGTAAGGACGTTGCTCCGGAAGGGC
>JN172110
GGAGACTGGGACTTCTGGACAGACTGGAAAGATCGTCGTCTTTGGGTGACCGTTGCTCCAATCGTTTCAATCACTTTTCCTGCAGCTGTACAGGCTTCTTTGTGGGGTCGTTATCGTATACCATTCGGCGCAACTGTCTGTGTTTTGGGACTGTTGTTTGGTGAGTGGGTTAACAGATACTTCAATTTCTGGGGTTGGACATACTTCCCTATGAACTTTGTATGGCCTTCAAACCTGGTTCCAGGTGCAATTATTCTTGATGTTGTACTGATGATGTCTGGTAGTTATACACTAACAGCAGTAGTCGGAGGCATGGGCTGGGGTTTGATCTTCTATCCTGGTAACTGGCCAATGGTTGCTCCATTGCATATTCCTGTTGTATACAACGGCATGATGTTCACCTTGGCTGATTTGCAAGGTTACCACTATGTTAGAACGGGTACACCTGAGTACATCAGAATGGTAGAAAAAGGTACATTAAGAACATTCGGTAAAGACGTTGCGCCGAAGGGC
>HQ738560
GGGGACTGGGATTTCTGGTCTGACTGGAAAGACAGACGTTTATGGGTAACAGTATGTCCTATCGTAGCTATTACTTTCCCTGCAGCTGTACAAGCGGTCTTATGGACTCGTTACAGAATTGCATGGGGCGCTACAGTTTCTATCTTAGGTCTATTGTTTGGTGAGTGGATTAACAGATACTTCAACTTCTGGGGCTGGACATACTTCCCTATGAACTTTGTATTCCCTGCTAACTTCATTCCTAGCGCAATCTTTCTTGATTGTGTACTAGTACTATCAAATAGCTTCACTTTGACAGCTATCGCTGGTGGTATGGGTTGGGGATTGTTGTTCTACCCATCTAACTGGCCTATCATTGCACCTTTACATCTACCTGTTGAATACAACGGCATGATGTTTACTGTTGCTGATTTATCTGGTTACCATTACGTAAGAACTGGTACTCCTGAGTATATCAGAATGGTAGAAAAAGGTACTTTGAGAACTTTTGGTAAAGACGTTGCGCCTG
>HQ738563
GGGGACTGGGATTTCTGGTCTGACTGGAAAGACAGACGTTTATGGGTAACAGTATGTCCTATCGTAGCTATTACTTTCCCTGCAGCTGTACAAGCGGTCTTATGGACTCGTTACAGAATTGCATGGGGCGCTACAGTTTCTATCTTAGGTCTATTGTTTGGTGAGTGGATTAACAGATACTTCAACTTCTGGGGCTGGACATACTTCCCTATGAGCTTTGTATTCCCTGCTAACTTCATTCCTAGCGCAATCTTTCTTGATTGTGTACTAGTACTATCAAATAGCTTCACTTTGACAGCTATCGCTGGTGGTATGGGTTGGGGATTGTTGTTCTACCCATCTAACTGGCCTATCATTGCACCTTTACATCTACCTGTTGAATACAACGGCATGATGTTTACTGTTGCTGATTTATCTGGTTACCATTACGTAAGAACTGGTACTCCTGAGTATATCAGAATGGTAGAAAAAGGTACTTTGAGAACTTTTGGTAAAGACGTTCCTCCTG
>HQ738564
GGGGACTGGGATTTCTGGTCTGACTGGAAAGACAGACGTTTATGGGTAACAGTATGTCCTATCGTTGCTATAACTTTTCCTGCAGCCGTTCAAGCGGTTCTATGGATGCGTTATAAAATCGCATGGGGCGCTACAGTTTCTATCCTAGGTTTACTATTTGGTGAGTGGATTAACAGATACTTCAACTTCTGGGGCTGGACTTATTTCCCTATGAACTTTGTATTCCCTGCTAACTTCATCCCAAGTGCAATCTTCCTTGATTGTGTATTAGTACTATCAAATAGCTTCACTTTGACAGCTATCGCTGGTGGTATGGGTTGGGGTTTATTGTTCTACCCTGCTAACTGGCCTATCATTGCACCTTTACATTTACCTGTTGAGTACAACGGAATGATGTTTACTGTTGCTGATTTATCTGGATACCACTATGTAAGAACTGGTACTCCTGAGTACATCAGAATGGTAGAAAAAGGTACTTTGAGAACTTTTGGTAAAGACGTTGCTCCTG
>HQ738565
GGGGACTGGGATTTCTGGTCTGACTGGAAAGACAGACGTTTATGGGTAACAGTATGTCCTATCGTAGCTATTACATTCCCTGCAGCTGTACAAGCGGTCTTATGGACTCGTTACAGAATTGCATGGGGCGCTACAGTTTCTATCTTAGGTCTATTGTTTGGTGAGTGGATTAACAGATACTTCAACTTCTGGGGCTGGACATACTTCCCTATGAACTTTGTGTTCCCTGCTAACTTCATTCCTAGCGCAATCTTTCTTGATTGTGTACTAGTACTATCAAATAGCTTCACTTTGACAGCTATCGCTGGTGGTATGGGTTGGGGATTGTTATTCTACCCAGCTAACTGGCCTATCATTGCACCTTTACATCTACCTGTTGAATACAACGGCATGATGTTTACTGTTGCTGATTTATCTGGTTACCATTACGTAAGAACTGGTACTCCTGAGTATATCAGAATGGTAGAAAAAGGTACTTTGAGAACTTTTGGTAAGGACGTTGCGCCTG
>GU584253
GGGGACTGGGACTTCTGGTCTGACTGGAAAGACAGACGTTTATGGGTGACAGTTGCCCCGATCGTTTCTATTACTTTTCCGGCGGCCGTTCAAGCGAGTCTATGGTTCCGCTATAAACTTCCATGGGGCGCGACTGTATGTGTCCTAGGCCTGTTGTTAGGTGAGTGGGTTAACAGATATTTCAATTTCTGGGGATGGACATATTTCCCAGTGAATTTCGTTTTCCCTTCAAACCTGATTCCTGGCGCTATCCTGCTTGATGTTATTTTGATGCTGTCTAACAGTATGACATTGACAGCGGTTGTGGGCGGTTTGGCTTGGGGGCTGATCTTTTACCCAGGTAACTGGCCGATCATCGCTCCATTACACGTTCCAGTGGAATATAATGGCATGATGTTTACATTGGCCGATTTACAAGGTTACCACTATGTAAGAACGGGTACGCCTGAGTACATCAGAATGGTAGAGAAAGGGACACTGAGAACATTCGGTAAGGACGTTGCTCCG
>EF623624
GGGGACTGGGACTTCTGGACAGATTGGAAAGACCGTCGTCTTTGGGTGACTGTTGCTCCTATCGTTTCAATCACTTTTCCTGCAGCTGTACAGGCTTGCTTGTGGGGTCGTTATCGTATACCTTTCGGCGCAACTGTCTGTGTTTTAGGACTGTTATTTGGTGAGTGGGTTAACAGATACTTCAATTTCTGGGGTTGGACATACTTCCCTATGAACTTTGTATGGCCTTCAAACCTGGTTCCAGGTGCAATTATTCTTGATGTTGTACTGATGATGTCTGGTAGTTATACACTGACAGCAGTACTAGGCGGCATGGGCTGGGGTTTGATCTTCTATCCTGGTAACTGGCCAATGGTTGCTCCATTGCATATTCCTGTTGAATACAACGGCATGATGTTCACCTTGGCTGATTTGCAAGGTTACCACTATGTTAGAACAGGTACACCTGAGTACATCAGAATGGTAGAAAAAGGTACATTAAGAACATTCGGTAAAGACGTTGCTCCAGTATCAGCCTTCTTCTCAGCGTTC
>EF623626
GGGGACTGGGACTTCTGGACAGATTGGAAAGACCGTCGTCTTTGGGTGACTGTTGCTCCTATCGTTTCAATCACTTTTCCTGCAGCTGTACAGGCTTGCTTGTGGGGTCGTTATCGTATACCTTTCGGCGCAACTGTCTGTGTTTTAGGACTGTTATTTGGTGAGTGGGTTAACAGATACTTCAATTTCTGGGGTTGGACATACTTCCCTATGAACTTTGTATGGCCTTCAAACCTGGTTCCAGGTGCAATTATTCTTGATGTTGTACTGATGATGTCTGGTAGTTATACACTGACAGCAGTACTAGGCGGCATGGGCTGGGGTTTGATCTTCTATCCTGGTAACTGGCCAATGGTTGCTCCATTGCATATTCCTGTTGAATACAACGGCATGATGTTCACCTTGGCTGATTTGCAAGGTTACCACTATGTTAGAACAGGTACACCTGAGTACATCAGAATGGTAGAAAAAGGTACATTAAGAACATTCGGTAAAGACGTTGCTCCAGTATCAGCGTTCTTCTCCGCCTTC
>EF623628
GGGGACTGGGACTTCTGGACAGATTGGAAAGACCGTCGTCTTTGGGTGACTGTTGCTCCTATCGTTTCAATCACTTTTCCTGCAGCTGTACAGGCTTGCTTGTGGGGTCGTTATCGTATACCTTTCGGCGCAACTGTCTGTGTTTTAGGACTGTTATTTGGTGAGTGGGTTAACAGATACTTCAATTTCTGGGGTTGGACATACTTCCCTATGAACTTTGTATGGCCTTCAAACCTGGTTCCAGGTGCAATTATTCTTGATGTTGTACTGATGATGTCTGGTAGTTATACACTGACAGCAGTACTAGGCGGCATGGGCTGGGGTTTGATCTTCTATCCTGGTAACTGGCCAATGGTTGCTCCATTGCATATTCCTGTTGAATACAACGGCATGATGTTCACCTTGGCTGATTTGCAAGGTTACCACTATGTTAGAACAGGTACACCTGAGTACATCAGAATGGTAGAAAAAGGTACATTAAGAACATTCGGTAAAGACGTTGCTCCAGTATCAGCGTTCTTCTCTGCCTTC
>EF623629
GGGGACTGGGACTTCTGGACAGATTGGAAAGACCGTCGTCTTTGGGTGACTGTTGCTCCTATCGTTTCAATCACTTTTCCTGCAGCTGTACAGGCTTGCTTGTGGGGTCGGTATCGTATACCTTTCGGCGCAACTGTCTGTGTTTTAGGACTGTTATTTGGTGAGTGGGTTAACAGATACTTCAATTTCTGGGGTTGGACATACTTCCCTATGAACTTTGTATGGCCTTCAAACCTGGTTCCAGGTGCAATTATTCTTGATGTTGTACTGATGATGTCTGGTAGTTATACACTGACAGCAGTACTAGGCGGCATGGGCTGGGGTTTGATCTTCTATCCTGGTAACTGGCCAATGGTTGCTCCATTGCATATTCCTGTTGAATACAACGGCATGATGTTCACCTTGGCTGATTTGCAAGGTTACCACTATGTTAGAACAGGTACACCTGAGTACATCAGAATGGTAGAAAAAGGTACATTAAGAACATTCGGTAAAGACGTTGCTCCAGTATCAGCCTTCTTCTCAGCCTTC
>EF623630
GGCGACTGGGACTTCTGGACAGATTGGAAAGACCGTCGTCTTTGGGTGACTGTTGCTCCTATCGTTTCAATCACTTTTCCTGCAGCTGTACAGGCTTGCTTGTGGGGTCGTTATCGTATACCTTTCGGCGCAACTGTCTGTGTTTTAGGACTGTTATTTGGTGAGTGGGTTAACAGATACTTCAATTTCTGGGGTTGGACATACTTCCCTATGAACTTTGTATGGCCTTCAAACCTGGTTCCAGGTGCAATTATTCTTGATGTTGTACTGATGATGTCTGGTAGTTATACACTGACAGCAGTACTAGGCGGCATGGGCTGGGGTTTGATCTTCTATCCTGGTAACTGGCCAATGGTTGCTCCATTGCATATTCCTGTTGAATACAACGGCATGATGTTCACCTTGGCTGATTTGCAAGGTTACCACTATGTTAGAACAGGTACACCTGAGTACATCAGAATGGTAGAAAAAGGTACATTAAGAACATTCGGTAAAGACGTTGCTCCAGTATCAGCGTTCTTCTCAGCCTTC
>EF623631
GGGGACTGGGACTTCTGGACAGATTGGAAAGACCGTCGTCTTTGGGTGACTGTTGCTCCTATCGTTTCAATCACTTTTCCTGCAGCTGTACAGGCTTGCTTGTGGGGTCGTTATCGTATACCTTTCGGCGCAACTGTCTGTGTTTTAGGACTGTTATTTGGTGAGTGGGTTAACAGATACTTCAATTTCTGGGGTTGGACATACTTCCCTATGAACTTTGTATGGCCTTCAAACCTGGTTCCAGGTGCAATTATTCTTGATGTTGTACTGATGATGTCTGGTAGTTATACACTGACAGCAGTACTAGGCGGCATGGGCTGGGGTTTGATCTTCTATCCTGGTAACTGGCCAATGGTTGCTCCATTGCATATTCCTGTTGAATACAACGGCATGATGTTCACCTTGGCTGATTTGCAAGGTTACCACTATGTTAGAACAGGTACACCTGAGTACATCAGAATGGTAGAAAAAGGTACATTAAGAACATTCGGTAAAGACGTTGCTCCAGTATCAGCGTTCTTCTCAGCCTTC
>EF623632
GGCGACTGGGACTTCTGGACAGATTGGAAAGACCGTCGTCTTTGGGTGACTGTTGCTCCCATCGTTTCAATCACTTTTCCTGCAGCTGTACAGGCTTGCTTGTGGGGTCGTTATCGTATACCTTTCGGCGCAACTGTCTGTGTTTTAGGACTGTTATTTGGTGAGTGGGTTAACAGATACTTCAATTTCTGGGGTTGGACATACTTCCCTATGAACTTTGTATGGCCTTCAAACCTGGTTCCAGGTGCAATTATTCTTGATGTTGTACTGATGATGTCTGGTAGTTATACACTGACAGCAGTACTAGGCGGCATGGGCTGGGGTTTGATCTTCTATCCTGGTAACTGGCCAATGGTTGCTCCATTGCATATTCCTGTTGAATACAACGGCATGATGTTCACCTTGGCTGATTTGCAAGGTTACCACTATGTTAGAACAGGTACACCTGAGTACATCAGAATGGTAGAAAAAGGTACATTAAGAACATTCGGTAAAGACGTTGCTCCAGTATCAGCGTTCTTCTCCGCGTTC
>EF623633
GGCGACTGGGACTTCTGGACAGATTGGAAAGACCGTCGTCTTTGGGTGACTGTTGCTCCTATCGTTTCAATCACTTTTCCTGCAGCTGTACAGGCTTGCTTGTGGGGTCGTTATCGTATACCTTTCGGCGCAACTGTCTGTGTTTTAGGACTGTTATTTGGTGAGTGGGTTAACAGATACTTCAATTTCTGGGGTTGGACATACTTCCCTATGAACTTTGTATGGCCTTCAAACCTGGTTCCAGGTGCAATTATTCTTGATGTTGTACTGATGATGTCTGGTAGTTATACACTGACAGCAGTACTAGGCGGCATGGGCTGGGGTTTGATCTTCTATCCTGGTAACTGGCCAATGGTTGCTCCATTGCATATTCCTGTTGAATACAACGGCATGATGTTCACCTTGGCTGATTTGCAAGGTTACCACTATGTTAGAACAGGTACACCTGAGTACATCAGAATGGTAGAAAAAGGTACATTAAGAACATTCGGTAAAGACGTTGCTCCAGTATCAGCGTTCTTCTCTGCCTTC
>EF623634
GGGGACTGGGACTTCTGGACAGATTGGAAAGACCGTCGTCTTTGGGTGACTGTTGCTCCTATCGTTTCAATCACTTTTCCTGCAGCTGTACAGGCTTGCTTGTGGGGTCGTTATCGTATACCTTTCGGCGCAACTGTCTGTGTTTTAGGACTGTTATTTGGTGAGTGGGTTAACAGATACTTCAATTTCTGGGGTTGGACATACTTCCCTATGAACTTTGTATGGCCTTCAAACCTGGTTCCAGGTGCAATTATTCTTGATGTTGTACTGATGATGTCTGGTAGTTATACACTGACAGCAGTACTAGGCGGCATGGGCTGGGGTTTGATCTTCTATCCTGGTAACTGGCCAATGGTTGCTCCATTGCATATTCCTGTTGAATACAACGGCATGATGTTCACCTTGGCTGATTTGCAAGGTTACCACTATGTTAGAACAGGTACACCTGAGTACATCAGAATGGTAGAAAAAGGTACATTAAGAACATTCGGTAAAGACGTTGCTCCAGTATCAGCCTTCTTCTCAGCCTTC
>EF623635
GGGGACTGGGACTTCTGGACAGATTGGAAAGACCGTCGTCTTTGGGTGACTGTTGCTCCTATCGTTTCAATCACTTTTCCTGCAGCTGTACAGGCTTGCTTGTGGGGTCGTTATCGTATACCTTTCGGCGCAACTGTCTGTGTTTTAGGACTGTTATTTGGTGAGTGGGTTAACAGATACTTCAATTTCTGGGGTTGGACATACTTCCCTATGAACTTTGTATGGCCTTCAAACCTGGTTCCAGGTGCAATTATTCTTGATGTTGTACTGATGATGTCTGGTAGTTATACACTGACAGCAGTACTAGGCGGCATGGGCTGGGGTTTGATCTTCTATCCTGGTAACTGGCCAATGGTTGCTCCATTGCATATTCCTGTTGAATACAACGGCATGATGTTCACCTTGGCTGATTTGCAAGGTTACCACTATGTTAGAACAGGTACACCTGAGTACATCAGAATGGTAGAAAAAGGTACATTAAGAACATTCGGTAAAGACGTTGCTCCAGTATCAGCGTTCTTCTCAGCCTTC
>EF623636
GGGGACTGGGACTTCTGGACAGATTGGAAAGACCGTCGTCTTTGGGTGACTGTTGCTCCTATCGTTTCAATCACTTTTCCTGCAGCTGTACAGGCTTGCTTGTGGGGTCGTTATCGTATACCTTTCGGCGCAACTGTCTGTGTTTTAGGACTGTTATTTGGTGAGTGGGTTAACAGATACTTCAATTTCTGGGGTTGGACATACTTCCCTATGAACTTTGTATGGCCTTCAAACCTGGTTCCAGGTGCAATTATTCTTGATGTTGTACTGATGATGTCTGGTAGTTATACACTGACAGCAGTACTAGGCGGCATGGGCTGGGGTTTGATCTTCTATCCTGGTAACTGGCCAATGGTTGCTCCATTGCATATTCCTGTTGAATACAACGGCATGATGTTCACCTTGGCTGATTTGCAAGGTTACCACTATGTTAGAACAGGTACACCTGAGTACATCAGAATGGTAGAAAAAGGTACATTAAGAACATTCGGTAAAGACGTTGCTCCAGTATCAGCGTTCTTCTCAGCCTTC
>EF623638
GGGGACTGGGACTTCTGGACAGATTGGAAAGACCGTCGTCTTTGGGTGACTGTTGCTCCTATCGTTTCAATCACTTTTCCTGCAGCTGTACAGGCTTGCTTGTGGGGTCGTTATCGTATACCTTTCGGCGCAACTGTCTGTGTTTTAGGACTGTTATTTGGTGAGTGGGTTAACAGATACTTCAATTTCTGGGGTTGGACATACTTCCCTATGAACTTTGTATGGCCTTCAAACCTGGTTCCAGGTGCAATTATTCTTGATGTTGTACTGATGATGTCTGGTAGTTATACACTGACAGCAGTACTAGGCGGCATGGGCTGGGGTTTGATCTTCTATCCTGGTAACTGGCCAATGGTTGCTCCATTGCATATTCCTGTTGAATACAACGGCATGATGTTCACCTTGGCTGATTTGCAAGGTTACCACTATGTTAGAACAGGTACACCTGAGTACATCAGAATGGTAGAAAAAGGTACATTAAGAACATTCGGTAAAGACGTTGCTCCAGTATCAGCCTTCTTCTCAGCCTTC
>EF623639
GGGGACTGGGACTTCTGGACAGATTGGAAAGACCGTCGTCTTTGGGTGACTGTTGCTCCTATCGTTTCAATCACTTTTCCTGCAGCTGTACAGGCTTGCTTGTGGGGTCGTTATCGTATACCTTTCGGCGCAACTGTCTGTGTTTTAGGACTGTTATTTGGTGAGTGGGTTAACAGATACTTCAATTTCTGGGGTTGGACATACTTCCCTATGAACTTTGTATGGCCTTCAAACCTGGTTCCAGGTGCAATTATTCTTGATGTTGTACTGATGATGTCTGGTAGTTATACACTGACAGCAGTACTAGGCGGCATGGGCTGGGGTTTGATCTTCTATCCTGGTAACTGGCCAATGGTTGCTCCATTGCATATTCCTGTTGAATACAACGGCATGATGTTCACCTTGGCTGATTTGCAAGGTTACCACTATGTTAGAACAGGTACACCTGAGTACATCAGAATGGTAGAAAAAGGTACATTAAGAACATTCGGTAAAGACGTTGCTCCAGTATCAGCGTTCTTCTCTGCCTTC
>EF623640
GGTGACTGGGACTTCTGGACAGATTGGAAAGACCGTCGTCTTTGGGTGACTGTTGCTCCTATCGTTTCAATCACTTTTCCTGCAGCTGTACAGGCTTGCTTGTGGGGTCGTTATCGTATACCTTTCGGCGCAACTGTCTGTGTTTTAGGACTGTTATTTGGTGAGTGGGTTAACAGATACTTCAATTTCTGGGGTTGGACATACTTCCCTATGAACTTTGTATGGCCTTCAAACCTGGTTCCAGGTGCAATTATTCTTGATGTTGTACTGATGATGTCTGGTAGTTATACACTGACAGCAGTACTAGGCGGCATGGGCTGGGGTTTGATCTTCTATCCTGGTAACTGGCCAATGGTTGCTCCATTGCATATTCCTGTTGAATACAACGGCATGATGTTCACCTTGGCTGATTTGCAAGGTTACCACTATGTTAGAACAGGTACACCTGAGTACATCAGAATGGTAGAAAAAGGTACATTAAGAACATTCGGTAAAGACGTTGCTCCAGTATCAGCCTTCTTCTCTGCCTTC
>EF623641
GGGGACTGGGACTTCTGGACAGATTGGAAAGACCGTCGTCTTTGGGTGACTGTTGCTCCTATCGTTTCAATCACTTTTCCTGCAGCTGTACAGGCTTGCTTGTGGGGTCGTTATCGTATACCTTTCGGCGCAACTGTCTGTGTTTTAGGACTGTTATTTGGTGAGTGGGTTAACAGATACTTCAATTTCTGGGGTTGGACATACTTCCCTATGAACTTTGTATGGCCTTCAAACCTGGTTCCAGGTGCAATTATTCTTGATGTTGTACTGATGATGTCTGGTAGTTATACACTGACAGCAGTACTAGGCGGCATGGGCTGGGGTTTGATCTTCTATCCTGGTAACTGGCCAATGGTTGCTCCATTGCATATTCCTGTTGAATACAACGGCATGATGTTCACCTTGGCTGATTTGCAAGGTTACCACTATGTTAGAACAGGTACACCTGAGTACATCAGAATGGTAGAAAAAGGTACATTAAGAACATTCGGTAAAGACGTTGCTCCAGTATCAGCCTTCTTCTCCGCCTTC
>EF623643
GGTGACTGGGACTTCTGGACAGATTGGAAAGACCGTCGTCTTTGGGTGACTGTTGCTCCTATCGTTTCAATCACTTTTCCTGCAGCTGTACAGGCTTGCTTGTGGGGTCGTTATCGTATACCTTTCGGCGCAACTGTCTGTGTTTTAGGACTGTTATTTGGTGAGTGGGTTAACAGATACTTCAATTTCTGGGGTTGGACATACTTCCCTATGAACTTTGTATGGCCTTCAAACCTGGTTCCAGGTGCAATTATTCTTGATGTTGTACTGATGATGTCTGGTAGTTATACACTGACAGCAGTACTAGGCGGCATGGGCTGGGGTTTGATCTTCTATCCTGGTAACTGGCCAATGGTTGCTCCATTGCATATTCCTGTTGAACACAACGGCATGATGTTCACCTTGGCTGATTTGCAAGGTTACCACTATGTTAGAACAGGTACACCTGAGTACATCAGAATGGTAGAAAAAGGTACATTAAGAACATTCGGTAAAGACGTTGCTCCAGTATCAGCCTTCTTCTCCGCCTTC
>EF623645
GGCGACTGGGACTTCTGGACAGATTGGAAAGACCGTCGTCTTTGGGTGACTGTTGCTCCTATCGTTTCAATCACTTTTCCTGCAGCTGTACAGGCTTGCTTGTGGGGTCGTTATCGTATACCTTTCGGCGCAACTGTCTGTGTTTTAGGACTGTTATTTGGTGAGTGGGTTAACAGATACTTCAATTTCTGGGGTTGGACATACTTCCCTATGAACTTTGTATGGCCTTCAAACCTGGTTCCAGGTGCAATTATTCTTGATGTTGTACTGATGATGTCTGGTAGTTATACACTGACAGCAGTACTAGGCGGCATGGGCTGGGGTTTGATCTTCTATCCTGGTAACTGGCCAATGGTTGCTCCATTGCATATTCCTGTTGAATACAACGGCATGATGTTCACCTTGGCTGATTTGCAAGGTTACCACTATGTTAGAACAGGTACACCTGAGTACATCAGAATGGTAGAAAAAGGTACATTAAGAACATTCGGTAAAGACGTTGCTCCAGTATCAGCGTTCTTCTCTGCCTTC
>EF623647
GGGGACTGGGACTTCTGGACAGATTGGAAAGACCGTCGTCTTTGGGTGACTGTTGCTCCTATCGTTTCAATCACTTTTCCTGCAGCTGTACAGGCTTGCTTGTGGGGTCGTTATCGTATACCTTTCGGCGCAACTGTCTGTGTTTTAGGACTGTTATTTGGTGAGTGGGTTAACAGATACTTCAATTTCTGGGGTTGGACATACTTCCCTATGAACTTTGTATGGCCTTCAAACCTGGTTCCAGGTGCAATTATTCTTGATGTTGTACTGATGATGTCTGGTAGTTATACACTGACAGCAGTACTAGGCGGCATGGGCTGGGGTTTGATCTTCTATCCTGGTAACTGGCCAATGGTTGCTCCATTGCATATTCCTGTTGAATACAACGGCATGATGTTCACCTTGGCTGATTTGCAAGGTTACCACTATGTTAGAACAGGTACACCTGAGTACATCAGAATGGTAGAAAAAGGTACATTAAGAACATTCGGTAAAGACGTTGCTCCAGTATCAGCGTTCTTCTCGGCCTTC
>EF623648
GGGGACTGGGACTTCTGGACAGATTGGAAAGACCGTCGTCTTTGGGTGACTGTTGCTCCTATCGTTTCAATCACTTTTCCTGCAGCTGTACAGGCTTGCTTGTGGGGTCGTTATCGTATACCTTTCGGCGCAACTGTCTGTGTTTTAGGACTGTTATTTGGTGAGTGGGTTAACAGATACTTCAATTTCTGGGGTTGGACATACTTCCCTATGAACTTTGTATGGCCTTCAAACCTGGTTCCAGGTGCAATTATTCTTGATGTTGTACTGATGATGTCTGGTAGTTATACACTGACAGCAGTACTAGGCGGCATGGGCTGGGGTTTGATCTTCTATCCTGGTAACTGGCCAATGGTTGCTCCATTGCATATTCCTGTTGAATACAACGGCATGATGTTCACCTTGGCTGATTTGCAAGGTTACCACTATGTTAGAACAGGTACACCTGAGTACATCAGAATGGTAGAAAAAGGTACATTAAGAACATTCGGTAAAGACGTTGCTCCAGTATCAGCCTTCTTCTCAGCCTTC
>EF623649
GGGGACTGGGACTTCTGGACAGATTGGAAAGACCGTCGTCTTTGGGTGACTGTTGCTCCTATCGTTTCAATCACTTTTCCTGCAGCTGTACAGGCTTGCTTGTGGGGTCGTTATCGTATACCTTTCGGCGCAACTGTCTGTGTTTTAGGACTGTTATTTGGTGAGTGGGTTAACAGATACTTCAATTTCTGGGGTTGGACATACTTCCCTATGAACTTTGTATGGCCTTCAAACCTGGTTCCAGGTGCAATTATTCTTGATGTTGTACTGATGATGTCTGGTAGTTATACACTGACAGCAGTACTAGGCGGCATGGGCTGGGGTTTGATCTTCTATCCTGGTAACTGGCCAATGGTTGCTCCATTGCATATTCCTGTTGAATACAACGGCATGATGTTCACCTTGGCTGATTTGCAAGGTTACCACTATGTTAGAACAGGTACACCTGAGTACATCAGAATGGTAGAAAAAGGTACATTAAGAACATTCGGTAAAGACGTTGCTCCAGTATCAGCCTTCTTCTCTGCCTTC
>EF623650
GGGGACTGGGACTTCTGGACAGATTGGAAAGACCGTCGTCTTTGGGTGACTGTTGCTCCTATCGTTTCAATCACTTTTCCTGCAGCTGTACAGGCTTGCTTGTGGGGTCGTTATCGTATACCTTTCGGCGCAACTGTCTGTGTTTTAGGACTGTTATTTGGTGAGTGGGTTAACAGATACTTCAATTTCTGGGGTTGGACATACTTCCCTATGAACTTTGTATGGCCTTCAAACCTGGTTCCAGGTGCAATTATTCTTGATGTTGTACTGATGATGTCTGGTAGTTATACACTGACAGCAGTACTAGGCGGCATGGGCTGGGGTTTGATCTTCTATCCTGGTAACTGGCCAATGGTTGCTCCATTGCATATTCCTGTTGAATACAACGGCATGATGTTCACCTTGGCTGATTTGCAAGGTTACCACTATGTTAGAACAGGTACACCTGAGTACATCAGAATGGTAGAAAAAGGTACATTAAGAACATTCGGTAAAGACGTTGCTCCAGTATCAGCCTTCTTCTCTGCGTTC
>EF623651
GGCGACTGGGACTTCTGGACAGATTGGAAAGACCGTCGTCTTTGGGTGACTGTTGCTCCTATCGTTTCAATCACTTTTCCTGCAGCTGTACAGGCTTGCTTGTGGGGTCGTTATCGTATACCTTTCGGCGCAACTGTCTGTGTTTTAGGACTGTTATTTGGTGAGTGGGTTAACAGATACTTCAATTTCTGGGGTTGGACATACTTCCCTATGAACTTTGTATGGCCTTCAAACCTGGTTCCAGGTGCAATTATTCTTGATGTTGTACTGATGATGTCTGGTAGTTATACACTGACAGCAGTACTAGGCGGCATGGGCTGGGGTTTGATCTTCTATCCTGGTAACTGGCCAATGGTTGCTCCATTGCATATTCCTGTTGAATACAACGGCATGATGTTCACCTTGGCTGATTTGCAAGGTTACCACTATGTTAGAACAGGTACACCTGAGTACATCAGAATGGTAGAAAAAGGTACATTAAGAACATTCGGTAAAGACGTTGCTCCAGTATCAGCGTTCTTCTCCGCCTTC
>EF623652
GGGGACTGGGACTTCTGGACAGATTGGAAAGACCGTCGTCTTTGGGTGACTGTTGCTCCTATCGTTTCAATCACTTTTCCTGCAGCTGTACAGGCTTGCTTGTGGGGTCGTTATCGTATACCTTTCGGCGCAACTGTCTGTGTTTTAGGACTGTTATTTGGTGAGTGGGTTAACAGATACTTCAATTTCTGGGGTTGGACATACTTCCCTATGAACTTTGTATGGCCTTCAAACCTGGTTCCAGGTGCAATTATTCTTGATGTTGTACTGATGATGTCTGGTAGTTATACACTGACAGCAGTACTAGGCGGCATGGGCTGGGGTTTGATCTTCTATCCTGGTAACTGGCCAATGGTTGCTCCATTGCATATTCCTGTTGAATACAACGGCATGATGTTCACCTTGGCTGATTTGCAAGGTTACCACTATGTTAGAACAGGTACACCTGAGTACATCAGAATGGTAGAAAAAGGTACATTAAGAACATTCGGTAAAGACGTTGCTCCAGTATCAGCCTTCTTCTCCGCCTTC
>EF623653
GGAGACTGGGACTTCTGGACAGATTGGAAAGACCGTCGTCTTTGGGTGACTGTTGCTCCTATCGTTTCAATCACTTTTCCTGCAGCTGTACAGGCTTGCTTGTGGGGTCGTTATCGTATACCTTTCGGCGCAACTGTCTGTGTTTTAGGACTGTTATTTGGTGAGTGGGTTAACAGATACTTCAATTTCTGGGGTTGGACATACTTCCCTATGAACTTTGTATGGCCTTCAAACCTGGTTCCAGGTGCAATTATTCTTGATGTTGTACTGATGATGTCTGGTAGTTATACACTGACAGCAGTACTAGGCGGCATGGGCTGGGGTTTGATCTTCTATCCTGGTAACTGGCCAATGGTTGCTCCATTGCATATTCCTGTTGAATACAACGGCATGATGTTCACCTTGGCTGATTTGCAAGGTTACCACTATGTTAGAACAGGTACACCTGAGTACATCAGAATGGTAGAAAAAGGTACATTAAGAACATTCGGTAAAGACGTTGCTCCAGTATCAGCGTTCTTCTCTGCCTTC
>EF623654
GGGGACTGGGACTTCTGGACAGATTGGAAAGACCGTCGTCTTTGGGTGACTGTTGCTCCTATCGTTTCAATCACTTTTCCTGCAGCTGTACAGGCTTGCTTGTGGGGTCGTTATCGTATACCTTTCGGCGCAACTGTCTGTGTTTTAGGACTGTTATTTGGTGAGTGGGTTAACAGATACTTCAATTTCTGGGGTTGGACATACTTCCCTATGAACTTTGTATGGCCTTCAAACCTGGTTCCAGGTGCAATTATTCTTGATGTTGTACTGATGATGTCAGGTAGTTATACACTGACAGCAGTACTAGGCGGCATGGGCTGGGGTTTGATCTTCTATCCTGGTAACTGGCCAATGGTTGCTCCATTGCATATTCCTGTTGAATACAACGGCATGATGTTCACCTTGGCTGATTTGCAAGGTTACCACTATGTTAGAACAGGTACACCTGAGTACATCAGAATGGTAGAAAAAGGTACATTAAGAACATTCGGTAAAGACGTTGCTCCAGTATCAGCGTTCTTCTCTGCCTTC
>EF623655
GGAGACTGGGACTTCTGGACAGATTGGAAAGACCGTCGTCTTTGGGTGACTGTTGCTCCTATCGTTTCAATCACTTTTCCTGCAGCTGTACAGGCTTGCTTGTGGGGTCGTTATCGTATACCTTTCGGCGCAACTGTCTGTGTTTTAGGACTGTTATTTGGTGAGTGGGTTAACAGATACTTCAATTTCTGGGGTTGGACATACTTCCCTATGAACTTTGTATGGCCTTCAAACCTGGTTCCAGGTGCAATTATTCTTGATGTTGTACTGATGATGTCTGGTAGTTATACACTGACAGCAGTACTAGGCGGCATGGGCTGGGGTTTGATCTTCTATCCTGGTAACTGGCCAATGGTTGCTCCATTGCATATTCCTGTTGAATACAACGGCATGATGTTCACCTTGGCTGATTTGCAAGGTTACCACTATGTTAGAACAGGTACACCTGAGTACATCAGAATGGTAGAAAAAGGTACATTAAGAACATTCGGTAAAGACGTTGCTCCAGTATCAGCCTTCTTCTCAGCGTTC
>EF623658
GGTGACTGGGACTTCTGGACAGATTGGAAAGACCGTCGTCTTTGGGTGACTGTTGCTCCTATCGTTTCAATCACTTTTCCTGCAGCTGTACAGGCTTGCTTGTGGGGTCGTTATCGTATACCTTTCGGCGCAACTGTCTGTGTTTTAGGACTGTTATTTGGTGAGTGGGTTAACAGATACTTCAATTTCTGGGGTTGGACATACTTCCCTATGAACTTTGTATGGCCTTCAAACCTGGTTCCAGGTGCAATTATTCTTGATGTTGTACTGATGATGTCTGGTAGTTATACACTGACAGCAGTACTAGGCGGCATGGGCTGGGGTTTGATCTTCTATCCTGGTAACTGGCCAATGGTTGCTCCATTGCATATTCCTGTTGAATACAACGGCATGATGTTCACCTTGGCTGATTTGCAAGGTTACCACTATGTTAGAACAGGTACACCTGAGTACATCAGAATGGTAGAAAAAGGTACATTAAGAACATTCGGTAAAGACGTTGCTCCAGTATCAGCCTTCTTCTCCGCCTTC
>EF623659
GGGGACTGGGACTTCTGGACAGATTGGAAAGACCGTCGTCTTTGGGTGACTGTTGCTCCTATCGTTTCAATCACTTTTCCTGCAGCTGTACAGGCTTGCTTGTGGGGTCGTTATCGTATACCTTTCGGCGCAACTGTCTGTGTTTTAGGACTGTTATTTGGTGAGTGGGTTAACAGATACTTCAATTTCTGGGGTTGGACATACTTCCCTATGAACTTTGTATGGCCTTCAAACCTGGTTCCAGGTGCAATTATTCTTGATGTTGTACTGATGATGTCTGGTAGTTATACACTGACAGCAGTACTAGGCGGCATGGGCTGGGGTTTGATCTTCTATCCTGGTAACTGGCCAATGGTTGCTCCATTGCATATTCCTGTTGAATACAACGGCATGATGTTCACCTTGGCTGATTTGCAAGGTTACCACTATGTTAGAACAGGTACACCTGAGTACATCAGAATGGTAGAAAAAGGTACATTAAGAACATTCGGTGAAGACGTTGCTCCAGTATCAGCCTTCTTCTCCGCCTTC
>EF623660
GGAGACTGGGACTTCTGGGCAGATTGGAAAGACCGTCGCCTTTGGGTGACTGTTGCTCCTATCGTTTCAATCACTTTTCCTGCAGCTGTACAGGCTTGCTTGTGGGGTCGTTATCGTATACCTTTCGGCGCAACTGTCTGTGTTTTAGGACTGTTATTTGGTGAGTGGGTTAACAGATACTTCAATTTCTGGGGTTGGACATACTTCCCTATGAACTTTGTATGGCCTTCAAACCTGGTTCCAGGTGCAATTATTCTTGATGTTGTACTGATGATGTCTGGTAGTTATACACTGACAGCAGTACTAGGCGGCATGGGCTGGGGTTTGATCTTCTATCCTGGTAACTGGCCAATGGTTGCTCCATTGCATATTCCTGTTGAATACAACGGCATGATGTTCACCTTGGCTGATTTGCAAGGTTACCACTATGTTAGAACAGGTACACCTGAGTACATCAGAGTGGTAGAAAAAGGTACATTAAGAACATTCGGTAAAGACGTTGCTCCAGTATCAGCGTTCTTCTCCGCGTTC
>EF623661
GGGGACTGGGACTTCTGGACAGATTGGAAAGACCGTCGTCTTTGGGTGACTGTTGCTCCTATCGTTTCAATCACTTTTCCTGCAGCTGTACAGGCTAGCTTGTGGGGTCGTTATCGTATACCTTTCGGCGCAACTGTCTGTGTTTTAGGACTGTTATTTGGTGAGTGGGTTAACAGATACTTCAATTTCTGGGGTTGGACATACTTCCCTATGAACTTTGTATGGCCTTCAAACCTGGTTCCAGGTGCAATTATTCTTGATGTTGTACTGATGATGTCTGGTAGTTATACACTGACAGCAGTACTAGGCGGCATGGGCTGGGGTTTGATCTTCTATCCTGGTAACTGGCCAATGGTTGCTCCATTGCATATTCCTGTTGAATACAACGGCATGATGTTCACCTTGGCTGATTTGCAAGGTTACCACTATGTTAGAACAGGTACACCTGAGTACATCAGAATGGTAGAAAAAGGTACATTAAGAACATTCGGTAAAGACGTTGCTCCAGTATCAGCCTTCTTCTCCGCCTTC
>EF623663
GGGGACTGGGACTTCTGGACAGATTGGAAAGACCGTCGTCTTTGGGTGACTGTTGCTCCTATCGTTTCAATCACTTTTCCTGCAGCTGTACAGGCTTGCTTGTGGGGTCGTTATCGTATACCTTTCGGCGCAACTGTCTGTGTTTTAGGACTGTTATTTGGTGAGTGGGTTAACAGATACTTCAATTTCTGGGGTTGGACATACTTCCCTATGAACTTTGTATGGCCTTCAAACCTGGTTCCAGGTGCAATTATTCTTGATGTTGTACTGATGATGTCTGGTAGTTATACACTGACAGCAGTACTAGGCGGCATGGGCTGGGGTTTGATCTTCTATCCTGGTAACTGGCCAATGGTTGCTCCATTGCATATTCCTGTTGAATACAACGGCATGATGTTCACCTTGGCTGATTTGCAAGGTTACCACTATGTTAGAACAGGTACACCTGAGTACATCAGAATGGTAGAAAAAGGTACATTAAGAACATTCGGTAAAGACGTTGCTCCAGTATCAGCGTTCTTCTCAGCCTTC
>EF623664
GGTGACTGGGACTTCTGGACAGATTGGAAAGACCGTCGTCTTTGGGTGACTGTTGCTCCTATCGTTTCAATCACTTTTCCTGCAGCTGTACAGGCTTGCTTGTGGGGTCGTTATCGTATACCTTTCGGCGCAACTGTCTGTGTTTTAGGACTGTTATTTGGTGAGTGGGTTAACAGATACTTCAATTTCTGGGGTTGGACATACTTCCCTATGAACTTTGTATGGCCTTCAAACCTGGTTCCAGGTGCAATTATTCTTGATGTTGTACTGATGATGTCTGGTAGTTATACACTGACAGCAGTACTAGGCGGCATGGGCTGGGGTTTGATCTTCTATCCTGGTAACTGGCCAATGGTTGCTCCATTGCATATTCCTGTTGAATACAACGGCATGATGTTCACCTTGGCTGATTTGCAAGGTTACCACTATGTTAGAACAGGTACACCTGAGTACATCAGAATGGTAGAAAAAGGTACATTAAGAACATTCGGTAAAGACGTTGCTCCAGTATCAGCGTTCTTCTCAGCCTTC
>DQ514641
AGATCGTCGCCTTTGGGTGACTGTTGCTCCTATCGTTTCAATCACTTTCCCTGCAGCTGTACAAGCTTGCTTGTGGGGTCGTTATCGTATACCTTTCGGCGCAACTGTCTGTGTATTAGGACTGTTGTTTGGCGAATGGGTTAACAGATACTTCAACTTCTGGGGTTGGACATACTTCCCAATGAACTTTGTATGGCCATCAAACCTGGTTCCAGGCGCAATTATTCTGGATGTTGTTTTGATGATGTCTGGAAGTTATACACTGACAGCTGTTGTCGGCGGTATGGGTTGGGGTTTGATCTTCTATCCTGGTAACTGGCCAATGGTTGCTCCATTGCATATTCCTGTTGAATACAACGGCATGATGTTCACCTTGGCTGATTTGCAAGGTTATCACTATGTTAGAACAGGTACACCTGAGTACATCAGAATGGTAGAGAAAGGTACATTAAGAACATTCGGTAAAGACGTTGCGCCGGAA
>DQ514626
ATGAGACGTCGCCTTTGGGTGACTGTTGCCCCTATCGTTTCAATCACTTTCCCTGCAGCTGTACAGGCTTGCTTGTGGGGTCGTTATCGTATACCTTTCGGCGCAACTGTCTGTGTTTTAGGACTGTTGTTTGGCGAATGGATTAACAGATACTTCAATTTCTGGGGTTGGACATACTTCCCAATGAACTTTGTATGGCCATCAAACCTGGTTCCAGGCGCAATTATCCTGGATGTTGTTTTGATGATGTCTGGAAGTTATACACTGACAGCAGTTGTCGGCGGCATGGGCTGGGGTTTGATCTTCTATCCTGGTAACTGGCCAATGGTTGCTCCATTGCATATTCCTGTTGAATACAACGGCATGATGTTCACCTTGGCTGATTTGCAAGGTTATCACTATGTTAGAACAGGTACACCTGAGTACATCAGAATGGTAGAAAAAGGTACATTAAGAACATTCGGTAAAGACGTTGCGCCGGAAGGGCGAATC
>EU417475
GCGGACTGGAAAGACAGACGTCTGTGGGTTACGGTTTGTCCTATTGTCGCCATCACTTTCCCAGCGGCAGTACAAGCTTCATTATGGGGACGCTATCGTATACCTTGGGGAGCTACAGTCTGCGTACTGGGTCTGTTATTTGGTGAATGGATCAACAGATATTTCAATTTCTGGGGATGGACATATTTCCCGGTAAATTTTGTATTCCCGGCAAACTTTGTACCTGGAGCAATCCTGCTTGACGTAATTTTGATGATGTCAGGTAGCTATACATTGACAGCCGTTGTCGGTGGATTGGGCTGGGGTTTGATCTTCTATCCGGGTAACTGGAACATCATTGCTCCATTACATATCCCTGTTGAATATAATGGCATGATGTTTACATTAGCTGATTTGCAAGGTTACCACTATGTGAGAACAGGTACACCTGAATATATCAGAATGGTAGAAAAAGGAACATTGAGAACATT
>EU417468
GCGGACTGGAAAGACAGACGTCTGTGGGTTACGGTTTGTCCTATTGTCGCCATCACTTTCCCAGCGGCAGTACAAGCTTCATTATGGGGACGCTATCGTATACCTTGGGGAGCTACAGTCTGCGTACTGGGTCTGTTATTTGGTGAATGGATCAACAGATATTTCAATTTCTGGGGATGGACATATTTCCCGGTAAATTTTGTATTCCCGGCAAACTTTGTACCTGGAGCAATCCTGCTTGACGTAATTTTGATGATGTCAGGTAGCTATACATTGACAGCCGTTGTCGGTGGATTGGGCTGGGGTTTGATCTTCTATCCGGGTAACTGGAACATCATTGCTCCATTACATATCCCTGTTGAATATAATGGCATGATGTTTACATTAGCTGATTTGCAAGGTTACCACTATGTGAGAACAGGTACACCTGAATATATCAGAATGGTAGAAAAAGGAACATTGAGAACATT
>EU444854
GGTGACTGGGATTTCTGGACAGATTGGAAAGATCGTCGTCTTTGGGTGACTGTTGCTCCTATCGTTTCAATCACTTTCCCTGCAGCTGTACAGGCTTGCTTGTGGGGTCGTTATCGTATACCTTTCGGCGCAACTGTCTGTGTTTTGGGACTGTTGTTTGGCGAATGGATTAACAGATACTTCAACTTTTGGGGTTGGACATACTTCCCAATGAACTTTGTATGGCCATCAAACCTGGTTCCAGGCGCAATTATTCTGGATGTTGTTTTGATGATGTCTGGAAGTTATACACTGACAGCTGTTGTCGGCGGTATGGGTTGGGGTTTGATCTTCTATCCTGGTAACTGGCCAATGGTTGCTCCATTGCATATTCCTGTTGAATACAACGGCATGATGTTCACCTTGGCTGATTTGCAAGGTTATCACTATGTTAGAACAGGTACACCTGAGTACATCAGAATGGTAGAGAAAGGTACATTAAGAACATTC
>GU584232
GGGGACTGGGACTTCTGGACAGATTGGAAAGACCGTCGTCTTTGGGTGACAGTTGCTCCTATCGTTTCAATCACTTTTCCTGCAGCTGTGCAGGCTTGCTTGTGGGGTCGTTATCGCATCCCATTCGGCGCAACTGTCTGTGTTTTGGGGCTGTTGTTTGGTGAGTGGGTTAACAGATACTTCAATTTCTGGGGTTGGACATACTTCCCTATGAACTTTGTATGGCCTTCAAACCTGGTTCCAGGTGCAATTATCCTTGATGTTGTTCTGATGATGTCTGGTAGCTATACGCTGACAGCAGTACTCGGCGGCATGGGATATGGTCTGATCTTCTATCCTGGCAACTGGCCAATGGTTGCTCCATTGCATATTCCTGTTGAATACAACGGCATGATGTTCACCTTGGCTGATCTGCAAGGTTATCACTATGTAAGAACAGGTACACCTGAGTACATCAGAATGGTAGAGAAAGGTACATTAAGAACATTCGGTAAAGACGTTGCTCCG
>GU584264
GGTGACTGGGACTTCTGGACAGATTGGAAAGACCGTCGTCTTTGGGTGACAGTTGCTCCTATCGTTTCAATCACTTTTCCTGCAGCTGTGCAGGCTTGCTTGTGGGGTCGTTATCGCATCCCATTCGGCGCAACTGTCTGTGTTTTGGGACTGTTGTTTGGTGAGTGGGTTAACAGATACTTCAATTTCTGGGGTTGGACATACTTCCCTATGAACTTTGTATGGCCTTCAAACCTGGTTCCAGGTGCAATTATCCTTGATGTTGTTCTGATGATGTCTGGTAGCTATACGCTGACAGCAGTACTCGGCGGCATGGGATATGGTCTGATCTTCTATCCTGGCAACTGGCCAATGGTTGCTCCATTGCATATTCCTGTTGAATACAACGGCATGATGTTCACCTTGGCTGATCTGCAAGGTTATCACTATGTAAGAACAGGTACACCTGAGTACATCAGAATGGTAGAGAAAGGTACATTAAGAACATTCGGTAAAGACGTTGCGCCG
>GU584265
GGGGACTGGGACTTCTGGACAGATTGGAAAGATCGTCGTCTTTGGGTGACTGTTGCTCCTATCGTTTCTATCACTTTCCCTGCAGCTGTACAAGCTTGCTTGTGGGGTCGTTATCGTATACCTTTCGGCGCAACTGTCTGTGTTTTGGGACTGTTGTTTGGCGAATGGGTTAACAGATACTTCAACTTCTGGGGTTGGACATACTTCCCAATGAACTTTGTATGGCCATCAAACCTGGTTCCAGGCGCAATTATTCTGGATGTTGTTTTGATGATGTCTGGAAGTTATACACTGACAGCTGTTGTCGGCGGTATGGGTTGGGGTTTGATCTTCTATCCTGGTAACTGGCCAATGGTTGCTCCATTGCATATTCCTGTTGAATACAACGGCATGATGTTCACCTTGGCTGATTTGCAAGGTTATCACTATGTTAGAACAGGTACACCTGAGTACATCAGAATGGTTGAGAAAGGTACATTAAGAACATTCGGTAAAGACGTTGCTCCG
>GU584266
GGGGACTGGGACTTCTGGACAGATTGGAAAGACCGTCGTCTTTGGGTGACTGTTGCTCCTATCGTTTCAATCACTTTTCCTGCAGCTGTGCAGGCTTCTTTGTGGGGTCGTTATCGTATACCTTTCGGCGCAACTGTCTGTGTTCTAGGACTGTTGTTTGGTGAGTGGGTTAACAGATACTTCAATTTCTGGGGTTGGACTTACTTCCCTATGAACTTTGTATGGCCTTCAAACCTGGTTCCAGGTGCAATTATTCTTGATGTTGTACTGATGATGTCTGGTAGTTATACACTGACAGCAGTACTTGGCGGCATGGGCTGGGGTTTGATCTTCTATCCTGGCAACTGGCCAATGGTTGCTCCATTGCATATTCCTGTTGAATACAACGGCATGATGTTCACCTTGGCTGATTTGCAAGGTTATCACTATGTTAGAACAGGTACACCTGAGTACATCAGAATGGTAGAAAAAGGTACATTAAGAACATTCGGTAAAGACGTTGCTCCG
>FJ858375
GGGGACTGGGATTTCTGGTCTGACTGGAAAGACAGACGTTTATGGGTAACAGTATGTCCTATCGTAGCTATTACATTCCCTGCAGCTGTACAAGCGGTCTTATGGACTCGTTACAGAATTGCATGGGGCGCTACAGTTTCTATCTTAGGTCTATTGTTTGGTGAGTGGATTAACAGATACTTCAACTTCTGGGGCTGGACATACTTCCCTATGAACTTTGTATTCCCTGCTAACTTCATTCCTAGCGCAATCTTTCTTGATTGTGTACTAGTACTATCAAATAGCTTCACTTTGACAGCTATCGCTGGTGGTATGGGTTGGGGATTGTTGTTCTACCCATCTAACTGGCCTATCATTGCACCTTTACATCTACCTGTTGAATACAACGGCATGATGTTTACTGTTGCTGATTTATCTGGTTACCATTACGTAAGAACTGGTACTCCTGAGTATATCAGAATGGTAGAGAAAGGTACTTTGAGAACTTTTGGTAAAGACGTTGCGCCTG
>FJ858374
GGGGACTGGGATTTCTGGTCTGACTGGAAAGACAGACGTTTATGGGTAACAGTATGTCCTATCGTAGGTATTACATTCCCTGCAGCAGTTCAAGCGGTTCTATGGTCTCGTTATAGAATTGCATGGGGCGCTACAGTGTCTATCTTAGGTCTATTGTTCGGTGAGTGGATTAACAGATACTTCAACTTCTGGGGCTGGACATACTTCCCTATGAACTTTGTATTCCCTGCTAACTTCATTCCTAGCGCAATCTTTCTTGATTGTGTACTAGTACTATCAAATAGCTTCACTTTGACAGCTATCGCTGGTGGTATGGGTTGGGGATTGTTGTTCTACCCATCTAACTGGCCTATCATTGCACCTTTACATCTACCTGTTGAATACAACGGCATGATGTTTACTGTTGCTGATTTATCTGGTTACCACTATGTAAGAACTGGTACTCCTGAGTACATCAGAATGGTAGAAAAAGGTACTTTGAGAACTTTTGGTAAAGACGTTGCTCCTG
>FJ858369
GGGGACTGGGATTTCTGGTCTGACTGGAAAGACAGACGTTTATGGGTAACAGTATGTCCTATCGTAGCTATTACTTTCCCTGCAGCTGTACAAGCGGTCTTATGGACTCGTTACAGAATTGCATGGGGCGCTACAGTTTCTATCTTAGGTCTATTGTTTGGTGAGTGGATTAACAGATACTTCAACTTCTGGGGCTGGACATACTTCCCTATGAACTTTGTATTCCCTGCTAACTTCATTCCTAGCGCAATCTTTCTTGATTGTGTACTAGTACTATCAAATAGCTTCACTTTGACAGCTATCGCTGGTGGTATGGGTTGGGGATTGTTGTTCTACCCATCTAACTGGCCTATCATTGCACCTTTACATCTACCTGTTGAATACAACGGCATGATGTTTACTGTTGCTGATTTATCTGGTTACCATTACGTAAGAACTGGTACTCCTGAGTATATCAGAATGGTAGAAAAAGGTACTTTGAGAACTTTTGGTAAAGACGTTGCTCCTG
>FJ858368
GGGGACTGGGATTTCTGGTCTGACTGGAAAGACAGACGTTTATGGGTAACAGTATGTCCTATCGTAGGTATTACATTCCCTGCAGCAGTTCAAGCGGTTCTATGGTCTCGTTATAGAATTGCATGGGGCGCTACAGTGTCTATCTTAGGTCTATTGTTCGGTGAGTGGATTAACAGATACTTCAACTTCTGGGGCTGGACATACTTCCCTATGAACTTTGTATTCCCTGCTAACTTCATTCCCAGCGCAATCTTTCTTGATTGTGTACTAGTACTATCAAATAGCTTCACTTTGACAGCTATCGCTGGTGGTATGGGTTGGGGATTGTTGTTCTACCCATCTAACTGGCCTATCATTGCACCTTTACATCTACCTGTTGAATACAACGGCATGATGTTTACTGTTGCTGATTTATCTGGTTACCACTATGTAAGAACTGGTACTCCTGAGTACATCAGAATGGTAGAAAAAGGTACTTTGAGAACTTTTGGTAAAGACGTTGCTCCTG
>FJ858366
GGGGACCGGGATTTCTGGTCTGACTGGAAAGACAGACGTTTATGGGTAACAGTATGTCCTATCGTAGCTATTACATTCCCTGCAGCTGTACAAGCGGTCTTATGGACTCGTTACAGAATTGCATGGGGCGCTACAGTTTCTATCTTAGGTCTATTGTTTGGTGAGTGGATTAACAGATACTTCAACTTCTGGGGCTGGACATACTTCCCTATGAACTTTGTATTCCCTGCTAACTTCATTCCTAGCGCAATCTTTCTTGATTGTGTACTAGTACTATCAAATAGCTTCACTTTGACAGCTATCGCTGGTGGTATGGGTTGGGGATTGTTATTCTACCCAGCTAACTGGCCTATCATTGCACCTTTACATCTACCTGTTGAATACAACGGCATGATGTTTACTGTTGCTGATTTATCTGGTTACCATTACGTAAGAACTGGTACTCCTGAGTATATCAGAATGGTAGAAAAAGGTACTTTGAGAACTTTTGGTAAAGACGTTGCGCCTG
>FJ858362
GGGGACCGGGATTTCTGGTCTGACTGGAAAGACAGACGTTTGTGGGTAACAGTATGTCCTATCGTAGCTATTACCTTCCCTGCAGCTGTACAAGCGGTCTTATGGACTCGTTACAGAATTGCATGGGGCGCTACAGTGTCTATCTTAGGTCTATTGTTTGGTGAGTGGATTAACAGATACTTCAACTTCTGGGGCTGGACATACTTCCCTATGAACTTTGTATTCCCTGCTAACTTCATTCCTAGCGCAATCTTTCTTGATTGTGTACTAGTACTATCAAATAGCTTCACTTTGACAGCTATCGCTGGTGGTATGGGTTGGGGATTGTTGTTCTACCCATCTAACTGGCCTATCATTGCACCTTTACATCTACCTGTTGAATACAACGGCATGATGTTTACTGTTGCTGATTTATCTGGTTACCATTACGTAAGAACTGGTACTCCTGAGTATATCAGAATGGTAGAAAAAGGTACTTTGAGAACTTTTGGTAAAGACGTTGCTCCTG
>FJ858361
GGGGACCGGGATTTCTGGTCTGACTGGAAAGACAGACGTTTATGGGTAACAGTATGTCCTATCGTAGCTATTACCTTCCCTGCAGCTGTACAAGCGGTCTTATGGACTCGTTACAGAATTGCATGGGGCGCTACAGTGTCTATCTTAGGTCTATTGTTTGGTGAGTGGATTAACAGATACTTCAACTTCTGGGGCTGGACATACTTCCCTATGAACTTTGTATTCCCTGCTAACTTCATTCCTAGCGCAATCTTTCTTGATTGTGTACTAGTACTATCAAATAGCTTCACTTTGACAGCTATCGCTGGTGGTATGGGTTGGGGATTGTTGTTCTACCCATCTAACTGGCCTATCATTGCACCTTTACATCTACCTGTTGAATACAACGGCATGATGTTTACTGTTGCTGATTTATCTGGTTACCATTACGTAAGAACTGGTACTCCTGAGTATATCAGAATGGTAGAAAAAGGTACTTTGAGAACTTTTGGTAAAGACGTTGCGCC
>FJ858360
GGGGACTGGGATTTCTGGTCTGACTGGAAAGACAGACGTTTATGGGTAACAGTATGTCCTATCGTTGCTATAACTTTTCCTGCAGCCGTTCAAGCGGTTCTATGGATGCGTTATAAAATCGCATGGGGCGCTACAGTTTCTATCCTAGGTTTACTATTTGGTGAGTGGATTAACAGATACTTCAACTTCTGGGGCTGGACTTATTTCCCTATGAACTTTGTATTCCCTGCTAACTTCATTCCTAGCGCAATCTTCCTTGACTGTGTATTAGTACTATCAAATAGCTTCACTTTGACAGCTATCGCTGGTGGTATGGGTTGGGGTTTATTGTTCTACCCATCTAACTGGCCTATCATTGCACCTTTACATTTACCTGTTGAGTACAACGGCATGATGTTTACTGTTGCTGATTTATCTGGATACCACTATGTAAGAACTGGTACTCCTGAGTACATCAGAATGGTAGAAAAAGGTACTTTGAGAACTTTTGGTAAAGACGTTGCTCCTG
>FJ858357
GGTGACCGGGATTTCTGGTCTGACTGGAAAGACAGACGTTTATGGGTAACAGTATGTCCTATCGTTGCTATAACTTTTCCTGCAGCCGTTCAAGCGGTTCTATGGATGCGTTATAAAATCGCATGGGGCGCTACAGTTTCTATCCTAGGTTTACTATTTGGTGAGTGGATTAACAGATACTTCAACTTCTGGGGCTGGACTTATTTCCCTATGAACTTTGTATTCCCTGCTAACTTCATTCCTAGCGCAATCTTCCTTGACTGTGTATTAGTACTATCAAATAGCTTCACTTTGACAGCTATCGCTGGTGGTATGGGTTGGGGTTTATTGTTCTACCCATCTAACTGGCCTATCATTGCACCTTTACATTTACCTGTTGAGTACAACGGCATGATGTTTACTGTTGCTGATTTATCTGGATACCACTATGTAAGAACTGGTACTCCTGAGTACATCAGAATGGTAGAAAAAGGTACTTTGAGAACTTTTGGTAAAGACGTTGCTCCTG
>FJ858356
GGGGACCGGGATTTCTGGTCTGACTGGAAAGACAGACGTTTATGGGTAACAGTATGTCCTATCGTTGCTATAACTTTTCCTGCAGCCGTTCAAGCGGTTCTATGGATGCGTTATAAAATCGCATGGGGCGCTACAGTTTCTATCCTAGGTTTACTATTTGGTGAGTGGATTAACAGATACTTCAACTTCTGGGGCTGGACTTATTTCCCTATGAACTTTGTATTCCCTGCTAACTTCATTCCTAGCGCAATCTTCCTTGACTGTGTATTAGTACTATCAAATAGCTTCACTTTGACAGCTATCGCTGGTGGTATGGGTTGGGGTTTATTGTTCTACCCATCTAACTGGCCTATCATTGCACCTTTACATTTACCTGTTGAGTACAACGGCATGATGTTTACTGTTGCTGATTTATCTGGATACCACTATGTAAGAACTGGTACTCCTGAGTACATCAGAATGGTAGAAAAAGGTACTTTGAGAACTTTTGGTAAAGACGTTGCTCCTG
>FJ858352
GGGGACTGGGATTTCTGGTCTGACTGGAAAGACAGACGTTTATGGGTAACAGTATGTCCTATCGTAGGTATTACATTCCCTGCAGCAGTTCAAGCGGTTCTATGGTCTCGTTATAGAATTGCATGGGGCGCTACAGTGTCTATCTTAGGTCTATTGTTCGGTGAGTGGATTAACAGATACTTCAACTTCTGGGGCTGGACATACTTCCCTATGAACTTTGTATTCCCTGCTAACTTCATTCCTAGCGCAATCTTTCTTGATTGTGTACTAGTACTATCAAATAGCTTCACTTTGACAGCTATCGCTGGTGGTATGGGTTGGGGATTGTTGTTCTACCCATCTAACTGGCCTATCATTGCACCTTTACATCTACCTGTTGAATACAACGGCATGATGTTTACTGTTGCTGATTTATCTGGTTACCACTATGTAAGAACTGGTACTCCTGAGTACATCAGAATGGTAGAAAAAGGTACTTTGAGAACTTTTGGTAAAGACGTTGCTCCTG
>FJ858350
GGGGACTGGGATTTCTGGTCTGACTGGAAAGACAGACGTTTATGGGTAACAGTATGTCCTATCGTTGCTATAACTTTTCCTGCAGCCGTTCAAGCGGTTCTATGGATGCGTTATAAAATCGCATGGGGCGCTACAGTTTCTATCCTAGGTTTACTATTTGGTGAGTGGATTAACAGATACTTCAACTTCTGGGGCTGGACTTATTTCCCTATGAACTTTGTATTCCCTGCTAACTTCATTCCTAGCGCAATCTTCCTTGACTGTGTATTAGTACTATCAAATAGCTTCACTTTGACAGCTATCGCTGGTGGTATGGGTTGGGGTTTATTGTTCTACCCATCTAACTGGCCTATCATTGCACCTTTACATTTACCTGTTGAGTACAACGGCATGATGTTTACTGTTGCTGATTTATCTGGATACCACTATGTAAGAACTGGTACTCCTGAGTACATCAGAATGGTAGAAAAAGGTACTTTGAGAACTTTTGGTAAAGACGTTGCTCCTG
>FJ858348
GGGGACTGGGATTTCTGGTCTGACTGGAAAGACAGACGTTTATGGGTAACAGTATGTCCTATCGTAGCTATTACATTCCCTGCAGCTGTTCAAGCGGTCTTATGGAGTCGTTACAGAATTGCATGGGGCGCTACAGTCTCTATCTTAGGTCTATTGTTTGGTGAGTGGATTAACAGATACTTCAACTTCTGGGGCTGGACATACTTCCCTATGAACTTTGTATTCCCTGCTAACTTCATTCCTAGCGCAATCTTTCTTGATTGTGTACTAGTACTATCAAATAGCTTCACTTTGACAGCTATCGCTGGTGGTATGGGTTGGGGATTGTTATTTTACCCAGCTAACTGGCCTATCATTGCACCTTTACATCTACCTGTTGAATACAACGGCATGATGTTTACTGTTGCTGATTTATCTGGTTACCATTACGTAAGAACTGGTACTCCTGAGTATATCAGAATGGTAGAGAAAGGTACTTTGAGAACTTTTGGTAAAGACGTTGCTCCTG
>FJ858347
GGAGACTGGGATTTCTGGTCTGACTGGAAAGACAGACGTTTATGGGTAACAGTATGTCCTATCGTAGCTATTACATTCCCTGCAGCTGTTCAAGCGGTCTTATGGAGTCGTTACAGAATTGCATGGGGCGCTACAGTCTCTATCTTAGGTCTATTGTTTGGTGAGTGGATTAACAGATACTTCAACTTCTGGGGCTGGACATACTTCCCTATGAACTTTGTATTCCCTGCTAACTTCATTCCTAGCGCAATCTTTCTTGATTGTGTACTAGTACTATCAAATAGCTTCACTTTGACAGCTATCGCTGGTGGTATGGGTTGGGGATTGTTATTTTACCCAGCTAACTGGCCTATCATTGCACCTTTACATCTACCTGTTGAATACAACGGCATGATGTTTACTGTTGCTGATTTATCTGGTTACCATTACGTAAGAACTGGTACTCCTGAGTATATCAGAATGGTAGAGAAAGGTACTTTGAGAACTTTTGGTAAAGACGTTGCTCCT
>FJ858346
GGGGACTGGGATTTCTGGTCTGACTGGAAAGACAGACGTTTATGGGTAACAGTATGTCCTATCGTAGCTATTACTTTCCCTGCAGCTGTACAAGCGGTCTTATGGACTCGTTACAGAATTGCATGGGGCGCTACAGTTTCTATCTTAGGTCTATTGTTTGGTGAGTGGATTAGCAGATACTTCAACTTCTGGGGCTGGACATACTTCCCTATGAACTTTGTATTCCCTGCTAACTTCGTTCCTAGCGCAATCTTTCTTGATTGTGTACTAGTACTATCAAATAGCTTCACTTTGACAGCTATCGCTGGTGGTATGGGTTGGGGATTGTTGTTCTACCCATCTAACTGGCCTATCATTGCACCTTTACATCTACCTGTTGAATACAACGGCATGATGTTTACTGTTGCTGATTTATCTGGTTACCATTACGTAAGAACTGGTACTCCTGAGTATATCAGAATGGTAGAAAAAGGTACTTTGAGAACTTTTGGTAAGGACGTTGCGCCTG
>FJ858344
GGGGACTGGGATTTCTGGTCTGACTGGAAAGACAGACGTTTATGGGTAACAGTATGTCCTATCGTAGCTATTACTTTCCCTGCAGCTGTACAAGCGGTCTTATGGACTCGTTACAGAATTGCATGGGGCGCTACAGTTTCTATCTTAGGTCTATTGTTTGGTGAGTGGATTAACAGATACTTCAACTTCTGGGGCTGGACATACTTCCCTATGAACTTTGTATTCCCTGCTAACTTCATTCCTAGCGCAATCTTTCTTGATTGTGTACTAGTACTATCAAATAGCTTCACTTTGACAGCTATCGCTGGTGGTATGGGTTGGGGATTGTTGTTCTACCCATCTAACTGGCCTATCATTGCACCTTTACATCTACCTGTTGAATACAACGGCATGATGTTTACTGTTGCTGATTTATCTGGTTACCATTACGTAAGAACTGGTACTCCTGAGTATATCAGAATGGTAGAAAAAGGTACTTTGAGAACTTTTGGTAAAGACGTTGCTCCTG
>FJ858343
GGGGACTGGGATTTCTGGTCTGACTGGAAAGACAGACGTTTATGGGTAACAGTATGTCCTATCGTAGCTATTACATTCCCTGCAGCTGTTCAAGCGGTCTTATGGAGTCGTTACAGAATTGCATGGGGCGCTACAGTCTCTATCTTAGGTCTATTGTTTGGTGAGTGGATTAACAGATACTTCAACTTCTGGGGCTGGACATACTTCCCTATGAACTTTGTATTCCCTGCTAACTTCATTCCTAGCGCAATCTTTCTTGATTGTGTACTAGTACTATCAAATAGCTTCACTTTGACAGCTATCGCTGGTGGTATGGGTTGGGGATTGTTATTTTACCCAGCTAACTGGCCTATCATTGCACCTTTACATCTACCTGTTGAATACAACGGCATGATGTTTACTGTTGCTGATTTATCTGGTTACCATTACGTAAGAACTGGTACTCCTGAGTATATCAGAATGGTAGAGAAAGGTACTTTGAGAACTTTTGGTAAAGACGTTGCTCCTG
>FJ858342
GGGGACCGGGATTTCTGGTCTGACTGGAAAGACAGACGTTTATGGGTAACAGTATGTCCTATCGTTGCTATAACTTTTCCTGCAGCCGTTCAAGCGGTTCTATGGATGCGTTATAAAATCGCATGGGGCGCTACAGTTTCTATCCTAGGTTTACTATTTGGTGAGTGGATTAACAGATACTTCAACTTCTGGGGCTGGACTTATTTCCCTATGAACTTTGTATTCCCTGCTAACTTCATTCCTAGCGCAATCTTCCTTGACTGTGTATTAGTACTATCAAATAGCTTCACTTTGACAGCTATCGCTGGTGGTATGGGTTGGGGTTTATTGTTCTACCCATCTAACTGGCCTATCATTGCACCTTTACATTTACCTGTTGAGTACAACGGCATGATGTTTACTGTTGCTGATTTATCTGGATACCACTATGTAAGAACTGGTACTCCTGAGTACATCAGAATGGTAGAAAAAGGTACTTTGAGAACTTTTGGTAAAGACGTTGCGCCTG
>FJ858341
GGGGACCGGGATTTCTGGTCTGACTGGAAAGACAGACGTTTATGGGTAACAGTATGTCCTATCGTAGCTATTACTTTCCCTGCAGCTGTACAAGCGGTCTTATGGACTCGTTACAGAATTGCATGGGGCGCTACAGTTTCTATCTTAGGTCTATTGTTTGGTGAGTGGATTAACAGATACTTCAACTTCTGGGGCTGGACATACTTCCCTATGAACTTTGTATTCCCTGCTAACTTCATTCCTAGCGCAATCTTTCTTGATTGTGTACTAGTACTATCAAATAGCTTCACTTTGACAGCTATCGCTGGTGGTATGGGTTGGGGATTGTTGTTCTACCCATCTAACTGGCCTATCATTGCACCTTTACATCTACCTGTTGAATACAACGGCATGATGTTTACTGTTGCTGATTTATCTGGTTACCATTACGTAAGAACTGGTACTCCTGAGTATATCAGAATGGTAGAAAAAGGTACTTTGAGAACTTTTGGTAAAGACGTTGCTCCTG
>FJ858340
GGGGACCGGGATTTCTGGTCTGACTGGAAAGACAGACGTTTATGGGTAACAGTATGTCCTATCGTTGCTATAACTTTTCCTGCAGCCGTTCAAGCGGTTCTATGGATGCGTTATAAAATCGCATGGGGCGCTACAGTTTCTATCCTAGGTTTACTATTTGGTGAGTGGATTAACAGATACTTCAACTTCTGGGGCTGGACTTATTTCCCTATGAACTTTGTATTCCCTGCTAACTTCATTCCTAGCGCAATCTTCCTTGACTGTGTATTAGTACTATCAAATAGCTTCACTTTGACAGCTATCGCTGGTGGTATGGGTTGGGGTTTATTGTTCTACCCATCTAACTGGCCTATCATTGCACCTTTACATTTACCTGTTGAGTACAACGGCATGATGTTTACTGTTGCTGATTTATCTGGATACCACTATGTAAGAACTGGTACTCCTGAGTACATCAGAATGGTAGAAAAAGGTACTTTGAGAACTTTTGGTAAAGACGTTGCTCCTG
>FJ858325
GGGGACTGGGATTTCTGGTCTGACTGGAAAGACAGACGTTTATGGGTAACAGTATGTCCTATCGTAGCTATTACTTTCCCTGCAGCTGTACAAGCGGTCTTATGGACTCGTTACAGAATTGCATGGGGCGCTACAGTTTCTATCTTAGGTCTATTGTTTGGTGAGTGGATTAACAGATACTTCAACTTCTGGGGCTGGACATACTTCCCTATGAACTTTGTATTCCCTGCTAACTTCGTTCCTAGCGCAATCTTTCTTGATTGTGTACTAGTACTATCAAATAGCTTCACTTTGACAGCTATCGCTGGTGGTATGGGTTGGGGATTGTTGTTCTACCCATCTAACTGGCCTATCATTGCACCTTTACATCTACCTGTTGAATACAACGGCATGATGTTTACTGTTGCTGATTTATCTGGTTACCATTACGTAAGAACTGGTACTCCTGAGTATATCAGAATGGTAGAAAAAGGTACTTTGAGAACTTTTGGTAAAGACGTTGCGCCTG
>FJ858320
GGGGACTGGGATTTCTGGTCTGACTGGAAAGACAGACGTTTATGGGTAACAGTATGTCCTATCGTAGCTATTACATTCCCTGCAGCTGTTCAAGCGGTCTTATGGAGTCGTTACAGAATTGCATGGGGCGCTACAGTCTCTATCTTAGGTCTATTGTTTGGTGAGTGGATTAACAGATACTTCAACTTCTGGGGCTGGACATACTTCCCTATGAACTTTGTATTCCCTGCTAACTTCATTCCTAGCGCAATCTTTCTTGATTGTGTACTAGTACTATCAAATAGCTTCACTTTGACAGCTATCGCTGGTGGTATGGGTTGGGGATTGTTATTTTACCCAGCTAACTGGCCTATCATTGCACCTTTACATCTACCTGTTGAATACAACGGCATGATGTTTACTGTTGCTGATTTATCTGGTTACCATTACGTAAGAACTGGTACTCCTGAGTATATCAGAATGGTAGAGAAAGGTACTTTGAGAACTTTTGGTAAAGACGTTGCTCCTG
>FJ858319
GGGGACTGGGATTTCTGGTCTGACTGGAAAGACAGACGTTTATGGGTAACAGTATGTCCTATCGTAGCTATTACTTTCCCTGCAGCTGTACAAGCGGTCTTATGGACTCGTTACAGAATTGCATGGGGCGCTACAGTTTCTATCTTAGGTCTATTGTTTGGTGAGTGGATTAACAGATACTTCAACTTCTGGGGCTGGACATACTTCCCTATGAACTTTGTATTCCCTGCTAACTTCGTTCCTAGCGCAATCTTTCTTGATTGTGTGCTAGTACTATCAAATAGCTTCACTTTGACAGCTATCGCTGGTGGTATGGGTTGGGGATTGTTGTTCTACCCATCTAACTGGCCTATCATTGCACCTTTACATCTACCTGTTGAATACAACGGCATGATGTTTACTGTTGCTGATTTATCTGGTTACCATTACGTAAGAACTGGTACTCCTGAGTATATCAGAATGGTAGAAAAAGGTACTTTGAGAACTTTTGGTAAAGACGTTGCGCCTG
>FJ858318
GGGGACTGGGATTTCTGGTCTGACTGGAAAGACAGACGTTTATGGGTAACAGTATGTCCTATCGTAGCTATTACTTTCCCTGCAGCTGTACAAGCGGTCTTATGGACTCGTTACAGAATTGCATGGGGCGCTACAGTTTCTATCTTAGGTCTATTGTTTGGTGAGTGGATTAACAGATACTTCAACTTCTGGGGCTGGACATACTTCCCTATGAACTTTGTATTCCCTGCTAACTTCGTTCCTAGCGCAATCTTTCTTGATTGTGTACTAGTACTATCAAATAGCTTCACTTTGACAGCTATCGCTGGTGGTATGGGTTGGGGATTGTTGTTCTACCCATCTAACTGGCCTATCATTGCACCTTTACATCTACCTGTTGAATACAACGGCATGATGTTTACTGTTGCTGATTTATCTGGTTACCATTACGTAAGAACTGGTACTCCTGAGTATATCAGAATGGTAGAAAAAGGTACTTTGAGAACTTTTGGTAAAGACGTTGCTCCTG
>FJ858316
GGGGACCGGGATTTCTGGTCTGACTGGAAAGACAGACGTTTATGGGTAACAGTATGTCCTATCGTAGCTATTACTTTCCCTGCAGCTGTACAAGCGGTCTTATGGACTCGTTACAGAATTGCATGGGGCGCTACAGTTTCTATCTTAGGTCTATTGTTTGGTGAGTGGATTAACAGATACTTCAACTTCTGGGGCTGGACATACTTCCCTATGAACTTTGTATTCCCTGCTAACTTCGTTCCTAGCGCAATCTTTCTTGATTGTGTACTAGTACTATCAAATAGCTTCACTTTGACAGCTATCGCTGGTGGTATGGGTTGGGGATTGTTGTTCTACCCATCTAACTGGCCTATCATTGCACCTTTACATCTACCTGTTGAATACAACGGCATGATGTTTACTGTTGCTGATTTATCTGGTTACCATTACGTAAGAACTGGTACTCCTGAGTATATCAGAATGGTAGAAAAAGGTACTTTGAGAACTTTTGGTAAAGACGTTGCTCCTG
>FJ858314
GGGGACTGGGATTTCTGGTCTGACTGGGAAGACAGACGTTTATGGGTAACAGTATGTCCTATCGTAGCTATTACTTTCCCTGCAGCTGTACAAGCGGTCTTATGGACTCGTTACAGAATTGCATGGGGCGCTACAGTTTCTATCTTAGGTCTATTGTTTGGTGAGTGGATTAACAGATACTTCAACTTCTGGGGCTGGACATACTTCCCTATGAACTTTGTATTCCCTGCTAACTTCATTCCTAGCGCAATCTTTCTTGATTGTGTACTAGTACTATCAAATAGCTTCACTTTGACAGCTATCGCTGGTGGTATGGGTTGGGGATTGTTGTTCTACCCATCTAACTGGCCTATCACTGCACCTTTATATCTACCTGTTGAATACAACGGCATGATGTTTACTGTTGCTGATTTATCTGGTTACCATTACGTAAGAACTGGTACTCCTGAGTATATCAGAATGGTAGAAAAAGGTACTTTGAGAACTTTTGGTAAAGACGTTGCTCCTG
>FJ858310
GGGGACTGGGATTTCTGGTCTGACTGGAAAGACAGACGTTTATGGGTAACAGTATGTCCTATCGTAGGTATTACATTCCCTGCAGCAGTTCAAGCGGTTCTATGGTCTCGTTATAGAATTGCATGGGGCGCTACAGTGTCTATCTTAGGTCTATTGTTCGGTGAGTGGATTAACAGATACTTCAACTTCTGGGGCTGGACATACTTCCCTATGAACTTTGTATTCCCTGCTAACTTCATTCCTAGCGCAATCTTTCTTGATTGTGTACTAGTACTATCAAATAGCTTCACTTTGACAGCTATCGCTGGTGGTATGGGTTGGGGATTGTTGTTCTACCCATCTAACTGGCCTATCATTGCACCTTTACATCTACCTGTTGAATACAACGGCATGATGTTTACTGTTGCTGATTTATCTGGTTACCACTATGTAAGAACTGGTACTCCTGAGTACATCAGAATGGTAGAAAAAGGTACTTTGAGAACTTTTGGTAAAGACGTTGCTCCTG
>FJ858307
GGGGACTGGGATTTCTGGTCTGACTGGAAAGACAGACGTTTATGGGTAACAGTATGTCCTATCGTAGGTATTACATTCCCTGCAGCAGTTCAAGCGGTTCTATGGTCTCGTTATAGAATTGCATGGGGCGCTACAGTGTCTATCTTAGGTCTATTGTTCGGTGAGTGGATTAACAGATACTTCAACTTCTGGGGCTGGACATACTTCCCTATGAACTTTGTATTCCCTGCTAACTTCATTCCTAGCGCAATCTTTCTTGATTGTGTACTAGTACTATCAAATAGCTTCACTTTGACAGCTATCGCTGGTGGTATGGGTTGGGGATTGTTGTTCTACCCATCTAACTGGCCTATCATTGCACCTTTACATCTACCTGTTGAATACAACGGCATGATGTTTACTGTTGCTGATTTATCTGGTTACCACTATGTAAGAACTGGTACTCCTGAGTACATCAGAATGGTAGAAAAAGGTACTTTGAGAACTTTTGGTAAAGACGTTGCTCCTG
>FJ858304
GGTGACTGGGATTTCTGGTCTGACTGGAAAGACAGACGTTTATGGGTAACAGTATGTCCTATCGTAGGTATTACATTCCCTGCAGCAGTTCAAGCGGTTCTATGGTCTCGTTATAGAATTGCATGGGGCGCTACAGTGTCTATCTTAGGTCTATTGTTCGGTGAGTGGATTAACAGATACTTCAACTTCTGGGGCTGGACATACTTCCCTATGAACTTTGTATTCCCTGCTAACTTCATTCCTAGCGCAATCTTTCTTGATTGTGTACTAGTACTATCAAATAGCTTCACTTTGACAGCTATCGCTGGTGGTATGGGTTGGGGATTGTTGTTCTACCCATCTAACTGGCCTATCATTGCACCTTTACATCTACCTGTTGAATACAACGGCATGATGTTTACTGTTGCTGATTTATCTGGTTACCACTATGTAAGAACTGGTACTCCTGAGTACATCAGAATGGTAGAAAAAGGTACTTTGAGAACTTTTGGTAAAGACGTTGCGCCTG
>FJ858302
GGGGACTGGGATTTCTGGTCTGACTGGAAAGACAGACGTTTATGGGTAACAGTATGTCCTATCGTAGCTATTACTTTCCCTGCAGCTGTACAAGCGGTCTTATGGACTCGTTACAGAATTGCATGGGGCGCTACAGTTTCTATCTTAGGTCTATTGTTTGGCGAGTGGATTAACAGATACTTCAACTTCTGGGGCTGGACATACTTCCCTATGAACTTTGTATTCCCTGCTAACTTCATTCCTAGCGCAATCTTTCTTGATTGTGTACTAGTACTATCAAATAGCTTCACTTTGACAGCTATCGCTGGTGGTATGGGTTGGGGATTGTTGTTCTACCCATCTAACTGGCCTATCATTGCACCTTTACATCTACCTGTTGAATACAACGGCATGATGTTTACTGTTGCTGATTTATCTGGTTACCATTACGTAAGAACTGGTACTCCTGAGTATATCAGAATGGTAGAAAAAGGTACTTTGAGAACTTTTGGTAAAGACGTTGCGCCTG
>FJ858297
GGGGACTGGGATTTCTGGTCTGACTGGAAAGACAGACGTTTATGGGTAACAGTATGTCCTATCGTAGGTATTACATTCCCTGCAGCAGTTCAAGCGGTTCTATGGTCTCGTTATAGAATTGCATGGGGCGCTACAGTGTCTATCTTAGGTCTATTGTTCGGTGAGTGGATTAACAGATACTTCAACTTCTGGGGCTGGACATACTTCCCTATGAACTTTGTATTCCCTGCTAACTTCATTCCTAGCGCAATCTTTCTTGATTGTGTACTAGTACTATCAAATAGCTTCACTTTGACAGCTATCGCTGGTGGTATGGGTTGGGGATTGTTGTTCTACCCATCTAACTGGCCTATCATTGCACCTTTACATCTACCTGTTGAATACAACGGCATGATGTTTACTGTTGCTGATTTATCTGGTTACCACTATGTAAGAACTGGTACTCCTGAGTACATCAGAATGGTAGAAAAAGGTACTTTGAGAACTTTTGGTAAGGACGTTGCTCCTG
>FJ858295
GGGGACTGGGATTTCTGGTCTGACTGGAAAGACAGACGTTTATGGGTAACAGTATGTCCTATCGTAGCTATTACTTTCCCTGCAGCTGTACAAGCGGTCTTATGGACTCGTTACAGAATTGCATGGGGCGCTACAGTTTCTATCTTAGGTCTATTGTTTGGTGAGTGGATTAACAGATACTTCAACTTCTGGGGCTGGACATACTTCCCTATGAACTTTGTATTCCCTGCTAACTTCATTCCTAGCGCAATCTTTCTTGATTGTGTACTAGTACTATCAAATAGCTTCACTTTGACAGCTATCGCTGGTGGTATGGGTTGGGGATTGTTGTTCTACCCATCTAACTGGCCTATCATTGCACCTTTACATCTACCTGTTGAATACAACGGCATGATGTTTACTGTTGCTGATTTATCTGGTTACCATTACGTAAGAACTGGTACTCCTGAGTATATCAGAATGGTAGAAAAAGGTACTTTGAGAACTTTTGGTAAAGACGTTGCTCCTG
>FJ858291
GGGGACTGGGATTTCTGGTCTGACTGGAAAGACAGACGTTTATGGGTAACAGTATGTCCTATCGTAGCTATTACTTTCCCTGCAGCTGTACAAGCGGTCTTATGGACTCGTTACAGAATTGCATGGGGCGCTACAGTTTCTATCTTAGGTCTATTGTTTGGTGAGTGGATTAACAGATACTTCAACTTCTGGGGCTGGACATACTTCCCTATGAACTTTGTATTCCCTGCTAACTTCATTCCTAGCGCAATCTTTCTTGATTGTGTACTAGTACTATCAAATAGCTTCACTTTGACAGCTATCGCTGGTGGTATGGGTTGGGGATTGTTGTTCTACCCATCTAACTGGCCTATCATTGCACCTTTACATCTACCTGTTGAATACAACGGCATGATGTTTACTGTTGCTGATTTATCTGGTTACCATTACGTAAGAACTGGTACTCCTGAGTATATCAGAATGGTAGAAAAAGGTACTTTGAGAACTTTTGGTAAAGACGTTGCGCCTG
>FJ858290
GGGGACTGGGATTTCTGGTCTGACTGGAAAGACAGACGTTTATGGGTAACAGTATGTCCTATCGTAGGTATTACATTCCCTGCAGCAGTTCAAGCGGTTCTATGGTCTCGTTATAGAATTGCATGGGGCGCTACAGTGTCTATCTTAGGTCTATTGTTCGGTGAGTGGATTAACAGATACTTCAACTTCTGGGGCTGGACATACTTCCCTATGAACTTTGTATTCCCTGCTAACTTCATTCCTAGCGCAATCTTTCTTGATTGTGTACTAGTACTATCAAATAGCTTCACTTTGACAGCTATCGCTGGTGGTATGGGTTGGGGATTGTTGTTCTACCCATCTAACTGGCCTATCATTGCACCTTTACATCTACCTGTTGAATACAACGGCATGATGTTTACTGTTGCTGATTTATCTGGTTACCACTATGTAAGAACTGGTACTCCTGAGTACATCAGAATGGTAGAAAAAGGTACTTTGAGAACTTTTGGTAAAGACGTTGCGCCTG
>FJ858289
GGGGACCGGGATTTCTGGTCTGACTGGAAAGACAGACGTTTATGGGTAACAGTATGTCCTATCGTAGCTATTACTTTCCCTGCAGCTGTACAAGCGGTCTTATGGACTCGTTACAGAATTGCATGGGGCGCTACAGTTTCTATCTTAGGTCTATTGTTTGGTGAGTGGATTAACAGATACTTCAACTTCTGGGGCTGGACATACTTCCCTATGAACTTTGTATTCCCTGCTAACTTCATTCCTAGCGCAATCTTTCTTGATTGTGTACTAGTACTATCAAATAGCTTCACTTTGACAGCTATCGCTGGTGGTATGGGTTGGGGATTGTTGTTCTACCCATCTAACTGGCCTATCATTGCACCTTTACATCTACCAGTTGAATACAACGGCATGATGTTTACTGTTGCTGATTTATCTGGTTACCATTACGTAAGAACTGGTACCCCTGAGTATATCAGAATGGTAGAAAAAGGTACTTTGAGAACTTTTGGTAAAGACGTTGCGCCTG
>FJ858288
GGGGACTGGGATTTCTGGTCTGACTGGAAAGACAGACGTTTATGGGTAACAGTATGTCCTATCGTAGGTATTACATTCCCTGCAGCAGTTCAAGCGGTTCTATGGTCTCGTTATAGAATTGCATGGGGCGCTACAGTGTCTATCTTAGGTCTATTGTTCGGTGAGTGGATTAACAGATACTTCAACTTCTGGGGCTGGACATACTTCCCTATGAACTTTGTATTCCCTGCTAACTTCATTCCTAGCGCAATCTTTCTTGATTGTGTACTAGTACTATCAAATAGCTTCACTTTGACAGCTATCGCTGGTGGTATGGGTTGGGGATTGTTGTTCTACCCATCTAACTGGCCTATCATTGCACCTTTACATCTACCTGTTGAATACAACGGCATGATGTTTACTGTTGCTGATTTATCTGGTTACCACTATGTAAGAACTGGTACTCCTGAGTACATCAGAATGGTAGAAAAAGGTACTTTGAGAACTTTTGGTAAAGACGTTGCTCCTG
>FJ858287
GGGGACTGGGATTTCTGGTCTGACTGGAAAGACAGACGTTTATGGGTAACAGTATGTCCTATCGTAGGTATTACATTCCCTGCAGCAGTTCAAGCGGTTCTATGGTCTCGTTATAGAATTGCATGGGGCGCTACAGTGTCTATCTTAGGTCTATTGTTCGGTGAGTGGATTAACAGATACTTCAACTTCTGGGGCTGGACATACTTCCCTATGAACTTTGTATTCCCTGCTAACTTCATTCCTAGCGCAATCTTTCTTGATTGTGTACTAGTACTATCAAATAGCTTCACTTTGACAGCTATCGCTGGTGGTATGGGTTGGGGATTGTTGTTCTACCCATCTAACTGGCCTATCATTGCACCTTTACATCTACCTGTTGAATACAACGGCATGATGTTTACTGTTGCTGATTTATCTGGTTACCACTATGTAAGAACTGGTACTCCTGAGTACATCAGAATGGTAGAAAAAGGTACTTTGAGAACTTTTGGTAAAGACGTTGCTCCTG
>FJ858286
GGGGACTGGGATTTCTGGTCTGACTGGAAAGACAGACGTTTATGGGTAACAGTATGTCCTATCGTAGGTATTACATTCCCTGCAGCAGTTCAAGCGGTTCTATGGTCTCGTTATAGAATTGCATGGGGCGCTACAGTGTCTATCTTAGGTCTATTGTTCGGTGAGTGGATTAACAGATACTTCAACTTCTGGGGCTGGACATACTTCCCTATGAACTTTGTATTCCCTGCTAACTTCATTCCTAGCGCAATCTTTCTTGATTGTGTACTAGTACTATCAAATAGCTTCACTTTGACAGCCATCGCTGGTGGTATGGGTTGGGGATTGTTGTTCTACCCATCTAACTGGCCTATCATTGCACCTTTACATCTACCTGTTGAATACAACGGCATGATGTTTACTGTTGCTGATTTATCTGGTTACCACTATGTAAGAACTGGTACTCCTGAGTACATCAGAATGGTAGAAAAAGGTACTTTGAGAACTTTTGGTAAGGACGTTGCGCCTG
>FJ858284
GGGGACTGGGATTTCTGGTCTGACTGGAAAGACAGACGTTTATGGGTAACAGTATGTCCTATCGTAGCTATTACTTTCCCTGCAGCTGTACAAGCGGTCTTATGGACTCGTTACAGAATTGCATGGGGCGCTACAGTTTCTATCTTAGGTCTATTGTTTGGTGAGTGGATTAACAGATACTTCAACTTCTGGGGCTGGACATACTTCCCTATGAACTTTGTATTCCCTGCTAACTTCATTCCTAGCGCAATCTTTCTTGATTGTGTACTAGTACTATCAAATAGCTTCACTTTGACAGCTATCGCTGGTGGTATGGGTTGGGGATTGTTGTTCTACCCATCTAACTGGCCTATCATTGCACCTTTACATCTACCTGTTGAATACAACGGCATGATGTTTACTGTTGCTGATTTATCTGGTTACCATTACGTAAGAACTGGTACTCCTGAGTATATCAGAATGGTAGAAAAAGGTACTTTGAGAACTTTTGGTAAGGACGTTGCTCCTG
>FJ858283
GGGGACTGGGATTTCTGGTCTGACTGGAAAGACAGACGTTTATGGGTAACAGTATGTCCTATCGTAGGTATTACATTCCCTGCAGCAGTTCAAGCGGTTCTATGGTCTCGTTATAGAATTGCATGGGGCGCTACAGTGTCTATCTTAGGTCTATTGTTCGGTGAGTGGATTAACAGATACTTCAACTTCTGGGGCTGGACATACTTCCCTATGAACTTTGTATTCCCTGCTAACTTCATTCCTAGCGCAATCTTTCTTGATTGTGTACTAGTACTATCAAATAGCTTCACTTTGACAGCTATCGCTGGTGGTATGGGTTGGGGATTGTTGTTCTACCCATCTAACTGGCCTATCATTGCACCTTTACATCTACCTGTTGAATACAACGGCATGATGTTTACTGTTGCTGATTTATCTGGTTACCACTATGTAAGAACTGGTACTCCTGAGTACATCAGAATGGTAGAAAAAGGTACTTTGAGAACTTTTGGTAAAGACGTTGCTCCTG
>FJ858282
GGGGACCGGGATTTCTGGTCTGACTGGAAAGACAGACGTTTATGGGTAACAGTATGTCCTATCGTTGCTATAACTTTTCCTGCAGCCGTTCAAGCGGTTCTATGGATGCGTTATAAAATCGCATGGGGCGCTACAGTTTCTATCCTAGGTTTACTATTTGGTGAGTGGATTAACAGATACTTCAACTTCTGGGGCTGGACTTATTTCCCTATGAACTTTGTATTCCCTGCTAACTTCATTCCTAGCGCAATCTTCCTTGACTGTGTATTAGTACTATCAAATAGCTTCACTTTGACAGCTATCGCTGGTGGTATGGGTTGGGGTTTATTGTTCTACCCATCTAACTGGCCTATCATTGCACCTTTACATTTACCTGTTGAGTACAACGGCATGATGTTTACTGTTGCTGATTTATCTGGATACCACTATGTAAGAACTGGTACTCCTGAGTACATCAGAATGGTAGAAAAAGGTACTTTGAGAACTTTTGGTAAAGACGTTGCTCCTG
>FJ858281
GGAGACTGGGATTTCTGGTCTGACTGGAAAGACAGACGTTTATGGGTAACAGTATGTCCTATCGTAGGTATTACATTCCCTGCAGCAGTTCAAGCGGTTCTATGGTCTCGTTATAGAATTGCATGGGGCGCTACAGTGTCTATCTTAGGTCTATTGTTCGGTGAGTGGATTAACAGATACTTCAACTTCTGGGGCTGGACATACTTCCCTATGAACTTTGTATTCCCTGCTAACTTCATTCCTAGCGCAATCTTTCTTGATTGTGTACTAGTACTATCAAATAGCTTCACTTTGACAGCTATCGCTGGTGGTATGGGTTGGGGATTGTTGTTCTACCCATCTAACTGGCCTATCATTGCACCTTTACATCTACCTGTTGAATACAACGGCATGATGTTTACTGTTGCTGATTTATCTGGTTACCACTATGTAAGAACTGGTACTCCTGAGTACATCAGAATGGTAGAAAAAGGTACTTTGAGAACTTTTGGTAAGGACGTTGCGCCTG
>FJ858280
GGGGACTGGGATTTCTGGTCTGACTGGAAAGACAGACGTTTATGGGTAACAGTATGTCCTATCGTAGCTATTACTTTCCCTGCAGCTGTACAAGCGGTCTTATGGACTCGTTACAGAATTGCATGGGGCGCTACAGTTTCTATCTTAGGTCTATTGTTTGGTGAGTGGATTAACAGATACTTCAACTTCTGGGGCTGGACATACTTCCCTATGAACTTTGTATTCCCTGCTAACTTCATTCCTAGCGCAATCTTTCTTGATTGTGTACTAGTACTATCAAATAGCTTCACTTTGACAGCTATCGCTGGTGGTATGGGTTGGGGATTGTTGTTCTACCCATCTAACTGGCCTATCATTGCACCTTTACATCTACCTGTTGAATACAACGGCATGATGTTTACTGTTGCTGATTTATCTGGTTACCATTACGTAAGAACTGGTACTCCTGAGTATATCAGAATGGTAGAAAAAGGTACTTTGAGAACTTTTGGTAAAGACGTTGCGCCTG
>FJ858279
GGGGACTGGGATTTCTGGTCTGACTGGAAAGACAGACGTTTATGGGTAACAGTATGTCCTATCGTAGGTATTACATTCCCTGCAGCAGTTCAAGCGGTTCTATGGTCTCGTTATAGAATTGCATGGGGCGCTACAGTGTCTATCTTAGGTCTATTGTTCGGTGAGTGGATTAACAGATACTTCAACTTCTGGGGCTGGACATACTTCCCTATGAACTTTGTATTCCCTGCTAACTTCATTCCTAGCGCAATCTTTCTTGATTGTGTACTAGTACTATCAAATAGCTTCACTTTGACAGCTATCGCTGGTGGTATGGGTTGGGGATTGTTGTTCTACCCATCTAACTGGCCTATCATTGCACCTTTACATCTACCTGTTGAATACAACGGCATGATGTTTACTGTTGCTGATTTATCTGGTTACCACTATGTAAGAACTGGTACTCCTGAGTACATCAGAATGGTAGAAAAAGGTACTTTGAGAACTTTTGGTAAAGACGTTGCGCCTG
>FJ858278
GGGGACCGGGATTTCTGGTCTGACTGGAAAGACAGACGTTTATGGGTAACAGTATGTCCTATCGTTGCTATAACTTTTCCTGCAGCCGTTCAAGCGGTTCTATGGATGCGTTATAAAATCGCATGGGGCGCTACAGTTTCTATCCTAGGTTTACTATTTGGTGAGTGGATTAACAGATACTTCAACTTCTGGGGCTGGACTTATTTCCCTATGAACTTTGTATTCCCTGCTAACTTCATTCCTAGCGCAATCTTCCTTGACTGTGTATTAGTACTATCAAATAGCTTCACTTTGACAGCTATCGCTGGTGGTATGGGTTGGGGTTTATTGTTCTACCCATCTAACTGGCCTATCATTGCACCTTTACATTTACCTGTTGAGTACAACGGCATGATGTTTACTGTTGCTGATTTATCTGGATACCACTATGTAAGAACTGGTACTCCTGAGTACATCAGAATGGTAGAAAAAGGTACTTTGAGAACTTTTGGTAAAGACGTTGCTCCTG
>FJ858277
GGCGACTGGGATTTCTGGTCTGACTGGAAAGACAGACGTTTATGGGTAACAGTATGTCCTATCGTAGGTATTACATTCCCTGCAGCAGTTCAAGCGGTTCTATGGTCTCGTTATAGAATTGCATGGGGCGCTACAGTGTCTATCTTAGGTCTATTGTTCGGTGAGTGGATTAACAGATACTTCAACTTCTGGGGCTGGACATACTTCCCTATGAACTTTGTATTCCCTGCTAACTTCATTCCTAGCGCAATCTTTCTTGATTGTGTACTAGTACTATCAAATAGCTTCACTTTGACAGCTATCGCTGGTGGTATGGGTTGGGGATTGTTGTTCTACCCATCTAACTGGCCTATCATTGCACCTTTACATCTACCTGTTGAATACAACGGCATGATGTTTACTGTTGCTGATTTATCTGGTTACCACTATGTAAGAACTGGTACTCCTGAGTACATCAGAATGGTAGAAAAAGGTACTTTGAGAACTTTTGGTAAAGACGTTGCTCCTG
>FJ858276
GGGGACTGGGATTTCTGGTCTGACTGGAAAGACAGACGTTTATGGGTAACAGTATGTCCTATCGTAGCTATTACTTTCCCTGCAGCTGTACAAGCGGTCTTATGGACTCGTTACAGAATTGCATGGGGCGCTACAGTGTCTATCTTAGGTCTATTGTTCGGTGAGTGGATTAACAGATACTTCAACTTCTGGGGCTGGACATACTTCCCTATGAACTTTGTATTCCCTGCTAACTTCATTCCTAGCGCAATCTTTCTTGATTGTGTACTAGTACTATCAAATAGCTTCACTTTGACAGCTATCGCTGGTGGTATGGGTTGGGGATTGTTGTTCTACCCATCTAACTGGCCTATCATTGCACCTTTACATCTACCTGTTGAATACAACGGCATGATGTTTACTGTTGCTGATTTATCTGGTTACCACTATGTAAGAACTGGTACTCCTGAGTACATCAGAATGGTAGAAAAAGGTACTTTGAGAACTTTTGGTAAAGACGTTGCTCCTG
>FJ858273
GGGGACTGGGATTTCTGGTCTGACTGGAAAGACAGACGTTTATGGGTAACAGTATGTCCTATCGTAGGTATTACATTCCCTGCAGCAGTTCAAGCGGTTCTATGGTCTCGTTATAGAATTGCATGGGGCGCTACAGTGTCTATCTTAGGTCTATTGTTCGGTGAGTGGATTAACAGATACTTCAACTTCTGGGGCTGGACATACTTCCCTATGAACTTTGTATTCCCTGCTAACTTCATTCCCAGCGCAATCTTTCTTGATTGTGTACTAGTACTATCAAATAGCTTCACTTTGACAGCTATCGCTGGTGGTATGGGTTGGGGATTGTTGTTCTACCCATCTAACTGGCCTATCATTGCACCTTTACATCTACCTGTTGAATACAACGGCATGATGTTTACTGTTGCTGATTTATCTGGTTACCACTATGTAAGAACTGGTACTCCTGAGTACATCAGAATGGTAGAAAAAGGTACTTTGAGAACTTTTGGTAAAGACGTTGCTCCTG
>AY354048
GGTGACTGGGACTTCTGGTCCGACTGGAAAGACAGACGTCTGTGGGTGACTGTAGTACCTATCGTTTCCATCACTTTCCCTGCCGCTGTTCAGGCAATGGCTTGGTCTCGTTATCGCCTGCCTTTCGGCGCAACTCTTTGCGTATTGGGGCTGCTGTTGGGTGAATGGATCAACGGATACCTGAACTTCTGGGGTTGGACATATTTCCCTGTCAATTTCGTTTTCCCATCAAATCTGGTACCGGGAGCGATTTTGCTGGACGTCGTATTGATGCTGTCCGGCAGCTTCACATTGACTGCTGTCCTTGGCGGTATGGCATGGGGCTTGGTATTCTACCCAGGCAACTGGCCAATCATTGCGCCGCTGCATATTCCCATCGAATATAACGGCATGATGTTTACACTGGCTGATCTGCAAGGTTATCACTATGTAAGAACAGGTACACCTGAGTACATCAGAATGGTAGAGAAAGGTACACTGAGAACATTCGGTAAAGACGTTGCTCCG
>DQ067087
GGAGACTGGGACTTCTGGACTGACTGGAAAGATAGACGTTTGTGGGTGACTGTGGCACCAATTGTAGCAATTACGTTTCCTGCCGCTGCTCAAGCGTGTTTGTGGTATCGTTACCGCTTGCCTTTTGGTGCGGTTGTATCTGTGTTAGCTCTTCTAGCAGGAGAGTGGGTTAACAGGTATTTGAATTTCTGGGGCTGGACATATTTTCCAGTGAACTTCTGTTTTCCATCGCAATTGCTTCCAGGTGCAATCGTTCTTGACGTGGTGTTAATGCTCTCGAACAGTATGACTGTCACTGCGATTGTTGGTGGCATGGCGTTTGGGTTGCTTTTTTACCCAGGTAACTGGCCTGTTATCGCTCCGTTACATGTGCCTGTTGAGTATAATGGGATGATGATGACCTTGGCTGATTTACAAGGCTACCACTATGTGAGAACTGGTACTCCTGAATATATCAGGATGGTTGAAAAAGGTACTTTGAGAACTTTCGGTAAAGACGTTGCTCCTGTATCTGCCTTCTTCTCCGCCTTC
>AB276026
ACAGATTGGAAAGATAGACGTTTATGGGTAACTGTAGCGCCAATCGTATCAATCACTTTTCCTGCTGCTGTACAATCAATGTTATGGTACCGTTACCGTCTGCCTTTCGGCGCGGTAGTTTGTGTTATGGCTCTTATGATCGGTGAGTGGATTAACAGATACTTAAACTTCTGGGGTTGGACTTACTTCCCAGTAAACTTCTGTTTCCCATCTAACCTAGTTCCTGGTGCGATTATACTTGACGTTGTATTAATGATGTCTAGTAGCTTTGTATTGACAGCGGTTATTGGTGGTATGGCTTGGGGATTAGTTTTCTACCCAGGTAACTGGCCAATTATTGCTCCTTTACACGTACCTGTTGAATACAACGGTATGATGTTTACACTAGCTGATTTACAAGGTTATCACTACGTACGTACTGGTACTCCTGAGTACATCAGAATGGTAGAGAAAGGAACACTAAGAACATTT
>AM283469
GGGGACTGGGACTTCTGGACAGATTGGAAAGATAGACGTTTATGGGTAACTGTAGCGCCGATCGTATCAATTACTTTTCCTGCTGCTGTTCAATCGATGCTTTGGTATCGTTACCGCCTACCTTTTGGTGCGGTAGTTTCTGTTATGGCACTAATGATTGGTGAGTGGATTAACCGTTATTTGAACTTCTGGGGATGGACTTATTTCCCAGTAAATTTCGTATTCCCTTCTAACTTAGTACCAGGCGCAATCGTTCTTGATGTTGTGTTAATGCTTTCAGGCAGCTTTATTTTAACAGCTGTAGTTGGCGGTTTAGCATATGGGCTATTGTTCTACCCAGGTAACTGGCCTATAATCGCTCCTTTACACGTACCTGTTGAATACAACGGTATGATGTTCACACTAGCTGATTTACAAGGTTATCACTATGTACGTACTGGTACTCCAGAGTACATTAGAATGGTAGAGAAAGGAACACTTAGAACGTTTGGTAAAGACGTTGCTCCGGA
>AM283468
GGGGACTGGGACTTCTGGACAGATTGGAAAGATAGACGTTTATGGGTAACTGTAGCGCCAATCGTATCAATCACTTTCCCTGCTGCAGTACAATCTATGCTTTGGTATCGTTACCGTCTGCCTTTTGGTGCGGTAGTAGCTGTTATGGCTCTTATGGTTGGTGAGTGGATTAACCGTTATTTGAACTTCTGGGGTTGGACTTATTTCCCAGTAAATTTCGTATTCCCATCTAACCTAATACCAGGCGCAATCGTTCTTGATGTTGTATTAATGATGTCAGGTAGCTTTATTTTGACAGCTGTCGTGGGTGGTTTAGCATACGGACTATTGTTCTATCCAGGTAACTGGCCAATTATTGCTCCTTTACACGTACCTGTTGAATATAATGGTATGATGTTTACTTCAGCTGATTTACAAGGTTACCACTACGTACGTACTGGTACTCCTGAGTACATCAGAATGGTAGAGAAAGGAACACTAAGAACGTTTGGTAAAGACGTTGCGCCGGA
>AM283467
GGGGACTGGGACTTCTGGTCAGATTGGAAAGATAGACGTCTATGGGTGACTGTAGCGCCAATCGTATCAATCACTTTCCCTGCTGCTGTGCAAGCTATGTTGTGGTATCGTTATCGTCTACCTTTTGGTGCGATAGTTTGTGTTCTTGCTCTTATGTTAGGTGAGTGGATTAACAGATATTTGAACTTCTGGGGTTGGACTTATTTCCCAGTAAACTTCTGTTTCCCTTCTAACTTAATTCCTGGTGCTATCCTTCTTGATGTTGTACTAATGCTTTCTAGCAGCTTTGTACTTACAGCTGTTGTTGGTGGTATGGCTTGGGGTTTAGTATTCTATCCAGGTAACTGGCCAATTATTGCTCCTTTACACGTACCTGTTGAATATAACGGTATGATGTTTACACTAGCTGATTTACAAGGTTACCATTATGTACGTACTGGTACTCCTGAGTACATCAGAATGGTGAGAAAGGTACTTAAGAACA
>AM236335
GGGGACTGGGACTTCTGGACAGATTGGAAAGATAGACGTTTATGGGTAACTGTAGCGCCGATCGTATCAATTACTTTCCCTGCTGCTGTTCAATCTATGCTTTGGTATCGTTACCGTCTACCTTTTGGTGCGGTAGTAGCTGTTATGGCGCTTATGATTGGTGAGTGGATTAACCGTTATTTGAACTTCTGGGGTTGGACTTATTTCCCAGTAAATTTCGTATTCCCATCTAATCTAATACCAGGCGCAATCGTTCTTGACGTTGTGTTAATGATGTCAGGTAGCTTTATCTTGACAGCTGTAGTTGGTGGTTTAGCATACGGACTATTGTTCTATCCAGGTAACTGGCCAATTATTGCTCCTTTGCACGTACCTGTTGAATATAACGGTATGATGTTTACTTTAGCTGATTTACAAGGTTACCACTACGTACGCACTGGTACTCCTGAGTACATCAGAATGGTAGAGAAAGGAACA
>AM402965
GGGGACTGGGACTTCTGGGCAGATTGGAAAGATAGACGTTTATGGGTAACTGTAGCGCCAATCGTATCAATCACTTTCCCTGCTGCTGTTCAAGCATGTTTGTGGTACCGTTACCGTCTTCCTTTTGGAGCGGTAGTTTGTGTTCTTGCTCTTATGATCGGTGAGTGGATTAACAGATACTTAAACTTCTGGGGATGGACGTACTTCCCAGTAAACTTCTGTTTCCCATCTAACCTAGTTCCTGGTGCGATTCTTCTTGATGTTGTACTAATGCTTTCTGGCAGCTTTGTATTAACAGCTGTTCGTGGTGGTATGGCTTGGGGATTAGTTTTCTACCCAGGTAACTGGCCAATTATTGCTCCTTTACATGTACCTGTTGAATATAACGGTATGATGTTCACATTAGCTGATTTACAAGGCTACCATTACGTACGTACTGGTACTCCTGAGTACATCAGAATGGTTGAAAAAGGAACATCAAGATCTTTCGGTAAAGACGTTGCTCCGGA
>DQ514649
ACGTTTATGGGTAACTGTAGCGCCAATCGTATCAATCACTTTTCCTGCTGCTGTACAAGCAATGTTGTGGTACCGTTACCGTCTGCCTATGGGCGCGGTAGTTTGTGTTATGGCTCTTATGATCGGTGAGTGGATTAACAGATATTTGAACTTCTGGGGTTGGACTTATTTCCCAGTAAACTTCTGTTTCCCATCTAACCTTGTTCCTGGTGCAATCGTTCTTGACGTTGTGCTAATGCTATCTAGCAGCTTTGTATTAACAGCTGTTGTTGGTGGTATGGCTTGGGGCTTATTATTCTACCCAGGTAACTGGCCAATTATTGCTCCTTTACACGTACCTGTTGAATACAACGGTATGATGTTTACACTAGCTGATTTACAAGGTTACCACTACGTACGTACTGGTACTCCTGAGTATATCAGAATGGTTGAGAAAGGAACACTAAGAACATTTGGTAAAGACGTTGCGCCGGAAGGGCG
>DQ514644
ACGTTTATGGGTAACTGTAGCGCCAATCGTTTCTATTACTTTTCCTGCTGCTGTACAAGCAATGTTGTGGTACCGTTACCGTCTACCTATGGGTGCGGTAGTTTGTGTTATGGCTCCTATGATCGGTGAGTGGATTAACAGATATTTGAACTTCTGGGGTTGGACTTATTCCCCAGTAAACTTCTGTTTCCCTTCTAATCTTGTTCCTGGTGCAATCGTTCTTGACGTTGTACTAATGCTATCTAGCAGCTTTGTATTAACAGCTGTTGTTGGTGGTATGGCTTGGGGATTATTATTCTACCCAGGTAACTGGCCAATTATTGCTCCTTTACACGTGCCTGTTGAATACAACGGTATGATGTTTACACTAGCTGATTTACAAGGTTACCACTACGTACGTACTGGTACTCCTGAGTATATCAGAATGGTTGAGAAAGGAACACTAAGAACATTTGGTAAAGACGTTGCTCCGGAAGGGCGAATC
>DQ235456
GGGGACTGGGACTTCTGGACTGACTGGAAAGACAGACGTCTATGGGTGACTGTAGCACCTATCGTTGCTATTACGTTCCCAGCCGCTGCTCAAGCGTGCTTGTGGTGGCGTTATCGTTTGCCTTACGGCGCAGTTGTTTCTGTTTTAGCTCTGATGTTGGGTGAGTGGATTAACAGATACTTAAACTTCTGGGGATGGACTTATTTCCCAGTAAACATTTGTTTCCCTTCTAACCTGATTCCAGGTGCAATTCTTCTTGATGTTGTGTTGTTGTTATCAGGCAGCATGACGTTGACCGCTATCGTTGGTGGTTTAGGTTTCGGTTTGATTTTCTATCCAGGTAACTGGCCAATCATTGCTCCATTACATGTTCCTGTTGAATACAATGGCATGATGATGACTTTGGCTGACTTACAAGGTTATCACTATGTACGTACCGGTACTCCTGAGTACATTCGTATGGTAAAAAAAGGAACTTTAAGAACCTTCGGTAAAGACGTTGCGCCGG
>EU417474
GCCGTTTGTGGGTCACGGTGGCACCTATTGTTTCCATTACTTTTCCTGCCGCTGTACAAGTTTGTGCCTGGGGACGCTATCGTATACCCTGGGGCGCAACCGTTTGCGTACTTGGTGTATTGCTGGGTGAGTGGATCAACCGCTACCTTAATTTCTGGGGTTGGACCTATTTTCCGGTTAACTTCGTTTGGCCGGCTAATCTCGTCCCAGGAGCAATTTGTCTGGATGTCATCCTGATGCTCTCCAACAGCTATTTGTTGACGGCTGTCGTCGGCGGCATGGCGTGGGGATTGATCTTCTACCCAGGTAACTGGCCAATACTCGCGCCTTTGCATTTGCCCGTCGAATACAATGGCATCATGGTAACCCTGGCTGACTTGCAAGGATTCCAGTATGTGCGTACAGGTACACCCGAATACATCCGTATGGTCGAAAAGGGCACCTTGAGAACATTCGGTAAGGACGTTGCT
>AB451520
GGCGACTGGGACTTCTGGACTGACTGGAAAGATAGACGTTTATGGGTAACTGTAGCACCTATCGTTTCTATCACGTTTCCCGCAGCTACTCAAGCATGGTTATGGTGGAAGTTCCGTTTACCAATCGGTGCTATAGTTGCTGTTTTAGGTCTTTTATTAGGCGAGTGGATTAACAGATACTTGAATTTCTGGGGTTGGACTTATTTCCCAGTAAATATTTGTTTTCCATCTAATCTAATTCCAGGAGCTATTCTTCTTGACGTAATTTTAATGCTTTCTGGTAGCATGACTTTGACTGCTGTTGTTGGTGGTTTGACTTGGGGATTGATATTCTACCCAGGTAACTGGCCAATTATTGCACCATTACATGTTCCTGTTGAATATAATGGTATGATGATGACATTGGCTGATTTACAAGGTTATCACTATGTGCGTACTGGTACTCCTGAGTACATCAGAATGGTAGAAAAAGGTACATTAAGAACTTTCGGTAAAGACGTTGCTCCTGTATCAGCGTTCTTCTCGGCCTTC
>AB451518
GGCGACTGGGACTTCTGGACTGACTGGAAAGATAGACGTTTATGGGTAACTGTAGCCCCTATCGTTTCTATTACGTTCCCAGCTGCTGCTCAAGCATGTCTTTGGTGGCGTTACCGTATACCTATCGGTGCCACTGTTTCTGTTGTAGCTCTTATGACGGGTGAGTGGATTAATAGATATTTGAACTTCTGGGGTTGGACATACTTCCCAGTAAATATTTGTTTTCCATCTAACCTGATTCCAGGGGCTATTGTTCTTGATGTAGTATTACTACTTTCTGGTAGCATGACGCTAACTGCTGTTGTTGGTGGTTTGGCATGGGGATTAATTTTTTACCCAGGTAACTGGCCAATTATTGCTCCACTTCATGTTCCTGTTGAATACAATGGCATGATGATGACTTTGGCTGATTTACAAGGTTACCACTATGTACGTACTGGTACTCCTGAGTATATCAGAATGGTTGAAAAAGGCACGTTAAGAACTTTCGGTAAAGACGTTGCACCTGTATCAGCCTTCTTCTCAGCCTTC
>AB451513
GGCGACTGGGACTTCTGGACTGACTGGAAAGACAGACGTCTATGGGTAACAGTGGCACCTATCGTTTCCATTACTTTCCCTGCGGCTACTCAAGCATGGTTATGGTGGAAATTTCGTTTACCAATCGGTGCGATAGTTGCTGTTTTGGGTCTTATGTTAGGCGAGTGGATTAACAGATATTTAAACTTCTGGGGCTGGACTTATTTCCCAGTAAATATTTGTTTCCCATCTAACCTGATTCCTGGAGCTATTTGTCTTGATGTAATCCTGATGCTTTCTGGAAGCATGACTTTGACTGCCGTTATTGGTGGTCTGACATGGGGATTAATATTCTACCCAGGTAACTGGCCAATCATTGCTCCATTGCATGTGCCTGTTGAATACAACGGCATGATGATGACATTGGCTGATTTACAAGGGTATCATTATGTACGTACTGGTACTCCTGAGTACATCAGAATGGTAGAGAAAGGTACATTAAGAACTTTCGGTAAAGACGTTGCTCCTGTATCAGCCTTCTTCTCCGCCTTC
>AB451511
GGGGACTGGGACTTCTGGTCTGACTGGAAAGATAGACGTTTATGGGTAACTGTAGCACCCATTGTCTCTATTACATTCCCTGCTGCAGCTCAAGCATGTTTATGGTGGCGTTATCGTATACCATTCGGAGCGACTGTTTCTGTTATAGCTCTTATGACAGGTGAGTGGGTTAACAGATATTTAAATTTCTGGGGTTGGACTTACTTCCCAGTGAATATTTGCTTCCCATCTAATTTAATTCCAGGTGCCATCGTTCTTGACGTAATTTTATTGTTGGGCGGAAGCATGACGCTAACTGCTGTTGTAGGTGGTTTGGCATGGGGATTATTGTTCTACCCTGGTAACTGGCCCATTATTGCCCCATTACACGTACCTGTTGAATATAATGGTATGATGATGACATTGGCTGATTTACAAGGTTATCACTATGTACGTACTGGTACTCCTGAATACATCAGAATGGTTGGAAAAGGTACACTAAGAACTTTCGGTAAAGGCGTTGCTCCTGTATCAGCCTTCTTCTCCGCCTTC
>AB451508
GGGGACTGGGACTTCTGGGCAGACTGGAAAGACAGACGTTTATGGGTCACTGTTTTACCTATCGTTGGTATTACATTCCCTGCGGCTGTTCAATCATTTGCTTGGTACAAGTATCGCTTGCCAATCGGTGCCACTATTTCAGTCTTGGGACTGTTGTTAGGTGAGTGGATCAACCGTTATCTGAACTTCTGGGGATGGACTTATTTCCCAGTGAACTTTGTGTTCCCATCTAACTTTGTTCCAGGTGCGATTGCTCTGGACGTTGTTTTGATGCTGAGTAGCTCAATGACTTTGACCGCTGTTGTCGGTGGCATGGCGTGGGGCTTGTTGTTCTACCCAGGTAACTGGCCTATTATTGCGCCATTGCACGTACCCGTTGAATACAACGGTATGATGATGACCTTGGCTGACTTGCAAGGTTATAACTATGTGCGTACTGGTACTCCTGAGTACATCAGAATGGTAGAAAAAGGTACATTGAGAACCTTTGGTAAAGACGTAGCGCCTGTATCAGCCTTCTTCTCCGCCTTC
>AB451507
GGCGACTGGGACTTCTGGACTGACTGGAAAGATAGACGTTTATGGGTAACTGTAGCACCTATCGTTTCTATTACATTCCCTGCTGCTGCTCAAGCATGTTTGTGGTGGCGTTATCGTATACCATTCGGAGCTACTGTTTCTGTTGTAGCTCTTATGACAGGTGAGTGGATTGACAGATATTTGAACTTCTGGGGATGGACTTATTTCCCTGTGAATTTCTGTTTCCCATCTAACTTAATCCCAGGAGCTATTGTTCTTGATGTTATCTTACTACTTTCTGGTAGCATGACATTGACTGCTGTTGTTGGTGGTTTAGCATGGGGATTATTATTTTACCCAGGTAACTGGCCAATTATTGCTCCATTACACGTACCTGTTGAATATAACGGTATGATGATGACATTAGCTGATTTGCAAGGTTATCATTACGTACGTACTGGTACTCCTGAGTACATCAGAATGGTAGAAAAAGGTACACTAAGAACTTTCGGTAAAGACGTTGCACCTGTATCAGCGTTCTTCTCAGCCTTC
>AB451506
GGGGACTGGGACTTCTGGACTGACTGGAAAGATAGACGTTTATGGGTAACTGTAGCACCTATCGTCTCTATTACGTTCCCTGCTGCTGCTCAAGCATGTTTGTGGTGGCGTTATCGTATACCATTCGGAGCTACTGTTTCTGTTGTAGCTCTTATGACAGGTGAGTGGATTAACAGATACTTAAACTTCTGGGGTTGGACTTATTTCCCAGTGAATATTTGTTTCCCATCTAACCTGATCCCAGGTGCTATCCTTCTTGACGTGGTATTGTTATTAGGTGGAAGCATGACCTTAACTGCTGTTATCGGTGGTTTAGCGTATGGGCTAATTTTCTACCCAGGTAACTGGCCAGTCATTGCTCCATTACACGTACCTGTTGAATATAACGGTATGATGATGACATTGGCTGATTTGCAAGGTTATCACTATGTACGTACTGGTACTCCTGAGTACATCAGAATGGTTGAAAAAGGTATACTAAGAACTTTCGGTAAAGACGTTGCTCCTGTATCAGCGTTCTTCTCAGCCTTC
>AM412506
GGGGACTGGGACTTCTGGACAGATTGGAAAGATAGACGTTTATGGGTAACTGTAGCGCCAATCGTATCAATCACTTTCCCGGCTGCTGTGCAATCTATGTTGTGGTTCCGTTATCGTCTACCTTTTGGTGCGGTAGTTTGTGTTCTTGCTCTTATGTTAGGTGAGTGGATCAACAGATATTTGAACTTCTGGGGTTGGACTTATTTCCCAGTAAATTTCTGTTTTCCTTCTAACCTAATTCCTGGTGCTATCATTCTTGATGTTGTGCTAATGCTTTCTAGCAGCTTTGTACTTACAGCTGTTGTTGGTGGTATGGCTTGGGGTTTAGTGTTCTATCCAGGTAACTGGCCAATTATTGCTCCTTTACACGTACCTGTTGAGTATAACGGTATGATGTTTACGCTAGCTGATTTACAAGGTTACCACTACGTACGTACTGGTACTCCTGAGTATATCAGAATGGTTGAGAAAGGTACTTTAAGAACATTTGGTAAAGACGTTGCTCCGG
>FN650302
GGAGACTGGGACTTCTGGTCAGACTGGAAAGATAGACGTTTATGGGTAACCGTAGCACCTATCGTTTCAATTACTTTCCCTGCTGCTGTTCAAGCATGTCTGTGGTGGAGATACCGTTTACCAATTGGTGCAACAGTATCTGTGTTAGGTCTGTTGTTGGGTGAGTGGATTAACCGCTACCTGAACTTCTGGGGTTGGACATACTTCCCAGTTAACTTCTGTTTCCCTTCTCAGTTATTGCCAGGTGCAATCATTCTGGATGTGATTCTGATGTTAAGTGGTTCAATGACTCTGACAGCCGTTGTCGGTGGTATGGCTTATGGTCTGATTTTCTACCCAGGTAACTGGCCTGTTATTGCGCCATTACACGTGCCAGTTGAATACAATGGTATGATGTTTACTCTGGCTGATTTACAGGGTTATCATTATGTACGTACTGGTACTCCTGAGTACATCAGAATGGTAGAGAAAGGTACATCGAGAACTTTCGGTAAAGACGTTGCTCCGG
>FN650299
GGAGACTGGGACTTCTGGTCAGACTGGAAAGATAGACGTTTATGGGTAACCGTAGCACCTATCGTTTCAATTACTTTCCCTGCTGCTGTTCAAGCATGTCTGTGGTGGAGATACCGTTTACCAATTGGTGCAACAGTATCTGTGTTAGGTCTGTTGTTGGGTGAGTGGATTAACCGCTACCTGAACTTCTGGGGTTGGACATACTTCCCAGTTAACTTCTGTTTCCCTTCACAGTTATTGCCAGGTGCAATCATTCTGGATGTGATTCTGATGTTAAGTGGTTCAATGACTCTGACAGCCGTTGTCGGTGGTATGGCTTATGGTCTGATTTTCTACCCAGGTAACTGGCCTGTTATTGCGCCATTACACGTGCCAGTTGAATACAATGGTATGATGTTTACTCTGGCTGATTTACAGGGTTATCATTATGTACGTACTGGTACTCCTGAGTACATCAGAATGGTAGAGAAAGGTACATTGAGAACTTTCGGTANNNNCGTTGCGCCGG
>FN650294
GGGGACTGGGACTTCTGGTCAGACTGGAAAGATAGACGTTTATGGGTAACTGTAGCACCTATCGCTTCAATCACTTTCCCAGCAGCTGTTCAAGCATGTCTGTGGTGGAGATACCGTTTACCAATCGGTGCAACAGTTTCTGTATTAGGTCTGTTGTTAGGTGAGTGGATTAACCGTTACCTGAACTTCTGGGGTTGGACATATTTCCCAGTTAATTTCTGTTTCCCTTCTCAGTTATTGCCAGGTGCAATTGTTCTGGATGTGGTGCTGATGTTAAGTGGTTCTATGACTCTGACAGCCGTTGTTGGTGGTATGGCTTATGGTCTGATTTTTTACCCAGGTAACTGGCCGGTAATTGCTCCGCTGCACGTGCCTGTAGAGTATAACGGTATGATGATGACTTTGGCTGATTTACAGGGTTATCACTATGTTCGTACTGGTACTCCTGAGTACATCAGAATGGTAGAGAAAGGTACATTGAGAACTTTCGGTAAAGANGTTGCGCCGG
>GU584229
GGCGATTGGGATTTTTGGACTGACTGGAAAGATAGACGTTTATGGGTAACTGTAACGCCAATCGTTTCAATCACTTTCCCTGCTGCTGTTCAAGTAATGCTGTGGTATCGTTACCGTTTGCCTATCGGCGCAACTGTATGTGTTTTAGGTTTGTTGCTAGGTGAGTGGATCAATAGATATTTAAACTTCTGGGGATGGACTTATTTCCCAGTTAACTTTGTATTCCCTTCAAATCTAATTCCAGGTGCAATTGTTCTGGATGTTGTGTTGATGTTGGGTGGGTCTATGACTCTTACTGCTGTAGTTGGTGGTTTGGCTTATGGATTATTGTTCTACCCAGGAAACTGGCCAATCATTGCTCCATTACACGTACCTGTTGAATACAACGGTATGATGTTTACTTTGGCTGATTTACAAGGTTACCACTATGTACGTACAGGTACTCCTGAGTACATCAGAATGGTTGAGAAAGGTACATTAAGAACTTTCGGTAAAGACGTTGCTCCAG
>GU584238
GGGGACTGGGACTTCTGGACAGACTGGAAAGATAGACGTTTATGGGTAACTGTAGCGCCAATCGTTTCTATTACCTTTCCTGCTGCTGTACAAGCAATGTTATGGTACCGTTACCGTCTGCCTTTTGGCGCGGTAGTTTCTGTCATGGCACTTATGATTGGTGAGTGGATTAACCGTTATTTGAACTTCTGGGGTTGGACTTACTTCCCAGTAAATTTCGTATTCCCTTCTAACCTAGTGCCAGGCGCAATCGTTCTTGATGTTGTGTTAATGCTTTCAGGCAGCTTTATTTTGACAGCTGTAGTTGGTGGTTTAGCATACGGACTATTGTTCTACCCAGGTAACTGGCCAATTATTGCTCCTTTACACGTACCTGTTGAATATAACGGTATGATGTTTACTTTAGCTGATTTACAAGGTTACCACTACGTACGCACTGGTACTCCTGAGTACATCAGAATGGTAGAGAAAGGAACACTAAGAACGTTGGGTAAAGACGTTGCGCCG
>GU584245
GGGGACTGGGACTTCTGGACAGACTGGAAAGATAGACGTTTATGGGTAACCGTAGCGCCAATCGTTTCAATTACTTTCCCAGCAGCTGTTCAAGCAATGTTGTGGTACCGTTACCGTCTACCTTTTGGTGCGGTAGTTTGTGTTATTGCTCTTATGTTAGGTGAGTGGATTAACAGATACTTAAACTTCTGGGGATGGACATATTTCCCAGTAAACTTCTGTTTCCCTTCTAACCTAGTTCCTGGTGCAATCGTTCTTGATGTTGTTCTAATGCTATCTAGCAGCTTTGTATTAACAGCTGTTGTTGGTGGTATGGCGTATGGACTATTGTTCTACCCAGGTAACTGGCCAATTATTGCTCCTTTACACGTACCTGTTGAATACAACGGTATGATGTTTACACTTGCTGATTTACAAGGTTACCATTATGTACGTACTGGTACTCCTGAGTACATCAGAATGGTTGAGAAAGGAACACTAAGAACTTTCGGTAAAGACGTTGCGCCG
>AB505023
ACTGACTGGAAAGACAGACGTTTGTGGGTGACCGTTGCCCCAATCGTTTCTATCACATTCCCTGCTGCAGTTCAAGCCTGTTTGTGGTATCGTTACCGCTTGCCTTTCGGCGCGGTAGTTTCTGTATTAGCGCTTTTGTTGGGCGAGTGGATCAACAGATATTTGAACTTCTGGGGATGGACTTATTTCCCAGTGAACTTCTGCTTCCCATCTAACTTAATTCCTGGCGCAATCGTTCTTGATGTTGTGTTAATGCTTTCAGGCAGCTTCACTGTAACTGCTGTTGTTGGCGGCATGGCATGGGGCTTATTGTTCTATCCTGGCAACTGGCCAATCATTGCTCCATTGCACGTTCCTGTTGAATACAATGGCATGATGATGACTTTAGCTGACTTACAAGGTTACCACTACGTTCGCACTGGTACTCCTGAGTATATCAGAATGGTTGAAAAAGGTACTTTAAGAACTTTCGGTAAAGACGTTGCTCCAGTATCT
>GU584270
GGGGACTGGGACTTCTGGACAGATTGGAAAGATAGACGTTTATGGGTAACTGTAGCGCCAATCGTATCAATTACTTTTCCAGCTGCTGTTCAATCAATGCTATGGTACCGTTACCGTCTACCTTTTGGTGCGGTAGTAGCTGTTATGGCTCTTATGATTGGTGAGTGGATTAACCGTTATTTGAACTTCTGGGGTTGGACTTATTTCCCAGTAAATTTCGTATTCCCATCTAACCTAGTTCCTGGCGCAATCGTTCTTGATGTTGTGTTAATGCTTTCAGGCAGCTTTATTTTGACAGCTGTAGTTGGTGGTTTAGCATACGGACTATTGTTCTACCCAGGTAACTGGCCAATTATTGCTCCTTTACACGTACCTGTTGAATATAACGGTATGATGTTTACTTTAGCTGATTTACAAGGTTACCACTACGTACGTACTGGTACTCCTGAGTACATCAGAATGGTAGAGAAAGGAACATTAAGAACGTTTGGTAAAGACGTTGCTCCG
>GU584271
GGTGACTGGGACTTCTGGACAGATTGGAAAGATAGACGTTTATGGGTAACTGTAGCGCCAATCGTATCAATCACTTTTCCTGCTGCTGTACAAGCAATGTTGTGGTACCGTTACCGTCTGCCAATGGGTGCTGTAGTTTGTGTTATGGCTCTTATGATTGGTGAGTGGATTAACAGATATTTAAACTTCTGGGGTTGGACTTATTTCCCAGTAAACTTCTGTTTCCCTTCTAACCTAGTTCCTGGTGCAATCGTTCTTGACGTTGTACTAATGCTATCTAGCAGCTTTGTATTAACAGCTGTTGTTGGTGGTATGGCGTGGGGCTTATTGTTCTACCCAGGTAACTGGCCAATTATTGCTCCTTTACACGTACCTGTTGAATACAACGGTATGATGTTTACACTAGCTGATTTACAAGGTTACCACTACGTACGTACTGGTACTCCTGAGTACATCAGAATGGTTGAGAAAGGAACACTAAGAACTTTCGGTAAAGACGTTGCTCCG
>JN591149
GGGGACTGGGACTTCTGGACTGACTGGAAAGACCGTCGTCTGTGGGTAACTGTAGCACCAATCGTTGCTATTACTTTCCCAGCTGCTGTTCAAGCATGTCTGTGGTACCGTTACCGTTTACCTTTCGGCGCTGTTGTTTCTGTATTAGCGTTGTTATTAGGTGAGTGGATTAACCGTTACATGAACTTCTGGGGATGGACATATTTCCCAGTTGACTTCTGCTTCCCATCTAACCTGATCCCAGGTGCTATCGTTCTTGACGTCATTTTAATGTTGTCAAGCAGCGTAACTTTAACAGCAGTATTGGGTGGTTTAGCATTCGGATTACTTTTCTATCCAGGTAACTGGCCAATCATTGCTCCATTACACGTGCCTGTTGAATACAACGGTATGATGATGACTTCGGATGACTTACAAGGTTACCACTATGTGCGTACTGGTACTCCTGAGTACATTCGTATGGTTGAAAAAGGTACTCTGAGAACTTTCGGTAAAGACGTTGCTCCGG
>JN591162
GGGGACTGGGACTTCTGGACTGACTGGAAAGACCGTCGTCTGTGGGTAACTGTAGCACCAATCGTTGCTATTACTTTCCCAGCTGCTGTTCAAGCATGTCTGTGGTACCGTTACCGTTTACCTTTCGGCGCTGTTGTTTCTGTATTAGCGTTGTTATTAGGTGAGTGGATTAACCGTTACATGAACTTCTGGGGATGGACATATTTCCCAGTTGACTTCTGCTTCCCATCTAACCTGATCCCAGGTGCTATCGTTCTTGACGTCATTTTAATGTTGTCAAGCAGCGTAACTTTAACAGCAGTATTGGGTGGTTTAGCATTCGGATTACTTTTCTATCCAGGTAACTGGCCAATCATTGCTCCATTACACGTGCCTGTTGAATACAACGGTATGATGATGACTTCGGATGACTTACAAGGTTACCACTATGTGCGTACTGGTACTCCTGAGTACATTCGTATGGTTGAAAAAGGTACTCTGAGAACTTTCGGTAAAGACGTTGCTCCGG
>AB722373
GGCGACTGGGACTTCTGGACCGATTGGAAAGATAGACGTTTATGGGTAACTGTAGCACCTATCGTTTCAATTACCTTCCCAGCTGCTGTTCAAGCTTGTTTATGGTATCGCTATCGCTTGCCTTTTGGTGCGGTGGTTTCTGTTTTAGCTTTGTTGTTAGGCGAGTGGATTAATAGGTATTTAAATTTCTGGGGATGGACTTATTTCCCAGTTAATTTTTGCTTCCCATCTAACTTGATTCCTGGTGCTATCGTTCTTGATGTTGTGTTGATGCTTTCAAGCAGTGTAACGGTTACTGCTGTTGTTGGTGGATTGGCATATGGTTTGCTTTTTTATCCAGGTAACTGGCCTATTATCGCTCCATTGCATGTTCCTGTTGAATACAATGGCATGATGATGACTTTAGCTGATTTGCAAGGTTACCATTATGTACGTACTGGTACTCCTGAGTACATCAGAATGGTTGAAAAAGGTACTTTGAGAACTTTTGGTAAAGACGTTGC
>AB722445
GGTGACTGGGACTTCTGGACTGACTGGAAAGACCGTCGTTTATGGGTAACTGTAGCGCCTATCGTTGCAATTACTTTCCCAGCTGCTGTTCAAGCATGTCTGTGGTACCGTTACCGTTTACCTTTCGGTGCTGTTGTTTCTGTATTAGCTCTGATGTTAGGTGAGTGGATCAACCGTTACATGAACTTCTGGGGATGGACATATTTCCCAGTTAACTTTTGTTTCCCATCTAACCTGATCCCAGGTGCTATCGTTCTTGATGTTATCTTAATGCTTTCAAGCAGCGTAACAGTAACTGCTGTTGTTGGTGGATTGGCATTCGGATTACTTTTCTACCCAGGTAACTGGCCAATCATTGCTCCATTACATGTTCCTGTTGAATACAACGGCATGATGATGACTTTGGCTGACTTACAAGGTTACCACTACGTACGTACTGGTACTCCTGAGTACATCCGTATGGTTGAAAAAGGTACTCTGAGAACTTTCGGTAAAGACGTTGC
>JQ038164
GGGGACTGGGACTTCTGGACTGACTGGAAAGACCGTCGTCTGTGGGTAACTGTAGCACCTATCGTAGCAATTACTTTTCCGGCTGCTGTTCAAGCATGTCTGTGGTATCGCTACCGTTTACCTTTCGGTGCCGTTGTTTCTGTATTAGGCCTTTTATTAGGCGAGTGGATCAACAGATACTTAAACTTCTGGGGATGGACATATTTCCCAGTTAACTTCTGTTTCCCATCTAACTTAATTCCTGGTGCTATTCTTCTTGATGTTATTTTAATGCTTTCAAGCAGTGTAACGTTAACAGCAGTTGTAGGCGGTTTGGCTTGGGGCTTAATATTCTACCCAGGAAACTGGCCAATCATTGCACCATTACACGTTCCTGTTGAATATAATGGCATGATGATGACTTTAGCTGACTTACAAGGTTACCACTATGTACGTACTGGTACTCCTGAGTACATCAGAATGGTTGAAAAAGGTACATTAAGAACTTTCGGTAAGGACGTTGCTCCGG
>HQ883355
GGTGACTGGGACTTCTGGACTGACTGGAAAGATAGACGTCTGTGGGTAACGGTAGCTCCAATTGTTTCAATCACTTTCCCTGCTGCTGTTCAAGCATGTTTGTGGTATCGTTACCGTTTGCCTTTTGGTGCTGTTGTTTCTGTATTAGCACTTTTATTAGGTGAGTGGATTAACAGATATATGAACTTCTGGGGCTGGACATATTTCCCAGTTAACTTCTGTTTCCCATCTAACCTGATTCCAGGTGCGATTGTTCTTGATGTTATCTTAATGCTTTCAAGCAGCGTAACAGTAACTGCTGTTGTTGGTGGTTTGGCATGGGGTTTATTGTTCTATCCTGGTAACTGGCCAATCATTGCTCCATTGCATGTTCCTGTTGAATACAATGGCATGATGATGACTTTAGCGGACTTACAAGGTTACCACTATGTACGTACTGGTACTCCTGAGTATATCAGAATGGTTGAAAAAGGTACTTTGAGAACTTTCGGTAAAGACGTTGCTCCGG
>FR865039
TCAGATTGGAAAGATAGACGTCTATGGGTAACTGTAGCGCCAATCGTATCAATCACTTTCCCTGCTGCTGTGCAAGCTATGTTGTGGTATCGTTATCGTCTACCTTTTGGTGCGATAGTTTGTATTCTTGCTCTTATGTTAGGTGAGTGGATTAACAGATATTTGAACTTCTGGGGTTGGACTTATTTCCCAGTAAACTTCTGTTTCCCTTCTAACTTAATTCCTGGTGCTATCCTTCTTGATGTTGTACTAATGCTTTCTAGCAGCTTTGTACTTACAGCTGTTATTGGTGGTATGGCTTGGGGTTTAGTATTCTATCCAGGTAACTGGCCAATTATTGCTCCTTTACACGTACCTGTTGAATATAACGGTATGATGTTTACACTAGCTGATTTACAAGGTTACCATTATGTAAGTACTGGTACTCCTGAGTACATCAGAATGGTTGAGAAAGGTACTTTAAGAACATTT
>FR670554
GATTGGAAAGTGCGTCGTCTGTGGGTGACCGTGGCGCCGATTGTGAGCATTACCTTTCCGGCGGCGGTGCAGGCGATGCTGTGGTATCGTTATCGTCTGCCGTTTGGCGCGATTGTGTGCGTGCTGGCGCTGATGCTGGGCGAATGGATTAACCGTTATCTGAACTTTTGGGGCTGGACCTATTTTCCGGTGAACTTTTGCTTTCCGAGCAACCTGATTCCGGGCGCGATTCTGCTGGATGTGGTGCTGATGCTGAGCAGCAGCTTTGTGCTGACCGCGGTGGTGGGCGGCATGGCGTGGGGCCTGGTGTTTTATCCGGGCAACTGGCCGATTATTGCGCCGCTGCATGTGCCGGTGGAATATAACGGCATGATGTTTACCCTGGCGGATCTGCAGGGCTATCATTATGTGCGTACCGGCACCCCGGAATATATTCGTATGGTGGAAAAAGGCACCCTGCGTACCTTTGGCAAAGATGTGGCGCCG
>FR670556
GATTGGAACGATCGTCGTCTGTGGGTGACCGTGGCGCCGATTGTGAGCATTACCTTTCCGGCGGCGGTGCAGGCGTGCCTGTGGTGGCGTTATCGTCTGCCGATTGGCGCGACCGTGAGCGTGCTGGGCCTGCTGCTGGGCGAATGGATTAACCGTTATCTGAACTTTTGGGGCTGGACCTATTTTCCGGTGAACTTTTGCTTTCCGAGCCAGCTGCTGCCGGGCGCGATTATTCTGGATGTGGTGCTGATGCTGAGCGGCAGCATGACCCTGACCGCGGTGGTGGGCGGCATGGCGTATGGCCTGATTTTTTATCCGGGCAACTGGCCGGTGATTGCGCCGCTGCATGTGCCGGTGGAATATAACGGCATGATGATGACCCTGGCGGATCTGCAGGGCTATCATTATGTGCGTACCGGCACCCCGGAATATATTCGTATGGTGGAAAAAGGCACCCTGCGTACCTTTGGCAAAGATGTGGCGCCG
>HQ383738
GGTGACTGGGACTTCTGGACCGACTGGAAAGATAGACGTCTGTGGGTAACTGTAGCACCTATCGTAGCAATTACTTTCCCAGCTGCTGCTCAAGCATGTCTGTGGTATCGTTACCGTTTACCTTTTGGTGCGGTTGTTTCTGTGTTGGCATTGTTATTAGGCGAGTGGATTAATCGTTACATGAACTTCTGGGGTTGGACATATTTCCCAGTTAACTTCTGTTTCCCATCTAACTTAATTCCTGGTGCTATTGTTCTTGATGTTGTATTAATGCTTTCTAGCAGCGTAACTGTAACTGCTGTTGTTGGCGGTATGGCATTTGGATTGCTTTTCTACCCAGGTAACTGGCCAATCATTGCTCCATTACATGTTCCTGTTGAATACAACGGCATGATGATGACTTTGGCTGACTTGATCGGTTGCCACTACATCAGAACTGGTATGCCCGAGTACATCAGAATGGTTGAAAAAGGTACACTAAGAACTTTCGGTAAAGACGTTGCGCCGG
>HQ383740
GGGGACTGGGACTTCTGGACTGACTGGAAAGACCGTCGTCTGTGGGTAACCGTAGCACCTATCGTAGCAATTACTTTCCCAGCTGCTGCTCAAGCTTGTCTGTGGTATCGCTACCGTTTGCCTTTCGGTGCTGTTGTTTCTGTATTGGCTCTGATGTTAGGTGAGTGGATTAACAGATATATGAACTTCTGGGGATGGACATATTTCCCAGTAAACTTCTGTTTTCCATCTAATTTAATTCCTGGTGCTATCGTTCTTGATGTCGTATTAATGTTGTCAAGCAGTGTTACTGTAACTGCTGTTGTTGGTGGTTTGGCATTCGGATTACTTTTCTACCCAGGTAACTGGCCTATCATTGCTCCATTGCACGTTCCTGTTGAATACAATGGCATGATGATGACACTAGCTGATTTACAAGGTTACCACTACGTTAGAACTGGTACACCTGAGTACATCAGAATGGTTGAAAAAGGTACACTGAGAACTTTCGGTAAAGACGTTGCTCCGG
>HQ383785
GGGGACTGGGACTTCTGGACTGACTGGAAAGATAGACGTCTGTGGGTAACGGTAGCACCTATCGTATCAATTACTTTCCCAGCTGCTGCTCAAGCATGTCTGTGGTATCGTTATCGTTTACCTTTCGGTGCTGTTGTTTCTGTATTGGCACTTATGTTAGGCGAGTGGATTAACAGATACATGAATTTCTGGGGATGGACATATTTCCCAGTTAACTTCTGTTTCCCATCTAACTTGATACCGGGTGCTATTGTTCTTGATGTTGTACTAATGCTTTCAAGCAGCGTAACTGTTACTGCTGTTGTTGGTGGTATGGCATACGGACTTCTTTTCTACCCAGGTAACTGGCCAATTATTGCTCCGTTGCATGTTCCTATTGAGTACAATGGCATGATGATGACTTTGGCTGACTTGCAAGGTTATCACTATGTGCGTACTGGTACACCAGAGTACATTAGAATGGTTGAAAAAGGTACGTTAAGAACTTTTGGTAAAGACGTTGCTCCGG
>HQ383789
GGGGACTGGGACTTCTGGACTGACTGGAGAGATAGACGTCTGTGGGTAACGGTAGCACCTATCGTATCAATTACTTTCCCAGCTACTGCTCAAGCATGTCTGTGGTATCGTTATCGTTTACCTTTCGGTGCTGTTGTTTCTGTATTGGCACTTATGTTAGGCGAGTGGATTAACAGATACATGAATTTCTGGGGATGGACATATTTCCCGGTTAACTTCTGTTTCCCATCTAACTTGATACCTGGTGCTATTGTTCTTGATGTTGTATTAATGCTTTCAAGCAGCGTAACTGTTACTGCTGTTGTTGGTGGTATGGCATACGGACTTCTTTTCTACCCAGGTAACTGGCCAATTATTGCTCCGTTGCATGTTCCTATTGAGTACAATGGCATGATGATGACTTTGGCTGACTTGCAAGGTTATCACTATGTGCGTACTGGTACACCAGAGTACATTAGAATGGTTGAAAAAGGCACGCTGAGAACTTTCGGTAAGGACGTTGCTCCGG
>HQ383793
GGGGACTGGGACTTCTGGACTGACTGGAAAGATAGACGTCTGTGGGTAACGGTAGCACCTATCGTATCAATTACTTTCCCAGCTGCTGCTCAAGCATGTCTGTGGTATCGTTATCGTTTACCTTTCGGTGCTGTTGTTCCTGTATTGGCACTTATGTTAGGCGAGTGGATTAACAGATACATGAATTTCTGGGGATGGACATATTTCCCAGTTAACTTCTGTTTCCCATCTAACTTGATACCGGGTGCTATTGTTCTTGATGTTGTACTAATGCTTTCAAGCAGCGTAACTGTTACTGCTGTTGTTGGTGGTATGGCATACGGACTTCTTTTCTACCCAGGTAACTGGCCAATTATTGCTCCGTTGCATGTTCCTATTGAGTACAATGGCATGATGATGACTTTGGCTGACTTGCAAGGTTATCACTATGTGCGTACTGGTACACCAGAGTACATTAGAATGGTTGAAAAAGGCACGCTGAGAACTTTCGGTAAAGACGTTGCGCCGG
>HQ383804
GGGGACTGGGACTTCTGGACTGACTGGAAAGATAGACGTCTATGGGTAACGGTAGCACCTATCGTATCAATTACTTTCCCAGCTGCTGCTCAAGCATGTCTGTGGTATCGTTATCGTTTACCTTTCGGTGCTGTTGTTTCTGTATTGGCACTTATGTTAGGCGAGTGGATTAACAGATACATGAATTTCTGGGGATGGACATATTTCCCGGTTAACTTCTGTTTCCCATCTAACTTGATACCTGGTGCTATTGTTCTTGATGCTGTATTAATGCTTTCAAGCAGCGTAACTGTTACTGCTGTTGTTGGTGGTATGGCATACGGACTTCTTTTCTACCCAGGTAACTGGCCAATTATTGCTCCGTTGCATGTTCCTATTGAGTACAATGGCATGATGATGACTTTGGCTGACTTGCAAGGTTATCACTATGTGCGTACTGGTACACCAGAGTACATTAGAATGGTTGAAAAAGGCACGCTGAGAACTTTCGGTAAAGACGTTGCGCCGG
>HQ383806
GGTGACTGGGACTTCTGGACTGACTGGAAAGACAGACGTCTGTGGGTAACGGTAGCACCTATCGTATCAATTACTTTCCCAGCTGCTGCTCAAGCACGTCTGTGGTATCGTTATCGTTTACCTTTCGGGGCTGTTGTTTCTGTATTGGCACTTATGTTAGGCGAGTGGATTAACAGATATATGAACTTCTGGGGATGGACATATTTCCCGGTTAACTTCTGTTTCCCATCTAACTTGATACCTGGTGCTATTGTTCTTGATGTTGTATTAATGCTTTCAAGCAGCGTAACTGTTACTGCTGTTGTTGGTGGTATGGCATACGGACTTCTTTTCTACCCAGGTAACTGGCCAATTATTGCTCCGTTGCATGTTCCTATTGAGCACAATGGCATGATGATGACTTTGGCTGACTTGCAAGGTTATCACTATGTGCGTACTGGTACACCAGAGTACATTAGAATGGTTGAAAAAGGCACGCTGAGAACTTTCGGTAAAGACGTTGCGCCGG
>HQ383808
GGCGACTGGGACTTCTGGACTGACTGGAAAGATAGACGTCTGTGGGTAACGGTAGCACCTATCGTATCAATTACTTTCCCAGCTGCTGCTCAAGCATGTCTGTGGTATCGTTATCGTTTACCTTTCGGTGCTGTTGTTTCTGTATTGGCACTTATGTTAGGCGAGTGGATTAACAGATACATGAATTTCTGGGGATGGACATATTTCCCAGTTAACTTCTGTTTCCCATCTAGCTTGATACCTGGTGCTATTGTTCTTGATGTTGTATTAATGCTTTCAAGCAGCGTAACTGTTACTGCTGTTGTTGGTGGTATGGCATACGGACTTCTTTTCTACCCAGGTAACTGGCCAATTATTGCTCCGTTGCATGTTCCTATTGAGTACAATGGCATGATGATGACTTTGGCTGACTTGCAAGGTTATCACTATGTGCGTACTGGTACACCAGAGTACATTAGAATGGTTGAAAAAGGCACGCTGAGAACTTTCGGTAAAGACGTTGCTCCGG
>AY354045
GGTGACTGGGACTTCTGGGCGGACTGGAAGGACAGACGTCTTTGGGTAACGGTGACTCCGATTGTGTGTATCACCTTTCCGGCCGCGGTTCAGGCGATCATATGGGAACATTTCCGTTTGCCGTTTGGCGCGACCTTGTGCGTATTGGGCCTGATTTTGGGTGAATGGATCAACAGATACTTCAATTTCTGGGGATGGACCTATTTCCCGATCAACTTCGTTTTTCCTTCGATTCTGCTGCCAGGCGCGATTCTTCTCGATACGACTTTGTTGTTGACGGGGAGTTATCTGGCCACAGCGGTTCTCGGTGCGACGGCTTGGGGTTTGATTTTCTACCCTGGCAACTGGCCGATCATCGCTGGACTGCATCAGCCTGTTGAATATCACGGCATGTTGATGTCTTTGGCTGATATCGCTGGATACAATTATGTAAGAACGGGTACGCCCGAATACATCAGGATGGTAGAGAAAGGCACACTGAGAACGTTTGGTAAAGACGTTGCTCCG
>AY354038
GGCGACTGGGACTTCTGGGCGGACTGGAAGGACAGACGTCTTTGGGTAACGGTGACTCCGATTGTGTGTATCACCTTTCCGGCCGCGGTTCAGGCGATCATATGGGAACATTTCCGTTTGCCGTTTGGCGCGACCTTGTGCGTATTGGGCCTGATTTTGGGTGAATGGATCAACAGATACTTCAATTTCTGGGGATGGACCTATTTCCCGATCAACTTCGTTTTTCCTTCGATTCTGCTGCCAGGCGCGATTCTTCTCGATACGACTTTGTTGTTGACGGGGAGTTATCTGGCCACAGCGGTTCTCGGTGCGACGGCTTGGGGTTTGATTTTCTACCCTGGCAACTGGCCGATCATCGCTGGACTGCATCAGCCTGTTGAATATCACGGCATGTTGATGTCTTTGGCTGATATCGCTGGATACAATTATGTAAGAACGGGTACGCCCGAATACATCAGGATGGTAGAGAAAGGCACACTGAGAACGTTTGGTAAAGACGTTGCTCCG
>AB176940
GCTGACTGGAAAGATCGTCGTCTTTGGGTAACAGTAACACCAATTGTTTGTATCACCTTTCCTGCAGCAGTGCAGGCGTTTGCATGGGAGCATTTCCGTCTTCCTTTCGGCGCGACTATCTGTATCCTCGGCCTGATTTTTGGTGAGTGGGTCAACCGTTATTTCAACTTCTGGGGTTGGACATACTTCCCGATCAACTTCGTATTTCCTGCGGTTATGATTCCGGGTGCAATCCTGCTTGACGTTACCTTGATGCTTTCAGGTAGCTACCTGGCAACAGCGGTATTTGGTGCAACTGCATGGGGTTTGATCTTCTACCCTGGCAACTGGCCAATCATTGCTGGTCTGCATCAGCCTGTTGAGTATCATGGTCTGTTGATGTCAATTGCTGACATTCAGGGTTACAACTACGTACGTACAGGTACACCTGAGTACATCAGAATGGTTGAAAAAGGTACACTGAGAACATTCGGTAAGGACGTTACTCCGGTATCT
>AB176939
GCCGATTGGAAAGATCGACGGCTTTGGGTGACGGTTACACCAATCATGTGCATTACATTCCCGGCAGCCGTTCAAGCGATTATTTGGGAGCATTTCCGTCTGCCATTCGGTGCGACCCTTTGCATACTCGGGTTAATTTTCGGCGAATGGGTTAACCGTTACTTTAACTTCTGGGGTTGGACCTATTTTCCAATCAACTTCGTATTCCCGGCAACAATGGTTCCGGGTGCGCTTGTGGTGGATACCGTCCTATTAATGACCGGTAGTTACCTGGCAACGGCAATTTTCGGTGCAACTTCGTTTGCTCTGTTGTTTTACCCTAGCAACTGGCCGATCATCGCTGGACTTCACATGCCGGTTGAATACCATGGCATGCTTATGTCAATCGCCGATATCGAAGGTTACCATTACGTACGGACCGGTACCCCCGAATATATCAGAATGATTGAAAAAGGGACCTTGAGAACTTTCGGTAAAGACGTTGCTCCTGTATCA
>AB276025
TCCGATTGGAAAGATCGTCGTCTTTGGGTAACGGTTACCCCGATCATGCTGGTTACATTCCCAGCCGCTGTTCAGGCAATCGTTTGGGAACACTTCAGAATCGGTTTTGGCGCTACACTGTGCTGCATTTCACTCGTTCTGGGTGAATGGATTAACCGTTACTTCAACTTCTGGGGATGGACCTACTTCCCGATCAACATCGTATTTCCGGCTATCTTGACTCCGGGCGCGATCTTGCTCGACGGCGTTTTGATCCTGACCAACAGCTACCTGGCTACCGCGATTTTCGGTGCGACTGCTTTTGCACTGATTTTCTACCCGTGTAACTGGGTGATCATCGCTGGTCTGCACATGCCTGTTGAATACCACGGTATTCTGATGAGCATCGCTGACATTTCTGGTTACCACTATGTTAGAACGGGTACACCTGAATACATTCGTATGATCGAGAAAGGTACTCTGAGAACGTTT
>AB261622
GGTGACTGGGACTTCTGGGCTGACTGGAAGGACAGACGTCTTTGGGTGACGGTGACTCCGATTGTGTGTATTACCTTTCCGGCAGCGGTCCAGGCGATAATCTGGGAACACTTCCGTTTGCCGTTTGGCGCCACCTTGTGCGTGTTGGGCCTGATTTTGGGTGAATGGATCAACAGATACTTCAATTTCTGGGGATGGACCTATTTCCCGATCAACTTTGTTTTCCCGGCCATTCTGCTGCCAGGTGCTATTCTGCTTGATACAACGTTGATGTTGACGGGCAGCTATCTGGCGACAGCGGTTTTCGGTGCGACTGCTTGGGGCTTGATTTTCTACCCTGGCAACTGGCCGATCATTGCTGGCTTGCATCAGCCCGTGGAATATCACGGCATGCTGATGTCACTGGCGGATATTGCTGGATACAACTATGTAAGAACGGGTACGCCTGAATACATCAGGATGATAGAGAAAGGTACACTGAGAACGTTTGGTAAAGACGTTGCTCCGG
>DQ514648
GAGGCGACGTCTGTGGGTAACGGTGACTCCGATTGTGTTGATAACCTTTCCAGCGGCGGTTCAGGCTGTCATATGGGAACATTTCCGGCTGCCATTCGGTGCGACCCTGTGTGTGTTGGGCCTGCTTTTTGGTGAATGGGTCAACAGATACTTCAACTTTTGGGGATGGACCTATTTCCCGATCAACTTTGTGTTTCCGGCTATTTTGGTGCCGGGCGCCATTCTTCTCGACGTCACATTAATGATGACGGGCAGCTATCTGGCGACAGCGGTTTTCGGTGCGACTGCTTGGGGTTTGATTTTCTACCCTTGTAACTGGCCGATCATTGCTGCTTTGCATCAGCCTGTGGAATATCACGGCATGTTGATGTCATTGGCGAATATCGCGGGATACAACTATGTAAGAACGGGTACGCCTGAATACATCAGAATGATAGAAAAAGGTACATTGAGAACGTTTGGTAAAGACGTTGCGCCGGAAGGGCGAATTCCAGCA
>DQ514623
GCGACGTCTGTGGGTGACGGTGACTCCGATTGTGTGTATTACCTTTCCGGCCGCGGTTCAGGCGGTAATATGGGAGCATTTCCGTTTGCCGTTTGGCGCGACCTTGCGTGTGTTGGGCCTGATTTTGGGTGAATGGATCAACAGATACTTCAATTTCTGGGGATGGACCTATTTCCCGATCACCTTCGTTTTCCCTGCGATTCTGCTGCCAAGCGCGATTCTTCTCGATACGACTTTGTTGTTGACGGGGAGCTATCTGGCCACAGCGGTTTTTGGTGCGACGGCTTGGGCTTTGATTTTCTACCCCAGCAACTGGCCGATCATCGCTGGACTGCATCAACCTGTTGAATACCACGGCATGTTGATGTCTTTGGCGGATATCGCTGGATACAACTATGTAAGAACGGGTACGCCCGAATACATCAGGATGATAGAGAAAGGTACACTGAGAACGTTTGGTAAGGACGTTGCTCCGGAA
>EU417558
GACGTCTTTGGGTAACTGTTACCCCGATCATGTGCATTACATTTCCAGCGGCTGTTCAAGCCATCATTTGGGAGCATTTCCGTTTACCGTTTGGTGCTACCCTGTGTATCCTTGCGTTGATTTTTGGTGAGTGGGCCAACCGCTACTTCAACTTCTGGGGTTGGACCTATTTCCCGATCAATTTTGTATTTCCAGCGACGATGGTTCCGGGTGCGCTGCTTGTTGGCACAACCTTGTTGTTAACCGGAAGCTATCTTGCAACCGCCATCTTCGGTGCAACAGCCTTTGGTTTGCTGTTCTACCCGAGTAACTGGCCGCTAATTGCTGGTTTACACATGCCTGTCGAATACCATGGCATGTTGATGTCAATCGCTGATATCGCCGGTTACCACTATGTAAGAACAGGTACTCCTGAATACATCAGAATGATTGAAAAAGGTACTTTGAGAACGTTTGGTAAAGACGTTGCT
>EU417557
GACGTCTGTGGGTAACGGTGACTCCGATTGTTTGTGTTACCTTTCCTGCCGCGGTTCAGGCTGTTATATGGGAACATTTCCGTTTGCCGTTTGGCGCGACTTTGTGTGTGTTGGGCCTGATTTTGGGTGAATGGGTCAACAGATACTTCAATTTCTGGGGATGGACCTATTTCCCGATCAACTTTGTGTTCCCGGCTATTCTGCTGCCAGGTGCTATTCTGCTTGATACGACATTGATGCTGACAGGCAGCTATCTGGCGACAGCTGTTTTCGGTGCAACTGCTTGGGGCTTGATTTTCTACCCTGGCAACTGGCCGATCATCGCTGGCTTGCATCAGCCTGTGGAATATCACGGCATGTTGATGTCACTGGCGGATATCGCTGGCTACAACTATGTAAGAACGGGTACGCCTGAATACATCGGGATGGTAGAGAAAGGTACACTGAGAACGTTTGGTAAGGACGTTGCT
>EU417556
GTCGGCTGTGGGTAACCGTTACGCCAATTATGACTATAACGTTTCCCGCGGCTGTTCAAGCTATTTTCTGGGAGCATTTTCGTCTACCCTTCGGTGCTACACTGTGCATACTCGGATTGCTTTTCGGTGAATGGGTAAACCGCTACTTTAATTTCTGGGGTTGGACTTGTTTCCCAATCAACTTCGTGTGGCCGGCAACTTTGGTCCCCGGTGCGATTATTCTGGATACCGTACTGTTATTGACTGGTAGCTTCCTAGCAACCGCCATATTTGGCGCAACCGCGTTCGGCCTGCTATTCTATCCAAGCAACTGGCCTATGGTCGCGGGTCTTCACATGCCGGTCGAATACAACGGCGTGCTCATGTCAATCGCAGATATCCAAGGTTACCACTATGTCCGTACCGGTACGCCTGAATACATCAGGATGATTGAAAAAGGCACACTGAGAACGTTTGGTAAGGACGTTGCG
>EU417555
GACGCCTTTGGGTAACTGTTACTCCGATCATGTGCATTACGTTCCCGGCTGCTGTTCAGGCAATCATTTGGGAACATTTCCGTTTGCCTTTCGGGGCTACCTTGTCCATTCTTTCGTTGATCTTCGGCGAATGGGTAAACCGTTACTTCAATTTCTGGGGTTGGACATACTTCCCAATCAACTTCGTATTCCCTGCGACCATGGTCCCAGGTGCGTTGTTGGTTGATACAACCTTGTTGTTGACCGGAAGCTATCTTGCAACTGCAATCTTCGGTGCAACCGCTTTCGGATTGTTATTCTACCCATCCAACTGGCCGTTGATCGCTGGCCTTCACATGCCTGTTGAATACCACGGTATGTTGATGTCTATCGCTGATATCGCGGGTTACCACTACGTAAGAACTGGTACACCTGAATACATCAGAATGATTGAAAAAGGTACTTTGAGAACGTTTGGTAAGGACGTTGCT
>EU417554
GACGTCTTTGGGTAACTGTTACCCCGATCATGTGTATTACATTTCCAGCGGCTGTTCAAGCCATCATTTGGGAGCATTTCCGTTTACCGTTCGGTGCTACCCTGTGTATCCTTTCGTTGATTTTTGGTGAGTGGGTCAACCGCTATTTCAACTTCTGGGGTTGGACCTATTTCCCGATCAACTTTGTATTCCCAGCAACGATGGTTCCGGGTGCGCTGCTTGTTGACACAACCTTGTTGTTAACCGGAAGCTATCTTGCAACCGCCATCTTCGGTGCAACAGCCTTTGGTTTGCTGTTCTACCCGAGTAACTGGCCGCTAATTGCGGGTTTACACATGCCTGTTGAATACCATGGCATGTTGATGTCAATCGCTGATCTCGCGGGTTACCACTATGTAAGAACGGGTACTCCCGAGTACATCAGAATGATTGAAAAAGGTACTTTGAGAACGTTCGGTAAGGACGTTGCT
>EU417552
GACGTCTGTGGGTAACGGTGACTCCGATTGTTTGTGTTACCTTTCCTGCCGCGGTTCAGGCTATTATATGGGAACATTTCCGTTTGCCGTTTGGCGCGACTTTGTGTGTGTTGGGCCTGATTTTGGGTGAATGGATCAACAGATACTTCAATTTCTGGGGATGGACCTATTTCCCGATCAACTTTGTGTTCCCGGCTATTCTGCTGCCAGGTGCTATTCTGCTTGATACGACATTGATGCTGACAGGCAGCTATCTGGCGACAGCTGTTTTCGGTGCAACTGCTTGGGGCTTGATTTTCTACCCTGGCAACTGGCCGATCATCGCTGGCTTGCATCAGCCTGTGGAATATCACGGCATGTTGATGTCACTGGCGGATATCGCTGGCTACAACTATGTAAGAACGGGTACGCCTGAATACATCAGGATGGTAGAGAAAGGTACACTGAGAACGTTTGGTAAGGACGTTGCT
>EU417551
GACGTCTTTGGGTAACTGTTACCCCGATCATGTGCATTACATTTCCAGCGGCTGTTCAAGCCATCATTTGGGAGCATTTCCGTTTACCGTTTGGTGCTACCCTGTGTATCCTTGCGTTGATTTTTGGTGAGTGGGTCAACCGCTACTTCAACTTCTGGGGTTGGACCTATTTCCCGATCAATTTTGTATTTCCAGCGACGATGGTTCCGGGTGCGCTGCTTGTTGACACAACCTTGTTGTTAACCGGAAGCTATCTTGCAACCGCCATCTTCGGTGCAACAGCCTTTGGTTTGCTGTTCTACCCGAGTAACTGGCCGCTAATTGCTGGTTTACACATGCCTGTCGAATACCATGGCATGTTGATGTCAATCGCTGATATCGCCGGTTACCACTATGTAAGAACAGGTACTCCTGAATACATCAGAATGATTGAAAAAGGTACTTTGAGAACGTTTGGTAAGGACGTTGCT
>EU417550
GCCGACTGGAAGGATCGGCGACTTTGGGTGACGGCCACGCCAATTATGTGCATAACGTTCCCCGCCGCTGTTCAAGCCATCTTTTGGGAGCATTTTCGTTTGCCCTTTGGAGCGACCCTTTGCATACTCGGATTGATCTTCGGCGAATGGGTTAACCGCTACTTCAATTTCTGGGGTTGGACCTACTTCCCAATCAATTTCGTGTGGCCGGCAACATTGGTTCCGGGTGCGATTGTTTTGGATACCGTGTTGCTAATGACCGGCAGCTACCTGGCAACCGCCATTTTCGGGGCCACTGCTTTCGGTCTTTTGTTTTATCCGGGCAACTGGCCAATGGTCGCGGGTCTTCACATGCCGGTTGAATACCACGGCATGCTTATGTCAATCGCCGATATCCAAGGGTACCATTATGTACGAACCGGGACCCCTGAATATATCAGAATGATTGAAAAAGGAACCTTGAGAACTTT
>EU417549
GCTGACTGGAAGGACAGACGTCTGTGGGTAACGGTGACTCCGATTGTTTGTGTTACCTTTCCTGCCGCGGTTCAGGCTATTATATGGGAACATTTCCGTTTGCCGTTTGGCGCGACTTTGTGTGTGTTGGGCCTGATTTTGGGTGAATGGATCAACAGATACTTCAATTTCTGGGGATGGACCTATTTCCCGATCAACTTTGTGTTCCCGGCTATTCTGCTGCCAGGTGCTATTCTGCTTGATACGACATTGATGCTGACAGGCAGCTATCTGGCGACAGCTGTTTTCGGTGCAACTGCTTGGGGCTTGATTTTCTACCCTGGCAACTGGCCGATCATCGCTGGCTTGCATCAGCCTGTGGAATATCACGGCATGTTGATGTCACTGGCGGATATCGCTGGCTACAACTATGTAAGAACGGGTACGCCTGAATACATCAGGATGGTAGAGAAAGGTACACTGAGAACGTT
>EU417548
GACGTCTTTGGGTAACTGTTACCCCGATCATGTGTATTACATTTCCAGCGGCTGTTCAAGCCATTATTTGGGAGCATTTCCGTTTACCGTTCGGTGCTACCCTGTGTATCCTTGCGTTGATTTTTGGTGAGTGGGTCAACCGCTACTTCAACTTCTGGGGTTGGACCTATTTCCCGATCAACTTTGTATTTCCAGCGACGATGGTTCCGGGTGCGCTGCTTGTTGACACAACCTTGTCGTTAACCGGAAGCTATCTTGCAACCGCCATCTTCGGTGCAACAGCCTTTGGTCTGCTGTTCTACCCGAGTAACTGGCCGCTAATTGCGGGTTTACACATGCCTGTTGAATACCATGGCATGTTGATGTCAATCGCTGACATTGCGGGTTACCACTATATAAGAACAGGTACTCCTGAATACATCAGAATGATTGAAAAAGGTACTTTGAGAACGTTTGGTAAGGACGTTGCT
>EU417547
GCTGACTGGAAGGACCGTCGGCTGTGGGTAACCGTTACGCCAATTATGACTATAACGTTTCCCGCGGCTGTTCAAGCTATTTTCTGGGAGCATTTTCGTCTACCCTTCGGTGCTACACTGTGCATACTCGGATTGCTTTTCGGTGAATGGGTAAACCGCTACTTTAATTTCTGGGGTTGGACTTATTTCCCAATCAACTTCGTGTGGCCGGCAACTTTGGTCCCCGGTGCGATTATTCTGGATACCGTACTGTTATTGACTGGTAGCTTCCTAGCAACCGCCATATTTGGCGCAACCGCGTTCGGCCTGCTATTCTATCCAAGCAACTGGCCTATGGTCGCGGGTCTTCACATGCCGGTCGAATACAACGGCATGCTCATGTCAATCGCAGATATCCAAGGTTACCACTATGTCCGTACCGGTACGCCTGAATACATCAGGATGATTGAAAAAGGCACACTGAGAACGTT
>EU417545
GCTGACTGGAAGGACCGTCGGCTGTGGGTAACCGTTACGCCAATTATGACTATAACGTTTCCCGCGGCTGTTCAAGCTATTTTCTGGGAGCATTTTCGTCTACCCTTCGGTGCTACACTGTGCATACTCGGATTGCTTTTCGGTGAATGGGTAAACCGCTACTTTAATTTCTGGGGTTGGACTTATTTCCCAATCAACTTCGTGTGGCCGGCAACTTTGGTCCCCGGTGCGATTATTCTGGATACCGTACTGTTATTGACTGGTAGCTTCCTAGCAACCGCCATATTTGGCGCAACCGCGTTCGGCCTGCTATTCTATCCAAGCAACTGGCCTATGGTCGCGGGTCTTCACATGCCGGTCGAATACAACGGCATGCTCATGTCAATCGCAGATATCCAAGGTTACCACTATGTCCGTACCGGTACGCCTGAATACATCAGGATGATTGAAAAAGGCACACTGAGAACGTT
>EU417544
GACGTCTTTGGGTAACTGTTACCCCGATCATGTGCATTACATTTCCAGCGGCTGTTCAAGCCATCATTTGGGAGCATTTCCGTTTACCGTTTGGTGCTACCCTGTGTATCCTTGCGTTGATTTTTGGTGAGTGGGTCAACCGCTACTTCAACTTCTGGGGTTGGACCTATTTCCCGATCAATTTTGTATTTCCAGCGACGATGGTTCCGGGTGCGCTGCTTGTTGACACAACCTTGTTGTTAACCGGAAGCTATCTTGCAACCGCCATCTTCGGTGCAACAGCCTTTGGTTTGCTGTTCTACCCGAGTAACTGGCCGCTAATTGCTGGTTTACACATGCCTGTCGAATACCATGGCATGTTGATGTCAATCGCTGATATCGCCGGTTACCACTATGTAAGAACAGGTACTCCTGAATACATCAGAATGATTGAAAAAGGTACTTTGAGAACGTTTGGTAAAGACGTTGCG
>EU417543
GACGTCTTTGGGTAACTGTTACCCCGATCATGTGCATTACATTTCCAGCGGCTGTTCAAGCCATCATTTGGGAGCATTTCCGTTTACCGTTTGGTGCTACCCTGTGTATCCTTGCGTTGATTTTTGGTGAGTGGGTCAACCGCTACTTCAACTTCTGGGGTTGGACCTATTTCCCGATCAATTTTGTATTTCCAGCGACGATGGTTCCGGGTGCGCTGCTTGTTGACACAACCTTGTTGTTAACCGGAAGCTATCTTGCAACCGCCATCTTCGGTGCAACAGCCTTTGGTTTGCTGTTCTACCCGAGTAACTGGCCGCTAATTGCTGGTTTACACATGCCTGTCGAATACCATGGCATGTTGATGTCAATCGCTGATATCGCCGGTTACCACTATGTAAGAACAGGTACTCCTGAATACATCAGAATGATTGAAAAAGGTACTTTGAGAACGTTTGGTAAAGACGTTGCT
>EU417542
GACGCCTTTGGGTAACTGTTACTCCGATCATGTGCATTACGTTCCCGGCTGCTGTTCAGGCAATCATTTGGGAACATTTCCGTTTGCCTTTCGGGGCTACCTTGTCCATTCTTTCGTTGATCTTCGGCGAATGGGTAAACCGTTACTTCAATTTCTGGGGTTGGACATACTTCCCAATCAACTTCGTATTCCCTGCGACCATGGTCCCAGGTGCGTTGTTGGTTGACACAACCTTGTTGTTGACCGGAAGCTATCTTGCAACTGCAATCTTCGGTGCAACCGCTTTCGGATTGTTATTCTACCCATCCAACTGGCCGTTGATCGCTGGCCTTCACATGCCTGTTGAATACCACGGTATGTTGATGTCTATCGCTGATATCGCGGGTTACCACTACGTAAGAACTGGTACACCTGAATACATCAGAATGATTGAAAAAGGTACTTTGAGAACGTTTGGTAAAGACGTTGCT
>EU417493
TCCGATTGGAAAGACAGACGTTTATGGGTTACCGTAACCCCCATTATGCTGGTAACCTTTCCTGCAGCCGTTCAGGCTATTGTTTGGGAAAACTTCAGAATCCCATTTGGCGCGACTTTGTGCGTCATTTCGCTGGTTCTGGGTGAGTGGATCAACCGGTATTTCAACTTCTGGGGTTGGACATACTTTCCAATCAACATCGTATTTCCGGCCATCTTAACTCCGGGTGCAATTTTGTTGGACGGCGTCCTTCTTTTGACGAACAGCTACTTGGCAACCGCTATTTTTGGCGCGACCGCATTTGCGTTGGTCTTCTACCCATCCAACTGGGTGATCATCGCTGGTTTGCATATGCCGGTCGAGTACCACGGTATGCTGATGTCAATCGCAGATATTTCCGGTTACCATTATGTAAGAACCGGTACCCCTGAGTATATTCGTATGATTGAGAAAGGTACACTGAGGACGTT
>EU417494
TCCGATTGGAAAGACAGACGTTTATGGGTTACCGTAACCCCCATTATGCTGGTAACCTTTCCTGCAGCCGTTCAGGCTATTGTTTGGGAAAACTTCAGAATCCCATTTGGCGCGACTTTGTGCGTCATTTCGCTGGTTCTGGGTGAGTGGATCAACCGGTATTTCAACTTCTGGGGTTGGACATACTTTCCAATCAACATCGTATTTCCGGCCATCTTAACTCCGGGTGCAATTTTGTTGGACGGCGTCCTTCTTTTGACGAACAGCTACTTGGCAACCGCTATTTTTGGCGCGACCGCATTTGCGTTGGTCTTCTACCCATCCAACTGGGTGATCATCGCTGGTTTGCATATGCCGGTCGAGTACCACGGTATGCTGATGTCAATCGCAGATATTTCCGGTTACCATTATGTAAGAACCGGTACCCCTGAGTATATTCGTATGATTGAGAAAGGTACACTGAGAACGTT
>EU417495
GCTGACTGGAAGGACAGACGCCTTTGGGTTACGGTGACTCCGATTGTATGTGTGACCTTTCCAGCAGCGGTTCAGGCGGTGATCTGGGAGCACTTCCGTTTGCCGTTTGGCGCGACCTTGTGCGTGCTGGGCCTGATCTTGGGTGAATGGATCAACAGATACTTCAATTTCTGGGGATGGACCTATTTCCCGATCAACTTTGTTTTCCCGGCGATTCTGTTGCCAGGTGCGATTCTGCTTGACACGACGTTGATGTTGACGGGCAGCTATCTGGCGACGGCAGTTTTCGGTGCGACTGCTTGGGGCTTGATTTTCTACCCTGGCAACTGGCCGATCATTGCTGGCCTGCATCAGCCTGTTGAATATCACGGCATGTTGATGTCACTGGCGGATATCGCTGGCTACAACTACGTAAGAACGGGTACGCCTGAATACATCAGGATGGTAGAGAAAGGTACACTGAGAACGTT
>EU417497
GCGGACTGGAAAGATCGTCGTCTGTGGGTCACGGTGACGCCGATCATGTTGGTCACCTTTCCGGCGGCCACCCAAGCGGTTATTTGGGAGAATTTTCGGTTGCCGTTTGGCGCTACCATTTGCTGCTTAGGCTTATTGTTTGGTGAATGGGTCAACCGTTATTTTAACTTTTGGGGCTGGACGTATTTCCCGATCAACTTCGTCTTTCCGGCGATTTTGACCCCGGGCGCGATCATTCTCGACACGGTTCTGTTGCTGACCAGCAGCTACTTGGCGACGGCGGTGTTCGGCGCCATGTTCTTTGGCTTGTTGTTCTACCCGGGCAACTGGCCGATCATTGCGGGTCTGCACATGCCGGTTGAATACAACGGCATGCTGATGTCGATTGCCGACATCCAAGGCTATCACTATGTTCGTACCGGTACCCCGGAATACATCCGCATGGTTGAGAAGGGCACCTTGAGAACGTT
>EU417498
TCCGATTGGAAAGACAGACGTTTATGGGTTACCGTAACCCCCATTATGCTGGTAACCTTTCCTGCAGCCGTTCAGGCTATTGTTTGGGAAAACTTCAGAATCCCATTTGGCGCGACTTTGTGCGTCATTTCGCTGGTTCTGGGTGAGTGGATCAACCGGTATTTCAACTTCTGGGGTTGGACATACTTTCCAATCAACATCGTATTTCCGGCCATCTTAACTCCGGGTGCAATTTTGTTGGACGGCGTCCTTCTTTTGACGAACAGCTACTTGGCAACCGCTATTTTTGGCGCGACCGCATTTGCGTTGGTCTTCTACCCATCCAACTGGGTGATCATCGCTGGTTTGCATATGCCGGTCGAGTACCACGGTATGCTGATGTCAATCGCAGATATTTCCGGTTACCATTATGTAAGAACCGGTACCCCTGAGTATATTCGTATGATTGAGAAAGGTACACTGAGAACGTT
>EU417499
GCGAACTGGAAAGACCGTCGTCTGTGGGTCACGGTGACGCCGATCATGCTGGTCACCTTTCCGGCGGCCACCCAAGCGGTCATCTGGGAACACTTCCGGTTGCCGTTTGGCGCCACCATTTGCTGCTTAGGCTTATTGTTTGGCGAATGGGTGAACCGTTATTTTAACTTTTGGGGCTGGACGTATTTCCCGATCAACTTCGTCTTTCCGGCGATTTTGACCCCGGGCGCGATCATTCTCGACACGGTTCTGTTGCTGACCAGCAGCTACTTGGCGACGGCGGTGTTCGGCGCCATGTTCTTCGGTTTGTTGTTCTACCCGGGCAACTGGCCGATCATCGCGGGTCTGCACATGCCGGTTGAATACAACGGCATGCTGATGTCGATTGCCGACATCCAAGGCTATCACTATGTTCGGACCGGTACCCCGGAATACATCCGCATGGTTGAGAAGGGCACCTTGAGAACGTT
>EU417500
TCCGATTGGAAAGACAGACGTTTATGGGTTACCGTAACCCCCATTATGCTGGTAACCTTTCCTGCAGCCGTTCAGGCTATTGTTTGGGAAAACTTCAGAATCCCATTTGGCGCGACTTTGTGCGTCATTTCGCTGGTTCTGGGTGAGTGGATCAACCGGTATTTCAACTTCTGGGGTTGGACATACTTTCCAATCAACATCGTATTTCCGGCCATCTTAACTCCGGGTGCAATTTTGTTGGACGGCGTCCTTCTTTTGGCGAACAGCTACTTGGCAACCGCTATTTTTGGCGCGACCGCATTTGCGTTGGTCTTCTACCCATCCAACTGGGTGATCATCGCTGGTTTGCATATGCCGGTCGAGTACCACGGTATGCTGATGTCAATCGCAGATATTTCCGGTTACCATTATGTAAGAACCGGTACCCCTGAGTATATTCGTATGATTGAGAAAGGTACACTGAGAACGTT
>EU417501
TCCGATTGGAAAGACAGACGTTTATGGGTTACTGTAACCCCCATCATGCTGGTAACATTCCCTGCGGCCGTTCAGGCAGTCGTTTGGGAAAATTTCAGAATCCCGTTTGGCGCGACTTTGTGCGTCATATCGCTGGTTTTGGGCGAGTGGATCAACCGGTATTTCAACTTCTGGGGTTGGACCTACTTTCCAATCAACATTGTATTCCCGGCCATTTTGACTCCGGGTGCGATCTTGTTGGATGGCGTTCTTCTTCTGACAAACAGCTACCTGGCAACCGCCATTTTCGGCGCAACCGCATTTGCATTGGTTTTCTACCCATCTAACTGGGTGATCATCGCCGGTTTGCATATGCCGGTTGAATACCACGGTATATTGATGTCAATCGCAGATATTTCTGGTTACCACTATGTAAGAACCGGTACCCCTGAGTATATTCGTATGATTGAGAAAGGTACACTGAGAACGTT
>EU417502
TCCGATTGGAAAGACAGACGTTTATGGGTTACCGTAACCCCCATAATGCTGGTAACCTTTCCTGCAGCCGTTCAGGCTATCGTTTGGGAAAACTTCAGAATCCCATTTGGCGCGACTTTGTGCGTCATTTCGCTGGTTCTGGGTGAGTGGATCAACCGGTATTTTAACTTCTGGGGTTGGACATACTTTCCAATCAACATCGTATTTCCGGCAATCTTAACTCCGGGTGCGATCCTGTTGGACGGCGTCCTTCTTTTGACAAACAGCTACTTGGCAACCGCTATTTTTGGCGCGACCGCATTTGCGTTGGTCTTCTACCCATCCAACTGGGTGATCATCGCTGGTTTGCATATGCCAGTCGAGTACCACGGTATGTTGATGTCAATCGCAGATATTTCCGGTTACCACTATGTAAGAACTGGTACCCCAGAGTATATTCGTATGATTGAGAAAGGTACACTGAGAACGTT
>EU417503
GCGGACTGGAAAGACCGTCGTTTATGGGTGACGGTGACGCCGATCATGTTGGTGACGTTTCCGGCGGCGGTTCAAGCGGTGATTTGGGAGAATTTCCGGTTGCCGTTTGGCGCGACGATTTGCATTCTGGGTTTGTTGTTTGGCGAATGGGTCAACCGTTACTTTAACTTCTGGGGCTGGACGTATTTCCCGATCAATTTCGTCTTTCCGGCGATTTTGACCCCGGGCGCGATCATTCTCGACACGGTTCTGTTGCTGACCAGCAGCTACTTGGCGACGGCGGTATTCGGCGCCATGTTCTTCGGATTGTTGTTCTACCCGGGCAACTGGCCGATCATTGCGGGTCTGCACATGCCGGTTGAATACAACGGCATGCTGATGTCGATTGCCGACATCCAAGGCTATCACTATGTTCGGACCGGTACCCCGGAATACATCCGCATGGTTGAGAAGGGCACCTTGAGAACGTT
>EU417504
TCCGATTGGAAAGACAGACGTTTATGGGTTACCGTAACCCCCATCATGCTGGTAACCTTTCCTGCAGCTGTTCAGGCTGTCGTTTGGGAAAACTTCAGAATCCCATTTGGCGCGACTTTGTGCGTCATTTCGCTGGTTCTGGGTGAGTGGATCAACCGGTATTTCAACTTCTGGGGTTGGACATACTTTCCAATCAACATCGTATTTCCGGCAATCTTAACTCCGGGTGCGATCTTTTTGGACGGCGTCCTTCTTTTGACAAACAGCTACTTGGCAACCGCTATTTTTGGCGCGACCGCATTTGCGTTGGCCTTCTACCCATCCAACTGGGTGATCATCGCTGGTTTGCATATGCCGGTCAAGTACCACGGTATGTTGATGTCAATCGCTGATATTTCCGGTTACCACTATGTAAGAACTGGTACCCCTGAGTATATTCGTATGATTGAGAAAGGTACACTGAGAACGTT
>EU417505
TCCGATTGGAAAGACAGACGTTTATGGGTTACCGTAACCCCCATAATGCTGGTAACCTTTCCTGCAGCCGTTCAGGCTATCGTTTGGGAAGACTTCAGAATCCCATTTGGCGCGACTTTGTGCGTTATTTCGCTGGTTCTGGGTGAGTGGATCAACCGGTATTTTAACTTCTGGGGTTGGACATACTTTCCAATCAACATCGTATTTCCGGCAATCTTAACTCCGGGTGCGATCCTGTTGGACGGCGTCCTTCTTTTGACAAACAGCTACTTGGCAACCGCTATTTTTGGCGCGACCGCATTTGCGTTGGTCTTCTACCCATCCAACTGGGTGATCATCGCGGGTTTGCATATGCCGGTCGAGTACCACGGTATGTTGATGTCAATCGCAGATATTTCCGGTTACCACTATGTAAGAACTGGTACCCCAGAGTATATTCGTATGATTGAGAAAGGTACACTGAGAACGTT
>EU417506
TCCGATTGGAAAGACAGACGTTTATGGGTTACCGTAACCCCCATCATGCTGGTAACCTTTCCTGCAGCTGTTCAGGCTGTCGTTTGGGAAAACTTCAGAATCCCATTTGGCGCGACTTTGTGCGTCATTTCGCTGGTTCTGGGTGAGTGGATCAACCGGTATTTCAACTTCTGGGGTTGGACATACTTTCCAATCAACATCGTATTTCCGGCAATCTTAACTCCGGGTGCGATCTTTTTGGACGGCGTCCTTCTTTTGACAAACAGCTACTTGGCAACCGCTATTTTTGGCGCGACCGCATTTGCGTTGGTCTTCTACCCATCCAACTGGGTGATCATCGCTGGTTCGCATATGCCGGTCGAGTACCACGGTATGTTGATGTCAATCGCTGATATTTCCGGTTACCACTATGTAAGAACTGGTACCCCTGAGTATATTCGTATGATTGAGAAAGGTACACTGAGAACGTT
>EU417507
GCGGACTGGAAAGATCGTCGTCTGTGGGTCACGGTGACGCCGATTATGTTGGTCACCTTTCCGGCGGCCACCCAAGCGGTTATTTGGGAGAATTTTCGGTTGCCGTTTGGCGCTACCATTTGCTGCTTAGGCTTATTGTTTGGTGAATGGGTCAACCGTTATTTTAACTTTTGGGGTTGGACGTATTTCCCGATCAACTTCGTCTTTCCGGCGATTTTGACCCCGGGCGCGATCATTCTCGACACGGTTCTGTTGCTGACCAGCAGCTACTTGGCGACGGCGGTGTTCGGCGCCATGTTTTTCGGTTTGTTGTTCTACCCGGGCAACTGGCCGATCATTGCGGGTCTGCACATGCCGGTTGAATACAACGGCATGCTGATGTCGATTGCCGACATCCAAGGCTATCATTATGTTCGTACCGGTACCCCGGAATACATCCGCATGGTTGAGAAGGGCACCTTAAGAACGTT
>EU417508
TCCGATTGGAAAGACAGACGTTTATGGGTTACCGTAACCCCCATCATGCTGGTAACCTTTCCTGCAGCTGTTCAGGCTGTCGTTTGGGAAAACTTCAGAATCCCATTTGGCGCGACTTTGTGCGTCATTTCGCTGGTTCTGGGTGAGTGGATCAACCGGTATTTCAACTTCTGGGGTTGGACATACTTTCCAATCAACATCGTATTTCCGGCAATCTTAACTCCGGGTGCGATCTTTTTGGACGGCGTCCTTCTTTTGACAAACAGCTACTTGGCAACCGCTATTTTTGGCGCGACCGCATTTGCGTTGGTCTTCTACCCATCCAACTGGGTGATCATCGCTGGTTTGCATATGCCGGTCGAGTACCACGGTATGTTGATGTCAATCGCTGATATTTCCGGTTACCACTATGTAAGAACTGGTACCCCTGAGTATATTCGTATGATTGAGAAAGGTACACTGAGAACGTT
>EU417509
GCGGACTGGAAAGATCGTCGTCTGTGGGTCACGGTGACGCCGATCATGTTGGTCACCTTTCCGGCGGCCACCCAAGCGGTTATTTGGGAGAATTTTCGGTTGCCGTTTGGCGCTACCATTTGCTGCTTAGGCTTATTGTTTGGTGAATGGGTCAACCGTTATTTTAACTTTTGGGGCTGGACGTATTTCCCGATCAACTTCGTCTTTCCGGCGATTTTGACCCCGGGCGCGATTATTCTCGACACGGTTCTGTTGCTGACCAGCAGCTACTTGGCGACGGCGGTGTTCGGCGCCATGTTCTTTGGCTTGTTGTTCTACCCGGGCAACTGGCCGATCATTGCGGGTCTGCACATGCCGGTTGAATACAACGGCATGCTGATGTCGATTGCCGACATCCAAGGCTATCACTATGTTCGTACCGGTACCCCGGAATACATCCGCATGGTTGAGAAAGGCACCTTGAGAACGTT
>EU417510
[truncated: 3,009,083 more chars]
