# Supplementary material for: Classification of pmoA amplicon pyrosequences using BLAST and the lowest common ancestor method in MEGAN
Source: Front Microbiol. 2014 Feb 18;5:34. doi: 10.3389/fmicb.2014.00034 (PMC3927136; doi:10.3389/fmicb.2014.00034)
Supplement: Supplementary file 1 [file Presentation1.ZIP › Supplementary Materials 10.3389 fmicb.2014.00034/Bayesian classifier mothur/pmoa.mothur.2013.tax]

15672355-AB45	MOB-like;pxmA;RA21-like;alkane-1;
21602948-AB45	MOB-like;pxmA;RA21-like;alkane-1;
12682077-AB45	MOB-like;pxmA;RA21-like;alkane-2;
11421954-AB45	MOB-like;pxmA;RA21-like;alkane-2;
AF037108	AOB-like;AOB-like;AOB-like;AOB-like;
U76552	AOB-like;AOB-like;AOB-like;AOB-like;
AF264128	AOB-like;AOB-like;AOB-like;AOB-like;
AF264114	AOB-like;AOB-like;AOB-like;AOB-like;
AF264118	AOB-like;AOB-like;AOB-like;AOB-like;
AF264120	AOB-like;AOB-like;AOB-like;AOB-like;
AF264121	AOB-like;AOB-like;AOB-like;AOB-like;
AF264122	AOB-like;AOB-like;AOB-like;AOB-like;
AF264123	AOB-like;AOB-like;AOB-like;AOB-like;
AF264124	AOB-like;AOB-like;AOB-like;AOB-like;
AF264125	AOB-like;AOB-like;AOB-like;AOB-like;
AF264129	AOB-like;AOB-like;AOB-like;AOB-like;
AF264130	AOB-like;AOB-like;AOB-like;AOB-like;
AF264132	AOB-like;AOB-like;AOB-like;AOB-like;
AF264133	AOB-like;AOB-like;AOB-like;AOB-like;
AF264134	AOB-like;AOB-like;AOB-like;AOB-like;
AF264135	AOB-like;AOB-like;AOB-like;AOB-like;
AF264138	AOB-like;AOB-like;AOB-like;AOB-like;
U31655	AOB-like;AOB-like;AOB-like;AOB-like;
AF368363	AOB-like;AOB-like;AOB-like;AOB-like;
AF368362	AOB-like;AOB-like;AOB-like;AOB-like;
AF148531	AOB-like;AOB-like;AOB-like;AOB-like;
AF148529	AOB-like;AOB-like;AOB-like;AOB-like;
AF148524	AOB-like;AOB-like;AOB-like;AOB-like;
AF126908	AOB-like;AOB-like;AOB-like;AOB-like;
AF042171	AOB-like;AOB-like;AOB-like;AOB-like;
X90822	AOB-like;AOB-like;AOB-like;AOB-like;
AF037107	AOB-like;AOB-like;AOB-like;AOB-like;
AJ299968	AOB-like;AOB-like;AOB-like;AOB-like;
AJ579659	AOB-like;AOB-like;AOB-like;AOB-like;
AJ579657	AOB-like;AOB-like;AOB-like;AOB-like;
EF623620	AOB-like;AOB-like;AOB-like;AOB-like;
EF623621	AOB-like;AOB-like;AOB-like;AOB-like;
EF623623	AOB-like;AOB-like;AOB-like;AOB-like;
EF623622	AOB-like;AOB-like;AOB-like;AOB-like;
EF623570	AOB-like;AOB-like;AOB-like;AOB-like;
EF623571	AOB-like;AOB-like;AOB-like;AOB-like;
EF623572	AOB-like;AOB-like;AOB-like;AOB-like;
EF623573	AOB-like;AOB-like;AOB-like;AOB-like;
EF623574	AOB-like;AOB-like;AOB-like;AOB-like;
EF623576	AOB-like;AOB-like;AOB-like;AOB-like;
EF623575	AOB-like;AOB-like;AOB-like;AOB-like;
EF623577	AOB-like;AOB-like;AOB-like;AOB-like;
EF623578	AOB-like;AOB-like;AOB-like;AOB-like;
EF623579	AOB-like;AOB-like;AOB-like;AOB-like;
EF623580	AOB-like;AOB-like;AOB-like;AOB-like;
EF623581	AOB-like;AOB-like;AOB-like;AOB-like;
EF623582	AOB-like;AOB-like;AOB-like;AOB-like;
EF623583	AOB-like;AOB-like;AOB-like;AOB-like;
EF623584	AOB-like;AOB-like;AOB-like;AOB-like;
EF623585	AOB-like;AOB-like;AOB-like;AOB-like;
EF623586	AOB-like;AOB-like;AOB-like;AOB-like;
EF623587	AOB-like;AOB-like;AOB-like;AOB-like;
EF623588	AOB-like;AOB-like;AOB-like;AOB-like;
EF623589	AOB-like;AOB-like;AOB-like;AOB-like;
EF623590	AOB-like;AOB-like;AOB-like;AOB-like;
EF623591	AOB-like;AOB-like;AOB-like;AOB-like;
EF623592	AOB-like;AOB-like;AOB-like;AOB-like;
EF623593	AOB-like;AOB-like;AOB-like;AOB-like;
EF623594	AOB-like;AOB-like;AOB-like;AOB-like;
EF623596	AOB-like;AOB-like;AOB-like;AOB-like;
EF623598	AOB-like;AOB-like;AOB-like;AOB-like;
EF623595	AOB-like;AOB-like;AOB-like;AOB-like;
EF623597	AOB-like;AOB-like;AOB-like;AOB-like;
EF623599	AOB-like;AOB-like;AOB-like;AOB-like;
EF623600	AOB-like;AOB-like;AOB-like;AOB-like;
EF623601	AOB-like;AOB-like;AOB-like;AOB-like;
EF623602	AOB-like;AOB-like;AOB-like;AOB-like;
EF623603	AOB-like;AOB-like;AOB-like;AOB-like;
EF623604	AOB-like;AOB-like;AOB-like;AOB-like;
EF623605	AOB-like;AOB-like;AOB-like;AOB-like;
EF623606	AOB-like;AOB-like;AOB-like;AOB-like;
EF623607	AOB-like;AOB-like;AOB-like;AOB-like;
EF623608	AOB-like;AOB-like;AOB-like;AOB-like;
EF623609	AOB-like;AOB-like;AOB-like;AOB-like;
EF623610	AOB-like;AOB-like;AOB-like;AOB-like;
EF623611	AOB-like;AOB-like;AOB-like;AOB-like;
EF623612	AOB-like;AOB-like;AOB-like;AOB-like;
EF623613	AOB-like;AOB-like;AOB-like;AOB-like;
EF623614	AOB-like;AOB-like;AOB-like;AOB-like;
EF623615	AOB-like;AOB-like;AOB-like;AOB-like;
EF623619	AOB-like;AOB-like;AOB-like;AOB-like;
EF623618	AOB-like;AOB-like;AOB-like;AOB-like;
EF623617	AOB-like;AOB-like;AOB-like;AOB-like;
EF623616	AOB-like;AOB-like;AOB-like;AOB-like;
EF623537	AOB-like;AOB-like;AOB-like;AOB-like;
EF623538	AOB-like;AOB-like;AOB-like;AOB-like;
EF623539	AOB-like;AOB-like;AOB-like;AOB-like;
EF623541	AOB-like;AOB-like;AOB-like;AOB-like;
EF623540	AOB-like;AOB-like;AOB-like;AOB-like;
EF623542	AOB-like;AOB-like;AOB-like;AOB-like;
EF623543	AOB-like;AOB-like;AOB-like;AOB-like;
EF623544	AOB-like;AOB-like;AOB-like;AOB-like;
EF623545	AOB-like;AOB-like;AOB-like;AOB-like;
EF623546	AOB-like;AOB-like;AOB-like;AOB-like;
EF623547	AOB-like;AOB-like;AOB-like;AOB-like;
EF623548	AOB-like;AOB-like;AOB-like;AOB-like;
EF623549	AOB-like;AOB-like;AOB-like;AOB-like;
EF623550	AOB-like;AOB-like;AOB-like;AOB-like;
EF623551	AOB-like;AOB-like;AOB-like;AOB-like;
EF623552	AOB-like;AOB-like;AOB-like;AOB-like;
EF623553	AOB-like;AOB-like;AOB-like;AOB-like;
EF623554	AOB-like;AOB-like;AOB-like;AOB-like;
EF623556	AOB-like;AOB-like;AOB-like;AOB-like;
EF623555	AOB-like;AOB-like;AOB-like;AOB-like;
EF623557	AOB-like;AOB-like;AOB-like;AOB-like;
EF623558	AOB-like;AOB-like;AOB-like;AOB-like;
EF623559	AOB-like;AOB-like;AOB-like;AOB-like;
EF623560	AOB-like;AOB-like;AOB-like;AOB-like;
EF623561	AOB-like;AOB-like;AOB-like;AOB-like;
EF623563	AOB-like;AOB-like;AOB-like;AOB-like;
EF623562	AOB-like;AOB-like;AOB-like;AOB-like;
EF623569	AOB-like;AOB-like;AOB-like;AOB-like;
EF623568	AOB-like;AOB-like;AOB-like;AOB-like;
EF623567	AOB-like;AOB-like;AOB-like;AOB-like;
EF623566	AOB-like;AOB-like;AOB-like;AOB-like;
EF623565	AOB-like;AOB-like;AOB-like;AOB-like;
EF623564	AOB-like;AOB-like;AOB-like;AOB-like;
DQ008439	AOB-like;AOB-like;AOB-like;AOB-like;
EU723735	AOB-like;AOB-like;AOB-like;AOB-like;
FJ210439	AOB-like;AOB-like;AOB-like;AOB-like;
FJ210445	AOB-like;AOB-like;AOB-like;AOB-like;
FJ210446	AOB-like;AOB-like;AOB-like;AOB-like;
FJ210447	AOB-like;AOB-like;AOB-like;AOB-like;
FJ210450	AOB-like;AOB-like;AOB-like;AOB-like;
FJ210454	AOB-like;AOB-like;AOB-like;AOB-like;
FJ210461	AOB-like;AOB-like;AOB-like;AOB-like;
FJ210462	AOB-like;AOB-like;AOB-like;AOB-like;
FJ210465	AOB-like;AOB-like;AOB-like;AOB-like;
FJ210434	AOB-like;AOB-like;AOB-like;AOB-like;
FJ210426	AOB-like;AOB-like;AOB-like;AOB-like;
FJ210425	AOB-like;AOB-like;AOB-like;AOB-like;
AB222890	AOB-like;AOB-like;AOB-like;AOB-like;
AB222891	AOB-like;AOB-like;AOB-like;AOB-like;
AB222892	AOB-like;AOB-like;AOB-like;AOB-like;
AB222893	AOB-like;AOB-like;AOB-like;AOB-like;
AB222894	AOB-like;AOB-like;AOB-like;AOB-like;
AB222925	AOB-like;AOB-like;AOB-like;AOB-like;
AB222926	AOB-like;AOB-like;AOB-like;AOB-like;
AB222927	AOB-like;AOB-like;AOB-like;AOB-like;
AB222882	AOB-like;AOB-like;AOB-like;AOB-like;
AB222883	AOB-like;AOB-like;AOB-like;AOB-like;
AB222884	AOB-like;AOB-like;AOB-like;AOB-like;
AB222885	AOB-like;AOB-like;AOB-like;AOB-like;
AB222886	AOB-like;AOB-like;AOB-like;AOB-like;
AB222888	AOB-like;AOB-like;AOB-like;AOB-like;
AB222887	AOB-like;AOB-like;AOB-like;AOB-like;
FJ970626	AOB-like;AOB-like;AOB-like;AOB-like;
FJ970625	AOB-like;AOB-like;AOB-like;AOB-like;
FJ970623	AOB-like;AOB-like;AOB-like;AOB-like;
FJ970622	AOB-like;AOB-like;AOB-like;AOB-like;
FJ970621	AOB-like;AOB-like;AOB-like;AOB-like;
FJ970620	AOB-like;AOB-like;AOB-like;AOB-like;
FJ970619	AOB-like;AOB-like;AOB-like;AOB-like;
FJ970617	AOB-like;AOB-like;AOB-like;AOB-like;
FJ970616	AOB-like;AOB-like;AOB-like;AOB-like;
FJ970615	AOB-like;AOB-like;AOB-like;AOB-like;
FJ970612	AOB-like;AOB-like;AOB-like;AOB-like;
FJ970608	AOB-like;AOB-like;AOB-like;AOB-like;
FJ970606	AOB-like;AOB-like;AOB-like;AOB-like;
FJ970605	AOB-like;AOB-like;AOB-like;AOB-like;
FJ970604	AOB-like;AOB-like;AOB-like;AOB-like;
FJ970603	AOB-like;AOB-like;AOB-like;AOB-like;
FJ970602	AOB-like;AOB-like;AOB-like;AOB-like;
FJ970572	AOB-like;AOB-like;AOB-like;AOB-like;
FJ970541	AOB-like;AOB-like;AOB-like;AOB-like;
FJ970520	AOB-like;AOB-like;AOB-like;AOB-like;
FJ970519	AOB-like;AOB-like;AOB-like;AOB-like;
FJ970518	AOB-like;AOB-like;AOB-like;AOB-like;
FJ970517	AOB-like;AOB-like;AOB-like;AOB-like;
FJ970516	AOB-like;AOB-like;AOB-like;AOB-like;
FJ970515	AOB-like;AOB-like;AOB-like;AOB-like;
FJ970514	AOB-like;AOB-like;AOB-like;AOB-like;
FJ970513	AOB-like;AOB-like;AOB-like;AOB-like;
FJ970512	AOB-like;AOB-like;AOB-like;AOB-like;
FJ970511	AOB-like;AOB-like;AOB-like;AOB-like;
FJ970510	AOB-like;AOB-like;AOB-like;AOB-like;
FJ970509	AOB-like;AOB-like;AOB-like;AOB-like;
FJ970508	AOB-like;AOB-like;AOB-like;AOB-like;
DQ228454	AOB-like;AOB-like;AOB-like;AOB-like;
FN651808	AOB-like;AOB-like;AOB-like;AOB-like;
FN394212	AOB-like;AOB-like;AOB-like;AOB-like;
FN394209	AOB-like;AOB-like;AOB-like;AOB-like;
FN394189	AOB-like;AOB-like;AOB-like;AOB-like;
FN394184	AOB-like;AOB-like;AOB-like;AOB-like;
JN591070	AOB-like;AOB-like;AOB-like;AOB-like;
JN591177	AOB-like;AOB-like;AOB-like;AOB-like;
JN591179	AOB-like;AOB-like;AOB-like;AOB-like;
JN591181	AOB-like;AOB-like;AOB-like;AOB-like;
JN591182	AOB-like;AOB-like;AOB-like;AOB-like;
JN591184	AOB-like;AOB-like;AOB-like;AOB-like;
JN591185	AOB-like;AOB-like;AOB-like;AOB-like;
JN591186	AOB-like;AOB-like;AOB-like;AOB-like;
JN591188	AOB-like;AOB-like;AOB-like;AOB-like;
JN591190	AOB-like;AOB-like;AOB-like;AOB-like;
JN591191	AOB-like;AOB-like;AOB-like;AOB-like;
JN591195	AOB-like;AOB-like;AOB-like;AOB-like;
JN591196	AOB-like;AOB-like;AOB-like;AOB-like;
JN591200	AOB-like;AOB-like;AOB-like;AOB-like;
JN591202	AOB-like;AOB-like;AOB-like;AOB-like;
JN591205	AOB-like;AOB-like;AOB-like;AOB-like;
JN591206	AOB-like;AOB-like;AOB-like;AOB-like;
JN591207	AOB-like;AOB-like;AOB-like;AOB-like;
JN591213	AOB-like;AOB-like;AOB-like;AOB-like;
JN591217	AOB-like;AOB-like;AOB-like;AOB-like;
JF780897	AOB-like;AOB-like;AOB-like;AOB-like;
AF358041	MOB-like;pxmA;AOB-related;AOB-rel;
AJ317938	MOB-like;pxmA;AOB-related;AOB-rel;
AJ317937	MOB-like;pxmA;AOB-related;AOB-rel;
AJ317936	MOB-like;pxmA;AOB-related;AOB-rel;
AJ317935	MOB-like;pxmA;AOB-related;AOB-rel;
AJ317934	MOB-like;pxmA;AOB-related;AOB-rel;
AJ317933	MOB-like;pxmA;AOB-related;AOB-rel;
AJ317931	MOB-like;pxmA;AOB-related;AOB-rel;
AJ317930	MOB-like;pxmA;AOB-related;AOB-rel;
AF547183	MOB-like;pxmA;AOB-related;AOB-rel;
AF547182	MOB-like;pxmA;AOB-related;AOB-rel;
AF547181	MOB-like;pxmA;AOB-related;AOB-rel;
AF547180	MOB-like;pxmA;AOB-related;AOB-rel;
AF547178	MOB-like;pxmA;AOB-related;AOB-rel;
AF547177	MOB-like;pxmA;AOB-related;AOB-rel;
AJ579661	MOB-like;pxmA;AOB-related;AOB-rel;
AJ868245	MOB-like;pxmA;AOB-related;AOB-rel;
AJ868243	MOB-like;pxmA;AOB-related;AOB-rel;
AJ868242	MOB-like;pxmA;AOB-related;AOB-rel;
AB222873	MOB-like;pxmA;AOB-related;AOB-rel;
AB222872	MOB-like;pxmA;AOB-related;AOB-rel;
AB222871	MOB-like;pxmA;AOB-related;AOB-rel;
AB222870	MOB-like;pxmA;AOB-related;AOB-rel;
AB222869	MOB-like;pxmA;AOB-related;AOB-rel;
AB222868	MOB-like;pxmA;AOB-related;AOB-rel;
AB222867	MOB-like;pxmA;AOB-related;AOB-rel;
AB222905	MOB-like;pxmA;AOB-related;AOB-rel;
AB222904	MOB-like;pxmA;AOB-related;AOB-rel;
AB222903	MOB-like;pxmA;AOB-related;AOB-rel;
AB222902	MOB-like;pxmA;AOB-related;AOB-rel;
AB222901	MOB-like;pxmA;AOB-related;AOB-rel;
DQ295913	MOB-like;pxmA;AOB-related;AOB-rel;
DQ295912	MOB-like;pxmA;AOB-related;AOB-rel;
DQ367742	MOB-like;pxmA;AOB-related;AOB-rel;
DQ067064	MOB-like;pxmA;AOB-related;AOB-rel;
EU071116	MOB-like;pxmA;AOB-related;AOB-rel;
EU071110	MOB-like;pxmA;AOB-related;AOB-rel;
EU071107	MOB-like;pxmA;AOB-related;AOB-rel;
AJ884548	MOB-like;pxmA;AOB-related;AOB-rel;
AJ884523	MOB-like;pxmA;AOB-related;AOB-rel;
DQ008421	MOB-like;pxmA;AOB-related;AOB-rel;
DQ008373	MOB-like;pxmA;AOB-related;AOB-rel;
DQ008357	MOB-like;pxmA;AOB-related;AOB-rel;
AJ699317	MOB-like;pxmA;AOB-related;AOB-rel;
AJ699312	MOB-like;pxmA;AOB-related;AOB-rel;
AJ699313	MOB-like;pxmA;AOB-related;AOB-rel;
AJ699316	MOB-like;pxmA;AOB-related;AOB-rel;
AJ699308	MOB-like;pxmA;AOB-related;AOB-rel;
AJ699310	MOB-like;pxmA;AOB-related;AOB-rel;
EF623821	MOB-like;pxmA;AOB-related;AOB-rel;
EF623820	MOB-like;pxmA;AOB-related;AOB-rel;
EF623822	MOB-like;pxmA;AOB-related;AOB-rel;
EF623819	MOB-like;pxmA;AOB-related;AOB-rel;
EF623818	MOB-like;pxmA;AOB-related;AOB-rel;
EF623817	MOB-like;pxmA;AOB-related;AOB-rel;
EF623816	MOB-like;pxmA;AOB-related;AOB-rel;
EF623814	MOB-like;pxmA;AOB-related;AOB-rel;
EF623815	MOB-like;pxmA;AOB-related;AOB-rel;
EF623813	MOB-like;pxmA;AOB-related;AOB-rel;
EF623812	MOB-like;pxmA;AOB-related;AOB-rel;
EF623811	MOB-like;pxmA;AOB-related;AOB-rel;
EF623810	MOB-like;pxmA;AOB-related;AOB-rel;
EF623809	MOB-like;pxmA;AOB-related;AOB-rel;
EF623807	MOB-like;pxmA;AOB-related;AOB-rel;
EF623806	MOB-like;pxmA;AOB-related;AOB-rel;
EF623805	MOB-like;pxmA;AOB-related;AOB-rel;
EF623804	MOB-like;pxmA;AOB-related;AOB-rel;
EF623802	MOB-like;pxmA;AOB-related;AOB-rel;
EF623800	MOB-like;pxmA;AOB-related;AOB-rel;
EF623799	MOB-like;pxmA;AOB-related;AOB-rel;
EF623798	MOB-like;pxmA;AOB-related;AOB-rel;
EF623797	MOB-like;pxmA;AOB-related;AOB-rel;
EF623796	MOB-like;pxmA;AOB-related;AOB-rel;
EF623795	MOB-like;pxmA;AOB-related;AOB-rel;
EF623794	MOB-like;pxmA;AOB-related;AOB-rel;
EF623793	MOB-like;pxmA;AOB-related;AOB-rel;
EF623792	MOB-like;pxmA;AOB-related;AOB-rel;
EF623791	MOB-like;pxmA;AOB-related;AOB-rel;
EF623790	MOB-like;pxmA;AOB-related;AOB-rel;
EF623789	MOB-like;pxmA;AOB-related;AOB-rel;
EF623787	MOB-like;pxmA;AOB-related;AOB-rel;
EF623782	MOB-like;pxmA;AOB-related;AOB-rel;
EF623781	MOB-like;pxmA;AOB-related;AOB-rel;
EF623780	MOB-like;pxmA;AOB-related;AOB-rel;
EF623764	MOB-like;pxmA;AOB-related;AOB-rel;
EF623670	MOB-like;pxmA;AOB-related;AOB-rel;
FJ529808	MOB-like;pxmA;AOB-related;AOB-rel;
FJ529805	MOB-like;pxmA;AOB-related;AOB-rel;
FJ529804	MOB-like;pxmA;AOB-related;AOB-rel;
FJ529799	MOB-like;pxmA;AOB-related;AOB-rel;
FJ529794	MOB-like;pxmA;AOB-related;AOB-rel;
FJ529793	MOB-like;pxmA;AOB-related;AOB-rel;
FJ529791	MOB-like;pxmA;AOB-related;AOB-rel;
FJ529789	MOB-like;pxmA;AOB-related;AOB-rel;
FJ529787	MOB-like;pxmA;AOB-related;AOB-rel;
FJ529786	MOB-like;pxmA;AOB-related;AOB-rel;
FJ529784	MOB-like;pxmA;AOB-related;AOB-rel;
FJ529783	MOB-like;pxmA;AOB-related;AOB-rel;
FJ529782	MOB-like;pxmA;AOB-related;AOB-rel;
FJ529781	MOB-like;pxmA;AOB-related;AOB-rel;
FJ529780	MOB-like;pxmA;AOB-related;AOB-rel;
FJ529778	MOB-like;pxmA;AOB-related;AOB-rel;
FJ529776	MOB-like;pxmA;AOB-related;AOB-rel;
FJ529775	MOB-like;pxmA;AOB-related;AOB-rel;
FJ529773	MOB-like;pxmA;AOB-related;AOB-rel;
FJ529772	MOB-like;pxmA;AOB-related;AOB-rel;
FJ529771	MOB-like;pxmA;AOB-related;AOB-rel;
FJ529769	MOB-like;pxmA;AOB-related;AOB-rel;
FJ529768	MOB-like;pxmA;AOB-related;AOB-rel;
FJ529767	MOB-like;pxmA;AOB-related;AOB-rel;
FJ529766	MOB-like;pxmA;AOB-related;AOB-rel;
FJ529765	MOB-like;pxmA;AOB-related;AOB-rel;
FJ529764	MOB-like;pxmA;AOB-related;AOB-rel;
FJ529763	MOB-like;pxmA;AOB-related;AOB-rel;
FJ529762	MOB-like;pxmA;AOB-related;AOB-rel;
FJ529761	MOB-like;pxmA;AOB-related;AOB-rel;
FJ529760	MOB-like;pxmA;AOB-related;AOB-rel;
FJ529759	MOB-like;pxmA;AOB-related;AOB-rel;
FJ529758	MOB-like;pxmA;AOB-related;AOB-rel;
FJ529757	MOB-like;pxmA;AOB-related;AOB-rel;
FJ529756	MOB-like;pxmA;AOB-related;AOB-rel;
FJ529753	MOB-like;pxmA;AOB-related;AOB-rel;
FJ529752	MOB-like;pxmA;AOB-related;AOB-rel;
FJ529747	MOB-like;pxmA;AOB-related;AOB-rel;
FJ529741	MOB-like;pxmA;AOB-related;AOB-rel;
FJ529740	MOB-like;pxmA;AOB-related;AOB-rel;
FJ529734	MOB-like;pxmA;AOB-related;AOB-rel;
FJ529732	MOB-like;pxmA;AOB-related;AOB-rel;
FJ529731	MOB-like;pxmA;AOB-related;AOB-rel;
FJ529730	MOB-like;pxmA;AOB-related;AOB-rel;
FJ529727	MOB-like;pxmA;AOB-related;AOB-rel;
FJ529726	MOB-like;pxmA;AOB-related;AOB-rel;
FJ529725	MOB-like;pxmA;AOB-related;AOB-rel;
EU723755	MOB-like;pxmA;AOB-related;AOB-rel;
EU723754	MOB-like;pxmA;AOB-related;AOB-rel;
EU723749	MOB-like;pxmA;AOB-related;AOB-rel;
EU723747	MOB-like;pxmA;AOB-related;AOB-rel;
EU723746	MOB-like;pxmA;AOB-related;AOB-rel;
EU723744	MOB-like;pxmA;AOB-related;AOB-rel;
FN395328	MOB-like;pxmA;AOB-related;AOB-rel;
FN395327	MOB-like;pxmA;AOB-related;AOB-rel;
JQ807872	MOB-like;pxmA;AOB-related;AOB-rel;
JQ807873	MOB-like;pxmA;AOB-related;AOB-rel;
JN591062	MOB-like;pxmA;AOB-related;AOB-rel;
JN591065	MOB-like;pxmA;AOB-related;AOB-rel;
JN591071	MOB-like;pxmA;AOB-related;AOB-rel;
JN591087	MOB-like;pxmA;AOB-related;AOB-rel;
JF798629	MOB-like;pxmA;AOB-related;AOB-rel;
JQ838761	MOB-like;pxmA;AOB-related;AOB-rel;
JQ040551	MOB-like;pxmA;AOB-related;AOB-rel;
JQ040554	MOB-like;pxmA;AOB-related;AOB-rel;
JQ040557	MOB-like;pxmA;AOB-related;AOB-rel;
JQ040560	MOB-like;pxmA;AOB-related;AOB-rel;
JQ040565	MOB-like;pxmA;AOB-related;AOB-rel;
HE647850	MOB-like;pxmA;AOB-related;AOB-rel;
FR749677	MOB-like;pxmA;AOB-related;AOB-rel;
FR749680	MOB-like;pxmA;AOB-related;AOB-rel;
FR749700	MOB-like;pxmA;AOB-related;AOB-rel;
FR749705	MOB-like;pxmA;AOB-related;AOB-rel;
FR749707	MOB-like;pxmA;AOB-related;AOB-rel;
EU131049	MOB-like;typeI;typeIa;aquifer-cluster;
AM410181	MOB-like;typeI;typeIa;aquifer-cluster;
AM410176	MOB-like;typeI;typeIa;aquifer-cluster;
AM410175	MOB-like;typeI;typeIa;aquifer-cluster;
AM410173	MOB-like;typeI;typeIa;aquifer-cluster;
AM410172	MOB-like;typeI;typeIa;aquifer-cluster;
GQ857592	MOB-like;typeI;typeIa;aquifer-cluster;
GQ857573	MOB-like;typeI;typeIa;aquifer-cluster;
GQ857562	MOB-like;typeI;typeIa;aquifer-cluster;
GQ857559	MOB-like;typeI;typeIa;aquifer-cluster;
AB512509	MOB-like;typeI;typeIa;aquifer-cluster;
GQ906775	MOB-like;typeI;typeIa;aquifer-cluster;
AB500819	MOB-like;typeI;typeIa;aquifer-cluster;
AB500803	MOB-like;typeI;typeIa;aquifer-cluster;
AB500799	MOB-like;typeI;typeIa;aquifer-cluster;
AB500797	MOB-like;typeI;typeIa;aquifer-cluster;
AB500796	MOB-like;typeI;typeIa;aquifer-cluster;
HE617686	MOB-like;typeI;typeIa;aquifer-cluster;
HE617687	MOB-like;typeI;typeIa;aquifer-cluster;
HE617691	MOB-like;typeI;typeIa;aquifer-cluster;
HE617702	MOB-like;typeI;typeIa;aquifer-cluster;
HE617712	MOB-like;typeI;typeIa;aquifer-cluster;
HE617713	MOB-like;typeI;typeIa;aquifer-cluster;
HE617722	MOB-like;typeI;typeIa;aquifer-cluster;
HE617747	MOB-like;typeI;typeIa;aquifer-cluster;
HE617756	MOB-like;typeI;typeIa;aquifer-cluster;
HE617759	MOB-like;typeI;typeIa;aquifer-cluster;
HE617760	MOB-like;typeI;typeIa;aquifer-cluster;
HE617766	MOB-like;typeI;typeIa;aquifer-cluster;
HE617778	MOB-like;typeI;typeIa;aquifer-cluster;
HE617785	MOB-like;typeI;typeIa;aquifer-cluster;
HE617792	MOB-like;typeI;typeIa;aquifer-cluster;
HE617800	MOB-like;typeI;typeIa;aquifer-cluster;
HE617801	MOB-like;typeI;typeIa;aquifer-cluster;
HE617806	MOB-like;typeI;typeIa;aquifer-cluster;
HE617807	MOB-like;typeI;typeIa;aquifer-cluster;
HE617812	MOB-like;typeI;typeIa;aquifer-cluster;
HE617819	MOB-like;typeI;typeIa;aquifer-cluster;
HE617820	MOB-like;typeI;typeIa;aquifer-cluster;
HE617823	MOB-like;typeI;typeIa;aquifer-cluster;
HE617826	MOB-like;typeI;typeIa;aquifer-cluster;
HE617827	MOB-like;typeI;typeIa;aquifer-cluster;
HE617832	MOB-like;typeI;typeIa;aquifer-cluster;
HE617834	MOB-like;typeI;typeIa;aquifer-cluster;
HE617841	MOB-like;typeI;typeIa;aquifer-cluster;
HE617842	MOB-like;typeI;typeIa;aquifer-cluster;
HE617847	MOB-like;typeI;typeIa;aquifer-cluster;
HE617862	MOB-like;typeI;typeIa;aquifer-cluster;
HE617879	MOB-like;typeI;typeIa;aquifer-cluster;
HE617885	MOB-like;typeI;typeIa;aquifer-cluster;
HE617890	MOB-like;typeI;typeIa;aquifer-cluster;
GU735494	MOB-like;typeI;typeIa;aquifer-cluster;
GU735498	MOB-like;typeI;typeIa;aquifer-cluster;
AF264131	MOB-like;pxmA;AOB-related;Crenothrix;
AF264136	MOB-like;pxmA;AOB-related;Crenothrix;
DQ295904	MOB-like;pxmA;AOB-related;Crenothrix;
DQ295903	MOB-like;pxmA;AOB-related;Crenothrix;
DQ295902	MOB-like;pxmA;AOB-related;Crenothrix;
DQ295901	MOB-like;pxmA;AOB-related;Crenothrix;
DQ295900	MOB-like;pxmA;AOB-related;Crenothrix;
DQ295899	MOB-like;pxmA;AOB-related;Crenothrix;
DQ367741	MOB-like;pxmA;AOB-related;Crenothrix;
EU071122	MOB-like;pxmA;AOB-related;Crenothrix;
AB222895	MOB-like;pxmA;AOB-related;Crenothrix;
AB222896	MOB-like;pxmA;AOB-related;Crenothrix;
AB222928	MOB-like;pxmA;AOB-related;Crenothrix;
AB222929	MOB-like;pxmA;AOB-related;Crenothrix;
AB222930	MOB-like;pxmA;AOB-related;Crenothrix;
AB222931	MOB-like;pxmA;AOB-related;Crenothrix;
AB222932	MOB-like;pxmA;AOB-related;Crenothrix;
FN597182	MOB-like;pxmA;AOB-related;Crenothrix;
FN597181	MOB-like;pxmA;AOB-related;Crenothrix;
FN597178	MOB-like;pxmA;AOB-related;Crenothrix;
FN597176	MOB-like;pxmA;AOB-related;Crenothrix;
FN597172	MOB-like;pxmA;AOB-related;Crenothrix;
FN597168	MOB-like;pxmA;AOB-related;Crenothrix;
FN597167	MOB-like;pxmA;AOB-related;Crenothrix;
FN597166	MOB-like;pxmA;AOB-related;Crenothrix;
FN597165	MOB-like;pxmA;AOB-related;Crenothrix;
FN597164	MOB-like;pxmA;AOB-related;Crenothrix;
FN597163	MOB-like;pxmA;AOB-related;Crenothrix;
FN597150	MOB-like;pxmA;AOB-related;Crenothrix;
FN597149	MOB-like;pxmA;AOB-related;Crenothrix;
FN395324	MOB-like;pxmA;AOB-related;Crenothrix;
FN394214	MOB-like;pxmA;AOB-related;Crenothrix;
FN394213	MOB-like;pxmA;AOB-related;Crenothrix;
FN394210	MOB-like;pxmA;AOB-related;Crenothrix;
FN394208	MOB-like;pxmA;AOB-related;Crenothrix;
FN394207	MOB-like;pxmA;AOB-related;Crenothrix;
FN394206	MOB-like;pxmA;AOB-related;Crenothrix;
FN394205	MOB-like;pxmA;AOB-related;Crenothrix;
FN394204	MOB-like;pxmA;AOB-related;Crenothrix;
FN394203	MOB-like;pxmA;AOB-related;Crenothrix;
FN394202	MOB-like;pxmA;AOB-related;Crenothrix;
FN394200	MOB-like;pxmA;AOB-related;Crenothrix;
FN394199	MOB-like;pxmA;AOB-related;Crenothrix;
FN394198	MOB-like;pxmA;AOB-related;Crenothrix;
FN394196	MOB-like;pxmA;AOB-related;Crenothrix;
FN394195	MOB-like;pxmA;AOB-related;Crenothrix;
FN394194	MOB-like;pxmA;AOB-related;Crenothrix;
FN394193	MOB-like;pxmA;AOB-related;Crenothrix;
FN394192	MOB-like;pxmA;AOB-related;Crenothrix;
FN394188	MOB-like;pxmA;AOB-related;Crenothrix;
FN394187	MOB-like;pxmA;AOB-related;Crenothrix;
FN394186	MOB-like;pxmA;AOB-related;Crenothrix;
FN394185	MOB-like;pxmA;AOB-related;Crenothrix;
JN591085	MOB-like;pxmA;AOB-related;Crenothrix;
JN591086	MOB-like;pxmA;AOB-related;Crenothrix;
JN591175	MOB-like;pxmA;AOB-related;Crenothrix;
JN591180	MOB-like;pxmA;AOB-related;Crenothrix;
JN591183	MOB-like;pxmA;AOB-related;Crenothrix;
JN591189	MOB-like;pxmA;AOB-related;Crenothrix;
JN591194	MOB-like;pxmA;AOB-related;Crenothrix;
JN591201	MOB-like;pxmA;AOB-related;Crenothrix;
JN591203	MOB-like;pxmA;AOB-related;Crenothrix;
JN591208	MOB-like;pxmA;AOB-related;Crenothrix;
JN591212	MOB-like;pxmA;AOB-related;Crenothrix;
JN591214	MOB-like;pxmA;AOB-related;Crenothrix;
JN591215	MOB-like;pxmA;AOB-related;Crenothrix;
JN591219	MOB-like;pxmA;AOB-related;Crenothrix;
JF706213	MOB-like;pxmA;AOB-related;Crenothrix;
JF706214	MOB-like;pxmA;AOB-related;Crenothrix;
AB176933	MOB-like;typeI;typeIa;deep-sea-3;
DQ514634	MOB-like;typeI;typeIa;deep-sea-3;
DQ514629	MOB-like;typeI;typeIa;deep-sea-3;
DQ514621	MOB-like;typeI;typeIa;deep-sea-3;
DQ514617	MOB-like;typeI;typeIa;deep-sea-3;
DQ518573	MOB-like;typeI;typeIa;deep-sea-3;
DQ518571	MOB-like;typeI;typeIa;deep-sea-3;
AB451519	MOB-like;typeI;typeIa;deep-sea-3;
AB451517	MOB-like;typeI;typeIa;deep-sea-3;
AB451515	MOB-like;typeI;typeIa;deep-sea-3;
EU444874	MOB-like;typeI;typeIa;deep-sea-3;
EU444872	MOB-like;typeI;typeIa;deep-sea-3;
EU444870	MOB-like;typeI;typeIa;deep-sea-3;
EU444868	MOB-like;typeI;typeIa;deep-sea-3;
EU444865	MOB-like;typeI;typeIa;deep-sea-3;
EU444864	MOB-like;typeI;typeIa;deep-sea-3;
EU444863	MOB-like;typeI;typeIa;deep-sea-3;
EU444861	MOB-like;typeI;typeIa;deep-sea-3;
EU444858	MOB-like;typeI;typeIa;deep-sea-3;
EU444856	MOB-like;typeI;typeIa;deep-sea-3;
EU444850	MOB-like;typeI;typeIa;deep-sea-3;
GU584230	MOB-like;typeI;typeIa;deep-sea-3;
GU584242	MOB-like;typeI;typeIa;deep-sea-3;
GU584254	MOB-like;typeI;typeIa;deep-sea-3;
GU584259	MOB-like;typeI;typeIa;deep-sea-3;
GU584293	MOB-like;typeI;typeIa;deep-sea-3;
GU584297	MOB-like;typeI;typeIa;deep-sea-3;
EU983009	MOB-like;typeI;typeIa;deep-sea-3;
JX648580	MOB-like;typeI;typeIa;deep-sea-3;
AF182492	MOB-like;typeI;typeIa;deep-sea-3;
AF182484	MOB-like;typeI;typeIa;deep-sea-3;
AY354043	MOB-like;typeI;typeIa;deep-sea-3;
EF623625	MOB-like;typeI;typeIa;deep-sea-3;
EF623627	MOB-like;typeI;typeIa;deep-sea-3;
EF623637	MOB-like;typeI;typeIa;deep-sea-3;
EF623642	MOB-like;typeI;typeIa;deep-sea-3;
EF623644	MOB-like;typeI;typeIa;deep-sea-3;
EF623646	MOB-like;typeI;typeIa;deep-sea-3;
EF623656	MOB-like;typeI;typeIa;deep-sea-3;
EF623657	MOB-like;typeI;typeIa;deep-sea-3;
EF623662	MOB-like;typeI;typeIa;deep-sea-3;
AB276028	MOB-like;typeI;typeIa;deep-sea-3;
AB276027	MOB-like;typeI;typeIa;deep-sea-3;
AB261621	MOB-like;typeI;typeIa;deep-sea-3;
DQ514650	MOB-like;typeI;typeIa;deep-sea-3;
DQ514639	MOB-like;typeI;typeIa;deep-sea-3;
DQ514622	MOB-like;typeI;typeIa;deep-sea-3;
DQ518569	MOB-like;typeI;typeIa;deep-sea-3;
EU417553	MOB-like;typeI;typeIa;deep-sea-3;
EU417492	MOB-like;typeI;typeIa;deep-sea-3;
EU417496	MOB-like;typeI;typeIa;deep-sea-3;
EU417482	MOB-like;typeI;typeIa;deep-sea-3;
EU417479	MOB-like;typeI;typeIa;deep-sea-3;
EU444875	MOB-like;typeI;typeIa;deep-sea-3;
EU444873	MOB-like;typeI;typeIa;deep-sea-3;
EU444852	MOB-like;typeI;typeIa;deep-sea-3;
EU444844	MOB-like;typeI;typeIa;deep-sea-3;
EU444842	MOB-like;typeI;typeIa;deep-sea-3;
EU444840	MOB-like;typeI;typeIa;deep-sea-3;
EU444838	MOB-like;typeI;typeIa;deep-sea-3;
FM165452	MOB-like;typeI;typeIa;deep-sea-3;
FN650314	MOB-like;typeI;typeIa;deep-sea-3;
FN650310	MOB-like;typeI;typeIa;deep-sea-3;
FN650308	MOB-like;typeI;typeIa;deep-sea-3;
FN650307	MOB-like;typeI;typeIa;deep-sea-3;
GU584252	MOB-like;typeI;typeIa;deep-sea-3;
GU584260	MOB-like;typeI;typeIa;deep-sea-3;
GU584261	MOB-like;typeI;typeIa;deep-sea-3;
GU584262	MOB-like;typeI;typeIa;deep-sea-3;
GU584263	MOB-like;typeI;typeIa;deep-sea-3;
FJ858359	MOB-like;typeI;typeIa;deep-sea-3;
FJ858351	MOB-like;typeI;typeIa;deep-sea-3;
FJ858345	MOB-like;typeI;typeIa;deep-sea-3;
FJ858326	MOB-like;typeI;typeIa;deep-sea-3;
FJ858324	MOB-like;typeI;typeIa;deep-sea-3;
FJ858323	MOB-like;typeI;typeIa;deep-sea-3;
FJ858322	MOB-like;typeI;typeIa;deep-sea-3;
FJ858321	MOB-like;typeI;typeIa;deep-sea-3;
FJ858312	MOB-like;typeI;typeIa;deep-sea-3;
FJ858311	MOB-like;typeI;typeIa;deep-sea-3;
FJ858308	MOB-like;typeI;typeIa;deep-sea-3;
FJ858303	MOB-like;typeI;typeIa;deep-sea-3;
FJ858301	MOB-like;typeI;typeIa;deep-sea-3;
FJ858300	MOB-like;typeI;typeIa;deep-sea-3;
FJ858299	MOB-like;typeI;typeIa;deep-sea-3;
FJ858298	MOB-like;typeI;typeIa;deep-sea-3;
FJ858296	MOB-like;typeI;typeIa;deep-sea-3;
FJ858294	MOB-like;typeI;typeIa;deep-sea-3;
FJ858293	MOB-like;typeI;typeIa;deep-sea-3;
FJ858292	MOB-like;typeI;typeIa;deep-sea-3;
FJ858285	MOB-like;typeI;typeIa;deep-sea-3;
FJ858275	MOB-like;typeI;typeIa;deep-sea-3;
FJ858274	MOB-like;typeI;typeIa;deep-sea-3;
EU983008	MOB-like;typeI;typeIa;deep-sea-3;
JN172107	MOB-like;typeI;typeIa;deep-sea-3;
JN172108	MOB-like;typeI;typeIa;deep-sea-3;
JN172110	MOB-like;typeI;typeIa;deep-sea-3;
HQ738560	MOB-like;typeI;typeIa;deep-sea-3;
HQ738563	MOB-like;typeI;typeIa;deep-sea-3;
HQ738564	MOB-like;typeI;typeIa;deep-sea-3;
HQ738565	MOB-like;typeI;typeIa;deep-sea-3;
GU584253	MOB-like;typeI;typeIa;deep-sea-3;
EF623624	MOB-like;typeI;typeIa;deep-sea-3;
EF623626	MOB-like;typeI;typeIa;deep-sea-3;
EF623628	MOB-like;typeI;typeIa;deep-sea-3;
EF623629	MOB-like;typeI;typeIa;deep-sea-3;
EF623630	MOB-like;typeI;typeIa;deep-sea-3;
EF623631	MOB-like;typeI;typeIa;deep-sea-3;
EF623632	MOB-like;typeI;typeIa;deep-sea-3;
EF623633	MOB-like;typeI;typeIa;deep-sea-3;
EF623634	MOB-like;typeI;typeIa;deep-sea-3;
EF623635	MOB-like;typeI;typeIa;deep-sea-3;
EF623636	MOB-like;typeI;typeIa;deep-sea-3;
EF623638	MOB-like;typeI;typeIa;deep-sea-3;
EF623639	MOB-like;typeI;typeIa;deep-sea-3;
EF623640	MOB-like;typeI;typeIa;deep-sea-3;
EF623641	MOB-like;typeI;typeIa;deep-sea-3;
EF623643	MOB-like;typeI;typeIa;deep-sea-3;
EF623645	MOB-like;typeI;typeIa;deep-sea-3;
EF623647	MOB-like;typeI;typeIa;deep-sea-3;
EF623648	MOB-like;typeI;typeIa;deep-sea-3;
EF623649	MOB-like;typeI;typeIa;deep-sea-3;
EF623650	MOB-like;typeI;typeIa;deep-sea-3;
EF623651	MOB-like;typeI;typeIa;deep-sea-3;
EF623652	MOB-like;typeI;typeIa;deep-sea-3;
EF623653	MOB-like;typeI;typeIa;deep-sea-3;
EF623654	MOB-like;typeI;typeIa;deep-sea-3;
EF623655	MOB-like;typeI;typeIa;deep-sea-3;
EF623658	MOB-like;typeI;typeIa;deep-sea-3;
EF623659	MOB-like;typeI;typeIa;deep-sea-3;
EF623660	MOB-like;typeI;typeIa;deep-sea-3;
EF623661	MOB-like;typeI;typeIa;deep-sea-3;
EF623663	MOB-like;typeI;typeIa;deep-sea-3;
EF623664	MOB-like;typeI;typeIa;deep-sea-3;
DQ514641	MOB-like;typeI;typeIa;deep-sea-3;
DQ514626	MOB-like;typeI;typeIa;deep-sea-3;
EU417475	MOB-like;typeI;typeIa;deep-sea-3;
EU417468	MOB-like;typeI;typeIa;deep-sea-3;
EU444854	MOB-like;typeI;typeIa;deep-sea-3;
GU584232	MOB-like;typeI;typeIa;deep-sea-3;
GU584264	MOB-like;typeI;typeIa;deep-sea-3;
GU584265	MOB-like;typeI;typeIa;deep-sea-3;
GU584266	MOB-like;typeI;typeIa;deep-sea-3;
FJ858375	MOB-like;typeI;typeIa;deep-sea-3;
FJ858374	MOB-like;typeI;typeIa;deep-sea-3;
FJ858369	MOB-like;typeI;typeIa;deep-sea-3;
FJ858368	MOB-like;typeI;typeIa;deep-sea-3;
FJ858366	MOB-like;typeI;typeIa;deep-sea-3;
FJ858362	MOB-like;typeI;typeIa;deep-sea-3;
FJ858361	MOB-like;typeI;typeIa;deep-sea-3;
FJ858360	MOB-like;typeI;typeIa;deep-sea-3;
FJ858357	MOB-like;typeI;typeIa;deep-sea-3;
FJ858356	MOB-like;typeI;typeIa;deep-sea-3;
FJ858352	MOB-like;typeI;typeIa;deep-sea-3;
FJ858350	MOB-like;typeI;typeIa;deep-sea-3;
FJ858348	MOB-like;typeI;typeIa;deep-sea-3;
FJ858347	MOB-like;typeI;typeIa;deep-sea-3;
FJ858346	MOB-like;typeI;typeIa;deep-sea-3;
FJ858344	MOB-like;typeI;typeIa;deep-sea-3;
FJ858343	MOB-like;typeI;typeIa;deep-sea-3;
FJ858342	MOB-like;typeI;typeIa;deep-sea-3;
FJ858341	MOB-like;typeI;typeIa;deep-sea-3;
FJ858340	MOB-like;typeI;typeIa;deep-sea-3;
FJ858325	MOB-like;typeI;typeIa;deep-sea-3;
FJ858320	MOB-like;typeI;typeIa;deep-sea-3;
FJ858319	MOB-like;typeI;typeIa;deep-sea-3;
FJ858318	MOB-like;typeI;typeIa;deep-sea-3;
FJ858316	MOB-like;typeI;typeIa;deep-sea-3;
FJ858314	MOB-like;typeI;typeIa;deep-sea-3;
FJ858310	MOB-like;typeI;typeIa;deep-sea-3;
FJ858307	MOB-like;typeI;typeIa;deep-sea-3;
FJ858304	MOB-like;typeI;typeIa;deep-sea-3;
FJ858302	MOB-like;typeI;typeIa;deep-sea-3;
FJ858297	MOB-like;typeI;typeIa;deep-sea-3;
FJ858295	MOB-like;typeI;typeIa;deep-sea-3;
FJ858291	MOB-like;typeI;typeIa;deep-sea-3;
FJ858290	MOB-like;typeI;typeIa;deep-sea-3;
FJ858289	MOB-like;typeI;typeIa;deep-sea-3;
FJ858288	MOB-like;typeI;typeIa;deep-sea-3;
FJ858287	MOB-like;typeI;typeIa;deep-sea-3;
FJ858286	MOB-like;typeI;typeIa;deep-sea-3;
FJ858284	MOB-like;typeI;typeIa;deep-sea-3;
FJ858283	MOB-like;typeI;typeIa;deep-sea-3;
FJ858282	MOB-like;typeI;typeIa;deep-sea-3;
FJ858281	MOB-like;typeI;typeIa;deep-sea-3;
FJ858280	MOB-like;typeI;typeIa;deep-sea-3;
FJ858279	MOB-like;typeI;typeIa;deep-sea-3;
FJ858278	MOB-like;typeI;typeIa;deep-sea-3;
FJ858277	MOB-like;typeI;typeIa;deep-sea-3;
FJ858276	MOB-like;typeI;typeIa;deep-sea-3;
FJ858273	MOB-like;typeI;typeIa;deep-sea-3;
AY354048	MOB-like;typeI;typeIa;deep-sea-1;
DQ067087	MOB-like;typeI;typeIa;deep-sea-1;
AB276026	MOB-like;typeI;typeIa;deep-sea-1;
AM283469	MOB-like;typeI;typeIa;deep-sea-1;
AM283468	MOB-like;typeI;typeIa;deep-sea-1;
AM283467	MOB-like;typeI;typeIa;deep-sea-1;
AM236335	MOB-like;typeI;typeIa;deep-sea-1;
AM402965	MOB-like;typeI;typeIa;deep-sea-1;
DQ514649	MOB-like;typeI;typeIa;deep-sea-1;
DQ514644	MOB-like;typeI;typeIa;deep-sea-1;
DQ235456	MOB-like;typeI;typeIa;deep-sea-1;
EU417474	MOB-like;typeI;typeIa;deep-sea-1;
AB451520	MOB-like;typeI;typeIa;deep-sea-1;
AB451518	MOB-like;typeI;typeIa;deep-sea-1;
AB451513	MOB-like;typeI;typeIa;deep-sea-1;
AB451511	MOB-like;typeI;typeIa;deep-sea-1;
AB451508	MOB-like;typeI;typeIa;deep-sea-1;
AB451507	MOB-like;typeI;typeIa;deep-sea-1;
AB451506	MOB-like;typeI;typeIa;deep-sea-1;
AM412506	MOB-like;typeI;typeIa;deep-sea-1;
FN650302	MOB-like;typeI;typeIa;deep-sea-1;
FN650299	MOB-like;typeI;typeIa;deep-sea-1;
FN650294	MOB-like;typeI;typeIa;deep-sea-1;
GU584229	MOB-like;typeI;typeIa;deep-sea-1;
GU584238	MOB-like;typeI;typeIa;deep-sea-1;
GU584245	MOB-like;typeI;typeIa;deep-sea-1;
AB505023	MOB-like;typeI;typeIa;deep-sea-1;
GU584270	MOB-like;typeI;typeIa;deep-sea-1;
GU584271	MOB-like;typeI;typeIa;deep-sea-1;
JN591149	MOB-like;typeI;typeIa;deep-sea-1;
JN591162	MOB-like;typeI;typeIa;deep-sea-1;
AB722373	MOB-like;typeI;typeIa;deep-sea-1;
AB722445	MOB-like;typeI;typeIa;deep-sea-1;
JQ038164	MOB-like;typeI;typeIa;deep-sea-1;
HQ883355	MOB-like;typeI;typeIa;deep-sea-1;
FR865039	MOB-like;typeI;typeIa;deep-sea-1;
FR670554	MOB-like;typeI;typeIa;deep-sea-1;
FR670556	MOB-like;typeI;typeIa;deep-sea-1;
HQ383738	MOB-like;typeI;typeIa;deep-sea-1;
HQ383740	MOB-like;typeI;typeIa;deep-sea-1;
HQ383785	MOB-like;typeI;typeIa;deep-sea-1;
HQ383789	MOB-like;typeI;typeIa;deep-sea-1;
HQ383793	MOB-like;typeI;typeIa;deep-sea-1;
HQ383804	MOB-like;typeI;typeIa;deep-sea-1;
HQ383806	MOB-like;typeI;typeIa;deep-sea-1;
HQ383808	MOB-like;typeI;typeIa;deep-sea-1;
AY354045	MOB-like;typeI;typeIb;deep-sea-5;
AY354038	MOB-like;typeI;typeIb;deep-sea-5;
AB176940	MOB-like;typeI;typeIb;deep-sea-5;
AB176939	MOB-like;typeI;typeIb;deep-sea-5;
AB276025	MOB-like;typeI;typeIb;deep-sea-5;
AB261622	MOB-like;typeI;typeIb;deep-sea-5;
DQ514648	MOB-like;typeI;typeIb;deep-sea-5;
DQ514623	MOB-like;typeI;typeIb;deep-sea-5;
EU417558	MOB-like;typeI;typeIb;deep-sea-5;
EU417557	MOB-like;typeI;typeIb;deep-sea-5;
EU417556	MOB-like;typeI;typeIb;deep-sea-5;
EU417555	MOB-like;typeI;typeIb;deep-sea-5;
EU417554	MOB-like;typeI;typeIb;deep-sea-5;
EU417552	MOB-like;typeI;typeIb;deep-sea-5;
EU417551	MOB-like;typeI;typeIb;deep-sea-5;
EU417550	MOB-like;typeI;typeIb;deep-sea-5;
EU417549	MOB-like;typeI;typeIb;deep-sea-5;
EU417548	MOB-like;typeI;typeIb;deep-sea-5;
EU417547	MOB-like;typeI;typeIb;deep-sea-5;
EU417545	MOB-like;typeI;typeIb;deep-sea-5;
EU417544	MOB-like;typeI;typeIb;deep-sea-5;
EU417543	MOB-like;typeI;typeIb;deep-sea-5;
EU417542	MOB-like;typeI;typeIb;deep-sea-5;
EU417493	MOB-like;typeI;typeIb;deep-sea-5;
EU417494	MOB-like;typeI;typeIb;deep-sea-5;
EU417495	MOB-like;typeI;typeIb;deep-sea-5;
EU417497	MOB-like;typeI;typeIb;deep-sea-5;
EU417498	MOB-like;typeI;typeIb;deep-sea-5;
EU417499	MOB-like;typeI;typeIb;deep-sea-5;
EU417500	MOB-like;typeI;typeIb;deep-sea-5;
EU417501	MOB-like;typeI;typeIb;deep-sea-5;
EU417502	MOB-like;typeI;typeIb;deep-sea-5;
EU417503	MOB-like;typeI;typeIb;deep-sea-5;
EU417504	MOB-like;typeI;typeIb;deep-sea-5;
EU417505	MOB-like;typeI;typeIb;deep-sea-5;
EU417506	MOB-like;typeI;typeIb;deep-sea-5;
EU417507	MOB-like;typeI;typeIb;deep-sea-5;
EU417508	MOB-like;typeI;typeIb;deep-sea-5;
EU417509	MOB-like;typeI;typeIb;deep-sea-5;
EU417510	MOB-like;typeI;typeIb;deep-sea-5;
EU417511	MOB-like;typeI;typeIb;deep-sea-5;
EU417512	MOB-like;typeI;typeIb;deep-sea-5;
EU417513	MOB-like;typeI;typeIb;deep-sea-5;
EU417514	MOB-like;typeI;typeIb;deep-sea-5;
EU417515	MOB-like;typeI;typeIb;deep-sea-5;
EU417516	MOB-like;typeI;typeIb;deep-sea-5;
EU417517	MOB-like;typeI;typeIb;deep-sea-5;
EU417519	MOB-like;typeI;typeIb;deep-sea-5;
EU417518	MOB-like;typeI;typeIb;deep-sea-5;
EU417520	MOB-like;typeI;typeIb;deep-sea-5;
EU417521	MOB-like;typeI;typeIb;deep-sea-5;
EU417522	MOB-like;typeI;typeIb;deep-sea-5;
EU417523	MOB-like;typeI;typeIb;deep-sea-5;
EU417524	MOB-like;typeI;typeIb;deep-sea-5;
EU417525	MOB-like;typeI;typeIb;deep-sea-5;
EU417526	MOB-like;typeI;typeIb;deep-sea-5;
EU417527	MOB-like;typeI;typeIb;deep-sea-5;
EU417528	MOB-like;typeI;typeIb;deep-sea-5;
EU417529	MOB-like;typeI;typeIb;deep-sea-5;
EU417530	MOB-like;typeI;typeIb;deep-sea-5;
EU417531	MOB-like;typeI;typeIb;deep-sea-5;
EU417532	MOB-like;typeI;typeIb;deep-sea-5;
EU417533	MOB-like;typeI;typeIb;deep-sea-5;
EU417534	MOB-like;typeI;typeIb;deep-sea-5;
EU417535	MOB-like;typeI;typeIb;deep-sea-5;
EU417536	MOB-like;typeI;typeIb;deep-sea-5;
EU417537	MOB-like;typeI;typeIb;deep-sea-5;
EU417538	MOB-like;typeI;typeIb;deep-sea-5;
EU417539	MOB-like;typeI;typeIb;deep-sea-5;
EU417540	MOB-like;typeI;typeIb;deep-sea-5;
EU417541	MOB-like;typeI;typeIb;deep-sea-5;
EU417491	MOB-like;typeI;typeIb;deep-sea-5;
EU417490	MOB-like;typeI;typeIb;deep-sea-5;
EU417489	MOB-like;typeI;typeIb;deep-sea-5;
EU417488	MOB-like;typeI;typeIb;deep-sea-5;
EU417486	MOB-like;typeI;typeIb;deep-sea-5;
EU417487	MOB-like;typeI;typeIb;deep-sea-5;
EU417485	MOB-like;typeI;typeIb;deep-sea-5;
EU417484	MOB-like;typeI;typeIb;deep-sea-5;
EU417483	MOB-like;typeI;typeIb;deep-sea-5;
EU417481	MOB-like;typeI;typeIb;deep-sea-5;
EU417480	MOB-like;typeI;typeIb;deep-sea-5;
EU417478	MOB-like;typeI;typeIb;deep-sea-5;
EU417476	MOB-like;typeI;typeIb;deep-sea-5;
EU417473	MOB-like;typeI;typeIb;deep-sea-5;
EU417472	MOB-like;typeI;typeIb;deep-sea-5;
EU417471	MOB-like;typeI;typeIb;deep-sea-5;
EU417470	MOB-like;typeI;typeIb;deep-sea-5;
EU417469	MOB-like;typeI;typeIb;deep-sea-5;
EU417467	MOB-like;typeI;typeIb;deep-sea-5;
EU417466	MOB-like;typeI;typeIb;deep-sea-5;
EU417465	MOB-like;typeI;typeIb;deep-sea-5;
EU417464	MOB-like;typeI;typeIb;deep-sea-5;
EU417463	MOB-like;typeI;typeIb;deep-sea-5;
EU417462	MOB-like;typeI;typeIb;deep-sea-5;
EU417461	MOB-like;typeI;typeIb;deep-sea-5;
EU417460	MOB-like;typeI;typeIb;deep-sea-5;
EU417458	MOB-like;typeI;typeIb;deep-sea-5;
EU417457	MOB-like;typeI;typeIb;deep-sea-5;
EU417459	MOB-like;typeI;typeIb;deep-sea-5;
EU417456	MOB-like;typeI;typeIb;deep-sea-5;
EU417455	MOB-like;typeI;typeIb;deep-sea-5;
EU417454	MOB-like;typeI;typeIb;deep-sea-5;
EU417453	MOB-like;typeI;typeIb;deep-sea-5;
EU035968	MOB-like;typeI;typeIb;deep-sea-5;
EU444876	MOB-like;typeI;typeIb;deep-sea-5;
EU444871	MOB-like;typeI;typeIb;deep-sea-5;
EU444869	MOB-like;typeI;typeIb;deep-sea-5;
EU444859	MOB-like;typeI;typeIb;deep-sea-5;
EU444855	MOB-like;typeI;typeIb;deep-sea-5;
EU444843	MOB-like;typeI;typeIb;deep-sea-5;
EU444841	MOB-like;typeI;typeIb;deep-sea-5;
FM165450	MOB-like;typeI;typeIb;deep-sea-5;
FM165449	MOB-like;typeI;typeIb;deep-sea-5;
FN650312	MOB-like;typeI;typeIb;deep-sea-5;
FN650311	MOB-like;typeI;typeIb;deep-sea-5;
FN650309	MOB-like;typeI;typeIb;deep-sea-5;
FN650306	MOB-like;typeI;typeIb;deep-sea-5;
FN650304	MOB-like;typeI;typeIb;deep-sea-5;
FN650295	MOB-like;typeI;typeIb;deep-sea-5;
FJ858373	MOB-like;typeI;typeIb;deep-sea-5;
FJ858372	MOB-like;typeI;typeIb;deep-sea-5;
FJ858371	MOB-like;typeI;typeIb;deep-sea-5;
FJ858370	MOB-like;typeI;typeIb;deep-sea-5;
FJ858367	MOB-like;typeI;typeIb;deep-sea-5;
FJ858365	MOB-like;typeI;typeIb;deep-sea-5;
FJ858364	MOB-like;typeI;typeIb;deep-sea-5;
FJ858363	MOB-like;typeI;typeIb;deep-sea-5;
FJ858358	MOB-like;typeI;typeIb;deep-sea-5;
FJ858355	MOB-like;typeI;typeIb;deep-sea-5;
FJ858354	MOB-like;typeI;typeIb;deep-sea-5;
FJ858353	MOB-like;typeI;typeIb;deep-sea-5;
FJ858339	MOB-like;typeI;typeIb;deep-sea-5;
FJ858338	MOB-like;typeI;typeIb;deep-sea-5;
FJ858337	MOB-like;typeI;typeIb;deep-sea-5;
FJ858336	MOB-like;typeI;typeIb;deep-sea-5;
FJ858335	MOB-like;typeI;typeIb;deep-sea-5;
FJ858334	MOB-like;typeI;typeIb;deep-sea-5;
FJ858333	MOB-like;typeI;typeIb;deep-sea-5;
FJ858332	MOB-like;typeI;typeIb;deep-sea-5;
FJ858331	MOB-like;typeI;typeIb;deep-sea-5;
FJ858330	MOB-like;typeI;typeIb;deep-sea-5;
FJ858329	MOB-like;typeI;typeIb;deep-sea-5;
FJ858328	MOB-like;typeI;typeIb;deep-sea-5;
FJ858327	MOB-like;typeI;typeIb;deep-sea-5;
FJ858317	MOB-like;typeI;typeIb;deep-sea-5;
FJ858315	MOB-like;typeI;typeIb;deep-sea-5;
FJ858313	MOB-like;typeI;typeIb;deep-sea-5;
FJ858309	MOB-like;typeI;typeIb;deep-sea-5;
FJ858306	MOB-like;typeI;typeIb;deep-sea-5;
FJ858305	MOB-like;typeI;typeIb;deep-sea-5;
EU982950	MOB-like;typeI;typeIb;deep-sea-5;
HE617790	MOB-like;typeI;typeIb;deep-sea-5;
HQ738558	MOB-like;typeI;typeIb;deep-sea-5;
HQ738562	MOB-like;typeI;typeIb;deep-sea-5;
AY354044	MOB-like;typeI;typeIb;deep-sea-4;
FM165451	MOB-like;typeI;typeIb;deep-sea-4;
GU584247	MOB-like;typeI;typeIb;deep-sea-4;
GU584248	MOB-like;typeI;typeIb;deep-sea-4;
GU584249	MOB-like;typeI;typeIb;deep-sea-4;
GU584250	MOB-like;typeI;typeIb;deep-sea-4;
GU584251	MOB-like;typeI;typeIb;deep-sea-4;
GU584273	MOB-like;typeI;typeIb;deep-sea-4;
GU584274	MOB-like;typeI;typeIb;deep-sea-4;
GU584275	MOB-like;typeI;typeIb;deep-sea-4;
GU584276	MOB-like;typeI;typeIb;deep-sea-4;
GU584277	MOB-like;typeI;typeIb;deep-sea-4;
GU584278	MOB-like;typeI;typeIb;deep-sea-4;
GU584279	MOB-like;typeI;typeIb;deep-sea-4;
GU584280	MOB-like;typeI;typeIb;deep-sea-4;
GU584281	MOB-like;typeI;typeIb;deep-sea-4;
GU584282	MOB-like;typeI;typeIb;deep-sea-4;
GU584283	MOB-like;typeI;typeIb;deep-sea-4;
GU584284	MOB-like;typeI;typeIb;deep-sea-4;
GU584285	MOB-like;typeI;typeIb;deep-sea-4;
GU584286	MOB-like;typeI;typeIb;deep-sea-4;
GU584287	MOB-like;typeI;typeIb;deep-sea-4;
GU584288	MOB-like;typeI;typeIb;deep-sea-4;
GU584289	MOB-like;typeI;typeIb;deep-sea-4;
GU584290	MOB-like;typeI;typeIb;deep-sea-4;
GU584291	MOB-like;typeI;typeIb;deep-sea-4;
EU131053	MOB-like;typeI;typeIb;FW-rel;
EU131052	MOB-like;typeI;typeIb;FW-rel;
AF150764	MOB-like;typeI;typeIb;FWs;
AF211882	MOB-like;typeI;typeIb;FWs;
AF211881	MOB-like;typeI;typeIb;FWs;
AF211880	MOB-like;typeI;typeIb;FWs;
AF211878	MOB-like;typeI;typeIb;FWs;
AF211877	MOB-like;typeI;typeIb;FWs;
AF211876	MOB-like;typeI;typeIb;FWs;
AF211875	MOB-like;typeI;typeIb;FWs;
AF211874	MOB-like;typeI;typeIb;FWs;
AY424853	MOB-like;typeI;typeIb;FWs;
AY355391	MOB-like;typeI;typeIb;FWs;
AY355390	MOB-like;typeI;typeIb;FWs;
AY355389	MOB-like;typeI;typeIb;FWs;
EU131057	MOB-like;typeI;typeIb;FWs;
AM910108	MOB-like;typeI;typeIb;FWs;
DQ235464	MOB-like;typeI;typeIb;FWs;
AB280422	MOB-like;typeI;typeIb;FWs;
AB280419	MOB-like;typeI;typeIb;FWs;
AB280418	MOB-like;typeI;typeIb;FWs;
AB280416	MOB-like;typeI;typeIb;FWs;
DQ142749	MOB-like;typeI;typeIb;FWs;
AY488064	MOB-like;typeI;typeIb;FWs;
AY488065	MOB-like;typeI;typeIb;FWs;
AY488066	MOB-like;typeI;typeIb;FWs;
AY488067	MOB-like;typeI;typeIb;FWs;
AY488063	MOB-like;typeI;typeIb;FWs;
AY488062	MOB-like;typeI;typeIb;FWs;
FJ024378	MOB-like;typeI;typeIb;FWs;
FJ024377	MOB-like;typeI;typeIb;FWs;
FJ024376	MOB-like;typeI;typeIb;FWs;
FJ024375	MOB-like;typeI;typeIb;FWs;
FJ024372	MOB-like;typeI;typeIb;FWs;
FJ024369	MOB-like;typeI;typeIb;FWs;
FJ024368	MOB-like;typeI;typeIb;FWs;
FJ024367	MOB-like;typeI;typeIb;FWs;
FJ024365	MOB-like;typeI;typeIb;FWs;
FJ024364	MOB-like;typeI;typeIb;FWs;
FJ024363	MOB-like;typeI;typeIb;FWs;
FJ024362	MOB-like;typeI;typeIb;FWs;
FJ024358	MOB-like;typeI;typeIb;FWs;
FJ024356	MOB-like;typeI;typeIb;FWs;
FJ024355	MOB-like;typeI;typeIb;FWs;
FJ024352	MOB-like;typeI;typeIb;FWs;
FJ024351	MOB-like;typeI;typeIb;FWs;
FJ024349	MOB-like;typeI;typeIb;FWs;
FN597140	MOB-like;typeI;typeIb;FWs;
FN597138	MOB-like;typeI;typeIb;FWs;
FN597129	MOB-like;typeI;typeIb;FWs;
GU134433	MOB-like;typeI;typeIb;FWs;
GQ906792	MOB-like;typeI;typeIb;FWs;
GQ906777	MOB-like;typeI;typeIb;FWs;
AB500805	MOB-like;typeI;typeIb;FWs;
FJ952102	MOB-like;typeI;typeIb;FWs;
FJ952100	MOB-like;typeI;typeIb;FWs;
FJ952098	MOB-like;typeI;typeIb;FWs;
FJ952097	MOB-like;typeI;typeIb;FWs;
FJ952096	MOB-like;typeI;typeIb;FWs;
FJ952095	MOB-like;typeI;typeIb;FWs;
FJ952093	MOB-like;typeI;typeIb;FWs;
FJ952092	MOB-like;typeI;typeIb;FWs;
FJ952091	MOB-like;typeI;typeIb;FWs;
FJ952088	MOB-like;typeI;typeIb;FWs;
FJ952087	MOB-like;typeI;typeIb;FWs;
FJ952086	MOB-like;typeI;typeIb;FWs;
FJ952084	MOB-like;typeI;typeIb;FWs;
FJ952083	MOB-like;typeI;typeIb;FWs;
FJ905005	MOB-like;typeI;typeIb;FWs;
FJ868565	MOB-like;typeI;typeIb;FWs;
JN591073	MOB-like;typeI;typeIb;FWs;
JN591074	MOB-like;typeI;typeIb;FWs;
JN591078	MOB-like;typeI;typeIb;FWs;
JN591089	MOB-like;typeI;typeIb;FWs;
JN591091	MOB-like;typeI;typeIb;FWs;
JN591095	MOB-like;typeI;typeIb;FWs;
JN591100	MOB-like;typeI;typeIb;FWs;
JN591101	MOB-like;typeI;typeIb;FWs;
JN591117	MOB-like;typeI;typeIb;FWs;
JN591120	MOB-like;typeI;typeIb;FWs;
JN591127	MOB-like;typeI;typeIb;FWs;
JN591141	MOB-like;typeI;typeIb;FWs;
JN591145	MOB-like;typeI;typeIb;FWs;
JN591148	MOB-like;typeI;typeIb;FWs;
JN591154	MOB-like;typeI;typeIb;FWs;
JN591159	MOB-like;typeI;typeIb;FWs;
JN591161	MOB-like;typeI;typeIb;FWs;
JQ038173	MOB-like;typeI;typeIb;FWs;
JQ038174	MOB-like;typeI;typeIb;FWs;
JQ671274	MOB-like;typeI;typeIb;FWs;
HQ883361	MOB-like;typeI;typeIb;FWs;
JF706210	MOB-like;typeI;typeIb;FWs;
JF706212	MOB-like;typeI;typeIb;FWs;
HQ383718	MOB-like;typeI;typeIb;FWs;
FN649683	MOB-like;typeI;typeIb;FWs;
GU735507	MOB-like;typeI;typeIb;FWs;
GU735510	MOB-like;typeI;typeIb;FWs;
GU735519	MOB-like;typeI;typeIb;FWs;
GU735544	MOB-like;typeI;typeIb;FWs;
JN790628	MOB-like;typeI;typeIb;FWs;
AF264137	MOB-like;pxmA;RA21-like;gp23;
AY654684	MOB-like;typeI;typeIc;JR2;
AY654683	MOB-like;typeI;typeIc;JR2;
AY654682	MOB-like;typeI;typeIc;JR2;
AY654681	MOB-like;typeI;typeIc;JR2;
AY654680	MOB-like;typeI;typeIc;JR2;
AY654679	MOB-like;typeI;typeIc;JR2;
AY654678	MOB-like;typeI;typeIc;JR2;
AY654677	MOB-like;typeI;typeIc;JR2;
AY654676	MOB-like;typeI;typeIc;JR2;
AY654669	MOB-like;typeI;typeIc;JR2;
AY654696	MOB-like;typeI;typeIc;JR2;
AY654695	MOB-like;typeI;typeIc;JR2;
AY654693	MOB-like;typeI;typeIc;JR2;
AY654692	MOB-like;typeI;typeIc;JR2;
AY654685	MOB-like;typeI;typeIc;JR2;
AY654686	MOB-like;typeI;typeIc;JR2;
AY654687	MOB-like;typeI;typeIc;JR2;
AY654688	MOB-like;typeI;typeIc;JR2;
AY654689	MOB-like;typeI;typeIc;JR2;
AY654690	MOB-like;typeI;typeIc;JR2;
AY654691	MOB-like;typeI;typeIc;JR2;
AY654694	MOB-like;typeI;typeIc;JR2;
JQ838672	MOB-like;typeI;typeIc;JR2;
JQ838678	MOB-like;typeI;typeIc;JR2;
JQ838685	MOB-like;typeI;typeIc;JR2;
JQ838689	MOB-like;typeI;typeIc;JR2;
JQ838690	MOB-like;typeI;typeIc;JR2;
JQ838691	MOB-like;typeI;typeIc;JR2;
JQ838694	MOB-like;typeI;typeIc;JR2;
JQ838697	MOB-like;typeI;typeIc;JR2;
JQ838703	MOB-like;typeI;typeIc;JR2;
JQ838712	MOB-like;typeI;typeIc;JR2;
JQ838716	MOB-like;typeI;typeIc;JR2;
JQ838717	MOB-like;typeI;typeIc;JR2;
JQ838718	MOB-like;typeI;typeIc;JR2;
JQ838719	MOB-like;typeI;typeIc;JR2;
JQ838766	MOB-like;typeI;typeIc;JR2;
JN374691	MOB-like;typeI;typeIc;JR2;
JN374692	MOB-like;typeI;typeIc;JR2;
JN374693	MOB-like;typeI;typeIc;JR2;
JN374694	MOB-like;typeI;typeIc;JR2;
JN374701	MOB-like;typeI;typeIc;JR2;
JN374702	MOB-like;typeI;typeIc;JR2;
JN374703	MOB-like;typeI;typeIc;JR2;
JN374704	MOB-like;typeI;typeIc;JR2;
JN374705	MOB-like;typeI;typeIc;JR2;
JN374706	MOB-like;typeI;typeIc;JR2;
JN374707	MOB-like;typeI;typeIc;JR2;
JN374708	MOB-like;typeI;typeIc;JR2;
JN374718	MOB-like;typeI;typeIc;JR2;
JN374719	MOB-like;typeI;typeIc;JR2;
JN374720	MOB-like;typeI;typeIc;JR2;
JN374724	MOB-like;typeI;typeIc;JR2;
JN374726	MOB-like;typeI;typeIc;JR2;
JN374731	MOB-like;typeI;typeIc;JR2;
JN374732	MOB-like;typeI;typeIc;JR2;
JN374734	MOB-like;typeI;typeIc;JR2;
JN374735	MOB-like;typeI;typeIc;JR2;
JN374736	MOB-like;typeI;typeIc;JR2;
JN374739	MOB-like;typeI;typeIc;JR2;
JN374740	MOB-like;typeI;typeIc;JR2;
JN374741	MOB-like;typeI;typeIc;JR2;
JN374746	MOB-like;typeI;typeIc;JR2;
JN374757	MOB-like;typeI;typeIc;JR2;
JN374804	MOB-like;typeI;typeIc;JR2;
JN374806	MOB-like;typeI;typeIc;JR2;
JN374807	MOB-like;typeI;typeIc;JR2;
JN374808	MOB-like;typeI;typeIc;JR2;
EU131059	MOB-like;typeI;typeIc;JR3;
AY654710	MOB-like;typeI;typeIc;JR3;
AY654709	MOB-like;typeI;typeIc;JR3;
AY654708	MOB-like;typeI;typeIc;JR3;
AY654707	MOB-like;typeI;typeIc;JR3;
AY654706	MOB-like;typeI;typeIc;JR3;
AY654705	MOB-like;typeI;typeIc;JR3;
AY654704	MOB-like;typeI;typeIc;JR3;
AY654703	MOB-like;typeI;typeIc;JR3;
AY654702	MOB-like;typeI;typeIc;JR3;
AY654701	MOB-like;typeI;typeIc;JR3;
AY654700	MOB-like;typeI;typeIc;JR3;
AY654699	MOB-like;typeI;typeIc;JR3;
AY654698	MOB-like;typeI;typeIc;JR3;
AY654697	MOB-like;typeI;typeIc;JR3;
FJ970624	MOB-like;typeI;typeIc;JR3;
FJ970601	MOB-like;typeI;typeIc;JR3;
FJ970600	MOB-like;typeI;typeIc;JR3;
FJ970599	MOB-like;typeI;typeIc;JR3;
FJ970597	MOB-like;typeI;typeIc;JR3;
FJ970596	MOB-like;typeI;typeIc;JR3;
FJ970595	MOB-like;typeI;typeIc;JR3;
FJ970594	MOB-like;typeI;typeIc;JR3;
FJ970592	MOB-like;typeI;typeIc;JR3;
FJ970591	MOB-like;typeI;typeIc;JR3;
FJ970590	MOB-like;typeI;typeIc;JR3;
FJ970589	MOB-like;typeI;typeIc;JR3;
FJ970588	MOB-like;typeI;typeIc;JR3;
FJ970587	MOB-like;typeI;typeIc;JR3;
FJ970586	MOB-like;typeI;typeIc;JR3;
FJ970585	MOB-like;typeI;typeIc;JR3;
FJ970584	MOB-like;typeI;typeIc;JR3;
FJ970583	MOB-like;typeI;typeIc;JR3;
FJ970578	MOB-like;typeI;typeIc;JR3;
FJ970559	MOB-like;typeI;typeIc;JR3;
FJ970550	MOB-like;typeI;typeIc;JR3;
JQ838677	MOB-like;typeI;typeIc;JR3;
JQ838682	MOB-like;typeI;typeIc;JR3;
JQ838684	MOB-like;typeI;typeIc;JR3;
JQ838687	MOB-like;typeI;typeIc;JR3;
JQ838699	MOB-like;typeI;typeIc;JR3;
JQ838700	MOB-like;typeI;typeIc;JR3;
JN374698	MOB-like;typeI;typeIc;JR3;
JN374716	MOB-like;typeI;typeIc;JR3;
JN374723	MOB-like;typeI;typeIc;JR3;
JN374737	MOB-like;typeI;typeIc;JR3;
JN374745	MOB-like;typeI;typeIc;JR3;
JN374747	MOB-like;typeI;typeIc;JR3;
JN374760	MOB-like;typeI;typeIc;JR3;
JN374771	MOB-like;typeI;typeIc;JR3;
JN374772	MOB-like;typeI;typeIc;JR3;
JN374800	MOB-like;typeI;typeIc;JR3;
JN374802	MOB-like;typeI;typeIc;JR3;
JN374803	MOB-like;typeI;typeIc;JR3;
JN374805	MOB-like;typeI;typeIc;JR3;
JN374809	MOB-like;typeI;typeIc;JR3;
JQ838711	MOB-like;typeI;typeIc;JR3-rel;
JN374696	MOB-like;typeI;typeIc;JR3-rel;
JN374697	MOB-like;typeI;typeIc;JR3-rel;
JN374709	MOB-like;typeI;typeIc;JR3-rel;
JN374717	MOB-like;typeI;typeIc;JR3-rel;
JN374722	MOB-like;typeI;typeIc;JR3-rel;
JN374727	MOB-like;typeI;typeIc;JR3-rel;
JN374728	MOB-like;typeI;typeIc;JR3-rel;
JN374774	MOB-like;typeI;typeIc;JR3-rel;
AB222881	MOB-like;typeI;typeIb;JRC-3;
AB222924	MOB-like;typeI;typeIb;JRC-3;
AB222923	MOB-like;typeI;typeIb;JRC-3;
AB222922	MOB-like;typeI;typeIb;JRC-3;
AB222921	MOB-like;typeI;typeIb;JRC-3;
EU193293	MOB-like;typeI;typeIb;JRC-3;
EU193291	MOB-like;typeI;typeIb;JRC-3;
EU193290	MOB-like;typeI;typeIb;JRC-3;
EU193288	MOB-like;typeI;typeIb;JRC-3;
AM910100	MOB-like;typeI;typeIb;JRC-3;
AM910098	MOB-like;typeI;typeIb;JRC-3;
AM910142	MOB-like;typeI;typeIb;JRC-3;
AM910128	MOB-like;typeI;typeIb;JRC-3;
AM910127	MOB-like;typeI;typeIb;JRC-3;
AM910122	MOB-like;typeI;typeIb;JRC-3;
AM910117	MOB-like;typeI;typeIb;JRC-3;
AM910112	MOB-like;typeI;typeIb;JRC-3;
AM910105	MOB-like;typeI;typeIb;JRC-3;
FN597128	MOB-like;typeI;typeIb;JRC-3;
GU056126	MOB-like;typeI;typeIb;JRC-3;
AB500821	MOB-like;typeI;typeIb;JRC-3;
AB500810	MOB-like;typeI;typeIb;JRC-3;
JX113018	MOB-like;typeI;typeIb;JRC-3;
JQ038172	MOB-like;typeI;typeIb;JRC-3;
HE617721	MOB-like;typeI;typeIb;JRC-3;
HE617726	MOB-like;typeI;typeIb;JRC-3;
GU735520	MOB-like;typeI;typeIb;JRC-3;
GU735551	MOB-like;typeI;typeIb;JRC-3;
GU735560	MOB-like;typeI;typeIb;JRC-3;
AB222897	MOB-like;typeI;typeIb;JRC-4;
AB222900	MOB-like;typeI;typeIb;JRC-4;
AB222899	MOB-like;typeI;typeIb;JRC-4;
AB222898	MOB-like;typeI;typeIb;JRC-4;
EU193287	MOB-like;typeI;typeIb;JRC-4;
EU193286	MOB-like;typeI;typeIb;JRC-4;
EU193285	MOB-like;typeI;typeIb;JRC-4;
EU193284	MOB-like;typeI;typeIb;JRC-4;
EU193283	MOB-like;typeI;typeIb;JRC-4;
EU193282	MOB-like;typeI;typeIb;JRC-4;
EU193278	MOB-like;typeI;typeIb;JRC-4;
EU358989	MOB-like;typeI;typeIb;JRC-4;
EU358986	MOB-like;typeI;typeIb;JRC-4;
EF101340	MOB-like;typeI;typeIb;JRC-4;
DQ917364	MOB-like;typeI;typeIb;JRC-4;
DQ917358	MOB-like;typeI;typeIb;JRC-4;
DQ917357	MOB-like;typeI;typeIb;JRC-4;
DQ917355	MOB-like;typeI;typeIb;JRC-4;
DQ917354	MOB-like;typeI;typeIb;JRC-4;
DQ917353	MOB-like;typeI;typeIb;JRC-4;
JQ671217	MOB-like;typeI;typeIb;JRC-4;
JQ671281	MOB-like;typeI;typeIb;JRC-4;
JQ671293	MOB-like;typeI;typeIb;JRC-4;
JQ671298	MOB-like;typeI;typeIb;JRC-4;
JQ671322	MOB-like;typeI;typeIb;JRC-4;
JQ671334	MOB-like;typeI;typeIb;JRC-4;
HQ383778	MOB-like;typeI;typeIb;JRC-4;
EF623667	MOB-like;typeI;typeIa;lake-cluster-1;
EF623666	MOB-like;typeI;typeIa;lake-cluster-1;
EF623778	MOB-like;typeI;typeIa;lake-cluster-1;
EF623776	MOB-like;typeI;typeIa;lake-cluster-1;
EF623773	MOB-like;typeI;typeIa;lake-cluster-1;
EF623772	MOB-like;typeI;typeIa;lake-cluster-1;
EF623769	MOB-like;typeI;typeIa;lake-cluster-1;
EF623767	MOB-like;typeI;typeIa;lake-cluster-1;
EF623766	MOB-like;typeI;typeIa;lake-cluster-1;
EF623765	MOB-like;typeI;typeIa;lake-cluster-1;
EF623762	MOB-like;typeI;typeIa;lake-cluster-1;
EF623761	MOB-like;typeI;typeIa;lake-cluster-1;
EF623760	MOB-like;typeI;typeIa;lake-cluster-1;
EF623758	MOB-like;typeI;typeIa;lake-cluster-1;
EF623757	MOB-like;typeI;typeIa;lake-cluster-1;
EF623756	MOB-like;typeI;typeIa;lake-cluster-1;
EF623754	MOB-like;typeI;typeIa;lake-cluster-1;
EF623753	MOB-like;typeI;typeIa;lake-cluster-1;
EF623752	MOB-like;typeI;typeIa;lake-cluster-1;
EF623751	MOB-like;typeI;typeIa;lake-cluster-1;
EF623750	MOB-like;typeI;typeIa;lake-cluster-1;
EF623748	MOB-like;typeI;typeIa;lake-cluster-1;
EF623747	MOB-like;typeI;typeIa;lake-cluster-1;
EF623746	MOB-like;typeI;typeIa;lake-cluster-1;
EF623744	MOB-like;typeI;typeIa;lake-cluster-1;
EF623743	MOB-like;typeI;typeIa;lake-cluster-1;
EF623741	MOB-like;typeI;typeIa;lake-cluster-1;
EF623740	MOB-like;typeI;typeIa;lake-cluster-1;
EF623738	MOB-like;typeI;typeIa;lake-cluster-1;
EF623737	MOB-like;typeI;typeIa;lake-cluster-1;
EF623735	MOB-like;typeI;typeIa;lake-cluster-1;
EF623734	MOB-like;typeI;typeIa;lake-cluster-1;
EF623733	MOB-like;typeI;typeIa;lake-cluster-1;
EF623732	MOB-like;typeI;typeIa;lake-cluster-1;
EF623731	MOB-like;typeI;typeIa;lake-cluster-1;
EF623730	MOB-like;typeI;typeIa;lake-cluster-1;
EF623729	MOB-like;typeI;typeIa;lake-cluster-1;
EF623728	MOB-like;typeI;typeIa;lake-cluster-1;
EF623727	MOB-like;typeI;typeIa;lake-cluster-1;
EF623726	MOB-like;typeI;typeIa;lake-cluster-1;
EF623725	MOB-like;typeI;typeIa;lake-cluster-1;
EF623724	MOB-like;typeI;typeIa;lake-cluster-1;
EF623723	MOB-like;typeI;typeIa;lake-cluster-1;
EF623722	MOB-like;typeI;typeIa;lake-cluster-1;
EF623721	MOB-like;typeI;typeIa;lake-cluster-1;
EF623720	MOB-like;typeI;typeIa;lake-cluster-1;
EF623707	MOB-like;typeI;typeIa;lake-cluster-1;
EF623708	MOB-like;typeI;typeIa;lake-cluster-1;
EF623709	MOB-like;typeI;typeIa;lake-cluster-1;
EF623710	MOB-like;typeI;typeIa;lake-cluster-1;
EF623711	MOB-like;typeI;typeIa;lake-cluster-1;
EF623712	MOB-like;typeI;typeIa;lake-cluster-1;
EF623713	MOB-like;typeI;typeIa;lake-cluster-1;
EF623714	MOB-like;typeI;typeIa;lake-cluster-1;
EF623715	MOB-like;typeI;typeIa;lake-cluster-1;
EF623716	MOB-like;typeI;typeIa;lake-cluster-1;
EF623719	MOB-like;typeI;typeIa;lake-cluster-1;
EF623718	MOB-like;typeI;typeIa;lake-cluster-1;
EF623717	MOB-like;typeI;typeIa;lake-cluster-1;
GQ390158	MOB-like;typeI;typeIa;lake-cluster-1;
GQ390157	MOB-like;typeI;typeIa;lake-cluster-1;
GQ390156	MOB-like;typeI;typeIa;lake-cluster-1;
GQ390155	MOB-like;typeI;typeIa;lake-cluster-1;
GQ390154	MOB-like;typeI;typeIa;lake-cluster-1;
GQ390153	MOB-like;typeI;typeIa;lake-cluster-1;
GQ390150	MOB-like;typeI;typeIa;lake-cluster-1;
GQ390149	MOB-like;typeI;typeIa;lake-cluster-1;
GQ390148	MOB-like;typeI;typeIa;lake-cluster-1;
GQ390147	MOB-like;typeI;typeIa;lake-cluster-1;
GQ390146	MOB-like;typeI;typeIa;lake-cluster-1;
GQ390145	MOB-like;typeI;typeIa;lake-cluster-1;
GQ390144	MOB-like;typeI;typeIa;lake-cluster-1;
AF211879	MOB-like;typeI;typeIb;lake-cluster-2;
DQ367736	MOB-like;typeI;typeIb;lake-cluster-2;
EF623668	MOB-like;typeI;typeIb;lake-cluster-2;
EF623808	MOB-like;typeI;typeIb;lake-cluster-2;
EF623803	MOB-like;typeI;typeIb;lake-cluster-2;
EF623784	MOB-like;typeI;typeIb;lake-cluster-2;
EF623777	MOB-like;typeI;typeIb;lake-cluster-2;
EF623671	MOB-like;typeI;typeIb;lake-cluster-2;
EF623676	MOB-like;typeI;typeIb;lake-cluster-2;
EF623680	MOB-like;typeI;typeIb;lake-cluster-2;
EF623684	MOB-like;typeI;typeIb;lake-cluster-2;
EF623685	MOB-like;typeI;typeIb;lake-cluster-2;
EF623688	MOB-like;typeI;typeIb;lake-cluster-2;
EF623689	MOB-like;typeI;typeIb;lake-cluster-2;
EF623705	MOB-like;typeI;typeIb;lake-cluster-2;
FJ024404	MOB-like;typeI;typeIb;lake-cluster-2;
FJ024401	MOB-like;typeI;typeIb;lake-cluster-2;
FJ024397	MOB-like;typeI;typeIb;lake-cluster-2;
FJ024396	MOB-like;typeI;typeIb;lake-cluster-2;
FJ024395	MOB-like;typeI;typeIb;lake-cluster-2;
FJ024394	MOB-like;typeI;typeIb;lake-cluster-2;
FJ024393	MOB-like;typeI;typeIb;lake-cluster-2;
FJ024390	MOB-like;typeI;typeIb;lake-cluster-2;
FJ024389	MOB-like;typeI;typeIb;lake-cluster-2;
FJ024388	MOB-like;typeI;typeIb;lake-cluster-2;
FJ024385	MOB-like;typeI;typeIb;lake-cluster-2;
FJ024384	MOB-like;typeI;typeIb;lake-cluster-2;
FJ024383	MOB-like;typeI;typeIb;lake-cluster-2;
FJ024382	MOB-like;typeI;typeIb;lake-cluster-2;
FJ024381	MOB-like;typeI;typeIb;lake-cluster-2;
FJ024374	MOB-like;typeI;typeIb;lake-cluster-2;
FJ024373	MOB-like;typeI;typeIb;lake-cluster-2;
FN597162	MOB-like;typeI;typeIb;lake-cluster-2;
FN597157	MOB-like;typeI;typeIb;lake-cluster-2;
FN597116	MOB-like;typeI;typeIb;lake-cluster-2;
FJ952090	MOB-like;typeI;typeIb;lake-cluster-2;
FJ952089	MOB-like;typeI;typeIb;lake-cluster-2;
AF150757	MOB-like;typeI;typeIb;lake-cluster-2;
AF211873	MOB-like;typeI;typeIb;lake-cluster-2;
DQ367737	MOB-like;typeI;typeIb;lake-cluster-2;
EF623690	MOB-like;typeI;typeIb;lake-cluster-2;
EF587734	MOB-like;typeI;typeIb;lake-cluster-2;
DQ917356	MOB-like;typeI;typeIb;lake-cluster-2;
AY488069	MOB-like;typeI;typeIb;lake-cluster-2;
AY488068	MOB-like;typeI;typeIb;lake-cluster-2;
EF623801	MOB-like;typeI;typeIb;lake-cluster-2;
EF623785	MOB-like;typeI;typeIb;lake-cluster-2;
EF623775	MOB-like;typeI;typeIb;lake-cluster-2;
EF623759	MOB-like;typeI;typeIb;lake-cluster-2;
EF623672	MOB-like;typeI;typeIb;lake-cluster-2;
EF623675	MOB-like;typeI;typeIb;lake-cluster-2;
EF623679	MOB-like;typeI;typeIb;lake-cluster-2;
EF623682	MOB-like;typeI;typeIb;lake-cluster-2;
EF623686	MOB-like;typeI;typeIb;lake-cluster-2;
EF623687	MOB-like;typeI;typeIb;lake-cluster-2;
EF623702	MOB-like;typeI;typeIb;lake-cluster-2;
EF623704	MOB-like;typeI;typeIb;lake-cluster-2;
EF623706	MOB-like;typeI;typeIb;lake-cluster-2;
FJ024403	MOB-like;typeI;typeIb;lake-cluster-2;
FJ024402	MOB-like;typeI;typeIb;lake-cluster-2;
FJ024400	MOB-like;typeI;typeIb;lake-cluster-2;
FJ024399	MOB-like;typeI;typeIb;lake-cluster-2;
FJ024398	MOB-like;typeI;typeIb;lake-cluster-2;
FJ024392	MOB-like;typeI;typeIb;lake-cluster-2;
FJ024391	MOB-like;typeI;typeIb;lake-cluster-2;
FJ024386	MOB-like;typeI;typeIb;lake-cluster-2;
FJ024380	MOB-like;typeI;typeIb;lake-cluster-2;
FN597184	MOB-like;typeI;typeIb;lake-cluster-2;
FN597175	MOB-like;typeI;typeIb;lake-cluster-2;
FN597170	MOB-like;typeI;typeIb;lake-cluster-2;
HQ883359	MOB-like;typeI;typeIb;lake-cluster-2;
JF706208	MOB-like;typeI;typeIb;lake-cluster-2;
JF706209	MOB-like;typeI;typeIb;lake-cluster-2;
JF706211	MOB-like;typeI;typeIb;lake-cluster-2;
EU275117	MOB-like;typeI;typeIa;landfill-cluster-2;
EU275116	MOB-like;typeI;typeIa;landfill-cluster-2;
EU275101	MOB-like;typeI;typeIa;landfill-cluster-2;
EU275095	MOB-like;typeI;typeIa;landfill-cluster-2;
AB064377	MOB-like;typeI;typeIa;LP20;
DQ295911	MOB-like;typeI;typeIa;LP20;
DQ295910	MOB-like;typeI;typeIa;LP20;
EU135968	MOB-like;typeI;typeIa;LP20;
EF587731	MOB-like;typeI;typeIa;LP20;
EF587725	MOB-like;typeI;typeIa;LP20;
EF101337	MOB-like;typeI;typeIa;LP20;
EF101335	MOB-like;typeI;typeIa;LP20;
EF101332	MOB-like;typeI;typeIa;LP20;
EF101331	MOB-like;typeI;typeIa;LP20;
AJ515376	MOB-like;typeI;typeIa;LP20;
DQ235470	MOB-like;typeI;typeIa;LP20;
DQ235461	MOB-like;typeI;typeIa;LP20;
DQ235459	MOB-like;typeI;typeIa;LP20;
DQ235458	MOB-like;typeI;typeIa;LP20;
DQ008407	MOB-like;typeI;typeIa;LP20;
DQ008360	MOB-like;typeI;typeIa;LP20;
AJ564443	MOB-like;typeI;typeIa;LP20;
EU124863	MOB-like;typeI;typeIa;LP20;
EU722419	MOB-like;typeI;typeIa;LP20;
FN597211	MOB-like;typeI;typeIa;LP20;
FN597207	MOB-like;typeI;typeIa;LP20;
FN597189	MOB-like;typeI;typeIa;LP20;
FN597141	MOB-like;typeI;typeIa;LP20;
FN597139	MOB-like;typeI;typeIa;LP20;
FN597130	MOB-like;typeI;typeIa;LP20;
FN597127	MOB-like;typeI;typeIa;LP20;
FN597121	MOB-like;typeI;typeIa;LP20;
FN597119	MOB-like;typeI;typeIa;LP20;
GQ906795	MOB-like;typeI;typeIa;LP20;
GQ906784	MOB-like;typeI;typeIa;LP20;
AB500808	MOB-like;typeI;typeIa;LP20;
AB722406	MOB-like;typeI;typeIa;LP20;
JN386975	MOB-like;typeI;typeIa;LP20;
JF270396	MOB-like;typeI;typeIa;LP20;
JF270397	MOB-like;typeI;typeIa;LP20;
JF270403	MOB-like;typeI;typeIa;LP20;
HQ383722	MOB-like;typeI;typeIa;LP20;
HQ383725	MOB-like;typeI;typeIa;LP20;
HQ383732	MOB-like;typeI;typeIa;LP20;
HQ383733	MOB-like;typeI;typeIa;LP20;
HQ383734	MOB-like;typeI;typeIa;LP20;
HQ383735	MOB-like;typeI;typeIa;LP20;
HQ383737	MOB-like;typeI;typeIa;LP20;
HQ383748	MOB-like;typeI;typeIa;LP20;
HQ383755	MOB-like;typeI;typeIa;LP20;
HQ383783	MOB-like;typeI;typeIa;LP20;
FN649546	MOB-like;typeI;typeIa;LP20;
FN649560	MOB-like;typeI;typeIa;LP20;
FN649566	MOB-like;typeI;typeIa;LP20;
FN649567	MOB-like;typeI;typeIa;LP20;
FN597159	MOB-like;typeI;typeIb;LW;
FN597151	MOB-like;typeI;typeIb;LW;
FN597146	MOB-like;typeI;typeIb;LW;
FN597126	MOB-like;typeI;typeIb;LW;
GQ390111	MOB-like;typeI;typeIb;LW;
GQ390106	MOB-like;typeI;typeIb;LW;
AY355388	MOB-like;typeI;typeIb;LWs;
AY355387	MOB-like;typeI;typeIb;LWs;
EU193294	MOB-like;typeI;typeIb;LWs;
EU193280	MOB-like;typeI;typeIb;LWs;
DQ067083	MOB-like;typeI;typeIb;LWs;
DQ067072	MOB-like;typeI;typeIb;LWs;
DQ067069	MOB-like;typeI;typeIb;LWs;
AM910094	MOB-like;typeI;typeIb;LWs;
AM910095	MOB-like;typeI;typeIb;LWs;
AM910116	MOB-like;typeI;typeIb;LWs;
AM910107	MOB-like;typeI;typeIb;LWs;
AM910106	MOB-like;typeI;typeIb;LWs;
AY781168	MOB-like;typeI;typeIb;LWs;
AY781167	MOB-like;typeI;typeIb;LWs;
AY781166	MOB-like;typeI;typeIb;LWs;
AY781163	MOB-like;typeI;typeIb;LWs;
DQ917365	MOB-like;typeI;typeIb;LWs;
DQ917359	MOB-like;typeI;typeIb;LWs;
DQ235465	MOB-like;typeI;typeIb;LWs;
DQ142753	MOB-like;typeI;typeIb;LWs;
AY662387	MOB-like;typeI;typeIb;LWs;
AY662376	MOB-like;typeI;typeIb;LWs;
AY662370	MOB-like;typeI;typeIb;LWs;
AY488072	MOB-like;typeI;typeIb;LWs;
AY488073	MOB-like;typeI;typeIb;LWs;
AY488074	MOB-like;typeI;typeIb;LWs;
AY488075	MOB-like;typeI;typeIb;LWs;
AY488076	MOB-like;typeI;typeIb;LWs;
AY488077	MOB-like;typeI;typeIb;LWs;
AY488078	MOB-like;typeI;typeIb;LWs;
EF623770	MOB-like;typeI;typeIb;LWs;
EF623699	MOB-like;typeI;typeIb;LWs;
EF623703	MOB-like;typeI;typeIb;LWs;
AB570076	MOB-like;typeI;typeIb;LWs;
GQ477176	MOB-like;typeI;typeIb;LWs;
FN597158	MOB-like;typeI;typeIb;LWs;
FN597144	MOB-like;typeI;typeIb;LWs;
FN597143	MOB-like;typeI;typeIb;LWs;
FN597136	MOB-like;typeI;typeIb;LWs;
FN597135	MOB-like;typeI;typeIb;LWs;
FN597134	MOB-like;typeI;typeIb;LWs;
FN597125	MOB-like;typeI;typeIb;LWs;
FN597118	MOB-like;typeI;typeIb;LWs;
FN597112	MOB-like;typeI;typeIb;LWs;
FN597111	MOB-like;typeI;typeIb;LWs;
GU056156	MOB-like;typeI;typeIb;LWs;
GU056150	MOB-like;typeI;typeIb;LWs;
GU056147	MOB-like;typeI;typeIb;LWs;
GU056135	MOB-like;typeI;typeIb;LWs;
GQ390110	MOB-like;typeI;typeIb;LWs;
GQ390109	MOB-like;typeI;typeIb;LWs;
GQ390108	MOB-like;typeI;typeIb;LWs;
GQ390107	MOB-like;typeI;typeIb;LWs;
GQ390105	MOB-like;typeI;typeIb;LWs;
GQ390104	MOB-like;typeI;typeIb;LWs;
AB722392	MOB-like;typeI;typeIb;LWs;
AB722432	MOB-like;typeI;typeIb;LWs;
JQ048990	MOB-like;typeI;typeIb;LWs;
JQ048992	MOB-like;typeI;typeIb;LWs;
JQ048993	MOB-like;typeI;typeIb;LWs;
JQ048996	MOB-like;typeI;typeIb;LWs;
JQ048997	MOB-like;typeI;typeIb;LWs;
HQ383736	MOB-like;typeI;typeIb;LWs;
HQ383739	MOB-like;typeI;typeIb;LWs;
HQ383742	MOB-like;typeI;typeIb;LWs;
HQ383749	MOB-like;typeI;typeIb;LWs;
HQ383750	MOB-like;typeI;typeIb;LWs;
HQ383752	MOB-like;typeI;typeIb;LWs;
FR726182	MOB-like;typeI;typeIb;LWs;
GU735547	MOB-like;typeI;typeIb;LWs;
GU735549	MOB-like;typeI;typeIb;LWs;
GU735550	MOB-like;typeI;typeIb;LWs;
GU735557	MOB-like;typeI;typeIb;LWs;
GU735558	MOB-like;typeI;typeIb;LWs;
GU735567	MOB-like;typeI;typeIb;LWs;
GU735569	MOB-like;typeI;typeIb;LWs;
GU735570	MOB-like;typeI;typeIb;LWs;
AJ299965	MOB-like;pxmA;M84-P105;M84-P105;
EU723753	MOB-like;pxmA;M84-P105;M84-P105;
FJ210443	MOB-like;pxmA;M84-P105;M84-P105;
FJ210451	MOB-like;pxmA;M84-P105;M84-P105;
FJ210459	MOB-like;pxmA;M84-P105;M84-P105;
FJ210464	MOB-like;pxmA;M84-P105;M84-P105;
FJ210420	MOB-like;pxmA;M84-P105;M84-P105;
FJ210414	MOB-like;pxmA;M84-P105;M84-P105;
FJ210404	MOB-like;pxmA;M84-P105;M84-P105;
FJ210366	MOB-like;pxmA;M84-P105;M84-P105;
FJ210363	MOB-like;pxmA;M84-P105;M84-P105;
FJ210360	MOB-like;pxmA;M84-P105;M84-P105;
FJ210354	MOB-like;pxmA;M84-P105;M84-P105;
FJ210353	MOB-like;pxmA;M84-P105;M84-P105;
FJ210351	MOB-like;pxmA;M84-P105;M84-P105;
FJ210350	MOB-like;pxmA;M84-P105;M84-P105;
FJ210349	MOB-like;pxmA;M84-P105;M84-P105;
FJ210345	MOB-like;pxmA;M84-P105;M84-P105;
FJ210344	MOB-like;pxmA;M84-P105;M84-P105;
FJ210339	MOB-like;pxmA;M84-P105;M84-P105;
FJ210330	MOB-like;pxmA;M84-P105;M84-P105;
FJ210329	MOB-like;pxmA;M84-P105;M84-P105;
FJ210327	MOB-like;pxmA;M84-P105;M84-P105;
FJ210319	MOB-like;pxmA;M84-P105;M84-P105;
FJ210315	MOB-like;pxmA;M84-P105;M84-P105;
FJ210312	MOB-like;pxmA;M84-P105;M84-P105;
FJ210306	MOB-like;pxmA;M84-P105;M84-P105;
FJ210302	MOB-like;pxmA;M84-P105;M84-P105;
FJ210297	MOB-like;pxmA;M84-P105;M84-P105;
FN394175	MOB-like;pxmA;M84-P105;M84-P105;
15612313_EU72	MOB-like;pxmA;M84-P105;M84-P105;
12041956_EU72	MOB-like;pxmA;M84-P105;M84-P105;
1592_EU722431	MOB-like;pxmA;M84-P105;M84-P105;
1592_EU722430	MOB-like;pxmA;M84-P105;M84-P105;
AJ299962	MOB-like;pxmA;RA21-like;M84-P22;
DQ008419	MOB-like;pxmA;RA21-like;M84-P22;
DQ008372	MOB-like;pxmA;RA21-like;M84-P22;
DQ008376	MOB-like;pxmA;RA21-like;M84-P22;
DQ008366	MOB-like;pxmA;RA21-like;M84-P22;
FJ529803	MOB-like;pxmA;RA21-like;M84-P22;
FJ529802	MOB-like;pxmA;RA21-like;M84-P22;
FJ529801	MOB-like;pxmA;RA21-like;M84-P22;
FJ529790	MOB-like;pxmA;RA21-like;M84-P22;
AY007285	MOB-like;typeI;typeIa;Mbacter;
AF182494	MOB-like;typeI;typeIa;Mbacter;
AF182491	MOB-like;typeI;typeIa;Mbacter;
AF182490	MOB-like;typeI;typeIa;Mbacter;
AF182486	MOB-like;typeI;typeIa;Mbacter;
AF182485	MOB-like;typeI;typeIa;Mbacter;
AF182483	MOB-like;typeI;typeIa;Mbacter;
AF182482	MOB-like;typeI;typeIa;Mbacter;
AF182481	MOB-like;typeI;typeIa;Mbacter;
AF150771	MOB-like;typeI;typeIa;Mbacter;
AF150769	MOB-like;typeI;typeIa;Mbacter;
AF150768	MOB-like;typeI;typeIa;Mbacter;
AF150763	MOB-like;typeI;typeIa;Mbacter;
AF150758	MOB-like;typeI;typeIa;Mbacter;
AF368367	MOB-like;typeI;typeIa;Mbacter;
AF358052	MOB-like;typeI;typeIa;Mbacter;
AB064376	MOB-like;typeI;typeIa;Mbacter;
AB064375	MOB-like;typeI;typeIa;Mbacter;
AB064371	MOB-like;typeI;typeIa;Mbacter;
AB064370	MOB-like;typeI;typeIa;Mbacter;
AB064369	MOB-like;typeI;typeIa;Mbacter;
AF016982	MOB-like;typeI;typeIa;Mbacter;
AJ430797	MOB-like;typeI;typeIa;Mbacter;
AJ430796	MOB-like;typeI;typeIa;Mbacter;
AY236086	MOB-like;typeI;typeIa;Mbacter;
AY236085	MOB-like;typeI;typeIa;Mbacter;
AY236084	MOB-like;typeI;typeIa;Mbacter;
AY236077	MOB-like;typeI;typeIa;Mbacter;
AY424848	MOB-like;typeI;typeIa;Mbacter;
AF533663	MOB-like;typeI;typeIa;Mbacter;
AY550728	MOB-like;typeI;typeIa;Mbacter;
AY550721	MOB-like;typeI;typeIa;Mbacter;
AY550719	MOB-like;typeI;typeIa;Mbacter;
AY550708	MOB-like;typeI;typeIa;Mbacter;
AY550707	MOB-like;typeI;typeIa;Mbacter;
AY550705	MOB-like;typeI;typeIa;Mbacter;
AY550699	MOB-like;typeI;typeIa;Mbacter;
AY550698	MOB-like;typeI;typeIa;Mbacter;
AY550697	MOB-like;typeI;typeIa;Mbacter;
AY550694	MOB-like;typeI;typeIa;Mbacter;
AY550693	MOB-like;typeI;typeIa;Mbacter;
AY550689	MOB-like;typeI;typeIa;Mbacter;
AY355386	MOB-like;typeI;typeIa;Mbacter;
AJ868252	MOB-like;typeI;typeIa;Mbacter;
AJ868251	MOB-like;typeI;typeIa;Mbacter;
AJ868271	MOB-like;typeI;typeIa;Mbacter;
AJ868410	MOB-like;typeI;typeIa;Mbacter;
DQ067086	MOB-like;typeI;typeIa;Mbacter;
DQ067085	MOB-like;typeI;typeIa;Mbacter;
DQ067084	MOB-like;typeI;typeIa;Mbacter;
DQ067082	MOB-like;typeI;typeIa;Mbacter;
DQ067080	MOB-like;typeI;typeIa;Mbacter;
DQ067079	MOB-like;typeI;typeIa;Mbacter;
DQ067076	MOB-like;typeI;typeIa;Mbacter;
DQ067075	MOB-like;typeI;typeIa;Mbacter;
DQ067074	MOB-like;typeI;typeIa;Mbacter;
DQ067073	MOB-like;typeI;typeIa;Mbacter;
DQ067070	MOB-like;typeI;typeIa;Mbacter;
DQ067068	MOB-like;typeI;typeIa;Mbacter;
DQ067067	MOB-like;typeI;typeIa;Mbacter;
DQ067066	MOB-like;typeI;typeIa;Mbacter;
DQ067065	MOB-like;typeI;typeIa;Mbacter;
EU071135	MOB-like;typeI;typeIa;Mbacter;
EU071134	MOB-like;typeI;typeIa;Mbacter;
EU071131	MOB-like;typeI;typeIa;Mbacter;
EU071129	MOB-like;typeI;typeIa;Mbacter;
EU071121	MOB-like;typeI;typeIa;Mbacter;
EU071115	MOB-like;typeI;typeIa;Mbacter;
EU071093	MOB-like;typeI;typeIa;Mbacter;
EU071092	MOB-like;typeI;typeIa;Mbacter;
EF472941	MOB-like;typeI;typeIa;Mbacter;
EF472940	MOB-like;typeI;typeIa;Mbacter;
EF472939	MOB-like;typeI;typeIa;Mbacter;
EF472938	MOB-like;typeI;typeIa;Mbacter;
EF472937	MOB-like;typeI;typeIa;Mbacter;
EF472936	MOB-like;typeI;typeIa;Mbacter;
AM849742	MOB-like;typeI;typeIa;Mbacter;
AM849736	MOB-like;typeI;typeIa;Mbacter;
AM849733	MOB-like;typeI;typeIa;Mbacter;
AM849692	MOB-like;typeI;typeIa;Mbacter;
AM849674	MOB-like;typeI;typeIa;Mbacter;
AM849631	MOB-like;typeI;typeIa;Mbacter;
AM849639	MOB-like;typeI;typeIa;Mbacter;
AM849649	MOB-like;typeI;typeIa;Mbacter;
AM849653	MOB-like;typeI;typeIa;Mbacter;
AM849784	MOB-like;typeI;typeIa;Mbacter;
EF623691	MOB-like;typeI;typeIa;Mbacter;
EF623669	MOB-like;typeI;typeIa;Mbacter;
EF625921	MOB-like;typeI;typeIa;Mbacter;
EF625920	MOB-like;typeI;typeIa;Mbacter;
EF625918	MOB-like;typeI;typeIa;Mbacter;
EF625917	MOB-like;typeI;typeIa;Mbacter;
EF625915	MOB-like;typeI;typeIa;Mbacter;
EF625914	MOB-like;typeI;typeIa;Mbacter;
EF625912	MOB-like;typeI;typeIa;Mbacter;
EF625911	MOB-like;typeI;typeIa;Mbacter;
EF625908	MOB-like;typeI;typeIa;Mbacter;
EF625907	MOB-like;typeI;typeIa;Mbacter;
EF625905	MOB-like;typeI;typeIa;Mbacter;
EF625904	MOB-like;typeI;typeIa;Mbacter;
EU358959	MOB-like;typeI;typeIa;Mbacter;
EU358960	MOB-like;typeI;typeIa;Mbacter;
EU358961	MOB-like;typeI;typeIa;Mbacter;
EU358962	MOB-like;typeI;typeIa;Mbacter;
EU358969	MOB-like;typeI;typeIa;Mbacter;
EU358970	MOB-like;typeI;typeIa;Mbacter;
EU358971	MOB-like;typeI;typeIa;Mbacter;
EU358972	MOB-like;typeI;typeIa;Mbacter;
EU358973	MOB-like;typeI;typeIa;Mbacter;
EU358974	MOB-like;typeI;typeIa;Mbacter;
EU358993	MOB-like;typeI;typeIa;Mbacter;
EU358988	MOB-like;typeI;typeIa;Mbacter;
EU358999	MOB-like;typeI;typeIa;Mbacter;
EU358996	MOB-like;typeI;typeIa;Mbacter;
EF587733	MOB-like;typeI;typeIa;Mbacter;
EF587732	MOB-like;typeI;typeIa;Mbacter;
EF587730	MOB-like;typeI;typeIa;Mbacter;
EF587729	MOB-like;typeI;typeIa;Mbacter;
EF587728	MOB-like;typeI;typeIa;Mbacter;
EF587727	MOB-like;typeI;typeIa;Mbacter;
EF587726	MOB-like;typeI;typeIa;Mbacter;
EF587724	MOB-like;typeI;typeIa;Mbacter;
EF587723	MOB-like;typeI;typeIa;Mbacter;
EF587722	MOB-like;typeI;typeIa;Mbacter;
EF587721	MOB-like;typeI;typeIa;Mbacter;
EF101336	MOB-like;typeI;typeIa;Mbacter;
EF015806	MOB-like;typeI;typeIa;Mbacter;
EF015794	MOB-like;typeI;typeIa;Mbacter;
EF015799	MOB-like;typeI;typeIa;Mbacter;
EF015802	MOB-like;typeI;typeIa;Mbacter;
EF015790	MOB-like;typeI;typeIa;Mbacter;
EF015788	MOB-like;typeI;typeIa;Mbacter;
EF015786	MOB-like;typeI;typeIa;Mbacter;
DQ119047	MOB-like;typeI;typeIa;Mbacter;
DQ119045	MOB-like;typeI;typeIa;Mbacter;
DQ235469	MOB-like;typeI;typeIa;Mbacter;
DQ235468	MOB-like;typeI;typeIa;Mbacter;
DQ235466	MOB-like;typeI;typeIa;Mbacter;
DQ235463	MOB-like;typeI;typeIa;Mbacter;
DQ235462	MOB-like;typeI;typeIa;Mbacter;
DQ235460	MOB-like;typeI;typeIa;Mbacter;
DQ235457	MOB-like;typeI;typeIa;Mbacter;
DQ059820	MOB-like;typeI;typeIa;Mbacter;
DQ059819	MOB-like;typeI;typeIa;Mbacter;
AY571999	MOB-like;typeI;typeIa;Mbacter;
AY572001	MOB-like;typeI;typeIa;Mbacter;
AY572002	MOB-like;typeI;typeIa;Mbacter;
AY572003	MOB-like;typeI;typeIa;Mbacter;
AY572004	MOB-like;typeI;typeIa;Mbacter;
AY571996	MOB-like;typeI;typeIa;Mbacter;
AY571995	MOB-like;typeI;typeIa;Mbacter;
AY571993	MOB-like;typeI;typeIa;Mbacter;
AY571991	MOB-like;typeI;typeIa;Mbacter;
AY571990	MOB-like;typeI;typeIa;Mbacter;
AY571989	MOB-like;typeI;typeIa;Mbacter;
AY571988	MOB-like;typeI;typeIa;Mbacter;
AY571987	MOB-like;typeI;typeIa;Mbacter;
AY571986	MOB-like;typeI;typeIa;Mbacter;
AY571985	MOB-like;typeI;typeIa;Mbacter;
EF644625	MOB-like;typeI;typeIa;Mbacter;
EF644623	MOB-like;typeI;typeIa;Mbacter;
EF644622	MOB-like;typeI;typeIa;Mbacter;
EF644621	MOB-like;typeI;typeIa;Mbacter;
EF644620	MOB-like;typeI;typeIa;Mbacter;
EF644618	MOB-like;typeI;typeIa;Mbacter;
EF644617	MOB-like;typeI;typeIa;Mbacter;
EF644614	MOB-like;typeI;typeIa;Mbacter;
AJ564442	MOB-like;typeI;typeIa;Mbacter;
AY488061	MOB-like;typeI;typeIa;Mbacter;
AY488060	MOB-like;typeI;typeIa;Mbacter;
AM410179	MOB-like;typeI;typeIa;Mbacter;
EU124864	MOB-like;typeI;typeIa;Mbacter;
EU124862	MOB-like;typeI;typeIa;Mbacter;
EF623788	MOB-like;typeI;typeIa;Mbacter;
EF623786	MOB-like;typeI;typeIa;Mbacter;
EF623783	MOB-like;typeI;typeIa;Mbacter;
EF623779	MOB-like;typeI;typeIa;Mbacter;
EF623763	MOB-like;typeI;typeIa;Mbacter;
EF623755	MOB-like;typeI;typeIa;Mbacter;
EF623749	MOB-like;typeI;typeIa;Mbacter;
EF623745	MOB-like;typeI;typeIa;Mbacter;
EF623742	MOB-like;typeI;typeIa;Mbacter;
EF623736	MOB-like;typeI;typeIa;Mbacter;
EF623673	MOB-like;typeI;typeIa;Mbacter;
EF623674	MOB-like;typeI;typeIa;Mbacter;
EF623677	MOB-like;typeI;typeIa;Mbacter;
EF623678	MOB-like;typeI;typeIa;Mbacter;
EF623681	MOB-like;typeI;typeIa;Mbacter;
EF623692	MOB-like;typeI;typeIa;Mbacter;
EF623693	MOB-like;typeI;typeIa;Mbacter;
EF623694	MOB-like;typeI;typeIa;Mbacter;
EF623695	MOB-like;typeI;typeIa;Mbacter;
EF623696	MOB-like;typeI;typeIa;Mbacter;
EF623697	MOB-like;typeI;typeIa;Mbacter;
EF623698	MOB-like;typeI;typeIa;Mbacter;
EF623700	MOB-like;typeI;typeIa;Mbacter;
EF623701	MOB-like;typeI;typeIa;Mbacter;
FJ024387	MOB-like;typeI;typeIa;Mbacter;
EU722418	MOB-like;typeI;typeIa;Mbacter;
EU722417	MOB-like;typeI;typeIa;Mbacter;
EU647286	MOB-like;typeI;typeIa;Mbacter;
EU275127	MOB-like;typeI;typeIa;Mbacter;
EU275126	MOB-like;typeI;typeIa;Mbacter;
EU275123	MOB-like;typeI;typeIa;Mbacter;
EU275122	MOB-like;typeI;typeIa;Mbacter;
EU275112	MOB-like;typeI;typeIa;Mbacter;
EU275111	MOB-like;typeI;typeIa;Mbacter;
AM412505	MOB-like;typeI;typeIa;Mbacter;
GQ857574	MOB-like;typeI;typeIa;Mbacter;
GQ857570	MOB-like;typeI;typeIa;Mbacter;
GQ857556	MOB-like;typeI;typeIa;Mbacter;
GQ857558	MOB-like;typeI;typeIa;Mbacter;
FN650301	MOB-like;typeI;typeIa;Mbacter;
AB512515	MOB-like;typeI;typeIa;Mbacter;
AB512514	MOB-like;typeI;typeIa;Mbacter;
FN597215	MOB-like;typeI;typeIa;Mbacter;
FN597131	MOB-like;typeI;typeIa;Mbacter;
FN597117	MOB-like;typeI;typeIa;Mbacter;
GU134451	MOB-like;typeI;typeIa;Mbacter;
GU134450	MOB-like;typeI;typeIa;Mbacter;
GU134448	MOB-like;typeI;typeIa;Mbacter;
GU134442	MOB-like;typeI;typeIa;Mbacter;
GU134436	MOB-like;typeI;typeIa;Mbacter;
GU134435	MOB-like;typeI;typeIa;Mbacter;
GU134434	MOB-like;typeI;typeIa;Mbacter;
GU134427	MOB-like;typeI;typeIa;Mbacter;
GU134423	MOB-like;typeI;typeIa;Mbacter;
GU134422	MOB-like;typeI;typeIa;Mbacter;
GU134420	MOB-like;typeI;typeIa;Mbacter;
GU134418	MOB-like;typeI;typeIa;Mbacter;
GU134416	MOB-like;typeI;typeIa;Mbacter;
GU134412	MOB-like;typeI;typeIa;Mbacter;
GU134409	MOB-like;typeI;typeIa;Mbacter;
GU134405	MOB-like;typeI;typeIa;Mbacter;
GU134404	MOB-like;typeI;typeIa;Mbacter;
FJ845783	MOB-like;typeI;typeIa;Mbacter;
FN395343	MOB-like;typeI;typeIa;Mbacter;
GU584231	MOB-like;typeI;typeIa;Mbacter;
GU584244	MOB-like;typeI;typeIa;Mbacter;
GQ906796	MOB-like;typeI;typeIa;Mbacter;
GQ906794	MOB-like;typeI;typeIa;Mbacter;
GQ906791	MOB-like;typeI;typeIa;Mbacter;
GQ906790	MOB-like;typeI;typeIa;Mbacter;
GQ906789	MOB-like;typeI;typeIa;Mbacter;
GQ906788	MOB-like;typeI;typeIa;Mbacter;
GQ906787	MOB-like;typeI;typeIa;Mbacter;
GQ906786	MOB-like;typeI;typeIa;Mbacter;
GQ906785	MOB-like;typeI;typeIa;Mbacter;
GQ906783	MOB-like;typeI;typeIa;Mbacter;
GQ906782	MOB-like;typeI;typeIa;Mbacter;
GQ906781	MOB-like;typeI;typeIa;Mbacter;
GQ906779	MOB-like;typeI;typeIa;Mbacter;
GQ906778	MOB-like;typeI;typeIa;Mbacter;
GQ906776	MOB-like;typeI;typeIa;Mbacter;
GQ390152	MOB-like;typeI;typeIa;Mbacter;
GQ390151	MOB-like;typeI;typeIa;Mbacter;
GQ390143	MOB-like;typeI;typeIa;Mbacter;
GQ390142	MOB-like;typeI;typeIa;Mbacter;
GQ390141	MOB-like;typeI;typeIa;Mbacter;
GQ390140	MOB-like;typeI;typeIa;Mbacter;
GQ390139	MOB-like;typeI;typeIa;Mbacter;
GQ390138	MOB-like;typeI;typeIa;Mbacter;
GQ390137	MOB-like;typeI;typeIa;Mbacter;
GQ390136	MOB-like;typeI;typeIa;Mbacter;
GQ390135	MOB-like;typeI;typeIa;Mbacter;
GQ390134	MOB-like;typeI;typeIa;Mbacter;
GQ390133	MOB-like;typeI;typeIa;Mbacter;
GQ390132	MOB-like;typeI;typeIa;Mbacter;
GQ390131	MOB-like;typeI;typeIa;Mbacter;
GQ390130	MOB-like;typeI;typeIa;Mbacter;
GQ390129	MOB-like;typeI;typeIa;Mbacter;
GQ390128	MOB-like;typeI;typeIa;Mbacter;
GQ390127	MOB-like;typeI;typeIa;Mbacter;
GQ390126	MOB-like;typeI;typeIa;Mbacter;
GQ390125	MOB-like;typeI;typeIa;Mbacter;
GQ390124	MOB-like;typeI;typeIa;Mbacter;
GQ390123	MOB-like;typeI;typeIa;Mbacter;
GQ390122	MOB-like;typeI;typeIa;Mbacter;
GQ390121	MOB-like;typeI;typeIa;Mbacter;
GQ390120	MOB-like;typeI;typeIa;Mbacter;
GQ390119	MOB-like;typeI;typeIa;Mbacter;
GQ390118	MOB-like;typeI;typeIa;Mbacter;
GQ390117	MOB-like;typeI;typeIa;Mbacter;
GQ390116	MOB-like;typeI;typeIa;Mbacter;
GQ390115	MOB-like;typeI;typeIa;Mbacter;
AB505022	MOB-like;typeI;typeIa;Mbacter;
AB505021	MOB-like;typeI;typeIa;Mbacter;
AB505020	MOB-like;typeI;typeIa;Mbacter;
AB505019	MOB-like;typeI;typeIa;Mbacter;
AB505018	MOB-like;typeI;typeIa;Mbacter;
AB505017	MOB-like;typeI;typeIa;Mbacter;
AB505016	MOB-like;typeI;typeIa;Mbacter;
AB505015	MOB-like;typeI;typeIa;Mbacter;
AB505014	MOB-like;typeI;typeIa;Mbacter;
AB505013	MOB-like;typeI;typeIa;Mbacter;
AB505012	MOB-like;typeI;typeIa;Mbacter;
AB505011	MOB-like;typeI;typeIa;Mbacter;
AB505010	MOB-like;typeI;typeIa;Mbacter;
GU584255	MOB-like;typeI;typeIa;Mbacter;
GU584256	MOB-like;typeI;typeIa;Mbacter;
GU584257	MOB-like;typeI;typeIa;Mbacter;
GU584258	MOB-like;typeI;typeIa;Mbacter;
AB505836	MOB-like;typeI;typeIa;Mbacter;
AB505830	MOB-like;typeI;typeIa;Mbacter;
AB501285	MOB-like;typeI;typeIa;Mbacter;
JX113013	MOB-like;typeI;typeIa;Mbacter;
JX113028	MOB-like;typeI;typeIa;Mbacter;
JX113034	MOB-like;typeI;typeIa;Mbacter;
JX113059	MOB-like;typeI;typeIa;Mbacter;
JX113072	MOB-like;typeI;typeIa;Mbacter;
JX113075	MOB-like;typeI;typeIa;Mbacter;
JX113123	MOB-like;typeI;typeIa;Mbacter;
JX113213	MOB-like;typeI;typeIa;Mbacter;
JX113222	MOB-like;typeI;typeIa;Mbacter;
JQ807870	MOB-like;typeI;typeIa;Mbacter;
JQ807871	MOB-like;typeI;typeIa;Mbacter;
JQ807874	MOB-like;typeI;typeIa;Mbacter;
HE805099	MOB-like;typeI;typeIa;Mbacter;
HE805106	MOB-like;typeI;typeIa;Mbacter;
HE805109	MOB-like;typeI;typeIa;Mbacter;
AB722395	MOB-like;typeI;typeIa;Mbacter;
AB722405	MOB-like;typeI;typeIa;Mbacter;
AB722416	MOB-like;typeI;typeIa;Mbacter;
AB722418	MOB-like;typeI;typeIa;Mbacter;
AB722429	MOB-like;typeI;typeIa;Mbacter;
JQ681234	MOB-like;typeI;typeIa;Mbacter;
JQ513942	MOB-like;typeI;typeIa;Mbacter;
JF798628	MOB-like;typeI;typeIa;Mbacter;
JQ038151	MOB-like;typeI;typeIa;Mbacter;
JQ038152	MOB-like;typeI;typeIa;Mbacter;
JQ038153	MOB-like;typeI;typeIa;Mbacter;
JQ038154	MOB-like;typeI;typeIa;Mbacter;
JQ038155	MOB-like;typeI;typeIa;Mbacter;
JQ038156	MOB-like;typeI;typeIa;Mbacter;
JQ038158	MOB-like;typeI;typeIa;Mbacter;
JQ038159	MOB-like;typeI;typeIa;Mbacter;
JQ038160	MOB-like;typeI;typeIa;Mbacter;
JQ038161	MOB-like;typeI;typeIa;Mbacter;
JQ040552	MOB-like;typeI;typeIa;Mbacter;
JQ040553	MOB-like;typeI;typeIa;Mbacter;
JQ040555	MOB-like;typeI;typeIa;Mbacter;
JQ040556	MOB-like;typeI;typeIa;Mbacter;
JQ040558	MOB-like;typeI;typeIa;Mbacter;
JQ040559	MOB-like;typeI;typeIa;Mbacter;
JQ040561	MOB-like;typeI;typeIa;Mbacter;
JQ040562	MOB-like;typeI;typeIa;Mbacter;
JQ040564	MOB-like;typeI;typeIa;Mbacter;
JQ040566	MOB-like;typeI;typeIa;Mbacter;
JQ040567	MOB-like;typeI;typeIa;Mbacter;
JQ040568	MOB-like;typeI;typeIa;Mbacter;
JQ671234	MOB-like;typeI;typeIa;Mbacter;
JQ671235	MOB-like;typeI;typeIa;Mbacter;
JQ671236	MOB-like;typeI;typeIa;Mbacter;
JQ671296	MOB-like;typeI;typeIa;Mbacter;
HE613040	MOB-like;typeI;typeIa;Mbacter;
HE613041	MOB-like;typeI;typeIa;Mbacter;
HE617696	MOB-like;typeI;typeIa;Mbacter;
HE617723	MOB-like;typeI;typeIa;Mbacter;
HE617731	MOB-like;typeI;typeIa;Mbacter;
HE617732	MOB-like;typeI;typeIa;Mbacter;
HE617738	MOB-like;typeI;typeIa;Mbacter;
HE617743	MOB-like;typeI;typeIa;Mbacter;
HE617795	MOB-like;typeI;typeIa;Mbacter;
HE617798	MOB-like;typeI;typeIa;Mbacter;
HE617816	MOB-like;typeI;typeIa;Mbacter;
HE617836	MOB-like;typeI;typeIa;Mbacter;
HE617838	MOB-like;typeI;typeIa;Mbacter;
HE617848	MOB-like;typeI;typeIa;Mbacter;
HE617856	MOB-like;typeI;typeIa;Mbacter;
HE617861	MOB-like;typeI;typeIa;Mbacter;
HE617869	MOB-like;typeI;typeIa;Mbacter;
HE617872	MOB-like;typeI;typeIa;Mbacter;
HE617902	MOB-like;typeI;typeIa;Mbacter;
HE617918	MOB-like;typeI;typeIa;Mbacter;
HE617967	MOB-like;typeI;typeIa;Mbacter;
JN255554	MOB-like;typeI;typeIa;Mbacter;
JN255558	MOB-like;typeI;typeIa;Mbacter;
JN255559	MOB-like;typeI;typeIa;Mbacter;
JN255560	MOB-like;typeI;typeIa;Mbacter;
JN255561	MOB-like;typeI;typeIa;Mbacter;
JN255567	MOB-like;typeI;typeIa;Mbacter;
JN255569	MOB-like;typeI;typeIa;Mbacter;
JN540795	MOB-like;typeI;typeIa;Mbacter;
JF780903	MOB-like;typeI;typeIa;Mbacter;
JF780906	MOB-like;typeI;typeIa;Mbacter;
JF780907	MOB-like;typeI;typeIa;Mbacter;
JF780910	MOB-like;typeI;typeIa;Mbacter;
GU233507	MOB-like;typeI;typeIa;Mbacter;
GU233508	MOB-like;typeI;typeIa;Mbacter;
JF965499	MOB-like;typeI;typeIa;Mbacter;
JF965500	MOB-like;typeI;typeIa;Mbacter;
JN106047	MOB-like;typeI;typeIa;Mbacter;
HQ883322	MOB-like;typeI;typeIa;Mbacter;
HQ883323	MOB-like;typeI;typeIa;Mbacter;
HQ883324	MOB-like;typeI;typeIa;Mbacter;
HQ883325	MOB-like;typeI;typeIa;Mbacter;
HQ883326	MOB-like;typeI;typeIa;Mbacter;
HQ883327	MOB-like;typeI;typeIa;Mbacter;
HQ883328	MOB-like;typeI;typeIa;Mbacter;
HQ883329	MOB-like;typeI;typeIa;Mbacter;
HQ883330	MOB-like;typeI;typeIa;Mbacter;
HQ883331	MOB-like;typeI;typeIa;Mbacter;
HQ883332	MOB-like;typeI;typeIa;Mbacter;
HQ883333	MOB-like;typeI;typeIa;Mbacter;
HQ883334	MOB-like;typeI;typeIa;Mbacter;
HQ883335	MOB-like;typeI;typeIa;Mbacter;
HQ883336	MOB-like;typeI;typeIa;Mbacter;
HQ883337	MOB-like;typeI;typeIa;Mbacter;
HQ883338	MOB-like;typeI;typeIa;Mbacter;
HQ883339	MOB-like;typeI;typeIa;Mbacter;
HQ883340	MOB-like;typeI;typeIa;Mbacter;
HQ883341	MOB-like;typeI;typeIa;Mbacter;
HQ883342	MOB-like;typeI;typeIa;Mbacter;
HQ883343	MOB-like;typeI;typeIa;Mbacter;
HQ883344	MOB-like;typeI;typeIa;Mbacter;
HQ883346	MOB-like;typeI;typeIa;Mbacter;
HQ883347	MOB-like;typeI;typeIa;Mbacter;
HQ883348	MOB-like;typeI;typeIa;Mbacter;
HQ883349	MOB-like;typeI;typeIa;Mbacter;
HQ883353	MOB-like;typeI;typeIa;Mbacter;
HQ883354	MOB-like;typeI;typeIa;Mbacter;
HQ883356	MOB-like;typeI;typeIa;Mbacter;
HQ883365	MOB-like;typeI;typeIa;Mbacter;
HQ883368	MOB-like;typeI;typeIa;Mbacter;
JF270388	MOB-like;typeI;typeIa;Mbacter;
JF270389	MOB-like;typeI;typeIa;Mbacter;
JF270390	MOB-like;typeI;typeIa;Mbacter;
JF270391	MOB-like;typeI;typeIa;Mbacter;
JF270392	MOB-like;typeI;typeIa;Mbacter;
JF270393	MOB-like;typeI;typeIa;Mbacter;
JF270394	MOB-like;typeI;typeIa;Mbacter;
JF270399	MOB-like;typeI;typeIa;Mbacter;
JF270400	MOB-like;typeI;typeIa;Mbacter;
JF270401	MOB-like;typeI;typeIa;Mbacter;
JF270404	MOB-like;typeI;typeIa;Mbacter;
JF270405	MOB-like;typeI;typeIa;Mbacter;
JF270406	MOB-like;typeI;typeIa;Mbacter;
JF270407	MOB-like;typeI;typeIa;Mbacter;
HM564018	MOB-like;typeI;typeIa;Mbacter;
HQ909062	MOB-like;typeI;typeIa;Mbacter;
HQ909064	MOB-like;typeI;typeIa;Mbacter;
HQ909071	MOB-like;typeI;typeIa;Mbacter;
HQ383715	MOB-like;typeI;typeIa;Mbacter;
HQ383716	MOB-like;typeI;typeIa;Mbacter;
HQ383723	MOB-like;typeI;typeIa;Mbacter;
HQ383726	MOB-like;typeI;typeIa;Mbacter;
HQ383728	MOB-like;typeI;typeIa;Mbacter;
HQ383731	MOB-like;typeI;typeIa;Mbacter;
HQ383746	MOB-like;typeI;typeIa;Mbacter;
HQ383753	MOB-like;typeI;typeIa;Mbacter;
HQ383758	MOB-like;typeI;typeIa;Mbacter;
HQ383759	MOB-like;typeI;typeIa;Mbacter;
HQ383760	MOB-like;typeI;typeIa;Mbacter;
HQ383761	MOB-like;typeI;typeIa;Mbacter;
HQ383762	MOB-like;typeI;typeIa;Mbacter;
HQ383767	MOB-like;typeI;typeIa;Mbacter;
HQ383768	MOB-like;typeI;typeIa;Mbacter;
HQ383769	MOB-like;typeI;typeIa;Mbacter;
HQ383770	MOB-like;typeI;typeIa;Mbacter;
HQ383773	MOB-like;typeI;typeIa;Mbacter;
HQ383775	MOB-like;typeI;typeIa;Mbacter;
HQ383777	MOB-like;typeI;typeIa;Mbacter;
HQ383781	MOB-like;typeI;typeIa;Mbacter;
HQ383782	MOB-like;typeI;typeIa;Mbacter;
HQ383784	MOB-like;typeI;typeIa;Mbacter;
HQ383786	MOB-like;typeI;typeIa;Mbacter;
HQ383790	MOB-like;typeI;typeIa;Mbacter;
HQ383795	MOB-like;typeI;typeIa;Mbacter;
HQ383799	MOB-like;typeI;typeIa;Mbacter;
HQ383801	MOB-like;typeI;typeIa;Mbacter;
HQ383811	MOB-like;typeI;typeIa;Mbacter;
FN649621	MOB-like;typeI;typeIa;Mbacter;
AB563275	MOB-like;typeI;typeIa;Mbacter;
AB563276	MOB-like;typeI;typeIa;Mbacter;
AB563277	MOB-like;typeI;typeIa;Mbacter;
AB563281	MOB-like;typeI;typeIa;Mbacter;
AB563282	MOB-like;typeI;typeIa;Mbacter;
AB563283	MOB-like;typeI;typeIa;Mbacter;
AB563284	MOB-like;typeI;typeIa;Mbacter;
AB563285	MOB-like;typeI;typeIa;Mbacter;
AB563292	MOB-like;typeI;typeIa;Mbacter;
AB563296	MOB-like;typeI;typeIa;Mbacter;
AB563324	MOB-like;typeI;typeIa;Mbacter;
AB563326	MOB-like;typeI;typeIa;Mbacter;
AB563328	MOB-like;typeI;typeIa;Mbacter;
AB563329	MOB-like;typeI;typeIa;Mbacter;
AB563330	MOB-like;typeI;typeIa;Mbacter;
AB563333	MOB-like;typeI;typeIa;Mbacter;
AB563334	MOB-like;typeI;typeIa;Mbacter;
AB563335	MOB-like;typeI;typeIa;Mbacter;
AB563336	MOB-like;typeI;typeIa;Mbacter;
AB563339	MOB-like;typeI;typeIa;Mbacter;
AB563340	MOB-like;typeI;typeIa;Mbacter;
AB563342	MOB-like;typeI;typeIa;Mbacter;
AB563343	MOB-like;typeI;typeIa;Mbacter;
AB563344	MOB-like;typeI;typeIa;Mbacter;
AB563345	MOB-like;typeI;typeIa;Mbacter;
AB563347	MOB-like;typeI;typeIa;Mbacter;
AB563349	MOB-like;typeI;typeIa;Mbacter;
AB563375	MOB-like;typeI;typeIa;Mbacter;
AB563376	MOB-like;typeI;typeIa;Mbacter;
AB563377	MOB-like;typeI;typeIa;Mbacter;
AB563378	MOB-like;typeI;typeIa;Mbacter;
AB563383	MOB-like;typeI;typeIa;Mbacter;
AB563384	MOB-like;typeI;typeIa;Mbacter;
AB563385	MOB-like;typeI;typeIa;Mbacter;
AB563386	MOB-like;typeI;typeIa;Mbacter;
AB563387	MOB-like;typeI;typeIa;Mbacter;
AB563388	MOB-like;typeI;typeIa;Mbacter;
AB563391	MOB-like;typeI;typeIa;Mbacter;
AB563396	MOB-like;typeI;typeIa;Mbacter;
AB563398	MOB-like;typeI;typeIa;Mbacter;
AB563410	MOB-like;typeI;typeIa;Mbacter;
AB563415	MOB-like;typeI;typeIa;Mbacter;
AB563416	MOB-like;typeI;typeIa;Mbacter;
AB563418	MOB-like;typeI;typeIa;Mbacter;
AB563419	MOB-like;typeI;typeIa;Mbacter;
AB563420	MOB-like;typeI;typeIa;Mbacter;
AB563421	MOB-like;typeI;typeIa;Mbacter;
AB563424	MOB-like;typeI;typeIa;Mbacter;
AB563425	MOB-like;typeI;typeIa;Mbacter;
AB563427	MOB-like;typeI;typeIa;Mbacter;
AB563428	MOB-like;typeI;typeIa;Mbacter;
AB563429	MOB-like;typeI;typeIa;Mbacter;
AB563430	MOB-like;typeI;typeIa;Mbacter;
AB563433	MOB-like;typeI;typeIa;Mbacter;
AB563434	MOB-like;typeI;typeIa;Mbacter;
AB563436	MOB-like;typeI;typeIa;Mbacter;
AB563440	MOB-like;typeI;typeIa;Mbacter;
AB563443	MOB-like;typeI;typeIa;Mbacter;
AB563445	MOB-like;typeI;typeIa;Mbacter;
AB563446	MOB-like;typeI;typeIa;Mbacter;
AB563447	MOB-like;typeI;typeIa;Mbacter;
AB563448	MOB-like;typeI;typeIa;Mbacter;
AB563465	MOB-like;typeI;typeIa;Mbacter;
AB563468	MOB-like;typeI;typeIa;Mbacter;
AB563476	MOB-like;typeI;typeIa;Mbacter;
GU735492	MOB-like;typeI;typeIa;Mbacter;
GU735497	MOB-like;typeI;typeIa;Mbacter;
GU735501	MOB-like;typeI;typeIa;Mbacter;
GU735505	MOB-like;typeI;typeIa;Mbacter;
GU735522	MOB-like;typeI;typeIa;Mbacter;
GU735526	MOB-like;typeI;typeIa;Mbacter;
GU735530	MOB-like;typeI;typeIa;Mbacter;
GU735546	MOB-like;typeI;typeIa;Mbacter;
GU735553	MOB-like;typeI;typeIa;Mbacter;
FR749668	MOB-like;typeI;typeIa;Mbacter;
JN790620	MOB-like;typeI;typeIa;Mbacter;
JN790621	MOB-like;typeI;typeIa;Mbacter;
JN790622	MOB-like;typeI;typeIa;Mbacter;
JN790623	MOB-like;typeI;typeIa;Mbacter;
HE602962	MOB-like;typeI;typeIa;Mbacter;
AY236078	MOB-like;typeI;typeIa;Mbacter_or_Mmonas;
AY424846	MOB-like;typeI;typeIa;Mbacter_or_Mmonas;
AF508900	MOB-like;typeI;typeIb;Mcaldum;
U89301	MOB-like;typeI;typeIb;Mcaldum;
AJ430812	MOB-like;typeI;typeIb;Mcaldum;
AJ430809	MOB-like;typeI;typeIb;Mcaldum;
AY195672	MOB-like;typeI;typeIb;Mcaldum;
AY195671	MOB-like;typeI;typeIb;Mcaldum;
AY195670	MOB-like;typeI;typeIb;Mcaldum;
AY195667	MOB-like;typeI;typeIb;Mcaldum;
AY195666	MOB-like;typeI;typeIb;Mcaldum;
AY195664	MOB-like;typeI;typeIb;Mcaldum;
AY195662	MOB-like;typeI;typeIb;Mcaldum;
AY195659	MOB-like;typeI;typeIb;Mcaldum;
AY195657	MOB-like;typeI;typeIb;Mcaldum;
AY195656	MOB-like;typeI;typeIb;Mcaldum;
AY195655	MOB-like;typeI;typeIb;Mcaldum;
AY195653	MOB-like;typeI;typeIb;Mcaldum;
AJ544091	MOB-like;typeI;typeIb;Mcaldum;
AJ579666	MOB-like;typeI;typeIb;Mcaldum;
AJ579665	MOB-like;typeI;typeIb;Mcaldum;
AJ579664	MOB-like;typeI;typeIb;Mcaldum;
AJ868403	MOB-like;typeI;typeIb;Mcaldum;
AM849757	MOB-like;typeI;typeIb;Mcaldum;
AM849792	MOB-like;typeI;typeIb;Mcaldum;
AM849783	MOB-like;typeI;typeIb;Mcaldum;
AM849771	MOB-like;typeI;typeIb;Mcaldum;
EU647296	MOB-like;typeI;typeIb;Mcaldum;
EU647291	MOB-like;typeI;typeIb;Mcaldum;
EU647279	MOB-like;typeI;typeIb;Mcaldum;
EU647271	MOB-like;typeI;typeIb;Mcaldum;
EU647267	MOB-like;typeI;typeIb;Mcaldum;
EU647266	MOB-like;typeI;typeIb;Mcaldum;
EU275132	MOB-like;typeI;typeIb;Mcaldum;
EU275131	MOB-like;typeI;typeIb;Mcaldum;
EU275130	MOB-like;typeI;typeIb;Mcaldum;
EU275129	MOB-like;typeI;typeIb;Mcaldum;
EU275142	MOB-like;typeI;typeIb;Mcaldum;
EU275141	MOB-like;typeI;typeIb;Mcaldum;
GQ857585	MOB-like;typeI;typeIb;Mcaldum;
GQ857571	MOB-like;typeI;typeIb;Mcaldum;
JQ838680	MOB-like;typeI;typeIb;Mcaldum;
JQ838683	MOB-like;typeI;typeIb;Mcaldum;
JQ838686	MOB-like;typeI;typeIb;Mcaldum;
JQ838701	MOB-like;typeI;typeIb;Mcaldum;
JQ671218	MOB-like;typeI;typeIb;Mcaldum;
JQ671225	MOB-like;typeI;typeIb;Mcaldum;
JQ671312	MOB-like;typeI;typeIb;Mcaldum;
JN255553	MOB-like;typeI;typeIb;Mcaldum;
JN255557	MOB-like;typeI;typeIb;Mcaldum;
JN255562	MOB-like;typeI;typeIb;Mcaldum;
JN255566	MOB-like;typeI;typeIb;Mcaldum;
JF780901	MOB-like;typeI;typeIb;Mcaldum;
JF780911	MOB-like;typeI;typeIb;Mcaldum;
GU233509	MOB-like;typeI;typeIb;Mcaldum;
GU233510	MOB-like;typeI;typeIb;Mcaldum;
HQ909052	MOB-like;typeI;typeIb;Mcaldum;
HQ909054	MOB-like;typeI;typeIb;Mcaldum;
HQ909057	MOB-like;typeI;typeIb;Mcaldum;
HQ909061	MOB-like;typeI;typeIb;Mcaldum;
HQ909063	MOB-like;typeI;typeIb;Mcaldum;
HQ909065	MOB-like;typeI;typeIb;Mcaldum;
HQ909068	MOB-like;typeI;typeIb;Mcaldum;
HQ909073	MOB-like;typeI;typeIb;Mcaldum;
FR799370	MOB-like;typeI;typeIb;Mcaldum;
FR799374	MOB-like;typeI;typeIb;Mcaldum;
FR799376	MOB-like;typeI;typeIb;Mcaldum;
FR799378	MOB-like;typeI;typeIb;Mcaldum;
FR799379	MOB-like;typeI;typeIb;Mcaldum;
FR799384	MOB-like;typeI;typeIb;Mcaldum;
FR799391	MOB-like;typeI;typeIb;Mcaldum;
FR799392	MOB-like;typeI;typeIb;Mcaldum;
FR799396	MOB-like;typeI;typeIb;Mcaldum;
FR799399	MOB-like;typeI;typeIb;Mcaldum;
FR799403	MOB-like;typeI;typeIb;Mcaldum;
FR799405	MOB-like;typeI;typeIb;Mcaldum;
FR799415	MOB-like;typeI;typeIb;Mcaldum;
FR799416	MOB-like;typeI;typeIb;Mcaldum;
FR799423	MOB-like;typeI;typeIb;Mcaldum;
FR799424	MOB-like;typeI;typeIb;Mcaldum;
JX998185	MOB-like;typeI;typeIb;Mcaldum;
JN790627	MOB-like;typeI;typeIb;Mcaldum;
FN599935	MOB-like;typeI;typeIb;Mcaldum;
AB222908	MOB-like;typeI;typeIb;Mcaldum-rel;
AB222907	MOB-like;typeI;typeIb;Mcaldum-rel;
EU131058	MOB-like;typeI;typeIb;Mcaldum-rel;
EU131050	MOB-like;typeI;typeIb;Mcaldum-rel;
EU131048	MOB-like;typeI;typeIb;Mcaldum-rel;
EU131046	MOB-like;typeI;typeIb;Mcaldum-rel;
DQ142761	MOB-like;typeI;typeIb;Mcaldum-rel;
DQ142762	MOB-like;typeI;typeIb;Mcaldum-rel;
DQ142763	MOB-like;typeI;typeIb;Mcaldum-rel;
FJ009654	MOB-like;typeI;typeIb;Mcaldum-rel;
FJ009652	MOB-like;typeI;typeIb;Mcaldum-rel;
EU275114	MOB-like;typeI;typeIb;Mcaldum-rel;
EU275110	MOB-like;typeI;typeIb;Mcaldum-rel;
JN591224	MOB-like;typeI;typeIb;Mcaldum-rel;
JN591253	MOB-like;typeI;typeIb;Mcaldum-rel;
GU735502	MOB-like;typeI;typeIb;Mcaldum-rel;
GU735543	MOB-like;typeI;typeIb;Mcaldum-rel;
AJ278729	MOB-like;typeII;typeIIb;Mcapsa;
AJ278727	MOB-like;typeII;typeIIb;Mcapsa;
AF358054	MOB-like;typeII;typeIIb;Mcapsa;
AF358043	MOB-like;typeII;typeIIb;Mcapsa;
AJ489801	MOB-like;typeII;typeIIb;Mcapsa;
AY236518	MOB-like;typeII;typeIIb;Mcapsa;
AY550736	MOB-like;typeII;typeIIb;Mcapsa;
AY550709	MOB-like;typeII;typeIIb;Mcapsa;
FN433470	MOB-like;typeII;typeIIb;Mcapsa;
KC202680	MOB-like;typeII;typeIIb;Mcapsa;
KC202682	MOB-like;typeII;typeIIb;Mcapsa;
KC202683	MOB-like;typeII;typeIIb;Mcapsa;
KC202684	MOB-like;typeII;typeIIb;Mcapsa;
KC202685	MOB-like;typeII;typeIIb;Mcapsa;
KC202688	MOB-like;typeII;typeIIb;Mcapsa;
KC202690	MOB-like;typeII;typeIIb;Mcapsa;
KC202692	MOB-like;typeII;typeIIb;Mcapsa;
KC202693	MOB-like;typeII;typeIIb;Mcapsa;
KC202695	MOB-like;typeII;typeIIb;Mcapsa;
KC202698	MOB-like;typeII;typeIIb;Mcapsa;
JQ048956	MOB-like;typeII;typeIIb;Mcapsa-rel;
JQ048962	MOB-like;typeII;typeIIb;Mcapsa-rel;
JQ048966	MOB-like;typeII;typeIIb;Mcapsa-rel;
JQ048973	MOB-like;typeII;typeIIb;Mcapsa-rel;
JQ048977	MOB-like;typeII;typeIIb;Mcapsa-rel;
JQ048980	MOB-like;typeII;typeIIb;Mcapsa-rel;
JQ048981	MOB-like;typeII;typeIIb;Mcapsa-rel;
AF182472	MOB-like;typeI;typeIb;Mcoccus;
AF368371	MOB-like;typeI;typeIb;Mcoccus;
AF368356	MOB-like;typeI;typeIb;Mcoccus;
AF368369	MOB-like;typeI;typeIb;Mcoccus;
AF368354	MOB-like;typeI;typeIb;Mcoccus;
AF368374	MOB-like;typeI;typeIb;Mcoccus;
L40804	MOB-like;typeI;typeIb;Mcoccus;
AF533666	MOB-like;typeI;typeIb;Mcoccus;
AY550729	MOB-like;typeI;typeIb;Mcoccus;
AB113638	MOB-like;typeI;typeIb;Mcoccus;
AB222906	MOB-like;typeI;typeIb;Mcoccus;
EU131055	MOB-like;typeI;typeIb;Mcoccus;
AM910096	MOB-like;typeI;typeIb;Mcoccus;
AM910129	MOB-like;typeI;typeIb;Mcoccus;
AM849616	MOB-like;typeI;typeIb;Mcoccus;
AM849645	MOB-like;typeI;typeIb;Mcoccus;
AM698083	MOB-like;typeI;typeIb;Mcoccus;
AM698044	MOB-like;typeI;typeIb;Mcoccus;
AM698057	MOB-like;typeI;typeIb;Mcoccus;
AM698061	MOB-like;typeI;typeIb;Mcoccus;
AM698068	MOB-like;typeI;typeIb;Mcoccus;
AM698082	MOB-like;typeI;typeIb;Mcoccus;
AM698086	MOB-like;typeI;typeIb;Mcoccus;
AM698075	MOB-like;typeI;typeIb;Mcoccus;
AM698074	MOB-like;typeI;typeIb;Mcoccus;
AM698072	MOB-like;typeI;typeIb;Mcoccus;
AM698071	MOB-like;typeI;typeIb;Mcoccus;
AM698065	MOB-like;typeI;typeIb;Mcoccus;
AM698062	MOB-like;typeI;typeIb;Mcoccus;
AM698048	MOB-like;typeI;typeIb;Mcoccus;
AM698047	MOB-like;typeI;typeIb;Mcoccus;
AM713173	MOB-like;typeI;typeIb;Mcoccus;
AM713172	MOB-like;typeI;typeIb;Mcoccus;
AM713171	MOB-like;typeI;typeIb;Mcoccus;
AM713127	MOB-like;typeI;typeIb;Mcoccus;
AM713128	MOB-like;typeI;typeIb;Mcoccus;
AM713130	MOB-like;typeI;typeIb;Mcoccus;
AM713131	MOB-like;typeI;typeIb;Mcoccus;
AM713132	MOB-like;typeI;typeIb;Mcoccus;
AM713133	MOB-like;typeI;typeIb;Mcoccus;
AM713134	MOB-like;typeI;typeIb;Mcoccus;
AM713135	MOB-like;typeI;typeIb;Mcoccus;
AM713137	MOB-like;typeI;typeIb;Mcoccus;
AM713139	MOB-like;typeI;typeIb;Mcoccus;
AM713141	MOB-like;typeI;typeIb;Mcoccus;
AM713142	MOB-like;typeI;typeIb;Mcoccus;
AM713143	MOB-like;typeI;typeIb;Mcoccus;
AM713144	MOB-like;typeI;typeIb;Mcoccus;
AM713146	MOB-like;typeI;typeIb;Mcoccus;
AM713147	MOB-like;typeI;typeIb;Mcoccus;
AM713148	MOB-like;typeI;typeIb;Mcoccus;
AM713149	MOB-like;typeI;typeIb;Mcoccus;
AM713150	MOB-like;typeI;typeIb;Mcoccus;
AM713151	MOB-like;typeI;typeIb;Mcoccus;
AM713152	MOB-like;typeI;typeIb;Mcoccus;
AM713153	MOB-like;typeI;typeIb;Mcoccus;
AM713154	MOB-like;typeI;typeIb;Mcoccus;
AM713155	MOB-like;typeI;typeIb;Mcoccus;
AM713157	MOB-like;typeI;typeIb;Mcoccus;
AM713158	MOB-like;typeI;typeIb;Mcoccus;
AM713159	MOB-like;typeI;typeIb;Mcoccus;
AM713160	MOB-like;typeI;typeIb;Mcoccus;
AM713162	MOB-like;typeI;typeIb;Mcoccus;
AM713163	MOB-like;typeI;typeIb;Mcoccus;
AM713164	MOB-like;typeI;typeIb;Mcoccus;
AM713165	MOB-like;typeI;typeIb;Mcoccus;
AM713166	MOB-like;typeI;typeIb;Mcoccus;
AM713167	MOB-like;typeI;typeIb;Mcoccus;
AM713168	MOB-like;typeI;typeIb;Mcoccus;
AM713169	MOB-like;typeI;typeIb;Mcoccus;
AM713124	MOB-like;typeI;typeIb;Mcoccus;
AM713122	MOB-like;typeI;typeIb;Mcoccus;
AM713119	MOB-like;typeI;typeIb;Mcoccus;
AM713118	MOB-like;typeI;typeIb;Mcoccus;
AM713114	MOB-like;typeI;typeIb;Mcoccus;
AM713113	MOB-like;typeI;typeIb;Mcoccus;
AM713112	MOB-like;typeI;typeIb;Mcoccus;
AM713111	MOB-like;typeI;typeIb;Mcoccus;
AM713110	MOB-like;typeI;typeIb;Mcoccus;
AM713107	MOB-like;typeI;typeIb;Mcoccus;
AM713106	MOB-like;typeI;typeIb;Mcoccus;
AM713105	MOB-like;typeI;typeIb;Mcoccus;
AM713102	MOB-like;typeI;typeIb;Mcoccus;
AM713100	MOB-like;typeI;typeIb;Mcoccus;
AM713099	MOB-like;typeI;typeIb;Mcoccus;
AM713098	MOB-like;typeI;typeIb;Mcoccus;
AM713097	MOB-like;typeI;typeIb;Mcoccus;
AM713096	MOB-like;typeI;typeIb;Mcoccus;
AM713095	MOB-like;typeI;typeIb;Mcoccus;
AM713094	MOB-like;typeI;typeIb;Mcoccus;
AM713093	MOB-like;typeI;typeIb;Mcoccus;
AM713092	MOB-like;typeI;typeIb;Mcoccus;
AM713091	MOB-like;typeI;typeIb;Mcoccus;
AM713090	MOB-like;typeI;typeIb;Mcoccus;
AM713089	MOB-like;typeI;typeIb;Mcoccus;
AM713088	MOB-like;typeI;typeIb;Mcoccus;
AM713087	MOB-like;typeI;typeIb;Mcoccus;
AM713086	MOB-like;typeI;typeIb;Mcoccus;
AM713085	MOB-like;typeI;typeIb;Mcoccus;
AM713084	MOB-like;typeI;typeIb;Mcoccus;
AM713083	MOB-like;typeI;typeIb;Mcoccus;
AM713082	MOB-like;typeI;typeIb;Mcoccus;
AM713081	MOB-like;typeI;typeIb;Mcoccus;
AM713080	MOB-like;typeI;typeIb;Mcoccus;
AM713079	MOB-like;typeI;typeIb;Mcoccus;
AM713078	MOB-like;typeI;typeIb;Mcoccus;
AM713077	MOB-like;typeI;typeIb;Mcoccus;
AM713076	MOB-like;typeI;typeIb;Mcoccus;
AM713075	MOB-like;typeI;typeIb;Mcoccus;
AM713074	MOB-like;typeI;typeIb;Mcoccus;
AM713073	MOB-like;typeI;typeIb;Mcoccus;
AM713072	MOB-like;typeI;typeIb;Mcoccus;
AM713071	MOB-like;typeI;typeIb;Mcoccus;
AM713069	MOB-like;typeI;typeIb;Mcoccus;
AM713068	MOB-like;typeI;typeIb;Mcoccus;
AM713067	MOB-like;typeI;typeIb;Mcoccus;
AM713066	MOB-like;typeI;typeIb;Mcoccus;
AM713065	MOB-like;typeI;typeIb;Mcoccus;
AM713064	MOB-like;typeI;typeIb;Mcoccus;
AM713063	MOB-like;typeI;typeIb;Mcoccus;
AM713060	MOB-like;typeI;typeIb;Mcoccus;
AM713059	MOB-like;typeI;typeIb;Mcoccus;
AM713058	MOB-like;typeI;typeIb;Mcoccus;
AM713057	MOB-like;typeI;typeIb;Mcoccus;
AM713054	MOB-like;typeI;typeIb;Mcoccus;
AM713052	MOB-like;typeI;typeIb;Mcoccus;
AM713003	MOB-like;typeI;typeIb;Mcoccus;
AM713000	MOB-like;typeI;typeIb;Mcoccus;
AM712999	MOB-like;typeI;typeIb;Mcoccus;
AM712998	MOB-like;typeI;typeIb;Mcoccus;
AM712996	MOB-like;typeI;typeIb;Mcoccus;
AM712995	MOB-like;typeI;typeIb;Mcoccus;
AM712994	MOB-like;typeI;typeIb;Mcoccus;
AM712993	MOB-like;typeI;typeIb;Mcoccus;
AM712992	MOB-like;typeI;typeIb;Mcoccus;
AM712989	MOB-like;typeI;typeIb;Mcoccus;
AM712987	MOB-like;typeI;typeIb;Mcoccus;
AM712981	MOB-like;typeI;typeIb;Mcoccus;
AM712979	MOB-like;typeI;typeIb;Mcoccus;
AM712977	MOB-like;typeI;typeIb;Mcoccus;
AM712976	MOB-like;typeI;typeIb;Mcoccus;
AM712975	MOB-like;typeI;typeIb;Mcoccus;
AM712974	MOB-like;typeI;typeIb;Mcoccus;
AM712973	MOB-like;typeI;typeIb;Mcoccus;
AM712969	MOB-like;typeI;typeIb;Mcoccus;
AM712968	MOB-like;typeI;typeIb;Mcoccus;
AM712967	MOB-like;typeI;typeIb;Mcoccus;
AM712965	MOB-like;typeI;typeIb;Mcoccus;
AM712964	MOB-like;typeI;typeIb;Mcoccus;
AM712955	MOB-like;typeI;typeIb;Mcoccus;
AM712936	MOB-like;typeI;typeIb;Mcoccus;
EU998630	MOB-like;typeI;typeIb;Mcoccus;
FN393964	MOB-like;typeI;typeIb;Mcoccus;
FN393963	MOB-like;typeI;typeIb;Mcoccus;
FN393960	MOB-like;typeI;typeIb;Mcoccus;
FN393959	MOB-like;typeI;typeIb;Mcoccus;
FN393958	MOB-like;typeI;typeIb;Mcoccus;
FN393957	MOB-like;typeI;typeIb;Mcoccus;
FN393956	MOB-like;typeI;typeIb;Mcoccus;
FN393955	MOB-like;typeI;typeIb;Mcoccus;
FN393954	MOB-like;typeI;typeIb;Mcoccus;
FN393953	MOB-like;typeI;typeIb;Mcoccus;
FN393952	MOB-like;typeI;typeIb;Mcoccus;
FN393951	MOB-like;typeI;typeIb;Mcoccus;
FN393950	MOB-like;typeI;typeIb;Mcoccus;
FN393949	MOB-like;typeI;typeIb;Mcoccus;
FN393948	MOB-like;typeI;typeIb;Mcoccus;
FN393947	MOB-like;typeI;typeIb;Mcoccus;
FN393946	MOB-like;typeI;typeIb;Mcoccus;
FN393945	MOB-like;typeI;typeIb;Mcoccus;
FN393944	MOB-like;typeI;typeIb;Mcoccus;
FN393943	MOB-like;typeI;typeIb;Mcoccus;
FN393942	MOB-like;typeI;typeIb;Mcoccus;
FN393940	MOB-like;typeI;typeIb;Mcoccus;
FN393939	MOB-like;typeI;typeIb;Mcoccus;
FN393938	MOB-like;typeI;typeIb;Mcoccus;
FN393937	MOB-like;typeI;typeIb;Mcoccus;
FN393934	MOB-like;typeI;typeIb;Mcoccus;
FN393933	MOB-like;typeI;typeIb;Mcoccus;
FN393932	MOB-like;typeI;typeIb;Mcoccus;
FN393931	MOB-like;typeI;typeIb;Mcoccus;
FN393930	MOB-like;typeI;typeIb;Mcoccus;
FN393929	MOB-like;typeI;typeIb;Mcoccus;
FN393928	MOB-like;typeI;typeIb;Mcoccus;
FN393927	MOB-like;typeI;typeIb;Mcoccus;
FN393926	MOB-like;typeI;typeIb;Mcoccus;
FN393925	MOB-like;typeI;typeIb;Mcoccus;
FN393924	MOB-like;typeI;typeIb;Mcoccus;
FN393923	MOB-like;typeI;typeIb;Mcoccus;
FN393922	MOB-like;typeI;typeIb;Mcoccus;
FN393921	MOB-like;typeI;typeIb;Mcoccus;
FN393920	MOB-like;typeI;typeIb;Mcoccus;
FN393919	MOB-like;typeI;typeIb;Mcoccus;
FN393918	MOB-like;typeI;typeIb;Mcoccus;
FN393917	MOB-like;typeI;typeIb;Mcoccus;
FN393916	MOB-like;typeI;typeIb;Mcoccus;
FN393915	MOB-like;typeI;typeIb;Mcoccus;
FN393914	MOB-like;typeI;typeIb;Mcoccus;
FN393913	MOB-like;typeI;typeIb;Mcoccus;
FN393912	MOB-like;typeI;typeIb;Mcoccus;
FN393911	MOB-like;typeI;typeIb;Mcoccus;
FN393910	MOB-like;typeI;typeIb;Mcoccus;
FN393909	MOB-like;typeI;typeIb;Mcoccus;
FN393908	MOB-like;typeI;typeIb;Mcoccus;
FN393907	MOB-like;typeI;typeIb;Mcoccus;
FN393906	MOB-like;typeI;typeIb;Mcoccus;
FN393905	MOB-like;typeI;typeIb;Mcoccus;
FN393904	MOB-like;typeI;typeIb;Mcoccus;
FN393903	MOB-like;typeI;typeIb;Mcoccus;
FN393902	MOB-like;typeI;typeIb;Mcoccus;
FN393901	MOB-like;typeI;typeIb;Mcoccus;
FN393900	MOB-like;typeI;typeIb;Mcoccus;
FN393899	MOB-like;typeI;typeIb;Mcoccus;
FN393898	MOB-like;typeI;typeIb;Mcoccus;
FN393897	MOB-like;typeI;typeIb;Mcoccus;
FN393896	MOB-like;typeI;typeIb;Mcoccus;
FN393895	MOB-like;typeI;typeIb;Mcoccus;
FN393894	MOB-like;typeI;typeIb;Mcoccus;
FN393893	MOB-like;typeI;typeIb;Mcoccus;
FN393892	MOB-like;typeI;typeIb;Mcoccus;
FN393891	MOB-like;typeI;typeIb;Mcoccus;
FN393890	MOB-like;typeI;typeIb;Mcoccus;
FN393889	MOB-like;typeI;typeIb;Mcoccus;
FN393888	MOB-like;typeI;typeIb;Mcoccus;
FN393887	MOB-like;typeI;typeIb;Mcoccus;
FN393886	MOB-like;typeI;typeIb;Mcoccus;
FN393885	MOB-like;typeI;typeIb;Mcoccus;
FN393884	MOB-like;typeI;typeIb;Mcoccus;
FN393883	MOB-like;typeI;typeIb;Mcoccus;
FN393882	MOB-like;typeI;typeIb;Mcoccus;
FN393881	MOB-like;typeI;typeIb;Mcoccus;
FN393880	MOB-like;typeI;typeIb;Mcoccus;
FN394147	MOB-like;typeI;typeIb;Mcoccus;
FN394138	MOB-like;typeI;typeIb;Mcoccus;
FN394137	MOB-like;typeI;typeIb;Mcoccus;
FN394136	MOB-like;typeI;typeIb;Mcoccus;
FN394135	MOB-like;typeI;typeIb;Mcoccus;
FN394124	MOB-like;typeI;typeIb;Mcoccus;
FN394123	MOB-like;typeI;typeIb;Mcoccus;
FN394122	MOB-like;typeI;typeIb;Mcoccus;
FN394121	MOB-like;typeI;typeIb;Mcoccus;
FN394117	MOB-like;typeI;typeIb;Mcoccus;
FN394116	MOB-like;typeI;typeIb;Mcoccus;
FJ713037	MOB-like;typeI;typeIb;Mcoccus;
AF006051	MOB-like;typeII;typeIIa;Mcystis;
AF006050	MOB-like;typeII;typeIIa;Mcystis;
AF006049	MOB-like;typeII;typeIIa;Mcystis;
AF006048	MOB-like;typeII;typeIIa;Mcystis;
AF006047	MOB-like;typeII;typeIIa;Mcystis;
AF006046	MOB-like;typeII;typeIIa;Mcystis;
AF182476	MOB-like;typeII;typeIIa;Mcystis;
AF182475	MOB-like;typeII;typeIIa;Mcystis;
AF182474	MOB-like;typeII;typeIIa;Mcystis;
AF182473	MOB-like;typeII;typeIIa;Mcystis;
AF150791	MOB-like;typeII;typeIIa;Mcystis;
AF150787	MOB-like;typeII;typeIIa;Mcystis;
AF177328	MOB-like;typeII;typeIIa;Mcystis;
AF177327	MOB-like;typeII;typeIIa;Mcystis;
AF264127	MOB-like;typeII;typeIIa;Mcystis;
AF368355	MOB-like;typeII;typeIIa;Mcystis;
AF368366	MOB-like;typeII;typeIIa;Mcystis;
AF368361	MOB-like;typeII;typeIIa;Mcystis;
AF358051	MOB-like;typeII;typeIIa;Mcystis;
AF358050	MOB-like;typeII;typeIIa;Mcystis;
AF358047	MOB-like;typeII;typeIIa;Mcystis;
AJ414657	MOB-like;typeII;typeIIa;Mcystis;
AJ459012	MOB-like;typeII;typeIIa;Mcystis;
AJ459010	MOB-like;typeII;typeIIa;Mcystis;
AJ459009	MOB-like;typeII;typeIIa;Mcystis;
AJ459004	MOB-like;typeII;typeIIa;Mcystis;
AJ459003	MOB-like;typeII;typeIIa;Mcystis;
AJ459000	MOB-like;typeII;typeIIa;Mcystis;
AJ458999	MOB-like;typeII;typeIIa;Mcystis;
AJ458998	MOB-like;typeII;typeIIa;Mcystis;
AJ458995	MOB-like;typeII;typeIIa;Mcystis;
AJ459029	MOB-like;typeII;typeIIa;Mcystis;
AJ459028	MOB-like;typeII;typeIIa;Mcystis;
AJ459027	MOB-like;typeII;typeIIa;Mcystis;
AJ459025	MOB-like;typeII;typeIIa;Mcystis;
AJ459020	MOB-like;typeII;typeIIa;Mcystis;
AJ459019	MOB-like;typeII;typeIIa;Mcystis;
AJ459017	MOB-like;typeII;typeIIa;Mcystis;
AJ459016	MOB-like;typeII;typeIIa;Mcystis;
AJ459014	MOB-like;typeII;typeIIa;Mcystis;
AJ459013	MOB-like;typeII;typeIIa;Mcystis;
AJ459051	MOB-like;typeII;typeIIa;Mcystis;
AJ459049	MOB-like;typeII;typeIIa;Mcystis;
AJ459048	MOB-like;typeII;typeIIa;Mcystis;
AJ459047	MOB-like;typeII;typeIIa;Mcystis;
AJ459046	MOB-like;typeII;typeIIa;Mcystis;
AJ459045	MOB-like;typeII;typeIIa;Mcystis;
AJ459044	MOB-like;typeII;typeIIa;Mcystis;
AJ459043	MOB-like;typeII;typeIIa;Mcystis;
AJ459042	MOB-like;typeII;typeIIa;Mcystis;
AJ459041	MOB-like;typeII;typeIIa;Mcystis;
AJ459040	MOB-like;typeII;typeIIa;Mcystis;
AJ459039	MOB-like;typeII;typeIIa;Mcystis;
AJ459038	MOB-like;typeII;typeIIa;Mcystis;
AJ459036	MOB-like;typeII;typeIIa;Mcystis;
AJ459035	MOB-like;typeII;typeIIa;Mcystis;
AJ459034	MOB-like;typeII;typeIIa;Mcystis;
AJ459033	MOB-like;typeII;typeIIa;Mcystis;
AB064374	MOB-like;typeII;typeIIa;Mcystis;
AJ431386	MOB-like;typeII;typeIIa;Mcystis;
U31651	MOB-like;typeII;typeIIa;Mcystis;
AF368373	MOB-like;typeII;typeIIa;Mcystis;
AF148526	MOB-like;typeII;typeIIa;Mcystis;
AF186587_U81596	MOB-like;typeII;typeIIa;Mcystis;
AJ489800	MOB-like;typeII;typeIIa;Mcystis;
AJ317929	MOB-like;typeII;typeIIa;Mcystis;
AJ317924	MOB-like;typeII;typeIIa;Mcystis;
AJ317914	MOB-like;typeII;typeIIa;Mcystis;
AJ430791	MOB-like;typeII;typeIIa;Mcystis;
AY195665	MOB-like;typeII;typeIIa;Mcystis;
AY195663	MOB-like;typeII;typeIIa;Mcystis;
AY195661	MOB-like;typeII;typeIIa;Mcystis;
AY195658	MOB-like;typeII;typeIIa;Mcystis;
AY195654	MOB-like;typeII;typeIIa;Mcystis;
AY236087	MOB-like;typeII;typeIIa;Mcystis;
AY424841	MOB-like;typeII;typeIIa;Mcystis;
AJ579674	MOB-like;typeII;typeIIa;Mcystis;
AF533665	MOB-like;typeII;typeIIa;Mcystis;
AY550710	MOB-like;typeII;typeIIa;Mcystis;
AY550692	MOB-like;typeII;typeIIa;Mcystis;
AY355399	MOB-like;typeII;typeIIa;Mcystis;
AY355398	MOB-like;typeII;typeIIa;Mcystis;
AY355397	MOB-like;typeII;typeIIa;Mcystis;
AY355396	MOB-like;typeII;typeIIa;Mcystis;
AY355395	MOB-like;typeII;typeIIa;Mcystis;
AY355394	MOB-like;typeII;typeIIa;Mcystis;
AY355393	MOB-like;typeII;typeIIa;Mcystis;
AY355392	MOB-like;typeII;typeIIa;Mcystis;
AB113639	MOB-like;typeII;typeIIa;Mcystis;
AJ868257	MOB-like;typeII;typeIIa;Mcystis;
AJ868286	MOB-like;typeII;typeIIa;Mcystis;
AJ868277	MOB-like;typeII;typeIIa;Mcystis;
AJ868267	MOB-like;typeII;typeIIa;Mcystis;
AJ868407	MOB-like;typeII;typeIIa;Mcystis;
AJ868406	MOB-like;typeII;typeIIa;Mcystis;
AJ868404	MOB-like;typeII;typeIIa;Mcystis;
EU131060	MOB-like;typeII;typeIIa;Mcystis;
EU131056	MOB-like;typeII;typeIIa;Mcystis;
EU131054	MOB-like;typeII;typeIIa;Mcystis;
EU131051	MOB-like;typeII;typeIIa;Mcystis;
EU131047	MOB-like;typeII;typeIIa;Mcystis;
EU131045	MOB-like;typeII;typeIIa;Mcystis;
EU193301	MOB-like;typeII;typeIIa;Mcystis;
EU193300	MOB-like;typeII;typeIIa;Mcystis;
EU193298	MOB-like;typeII;typeIIa;Mcystis;
EU193297	MOB-like;typeII;typeIIa;Mcystis;
EU193274	MOB-like;typeII;typeIIa;Mcystis;
EU193273	MOB-like;typeII;typeIIa;Mcystis;
EU193271	MOB-like;typeII;typeIIa;Mcystis;
DQ367740	MOB-like;typeII;typeIIa;Mcystis;
DQ367739	MOB-like;typeII;typeIIa;Mcystis;
EU071098	MOB-like;typeII;typeIIa;Mcystis;
AM910102	MOB-like;typeII;typeIIa;Mcystis;
AM910147	MOB-like;typeII;typeIIa;Mcystis;
AM910145	MOB-like;typeII;typeIIa;Mcystis;
AM910144	MOB-like;typeII;typeIIa;Mcystis;
AM910143	MOB-like;typeII;typeIIa;Mcystis;
AM910140	MOB-like;typeII;typeIIa;Mcystis;
AM910136	MOB-like;typeII;typeIIa;Mcystis;
AM910135	MOB-like;typeII;typeIIa;Mcystis;
AM910132	MOB-like;typeII;typeIIa;Mcystis;
AM910125	MOB-like;typeII;typeIIa;Mcystis;
AM910121	MOB-like;typeII;typeIIa;Mcystis;
AM910115	MOB-like;typeII;typeIIa;Mcystis;
DQ852354	MOB-like;typeII;typeIIa;Mcystis;
DQ852353	MOB-like;typeII;typeIIa;Mcystis;
DQ852352	MOB-like;typeII;typeIIa;Mcystis;
AY654724	MOB-like;typeII;typeIIa;Mcystis;
AY654723	MOB-like;typeII;typeIIa;Mcystis;
AY654722	MOB-like;typeII;typeIIa;Mcystis;
AY654721	MOB-like;typeII;typeIIa;Mcystis;
AY654720	MOB-like;typeII;typeIIa;Mcystis;
AY654719	MOB-like;typeII;typeIIa;Mcystis;
AY654718	MOB-like;typeII;typeIIa;Mcystis;
EF472935	MOB-like;typeII;typeIIa;Mcystis;
EF472934	MOB-like;typeII;typeIIa;Mcystis;
EF472933	MOB-like;typeII;typeIIa;Mcystis;
AM849761	MOB-like;typeII;typeIIa;Mcystis;
AM849730	MOB-like;typeII;typeIIa;Mcystis;
AM849724	MOB-like;typeII;typeIIa;Mcystis;
AM849723	MOB-like;typeII;typeIIa;Mcystis;
AM849713	MOB-like;typeII;typeIIa;Mcystis;
AM849710	MOB-like;typeII;typeIIa;Mcystis;
AM849698	MOB-like;typeII;typeIIa;Mcystis;
AM849690	MOB-like;typeII;typeIIa;Mcystis;
AM849688	MOB-like;typeII;typeIIa;Mcystis;
AM849687	MOB-like;typeII;typeIIa;Mcystis;
AM849686	MOB-like;typeII;typeIIa;Mcystis;
AM849683	MOB-like;typeII;typeIIa;Mcystis;
AM849678	MOB-like;typeII;typeIIa;Mcystis;
AM849677	MOB-like;typeII;typeIIa;Mcystis;
AM849675	MOB-like;typeII;typeIIa;Mcystis;
AM849672	MOB-like;typeII;typeIIa;Mcystis;
AM849667	MOB-like;typeII;typeIIa;Mcystis;
AM849666	MOB-like;typeII;typeIIa;Mcystis;
AM849663	MOB-like;typeII;typeIIa;Mcystis;
AM849656	MOB-like;typeII;typeIIa;Mcystis;
AM849655	MOB-like;typeII;typeIIa;Mcystis;
AM849619	MOB-like;typeII;typeIIa;Mcystis;
AM849625	MOB-like;typeII;typeIIa;Mcystis;
AM849627	MOB-like;typeII;typeIIa;Mcystis;
AM849626	MOB-like;typeII;typeIIa;Mcystis;
AM849628	MOB-like;typeII;typeIIa;Mcystis;
AM849629	MOB-like;typeII;typeIIa;Mcystis;
AM849632	MOB-like;typeII;typeIIa;Mcystis;
AM849634	MOB-like;typeII;typeIIa;Mcystis;
AM849642	MOB-like;typeII;typeIIa;Mcystis;
AM849643	MOB-like;typeII;typeIIa;Mcystis;
AM849644	MOB-like;typeII;typeIIa;Mcystis;
AM849648	MOB-like;typeII;typeIIa;Mcystis;
AM849651	MOB-like;typeII;typeIIa;Mcystis;
AM849654	MOB-like;typeII;typeIIa;Mcystis;
AM849798	MOB-like;typeII;typeIIa;Mcystis;
AM849797	MOB-like;typeII;typeIIa;Mcystis;
AM849796	MOB-like;typeII;typeIIa;Mcystis;
AM849795	MOB-like;typeII;typeIIa;Mcystis;
AM849791	MOB-like;typeII;typeIIa;Mcystis;
AM849790	MOB-like;typeII;typeIIa;Mcystis;
AM849782	MOB-like;typeII;typeIIa;Mcystis;
AM849779	MOB-like;typeII;typeIIa;Mcystis;
AM849776	MOB-like;typeII;typeIIa;Mcystis;
AM849775	MOB-like;typeII;typeIIa;Mcystis;
AM849774	MOB-like;typeII;typeIIa;Mcystis;
AM849770	MOB-like;typeII;typeIIa;Mcystis;
AM849769	MOB-like;typeII;typeIIa;Mcystis;
AM849767	MOB-like;typeII;typeIIa;Mcystis;
AM849765	MOB-like;typeII;typeIIa;Mcystis;
EF625923	MOB-like;typeII;typeIIa;Mcystis;
EF625909	MOB-like;typeII;typeIIa;Mcystis;
DQ364434	MOB-like;typeII;typeIIa;Mcystis;
AB280424	MOB-like;typeII;typeIIa;Mcystis;
AB280425	MOB-like;typeII;typeIIa;Mcystis;
AB280426	MOB-like;typeII;typeIIa;Mcystis;
AB280427	MOB-like;typeII;typeIIa;Mcystis;
EU358998	MOB-like;typeII;typeIIa;Mcystis;
EU358994	MOB-like;typeII;typeIIa;Mcystis;
EF015804	MOB-like;typeII;typeIIa;Mcystis;
EF015795	MOB-like;typeII;typeIIa;Mcystis;
DQ496238	MOB-like;typeII;typeIIa;Mcystis;
AY781164	MOB-like;typeII;typeIIa;Mcystis;
DQ078507	MOB-like;typeII;typeIIa;Mcystis;
DQ202259	MOB-like;typeII;typeIIa;Mcystis;
DQ202260	MOB-like;typeII;typeIIa;Mcystis;
DQ202258	MOB-like;typeII;typeIIa;Mcystis;
DQ202257	MOB-like;typeII;typeIIa;Mcystis;
DQ202256	MOB-like;typeII;typeIIa;Mcystis;
DQ202255	MOB-like;typeII;typeIIa;Mcystis;
AY571994	MOB-like;typeII;typeIIa;Mcystis;
AB280421	MOB-like;typeII;typeIIa;Mcystis;
EF644626	MOB-like;typeII;typeIIa;Mcystis;
EF644624	MOB-like;typeII;typeIIa;Mcystis;
EF644616	MOB-like;typeII;typeIIa;Mcystis;
EF644615	MOB-like;typeII;typeIIa;Mcystis;
EF644613	MOB-like;typeII;typeIIa;Mcystis;
EF644612	MOB-like;typeII;typeIIa;Mcystis;
EF644607	MOB-like;typeII;typeIIa;Mcystis;
EF644606	MOB-like;typeII;typeIIa;Mcystis;
EF644604	MOB-like;typeII;typeIIa;Mcystis;
DQ142758	MOB-like;typeII;typeIIa;Mcystis;
DQ008440	MOB-like;typeII;typeIIa;Mcystis;
DQ008436	MOB-like;typeII;typeIIa;Mcystis;
DQ008435	MOB-like;typeII;typeIIa;Mcystis;
DQ008434	MOB-like;typeII;typeIIa;Mcystis;
DQ008433	MOB-like;typeII;typeIIa;Mcystis;
DQ008432	MOB-like;typeII;typeIIa;Mcystis;
DQ008409	MOB-like;typeII;typeIIa;Mcystis;
DQ008410	MOB-like;typeII;typeIIa;Mcystis;
DQ008411	MOB-like;typeII;typeIIa;Mcystis;
DQ008418	MOB-like;typeII;typeIIa;Mcystis;
DQ008399	MOB-like;typeII;typeIIa;Mcystis;
DQ008401	MOB-like;typeII;typeIIa;Mcystis;
DQ008402	MOB-like;typeII;typeIIa;Mcystis;
DQ008404	MOB-like;typeII;typeIIa;Mcystis;
DQ008405	MOB-like;typeII;typeIIa;Mcystis;
DQ008375	MOB-like;typeII;typeIIa;Mcystis;
DQ008390	MOB-like;typeII;typeIIa;Mcystis;
DQ008391	MOB-like;typeII;typeIIa;Mcystis;
DQ008392	MOB-like;typeII;typeIIa;Mcystis;
DQ008393	MOB-like;typeII;typeIIa;Mcystis;
DQ008361	MOB-like;typeII;typeIIa;Mcystis;
DQ008362	MOB-like;typeII;typeIIa;Mcystis;
DQ008364	MOB-like;typeII;typeIIa;Mcystis;
DQ008368	MOB-like;typeII;typeIIa;Mcystis;
DQ008370	MOB-like;typeII;typeIIa;Mcystis;
DQ008359	MOB-like;typeII;typeIIa;Mcystis;
DQ008358	MOB-like;typeII;typeIIa;Mcystis;
AY654725	MOB-like;typeII;typeIIa;Mcystis;
AY654727	MOB-like;typeII;typeIIa;Mcystis;
AY662375	MOB-like;typeII;typeIIa;Mcystis;
AY662379	MOB-like;typeII;typeIIa;Mcystis;
AY309213	MOB-like;typeII;typeIIa;Mcystis;
AY309212	MOB-like;typeII;typeIIa;Mcystis;
AY309209	MOB-like;typeII;typeIIa;Mcystis;
AY309211	MOB-like;typeII;typeIIa;Mcystis;
AY309210	MOB-like;typeII;typeIIa;Mcystis;
AY488086	MOB-like;typeII;typeIIa;Mcystis;
AY488084	MOB-like;typeII;typeIIa;Mcystis;
AY488085	MOB-like;typeII;typeIIa;Mcystis;
AY488079	MOB-like;typeII;typeIIa;Mcystis;
AY488080	MOB-like;typeII;typeIIa;Mcystis;
AY488081	MOB-like;typeII;typeIIa;Mcystis;
AY488083	MOB-like;typeII;typeIIa;Mcystis;
AY488082	MOB-like;typeII;typeIIa;Mcystis;
AM410182	MOB-like;typeII;typeIIa;Mcystis;
AB371598	MOB-like;typeII;typeIIa;Mcystis;
AB371595	MOB-like;typeII;typeIIa;Mcystis;
EU244579	MOB-like;typeII;typeIIa;Mcystis;
EF623683	MOB-like;typeII;typeIIa;Mcystis;
ARB-37D48C78	MOB-like;typeII;typeIIa;Mcystis;
ARB-F3FEC821	MOB-like;typeII;typeIIa;Mcystis;
ARB-90F06ED8	MOB-like;typeII;typeIIa;Mcystis;
FJ009667	MOB-like;typeII;typeIIa;Mcystis;
FJ009661	MOB-like;typeII;typeIIa;Mcystis;
FJ009659	MOB-like;typeII;typeIIa;Mcystis;
FJ009650	MOB-like;typeII;typeIIa;Mcystis;
FJ009646	MOB-like;typeII;typeIIa;Mcystis;
FJ009644	MOB-like;typeII;typeIIa;Mcystis;
FJ009641	MOB-like;typeII;typeIIa;Mcystis;
FJ009637	MOB-like;typeII;typeIIa;Mcystis;
FJ009633	MOB-like;typeII;typeIIa;Mcystis;
FJ024379	MOB-like;typeII;typeIIa;Mcystis;
FJ024371	MOB-like;typeII;typeIIa;Mcystis;
FJ024370	MOB-like;typeII;typeIIa;Mcystis;
FJ024366	MOB-like;typeII;typeIIa;Mcystis;
FJ024361	MOB-like;typeII;typeIIa;Mcystis;
FJ024360	MOB-like;typeII;typeIIa;Mcystis;
FJ024359	MOB-like;typeII;typeIIa;Mcystis;
FJ024357	MOB-like;typeII;typeIIa;Mcystis;
FJ024354	MOB-like;typeII;typeIIa;Mcystis;
FJ024353	MOB-like;typeII;typeIIa;Mcystis;
FJ024350	MOB-like;typeII;typeIIa;Mcystis;
FM986178	MOB-like;typeII;typeIIa;Mcystis;
FM986177	MOB-like;typeII;typeIIa;Mcystis;
FM986176	MOB-like;typeII;typeIIa;Mcystis;
FM986175	MOB-like;typeII;typeIIa;Mcystis;
FM986174	MOB-like;typeII;typeIIa;Mcystis;
FM986173	MOB-like;typeII;typeIIa;Mcystis;
FM986170	MOB-like;typeII;typeIIa;Mcystis;
FM986169	MOB-like;typeII;typeIIa;Mcystis;
FM986168	MOB-like;typeII;typeIIa;Mcystis;
FM986166	MOB-like;typeII;typeIIa;Mcystis;
FM986165	MOB-like;typeII;typeIIa;Mcystis;
FM986164	MOB-like;typeII;typeIIa;Mcystis;
FM986163	MOB-like;typeII;typeIIa;Mcystis;
FM986162	MOB-like;typeII;typeIIa;Mcystis;
FM986160	MOB-like;typeII;typeIIa;Mcystis;
FM986158	MOB-like;typeII;typeIIa;Mcystis;
FM986157	MOB-like;typeII;typeIIa;Mcystis;
FM986155	MOB-like;typeII;typeIIa;Mcystis;
FM986154	MOB-like;typeII;typeIIa;Mcystis;
FM986153	MOB-like;typeII;typeIIa;Mcystis;
FM986151	MOB-like;typeII;typeIIa;Mcystis;
FM986150	MOB-like;typeII;typeIIa;Mcystis;
FM986149	MOB-like;typeII;typeIIa;Mcystis;
FM986148	MOB-like;typeII;typeIIa;Mcystis;
FM986147	MOB-like;typeII;typeIIa;Mcystis;
FM986146	MOB-like;typeII;typeIIa;Mcystis;
FM986144	MOB-like;typeII;typeIIa;Mcystis;
FM986143	MOB-like;typeII;typeIIa;Mcystis;
FM986141	MOB-like;typeII;typeIIa;Mcystis;
FM986140	MOB-like;typeII;typeIIa;Mcystis;
FM986139	MOB-like;typeII;typeIIa;Mcystis;
FM986138	MOB-like;typeII;typeIIa;Mcystis;
FM986137	MOB-like;typeII;typeIIa;Mcystis;
FM986136	MOB-like;typeII;typeIIa;Mcystis;
FM986135	MOB-like;typeII;typeIIa;Mcystis;
FM986134	MOB-like;typeII;typeIIa;Mcystis;
FM986133	MOB-like;typeII;typeIIa;Mcystis;
FM986132	MOB-like;typeII;typeIIa;Mcystis;
FM986131	MOB-like;typeII;typeIIa;Mcystis;
FM986130	MOB-like;typeII;typeIIa;Mcystis;
FM986129	MOB-like;typeII;typeIIa;Mcystis;
FM986128	MOB-like;typeII;typeIIa;Mcystis;
FM986127	MOB-like;typeII;typeIIa;Mcystis;
FM986125	MOB-like;typeII;typeIIa;Mcystis;
FM986124	MOB-like;typeII;typeIIa;Mcystis;
FM986123	MOB-like;typeII;typeIIa;Mcystis;
FM986122	MOB-like;typeII;typeIIa;Mcystis;
FM986121	MOB-like;typeII;typeIIa;Mcystis;
FM986120	MOB-like;typeII;typeIIa;Mcystis;
FM986119	MOB-like;typeII;typeIIa;Mcystis;
FM986118	MOB-like;typeII;typeIIa;Mcystis;
FM986117	MOB-like;typeII;typeIIa;Mcystis;
FM986115	MOB-like;typeII;typeIIa;Mcystis;
FM986114	MOB-like;typeII;typeIIa;Mcystis;
FM986111	MOB-like;typeII;typeIIa;Mcystis;
FM986110	MOB-like;typeII;typeIIa;Mcystis;
FM986107	MOB-like;typeII;typeIIa;Mcystis;
FM986105	MOB-like;typeII;typeIIa;Mcystis;
FM986104	MOB-like;typeII;typeIIa;Mcystis;
FM986103	MOB-like;typeII;typeIIa;Mcystis;
FM986102	MOB-like;typeII;typeIIa;Mcystis;
FM986101	MOB-like;typeII;typeIIa;Mcystis;
FM986099	MOB-like;typeII;typeIIa;Mcystis;
FM986098	MOB-like;typeII;typeIIa;Mcystis;
FM986097	MOB-like;typeII;typeIIa;Mcystis;
FM986096	MOB-like;typeII;typeIIa;Mcystis;
FM986093	MOB-like;typeII;typeIIa;Mcystis;
FM986091	MOB-like;typeII;typeIIa;Mcystis;
FM986090	MOB-like;typeII;typeIIa;Mcystis;
FM986089	MOB-like;typeII;typeIIa;Mcystis;
FM986087	MOB-like;typeII;typeIIa;Mcystis;
FM986086	MOB-like;typeII;typeIIa;Mcystis;
FM986085	MOB-like;typeII;typeIIa;Mcystis;
FM986084	MOB-like;typeII;typeIIa;Mcystis;
FM986083	MOB-like;typeII;typeIIa;Mcystis;
FM986079	MOB-like;typeII;typeIIa;Mcystis;
FM986078	MOB-like;typeII;typeIIa;Mcystis;
FM986076	MOB-like;typeII;typeIIa;Mcystis;
FM986075	MOB-like;typeII;typeIIa;Mcystis;
FM986074	MOB-like;typeII;typeIIa;Mcystis;
FM986073	MOB-like;typeII;typeIIa;Mcystis;
FM986070	MOB-like;typeII;typeIIa;Mcystis;
FM986069	MOB-like;typeII;typeIIa;Mcystis;
FM986068	MOB-like;typeII;typeIIa;Mcystis;
EU647294	MOB-like;typeII;typeIIa;Mcystis;
EU647262	MOB-like;typeII;typeIIa;Mcystis;
EU647261	MOB-like;typeII;typeIIa;Mcystis;
FM986066	MOB-like;typeII;typeIIa;Mcystis;
FM986065	MOB-like;typeII;typeIIa;Mcystis;
FM986064	MOB-like;typeII;typeIIa;Mcystis;
FM986063	MOB-like;typeII;typeIIa;Mcystis;
FM986062	MOB-like;typeII;typeIIa;Mcystis;
FM986061	MOB-like;typeII;typeIIa;Mcystis;
FM986059	MOB-like;typeII;typeIIa;Mcystis;
FM986055	MOB-like;typeII;typeIIa;Mcystis;
FM986054	MOB-like;typeII;typeIIa;Mcystis;
FM986051	MOB-like;typeII;typeIIa;Mcystis;
FM986050	MOB-like;typeII;typeIIa;Mcystis;
FM986049	MOB-like;typeII;typeIIa;Mcystis;
FM986048	MOB-like;typeII;typeIIa;Mcystis;
FM986047	MOB-like;typeII;typeIIa;Mcystis;
FM986046	MOB-like;typeII;typeIIa;Mcystis;
FM986045	MOB-like;typeII;typeIIa;Mcystis;
FM986043	MOB-like;typeII;typeIIa;Mcystis;
FM986042	MOB-like;typeII;typeIIa;Mcystis;
FM986040	MOB-like;typeII;typeIIa;Mcystis;
FM986039	MOB-like;typeII;typeIIa;Mcystis;
FM986038	MOB-like;typeII;typeIIa;Mcystis;
FM986036	MOB-like;typeII;typeIIa;Mcystis;
FM986033	MOB-like;typeII;typeIIa;Mcystis;
FM986032	MOB-like;typeII;typeIIa;Mcystis;
FM986031	MOB-like;typeII;typeIIa;Mcystis;
FM986030	MOB-like;typeII;typeIIa;Mcystis;
FM986029	MOB-like;typeII;typeIIa;Mcystis;
FM986028	MOB-like;typeII;typeIIa;Mcystis;
FM986027	MOB-like;typeII;typeIIa;Mcystis;
FM986025	MOB-like;typeII;typeIIa;Mcystis;
FM986024	MOB-like;typeII;typeIIa;Mcystis;
FM986023	MOB-like;typeII;typeIIa;Mcystis;
FM986022	MOB-like;typeII;typeIIa;Mcystis;
FM986021	MOB-like;typeII;typeIIa;Mcystis;
FM986020	MOB-like;typeII;typeIIa;Mcystis;
FM986018	MOB-like;typeII;typeIIa;Mcystis;
FM986017	MOB-like;typeII;typeIIa;Mcystis;
FM986016	MOB-like;typeII;typeIIa;Mcystis;
FM986015	MOB-like;typeII;typeIIa;Mcystis;
FM986014	MOB-like;typeII;typeIIa;Mcystis;
FM986013	MOB-like;typeII;typeIIa;Mcystis;
FM986011	MOB-like;typeII;typeIIa;Mcystis;
FM986010	MOB-like;typeII;typeIIa;Mcystis;
FM986009	MOB-like;typeII;typeIIa;Mcystis;
FM986008	MOB-like;typeII;typeIIa;Mcystis;
EU275140	MOB-like;typeII;typeIIa;Mcystis;
EU275139	MOB-like;typeII;typeIIa;Mcystis;
EU275138	MOB-like;typeII;typeIIa;Mcystis;
EU275137	MOB-like;typeII;typeIIa;Mcystis;
EU275136	MOB-like;typeII;typeIIa;Mcystis;
EU275135	MOB-like;typeII;typeIIa;Mcystis;
EU275134	MOB-like;typeII;typeIIa;Mcystis;
EU275133	MOB-like;typeII;typeIIa;Mcystis;
EU275143	MOB-like;typeII;typeIIa;Mcystis;
GQ857579	MOB-like;typeII;typeIIa;Mcystis;
GQ857582	MOB-like;typeII;typeIIa;Mcystis;
GQ857583	MOB-like;typeII;typeIIa;Mcystis;
GQ857584	MOB-like;typeII;typeIIa;Mcystis;
GQ857586	MOB-like;typeII;typeIIa;Mcystis;
GQ857587	MOB-like;typeII;typeIIa;Mcystis;
GQ857588	MOB-like;typeII;typeIIa;Mcystis;
GQ857590	MOB-like;typeII;typeIIa;Mcystis;
GQ857589	MOB-like;typeII;typeIIa;Mcystis;
GQ857578	MOB-like;typeII;typeIIa;Mcystis;
GQ857577	MOB-like;typeII;typeIIa;Mcystis;
GQ857576	MOB-like;typeII;typeIIa;Mcystis;
GQ857572	MOB-like;typeII;typeIIa;Mcystis;
GQ857564	MOB-like;typeII;typeIIa;Mcystis;
GQ857561	MOB-like;typeII;typeIIa;Mcystis;
GQ857560	MOB-like;typeII;typeIIa;Mcystis;
GQ857552	MOB-like;typeII;typeIIa;Mcystis;
GQ857554	MOB-like;typeII;typeIIa;Mcystis;
GQ857557	MOB-like;typeII;typeIIa;Mcystis;
AB570079	MOB-like;typeII;typeIIa;Mcystis;
AB570078	MOB-like;typeII;typeIIa;Mcystis;
AB570077	MOB-like;typeII;typeIIa;Mcystis;
AB570074	MOB-like;typeII;typeIIa;Mcystis;
FN562538	MOB-like;typeII;typeIIa;Mcystis;
FN562539	MOB-like;typeII;typeIIa;Mcystis;
FN562540	MOB-like;typeII;typeIIa;Mcystis;
FN562543	MOB-like;typeII;typeIIa;Mcystis;
FN562544	MOB-like;typeII;typeIIa;Mcystis;
FN562546	MOB-like;typeII;typeIIa;Mcystis;
FN562547	MOB-like;typeII;typeIIa;Mcystis;
FN562548	MOB-like;typeII;typeIIa;Mcystis;
FN562551	MOB-like;typeII;typeIIa;Mcystis;
FN562552	MOB-like;typeII;typeIIa;Mcystis;
FN562553	MOB-like;typeII;typeIIa;Mcystis;
FN562555	MOB-like;typeII;typeIIa;Mcystis;
FN562558	MOB-like;typeII;typeIIa;Mcystis;
FN562560	MOB-like;typeII;typeIIa;Mcystis;
FN562563	MOB-like;typeII;typeIIa;Mcystis;
FN562564	MOB-like;typeII;typeIIa;Mcystis;
FN562566	MOB-like;typeII;typeIIa;Mcystis;
FN562568	MOB-like;typeII;typeIIa;Mcystis;
FN562569	MOB-like;typeII;typeIIa;Mcystis;
FN562570	MOB-like;typeII;typeIIa;Mcystis;
FN562571	MOB-like;typeII;typeIIa;Mcystis;
FN562572	MOB-like;typeII;typeIIa;Mcystis;
FN562576	MOB-like;typeII;typeIIa;Mcystis;
FN597251	MOB-like;typeII;typeIIa;Mcystis;
FN597249	MOB-like;typeII;typeIIa;Mcystis;
FN597248	MOB-like;typeII;typeIIa;Mcystis;
FN597246	MOB-like;typeII;typeIIa;Mcystis;
FN597245	MOB-like;typeII;typeIIa;Mcystis;
FN597243	MOB-like;typeII;typeIIa;Mcystis;
FN597242	MOB-like;typeII;typeIIa;Mcystis;
FN597240	MOB-like;typeII;typeIIa;Mcystis;
FN597239	MOB-like;typeII;typeIIa;Mcystis;
FN597238	MOB-like;typeII;typeIIa;Mcystis;
FN597237	MOB-like;typeII;typeIIa;Mcystis;
FN597236	MOB-like;typeII;typeIIa;Mcystis;
FN597234	MOB-like;typeII;typeIIa;Mcystis;
FN597232	MOB-like;typeII;typeIIa;Mcystis;
FN597231	MOB-like;typeII;typeIIa;Mcystis;
FN597230	MOB-like;typeII;typeIIa;Mcystis;
FN597228	MOB-like;typeII;typeIIa;Mcystis;
FN597227	MOB-like;typeII;typeIIa;Mcystis;
FN597226	MOB-like;typeII;typeIIa;Mcystis;
FN597225	MOB-like;typeII;typeIIa;Mcystis;
FN597224	MOB-like;typeII;typeIIa;Mcystis;
FN597223	MOB-like;typeII;typeIIa;Mcystis;
FN597222	MOB-like;typeII;typeIIa;Mcystis;
FN597221	MOB-like;typeII;typeIIa;Mcystis;
FN597220	MOB-like;typeII;typeIIa;Mcystis;
FN597219	MOB-like;typeII;typeIIa;Mcystis;
FN597218	MOB-like;typeII;typeIIa;Mcystis;
FN597217	MOB-like;typeII;typeIIa;Mcystis;
FN597216	MOB-like;typeII;typeIIa;Mcystis;
FN597214	MOB-like;typeII;typeIIa;Mcystis;
FN597213	MOB-like;typeII;typeIIa;Mcystis;
FN597210	MOB-like;typeII;typeIIa;Mcystis;
FN597209	MOB-like;typeII;typeIIa;Mcystis;
FN597208	MOB-like;typeII;typeIIa;Mcystis;
FN597206	MOB-like;typeII;typeIIa;Mcystis;
FN597205	MOB-like;typeII;typeIIa;Mcystis;
FN597201	MOB-like;typeII;typeIIa;Mcystis;
FN597200	MOB-like;typeII;typeIIa;Mcystis;
FN597199	MOB-like;typeII;typeIIa;Mcystis;
FN597198	MOB-like;typeII;typeIIa;Mcystis;
FN597197	MOB-like;typeII;typeIIa;Mcystis;
FN597195	MOB-like;typeII;typeIIa;Mcystis;
FN597193	MOB-like;typeII;typeIIa;Mcystis;
FN597192	MOB-like;typeII;typeIIa;Mcystis;
FN597191	MOB-like;typeII;typeIIa;Mcystis;
FN597186	MOB-like;typeII;typeIIa;Mcystis;
FN597185	MOB-like;typeII;typeIIa;Mcystis;
FN597183	MOB-like;typeII;typeIIa;Mcystis;
FN597180	MOB-like;typeII;typeIIa;Mcystis;
FN597179	MOB-like;typeII;typeIIa;Mcystis;
FN597177	MOB-like;typeII;typeIIa;Mcystis;
FN597173	MOB-like;typeII;typeIIa;Mcystis;
FN597171	MOB-like;typeII;typeIIa;Mcystis;
FN597169	MOB-like;typeII;typeIIa;Mcystis;
FN597161	MOB-like;typeII;typeIIa;Mcystis;
FN597156	MOB-like;typeII;typeIIa;Mcystis;
FN597155	MOB-like;typeII;typeIIa;Mcystis;
FN597154	MOB-like;typeII;typeIIa;Mcystis;
FN597153	MOB-like;typeII;typeIIa;Mcystis;
FN597152	MOB-like;typeII;typeIIa;Mcystis;
FN597148	MOB-like;typeII;typeIIa;Mcystis;
FN597145	MOB-like;typeII;typeIIa;Mcystis;
FN597142	MOB-like;typeII;typeIIa;Mcystis;
FN597133	MOB-like;typeII;typeIIa;Mcystis;
FN597132	MOB-like;typeII;typeIIa;Mcystis;
FN597124	MOB-like;typeII;typeIIa;Mcystis;
FN597123	MOB-like;typeII;typeIIa;Mcystis;
FN597122	MOB-like;typeII;typeIIa;Mcystis;
FN597120	MOB-like;typeII;typeIIa;Mcystis;
FN597113	MOB-like;typeII;typeIIa;Mcystis;
GU134449	MOB-like;typeII;typeIIa;Mcystis;
GU134440	MOB-like;typeII;typeIIa;Mcystis;
GU134438	MOB-like;typeII;typeIIa;Mcystis;
GU134424	MOB-like;typeII;typeIIa;Mcystis;
GU134421	MOB-like;typeII;typeIIa;Mcystis;
GU134419	MOB-like;typeII;typeIIa;Mcystis;
GU134417	MOB-like;typeII;typeIIa;Mcystis;
GU134411	MOB-like;typeII;typeIIa;Mcystis;
GU134410	MOB-like;typeII;typeIIa;Mcystis;
FJ845813	MOB-like;typeII;typeIIa;Mcystis;
FJ845812	MOB-like;typeII;typeIIa;Mcystis;
FJ845811	MOB-like;typeII;typeIIa;Mcystis;
FJ845810	MOB-like;typeII;typeIIa;Mcystis;
FJ845808	MOB-like;typeII;typeIIa;Mcystis;
FJ845806	MOB-like;typeII;typeIIa;Mcystis;
FJ845804	MOB-like;typeII;typeIIa;Mcystis;
FJ845803	MOB-like;typeII;typeIIa;Mcystis;
FJ845802	MOB-like;typeII;typeIIa;Mcystis;
FJ845801	MOB-like;typeII;typeIIa;Mcystis;
FJ845800	MOB-like;typeII;typeIIa;Mcystis;
FJ845799	MOB-like;typeII;typeIIa;Mcystis;
FJ845798	MOB-like;typeII;typeIIa;Mcystis;
FJ845797	MOB-like;typeII;typeIIa;Mcystis;
FJ845795	MOB-like;typeII;typeIIa;Mcystis;
FJ845794	MOB-like;typeII;typeIIa;Mcystis;
FJ845791	MOB-like;typeII;typeIIa;Mcystis;
FJ845790	MOB-like;typeII;typeIIa;Mcystis;
FJ845789	MOB-like;typeII;typeIIa;Mcystis;
FJ845787	MOB-like;typeII;typeIIa;Mcystis;
FJ845786	MOB-like;typeII;typeIIa;Mcystis;
FJ845785	MOB-like;typeII;typeIIa;Mcystis;
FJ845784	MOB-like;typeII;typeIIa;Mcystis;
FJ845781	MOB-like;typeII;typeIIa;Mcystis;
FJ845777	MOB-like;typeII;typeIIa;Mcystis;
FN395339	MOB-like;typeII;typeIIa;Mcystis;
FN395338	MOB-like;typeII;typeIIa;Mcystis;
FN395336	MOB-like;typeII;typeIIa;Mcystis;
FN395333	MOB-like;typeII;typeIIa;Mcystis;
FN395332	MOB-like;typeII;typeIIa;Mcystis;
FN395331	MOB-like;typeII;typeIIa;Mcystis;
FN395330	MOB-like;typeII;typeIIa;Mcystis;
FN395329	MOB-like;typeII;typeIIa;Mcystis;
FN395325	MOB-like;typeII;typeIIa;Mcystis;
GU056163	MOB-like;typeII;typeIIa;Mcystis;
GU056161	MOB-like;typeII;typeIIa;Mcystis;
GU056158	MOB-like;typeII;typeIIa;Mcystis;
GU056157	MOB-like;typeII;typeIIa;Mcystis;
GU056154	MOB-like;typeII;typeIIa;Mcystis;
GU056153	MOB-like;typeII;typeIIa;Mcystis;
GU056152	MOB-like;typeII;typeIIa;Mcystis;
GU056151	MOB-like;typeII;typeIIa;Mcystis;
GU056149	MOB-like;typeII;typeIIa;Mcystis;
GU056148	MOB-like;typeII;typeIIa;Mcystis;
GU056145	MOB-like;typeII;typeIIa;Mcystis;
GU056143	MOB-like;typeII;typeIIa;Mcystis;
GU056140	MOB-like;typeII;typeIIa;Mcystis;
GU056139	MOB-like;typeII;typeIIa;Mcystis;
GU056132	MOB-like;typeII;typeIIa;Mcystis;
GU056130	MOB-like;typeII;typeIIa;Mcystis;
GU056129	MOB-like;typeII;typeIIa;Mcystis;
GU056128	MOB-like;typeII;typeIIa;Mcystis;
GU056124	MOB-like;typeII;typeIIa;Mcystis;
GU056123	MOB-like;typeII;typeIIa;Mcystis;
GU056122	MOB-like;typeII;typeIIa;Mcystis;
GU056121	MOB-like;typeII;typeIIa;Mcystis;
FJ930096	MOB-like;typeII;typeIIa;Mcystis;
FJ930095	MOB-like;typeII;typeIIa;Mcystis;
FJ930094	MOB-like;typeII;typeIIa;Mcystis;
FJ930093	MOB-like;typeII;typeIIa;Mcystis;
FJ930092	MOB-like;typeII;typeIIa;Mcystis;
FJ930091	MOB-like;typeII;typeIIa;Mcystis;
FJ930090	MOB-like;typeII;typeIIa;Mcystis;
FJ930089	MOB-like;typeII;typeIIa;Mcystis;
FJ930088	MOB-like;typeII;typeIIa;Mcystis;
FJ930087	MOB-like;typeII;typeIIa;Mcystis;
FJ930086	MOB-like;typeII;typeIIa;Mcystis;
FJ930085	MOB-like;typeII;typeIIa;Mcystis;
FJ930084	MOB-like;typeII;typeIIa;Mcystis;
FJ930083	MOB-like;typeII;typeIIa;Mcystis;
FJ930081	MOB-like;typeII;typeIIa;Mcystis;
FJ930080	MOB-like;typeII;typeIIa;Mcystis;
GQ390103	MOB-like;typeII;typeIIa;Mcystis;
GQ390102	MOB-like;typeII;typeIIa;Mcystis;
GQ390101	MOB-like;typeII;typeIIa;Mcystis;
GQ390100	MOB-like;typeII;typeIIa;Mcystis;
AB500853	MOB-like;typeII;typeIIa;Mcystis;
AB500825	MOB-like;typeII;typeIIa;Mcystis;
AB500823	MOB-like;typeII;typeIIa;Mcystis;
AB500820	MOB-like;typeII;typeIIa;Mcystis;
AB500818	MOB-like;typeII;typeIIa;Mcystis;
AB500815	MOB-like;typeII;typeIIa;Mcystis;
AB500809	MOB-like;typeII;typeIIa;Mcystis;
AB500807	MOB-like;typeII;typeIIa;Mcystis;
AB500806	MOB-like;typeII;typeIIa;Mcystis;
AB500801	MOB-like;typeII;typeIIa;Mcystis;
AB500800	MOB-like;typeII;typeIIa;Mcystis;
FN393879	MOB-like;typeII;typeIIa;Mcystis;
FN394201	MOB-like;typeII;typeIIa;Mcystis;
FN394144	MOB-like;typeII;typeIIa;Mcystis;
FN394143	MOB-like;typeII;typeIIa;Mcystis;
FN394142	MOB-like;typeII;typeIIa;Mcystis;
FN394141	MOB-like;typeII;typeIIa;Mcystis;
FN394140	MOB-like;typeII;typeIIa;Mcystis;
FN394139	MOB-like;typeII;typeIIa;Mcystis;
FN394134	MOB-like;typeII;typeIIa;Mcystis;
FN394133	MOB-like;typeII;typeIIa;Mcystis;
FN394132	MOB-like;typeII;typeIIa;Mcystis;
FN394131	MOB-like;typeII;typeIIa;Mcystis;
FN394130	MOB-like;typeII;typeIIa;Mcystis;
FN394129	MOB-like;typeII;typeIIa;Mcystis;
FN394128	MOB-like;typeII;typeIIa;Mcystis;
FN394127	MOB-like;typeII;typeIIa;Mcystis;
FN394126	MOB-like;typeII;typeIIa;Mcystis;
FN394125	MOB-like;typeII;typeIIa;Mcystis;
FN394119	MOB-like;typeII;typeIIa;Mcystis;
FJ868579	MOB-like;typeII;typeIIa;Mcystis;
FJ868576	MOB-like;typeII;typeIIa;Mcystis;
FJ868572	MOB-like;typeII;typeIIa;Mcystis;
FJ868571	MOB-like;typeII;typeIIa;Mcystis;
FJ868570	MOB-like;typeII;typeIIa;Mcystis;
FJ868569	MOB-like;typeII;typeIIa;Mcystis;
FJ805256	MOB-like;typeII;typeIIa;Mcystis;
FJ713042	MOB-like;typeII;typeIIa;Mcystis;
FM986004	MOB-like;typeII;typeIIa;Mcystis;
FN649504	MOB-like;typeII;typeIIa;Mcystis;
FN649502	MOB-like;typeII;typeIIa;Mcystis;
AB683078	MOB-like;typeII;typeIIa;Mcystis;
AB683081	MOB-like;typeII;typeIIa;Mcystis;
AB683087	MOB-like;typeII;typeIIa;Mcystis;
AB683089	MOB-like;typeII;typeIIa;Mcystis;
AB683091	MOB-like;typeII;typeIIa;Mcystis;
AB683099	MOB-like;typeII;typeIIa;Mcystis;
AB683106	MOB-like;typeII;typeIIa;Mcystis;
AB683109	MOB-like;typeII;typeIIa;Mcystis;
AB683116	MOB-like;typeII;typeIIa;Mcystis;
AB683118	MOB-like;typeII;typeIIa;Mcystis;
JX113051	MOB-like;typeII;typeIIa;Mcystis;
JX113082	MOB-like;typeII;typeIIa;Mcystis;
JX113083	MOB-like;typeII;typeIIa;Mcystis;
JX113084	MOB-like;typeII;typeIIa;Mcystis;
JX113089	MOB-like;typeII;typeIIa;Mcystis;
JX113093	MOB-like;typeII;typeIIa;Mcystis;
JX113096	MOB-like;typeII;typeIIa;Mcystis;
JX113097	MOB-like;typeII;typeIIa;Mcystis;
JX113098	MOB-like;typeII;typeIIa;Mcystis;
JX113101	MOB-like;typeII;typeIIa;Mcystis;
JX113102	MOB-like;typeII;typeIIa;Mcystis;
JX113109	MOB-like;typeII;typeIIa;Mcystis;
JX113110	MOB-like;typeII;typeIIa;Mcystis;
JX113111	MOB-like;typeII;typeIIa;Mcystis;
JX113115	MOB-like;typeII;typeIIa;Mcystis;
JX113116	MOB-like;typeII;typeIIa;Mcystis;
JX113119	MOB-like;typeII;typeIIa;Mcystis;
JX113122	MOB-like;typeII;typeIIa;Mcystis;
JX113137	MOB-like;typeII;typeIIa;Mcystis;
JX113176	MOB-like;typeII;typeIIa;Mcystis;
JX024352	MOB-like;typeII;typeIIa;Mcystis;
JN591069	MOB-like;typeII;typeIIa;Mcystis;
JN591077	MOB-like;typeII;typeIIa;Mcystis;
JN591079	MOB-like;typeII;typeIIa;Mcystis;
JN591081	MOB-like;typeII;typeIIa;Mcystis;
JN591082	MOB-like;typeII;typeIIa;Mcystis;
JN591090	MOB-like;typeII;typeIIa;Mcystis;
JN591094	MOB-like;typeII;typeIIa;Mcystis;
JN591097	MOB-like;typeII;typeIIa;Mcystis;
JN591098	MOB-like;typeII;typeIIa;Mcystis;
JN591099	MOB-like;typeII;typeIIa;Mcystis;
JN591109	MOB-like;typeII;typeIIa;Mcystis;
JN591113	MOB-like;typeII;typeIIa;Mcystis;
JN591130	MOB-like;typeII;typeIIa;Mcystis;
JN591132	MOB-like;typeII;typeIIa;Mcystis;
JN591136	MOB-like;typeII;typeIIa;Mcystis;
JN591139	MOB-like;typeII;typeIIa;Mcystis;
JN591140	MOB-like;typeII;typeIIa;Mcystis;
JN591143	MOB-like;typeII;typeIIa;Mcystis;
JN591151	MOB-like;typeII;typeIIa;Mcystis;
JN591156	MOB-like;typeII;typeIIa;Mcystis;
JN591157	MOB-like;typeII;typeIIa;Mcystis;
JN591164	MOB-like;typeII;typeIIa;Mcystis;
JN591165	MOB-like;typeII;typeIIa;Mcystis;
JN591167	MOB-like;typeII;typeIIa;Mcystis;
JN591168	MOB-like;typeII;typeIIa;Mcystis;
JN591169	MOB-like;typeII;typeIIa;Mcystis;
JN591187	MOB-like;typeII;typeIIa;Mcystis;
JN591197	MOB-like;typeII;typeIIa;Mcystis;
JN591223	MOB-like;typeII;typeIIa;Mcystis;
JN591226	MOB-like;typeII;typeIIa;Mcystis;
JN591232	MOB-like;typeII;typeIIa;Mcystis;
JN591235	MOB-like;typeII;typeIIa;Mcystis;
JN591246	MOB-like;typeII;typeIIa;Mcystis;
JN591249	MOB-like;typeII;typeIIa;Mcystis;
JN591256	MOB-like;typeII;typeIIa;Mcystis;
JN591257	MOB-like;typeII;typeIIa;Mcystis;
JN591259	MOB-like;typeII;typeIIa;Mcystis;
JN591263	MOB-like;typeII;typeIIa;Mcystis;
JN591266	MOB-like;typeII;typeIIa;Mcystis;
JN591267	MOB-like;typeII;typeIIa;Mcystis;
JN591271	MOB-like;typeII;typeIIa;Mcystis;
JN591272	MOB-like;typeII;typeIIa;Mcystis;
JN591276	MOB-like;typeII;typeIIa;Mcystis;
JN591288	MOB-like;typeII;typeIIa;Mcystis;
JN591294	MOB-like;typeII;typeIIa;Mcystis;
JN591295	MOB-like;typeII;typeIIa;Mcystis;
JN591298	MOB-like;typeII;typeIIa;Mcystis;
JN591302	MOB-like;typeII;typeIIa;Mcystis;
JN591309	MOB-like;typeII;typeIIa;Mcystis;
JN591311	MOB-like;typeII;typeIIa;Mcystis;
JQ990087	MOB-like;typeII;typeIIa;Mcystis;
JQ990091	MOB-like;typeII;typeIIa;Mcystis;
JQ990092	MOB-like;typeII;typeIIa;Mcystis;
JQ990100	MOB-like;typeII;typeIIa;Mcystis;
JQ990109	MOB-like;typeII;typeIIa;Mcystis;
JQ990112	MOB-like;typeII;typeIIa;Mcystis;
JQ990114	MOB-like;typeII;typeIIa;Mcystis;
JQ990116	MOB-like;typeII;typeIIa;Mcystis;
JQ990118	MOB-like;typeII;typeIIa;Mcystis;
JQ990120	MOB-like;typeII;typeIIa;Mcystis;
JQ990123	MOB-like;typeII;typeIIa;Mcystis;
JF907377	MOB-like;typeII;typeIIa;Mcystis;
JF907379	MOB-like;typeII;typeIIa;Mcystis;
JF907387	MOB-like;typeII;typeIIa;Mcystis;
JF907388	MOB-like;typeII;typeIIa;Mcystis;
JQ681237	MOB-like;typeII;typeIIa;Mcystis;
JQ681241	MOB-like;typeII;typeIIa;Mcystis;
JQ681246	MOB-like;typeII;typeIIa;Mcystis;
JQ681249	MOB-like;typeII;typeIIa;Mcystis;
JQ681252	MOB-like;typeII;typeIIa;Mcystis;
JQ681255	MOB-like;typeII;typeIIa;Mcystis;
JQ038179	MOB-like;typeII;typeIIa;Mcystis;
JQ038180	MOB-like;typeII;typeIIa;Mcystis;
JQ038181	MOB-like;typeII;typeIIa;Mcystis;
JQ031733	MOB-like;typeII;typeIIa;Mcystis;
JQ031735	MOB-like;typeII;typeIIa;Mcystis;
JQ040563	MOB-like;typeII;typeIIa;Mcystis;
JQ048958	MOB-like;typeII;typeIIa;Mcystis;
JQ048960	MOB-like;typeII;typeIIa;Mcystis;
JQ048963	MOB-like;typeII;typeIIa;Mcystis;
JQ048964	MOB-like;typeII;typeIIa;Mcystis;
JQ048968	MOB-like;typeII;typeIIa;Mcystis;
JQ048969	MOB-like;typeII;typeIIa;Mcystis;
JQ048971	MOB-like;typeII;typeIIa;Mcystis;
JQ048972	MOB-like;typeII;typeIIa;Mcystis;
JQ048974	MOB-like;typeII;typeIIa;Mcystis;
JQ048975	MOB-like;typeII;typeIIa;Mcystis;
JQ048979	MOB-like;typeII;typeIIa;Mcystis;
JQ048984	MOB-like;typeII;typeIIa;Mcystis;
JQ048987	MOB-like;typeII;typeIIa;Mcystis;
JQ048988	MOB-like;typeII;typeIIa;Mcystis;
JQ048989	MOB-like;typeII;typeIIa;Mcystis;
JQ048991	MOB-like;typeII;typeIIa;Mcystis;
JQ048995	MOB-like;typeII;typeIIa;Mcystis;
JQ048999	MOB-like;typeII;typeIIa;Mcystis;
JQ671219	MOB-like;typeII;typeIIa;Mcystis;
JQ671220	MOB-like;typeII;typeIIa;Mcystis;
JQ671221	MOB-like;typeII;typeIIa;Mcystis;
JQ671226	MOB-like;typeII;typeIIa;Mcystis;
JQ671227	MOB-like;typeII;typeIIa;Mcystis;
JQ671232	MOB-like;typeII;typeIIa;Mcystis;
JQ671262	MOB-like;typeII;typeIIa;Mcystis;
JQ671267	MOB-like;typeII;typeIIa;Mcystis;
JQ671270	MOB-like;typeII;typeIIa;Mcystis;
JQ671276	MOB-like;typeII;typeIIa;Mcystis;
JQ671279	MOB-like;typeII;typeIIa;Mcystis;
JQ671280	MOB-like;typeII;typeIIa;Mcystis;
JQ671300	MOB-like;typeII;typeIIa;Mcystis;
JQ671303	MOB-like;typeII;typeIIa;Mcystis;
JQ671306	MOB-like;typeII;typeIIa;Mcystis;
JQ671310	MOB-like;typeII;typeIIa;Mcystis;
JQ671311	MOB-like;typeII;typeIIa;Mcystis;
JQ671317	MOB-like;typeII;typeIIa;Mcystis;
JQ671320	MOB-like;typeII;typeIIa;Mcystis;
JQ671321	MOB-like;typeII;typeIIa;Mcystis;
JQ671326	MOB-like;typeII;typeIIa;Mcystis;
HE617718	MOB-like;typeII;typeIIa;Mcystis;
HE617733	MOB-like;typeII;typeIIa;Mcystis;
HE617767	MOB-like;typeII;typeIIa;Mcystis;
HE617769	MOB-like;typeII;typeIIa;Mcystis;
HE617772	MOB-like;typeII;typeIIa;Mcystis;
HE617796	MOB-like;typeII;typeIIa;Mcystis;
HE617814	MOB-like;typeII;typeIIa;Mcystis;
HE617837	MOB-like;typeII;typeIIa;Mcystis;
HE617882	MOB-like;typeII;typeIIa;Mcystis;
HE617891	MOB-like;typeII;typeIIa;Mcystis;
HE617893	MOB-like;typeII;typeIIa;Mcystis;
JF965502	MOB-like;typeII;typeIIa;Mcystis;
JF965504	MOB-like;typeII;typeIIa;Mcystis;
JF772592	MOB-like;typeII;typeIIa;Mcystis;
JF772602	MOB-like;typeII;typeIIa;Mcystis;
JF772603	MOB-like;typeII;typeIIa;Mcystis;
JF772605	MOB-like;typeII;typeIIa;Mcystis;
JF772606	MOB-like;typeII;typeIIa;Mcystis;
JF772619	MOB-like;typeII;typeIIa;Mcystis;
JF772623	MOB-like;typeII;typeIIa;Mcystis;
JF772627	MOB-like;typeII;typeIIa;Mcystis;
FR720303	MOB-like;typeII;typeIIa;Mcystis;
AB636307	MOB-like;typeII;typeIIa;Mcystis;
AB636308	MOB-like;typeII;typeIIa;Mcystis;
AB669161	MOB-like;typeII;typeIIa;Mcystis;
AB669163	MOB-like;typeII;typeIIa;Mcystis;
AB669164	MOB-like;typeII;typeIIa;Mcystis;
AB669170	MOB-like;typeII;typeIIa;Mcystis;
JN036523	MOB-like;typeII;typeIIa;Mcystis;
JN036526	MOB-like;typeII;typeIIa;Mcystis;
HQ883362	MOB-like;typeII;typeIIa;Mcystis;
HQ909053	MOB-like;typeII;typeIIa;Mcystis;
HQ909055	MOB-like;typeII;typeIIa;Mcystis;
HQ909059	MOB-like;typeII;typeIIa;Mcystis;
HQ909060	MOB-like;typeII;typeIIa;Mcystis;
HQ909067	MOB-like;typeII;typeIIa;Mcystis;
HQ909069	MOB-like;typeII;typeIIa;Mcystis;
FR799412	MOB-like;typeII;typeIIa;Mcystis;
FR799420	MOB-like;typeII;typeIIa;Mcystis;
FR734287	MOB-like;typeII;typeIIa;Mcystis;
HQ844528	MOB-like;typeII;typeIIa;Mcystis;
HQ844529	MOB-like;typeII;typeIIa;Mcystis;
HQ844530	MOB-like;typeII;typeIIa;Mcystis;
HQ844531	MOB-like;typeII;typeIIa;Mcystis;
HQ844532	MOB-like;typeII;typeIIa;Mcystis;
HQ844533	MOB-like;typeII;typeIIa;Mcystis;
HQ844535	MOB-like;typeII;typeIIa;Mcystis;
HQ844536	MOB-like;typeII;typeIIa;Mcystis;
AB564252	MOB-like;typeII;typeIIa;Mcystis;
AB564253	MOB-like;typeII;typeIIa;Mcystis;
AB564254	MOB-like;typeII;typeIIa;Mcystis;
AB564257	MOB-like;typeII;typeIIa;Mcystis;
AB564259	MOB-like;typeII;typeIIa;Mcystis;
AB564260	MOB-like;typeII;typeIIa;Mcystis;
AB564261	MOB-like;typeII;typeIIa;Mcystis;
AB564262	MOB-like;typeII;typeIIa;Mcystis;
AB564263	MOB-like;typeII;typeIIa;Mcystis;
AB564264	MOB-like;typeII;typeIIa;Mcystis;
AB564266	MOB-like;typeII;typeIIa;Mcystis;
AB564268	MOB-like;typeII;typeIIa;Mcystis;
AB564269	MOB-like;typeII;typeIIa;Mcystis;
FR726173	MOB-like;typeII;typeIIa;Mcystis;
FR726174	MOB-like;typeII;typeIIa;Mcystis;
FR726178	MOB-like;typeII;typeIIa;Mcystis;
FR726181	MOB-like;typeII;typeIIa;Mcystis;
FR726184	MOB-like;typeII;typeIIa;Mcystis;
FR726187	MOB-like;typeII;typeIIa;Mcystis;
FR726188	MOB-like;typeII;typeIIa;Mcystis;
FR726189	MOB-like;typeII;typeIIa;Mcystis;
FR726190	MOB-like;typeII;typeIIa;Mcystis;
FR726192	MOB-like;typeII;typeIIa;Mcystis;
FR726193	MOB-like;typeII;typeIIa;Mcystis;
FR726194	MOB-like;typeII;typeIIa;Mcystis;
FR726197	MOB-like;typeII;typeIIa;Mcystis;
FR726198	MOB-like;typeII;typeIIa;Mcystis;
FR726200	MOB-like;typeII;typeIIa;Mcystis;
FN649469	MOB-like;typeII;typeIIa;Mcystis;
FN649470	MOB-like;typeII;typeIIa;Mcystis;
FN649473	MOB-like;typeII;typeIIa;Mcystis;
FN649475	MOB-like;typeII;typeIIa;Mcystis;
FN649477	MOB-like;typeII;typeIIa;Mcystis;
FN649478	MOB-like;typeII;typeIIa;Mcystis;
FN649480	MOB-like;typeII;typeIIa;Mcystis;
FN649483	MOB-like;typeII;typeIIa;Mcystis;
FN649484	MOB-like;typeII;typeIIa;Mcystis;
FN649485	MOB-like;typeII;typeIIa;Mcystis;
FN649489	MOB-like;typeII;typeIIa;Mcystis;
FN649491	MOB-like;typeII;typeIIa;Mcystis;
FN649495	MOB-like;typeII;typeIIa;Mcystis;
FN649496	MOB-like;typeII;typeIIa;Mcystis;
FN649507	MOB-like;typeII;typeIIa;Mcystis;
FN649521	MOB-like;typeII;typeIIa;Mcystis;
FN649522	MOB-like;typeII;typeIIa;Mcystis;
FN649523	MOB-like;typeII;typeIIa;Mcystis;
FN649528	MOB-like;typeII;typeIIa;Mcystis;
FN649532	MOB-like;typeII;typeIIa;Mcystis;
FN649550	MOB-like;typeII;typeIIa;Mcystis;
FN649602	MOB-like;typeII;typeIIa;Mcystis;
FN649610	MOB-like;typeII;typeIIa;Mcystis;
FN649627	MOB-like;typeII;typeIIa;Mcystis;
FN649634	MOB-like;typeII;typeIIa;Mcystis;
FN649638	MOB-like;typeII;typeIIa;Mcystis;
FN649641	MOB-like;typeII;typeIIa;Mcystis;
FN649645	MOB-like;typeII;typeIIa;Mcystis;
FN649651	MOB-like;typeII;typeIIa;Mcystis;
FN649652	MOB-like;typeII;typeIIa;Mcystis;
FN649653	MOB-like;typeII;typeIIa;Mcystis;
FN649654	MOB-like;typeII;typeIIa;Mcystis;
FN649656	MOB-like;typeII;typeIIa;Mcystis;
FN649657	MOB-like;typeII;typeIIa;Mcystis;
FN649658	MOB-like;typeII;typeIIa;Mcystis;
FN649662	MOB-like;typeII;typeIIa;Mcystis;
FN649664	MOB-like;typeII;typeIIa;Mcystis;
FN649665	MOB-like;typeII;typeIIa;Mcystis;
FN649671	MOB-like;typeII;typeIIa;Mcystis;
FN649674	MOB-like;typeII;typeIIa;Mcystis;
FN649675	MOB-like;typeII;typeIIa;Mcystis;
FN649676	MOB-like;typeII;typeIIa;Mcystis;
FN649677	MOB-like;typeII;typeIIa;Mcystis;
FN649680	MOB-like;typeII;typeIIa;Mcystis;
FN649690	MOB-like;typeII;typeIIa;Mcystis;
FN649693	MOB-like;typeII;typeIIa;Mcystis;
FN649694	MOB-like;typeII;typeIIa;Mcystis;
FN649696	MOB-like;typeII;typeIIa;Mcystis;
FN649700	MOB-like;typeII;typeIIa;Mcystis;
FN649704	MOB-like;typeII;typeIIa;Mcystis;
FN649711	MOB-like;typeII;typeIIa;Mcystis;
FN649714	MOB-like;typeII;typeIIa;Mcystis;
FN649717	MOB-like;typeII;typeIIa;Mcystis;
FN649721	MOB-like;typeII;typeIIa;Mcystis;
FN649722	MOB-like;typeII;typeIIa;Mcystis;
GU735511	MOB-like;typeII;typeIIa;Mcystis;
GU735524	MOB-like;typeII;typeIIa;Mcystis;
GU735528	MOB-like;typeII;typeIIa;Mcystis;
GU735533	MOB-like;typeII;typeIIa;Mcystis;
JX998176	MOB-like;typeII;typeIIa;Mcystis;
JX998177	MOB-like;typeII;typeIIa;Mcystis;
JX998179	MOB-like;typeII;typeIIa;Mcystis;
JX998180	MOB-like;typeII;typeIIa;Mcystis;
JX998181	MOB-like;typeII;typeIIa;Mcystis;
JX998183	MOB-like;typeII;typeIIa;Mcystis;
HE647840	MOB-like;typeII;typeIIa;Mcystis;
HE647842	MOB-like;typeII;typeIIa;Mcystis;
HE647843	MOB-like;typeII;typeIIa;Mcystis;
JN426933	MOB-like;typeII;typeIIa;Mcystis;
JN426938	MOB-like;typeII;typeIIa;Mcystis;
JN426939	MOB-like;typeII;typeIIa;Mcystis;
JN426945	MOB-like;typeII;typeIIa;Mcystis;
FR749650	MOB-like;typeII;typeIIa;Mcystis;
FR749661	MOB-like;typeII;typeIIa;Mcystis;
FR749663	MOB-like;typeII;typeIIa;Mcystis;
FR749672	MOB-like;typeII;typeIIa;Mcystis;
FR749673	MOB-like;typeII;typeIIa;Mcystis;
FR749674	MOB-like;typeII;typeIIa;Mcystis;
FR749675	MOB-like;typeII;typeIIa;Mcystis;
FR749676	MOB-like;typeII;typeIIa;Mcystis;
FR749683	MOB-like;typeII;typeIIa;Mcystis;
FR749689	MOB-like;typeII;typeIIa;Mcystis;
FR749691	MOB-like;typeII;typeIIa;Mcystis;
FR749692	MOB-like;typeII;typeIIa;Mcystis;
FR749693	MOB-like;typeII;typeIIa;Mcystis;
FR749695	MOB-like;typeII;typeIIa;Mcystis;
FR749697	MOB-like;typeII;typeIIa;Mcystis;
FR749699	MOB-like;typeII;typeIIa;Mcystis;
FR749704	MOB-like;typeII;typeIIa;Mcystis;
KC202700	MOB-like;typeII;typeIIa;Mcystis;
KC202704	MOB-like;typeII;typeIIa;Mcystis;
KC202705	MOB-like;typeII;typeIIa;Mcystis;
KC202706	MOB-like;typeII;typeIIa;Mcystis;
KC202707	MOB-like;typeII;typeIIa;Mcystis;
KC202711	MOB-like;typeII;typeIIa;Mcystis;
KC202712	MOB-like;typeII;typeIIa;Mcystis;
KC202718	MOB-like;typeII;typeIIa;Mcystis;
KC202719	MOB-like;typeII;typeIIa;Mcystis;
KC202720	MOB-like;typeII;typeIIa;Mcystis;
KC202721	MOB-like;typeII;typeIIa;Mcystis;
KC202725	MOB-like;typeII;typeIIa;Mcystis;
KC202726	MOB-like;typeII;typeIIa;Mcystis;
JN790629	MOB-like;typeII;typeIIa;Mcystis;
HE602964	MOB-like;typeII;typeIIa;Mcystis;
HE602965	MOB-like;typeII;typeIIa;Mcystis;
HE602968	MOB-like;typeII;typeIIa;Mcystis;
FN599863	MOB-like;typeII;typeIIa;Mcystis;
FN599865	MOB-like;typeII;typeIIa;Mcystis;
FN599872	MOB-like;typeII;typeIIa;Mcystis;
FN599873	MOB-like;typeII;typeIIa;Mcystis;
FN599874	MOB-like;typeII;typeIIa;Mcystis;
FN599880	MOB-like;typeII;typeIIa;Mcystis;
FN599881	MOB-like;typeII;typeIIa;Mcystis;
FN599883	MOB-like;typeII;typeIIa;Mcystis;
FN599886	MOB-like;typeII;typeIIa;Mcystis;
FN599889	MOB-like;typeII;typeIIa;Mcystis;
FN599891	MOB-like;typeII;typeIIa;Mcystis;
FN599894	MOB-like;typeII;typeIIa;Mcystis;
FN599897	MOB-like;typeII;typeIIa;Mcystis;
FN599898	MOB-like;typeII;typeIIa;Mcystis;
FN599899	MOB-like;typeII;typeIIa;Mcystis;
FN599900	MOB-like;typeII;typeIIa;Mcystis;
FN599902	MOB-like;typeII;typeIIa;Mcystis;
FN599910	MOB-like;typeII;typeIIa;Mcystis;
FN599913	MOB-like;typeII;typeIIa;Mcystis;
FN599920	MOB-like;typeII;typeIIa;Mcystis;
FN599921	MOB-like;typeII;typeIIa;Mcystis;
FN599924	MOB-like;typeII;typeIIa;Mcystis;
FN599926	MOB-like;typeII;typeIIa;Mcystis;
FN599927	MOB-like;typeII;typeIIa;Mcystis;
FN599929	MOB-like;typeII;typeIIa;Mcystis;
FN599932	MOB-like;typeII;typeIIa;Mcystis;
FN599933	MOB-like;typeII;typeIIa;Mcystis;
FN599940	MOB-like;typeII;typeIIa;Mcystis;
FN599941	MOB-like;typeII;typeIIa;Mcystis;
FN599942	MOB-like;typeII;typeIIa;Mcystis;
FN599943	MOB-like;typeII;typeIIa;Mcystis;
FN599944	MOB-like;typeII;typeIIa;Mcystis;
FN599945	MOB-like;typeII;typeIIa;Mcystis;
FN599948	MOB-like;typeII;typeIIa;Mcystis;
FN599949	MOB-like;typeII;typeIIa;Mcystis;
FN599954	MOB-like;typeII;typeIIa;Mcystis;
FN599955	MOB-like;typeII;typeIIa;Mcystis;
FN599956	MOB-like;typeII;typeIIa;Mcystis;
FN599960	MOB-like;typeII;typeIIa;Mcystis;
FN599973	MOB-like;typeII;typeIIa;Mcystis;
FN599976	MOB-like;typeII;typeIIa;Mcystis;
FN599984	MOB-like;typeII;typeIIa;Mcystis;
FN600003	MOB-like;typeII;typeIIa;Mcystis;
FN600009	MOB-like;typeII;typeIIa;Mcystis;
FN600011	MOB-like;typeII;typeIIa;Mcystis;
FN600014	MOB-like;typeII;typeIIa;Mcystis;
FN600015	MOB-like;typeII;typeIIa;Mcystis;
FN600017	MOB-like;typeII;typeIIa;Mcystis;
FN600022	MOB-like;typeII;typeIIa;Mcystis;
FN600024	MOB-like;typeII;typeIIa;Mcystis;
FN600025	MOB-like;typeII;typeIIa;Mcystis;
FN600026	MOB-like;typeII;typeIIa;Mcystis;
FN600032	MOB-like;typeII;typeIIa;Mcystis;
FN600036	MOB-like;typeII;typeIIa;Mcystis;
FN600038	MOB-like;typeII;typeIIa;Mcystis;
FN600047	MOB-like;typeII;typeIIa;Mcystis;
FN600048	MOB-like;typeII;typeIIa;Mcystis;
FN600049	MOB-like;typeII;typeIIa;Mcystis;
FN600050	MOB-like;typeII;typeIIa;Mcystis;
FN600053	MOB-like;typeII;typeIIa;Mcystis;
FN600055	MOB-like;typeII;typeIIa;Mcystis;
FN600056	MOB-like;typeII;typeIIa;Mcystis;
FN600071	MOB-like;typeII;typeIIa;Mcystis;
FN600077	MOB-like;typeII;typeIIa;Mcystis;
FN600078	MOB-like;typeII;typeIIa;Mcystis;
FN600080	MOB-like;typeII;typeIIa;Mcystis;
FN600081	MOB-like;typeII;typeIIa;Mcystis;
FN600085	MOB-like;typeII;typeIIa;Mcystis;
FN600086	MOB-like;typeII;typeIIa;Mcystis;
FN600089	MOB-like;typeII;typeIIa;Mcystis;
FN600092	MOB-like;typeII;typeIIa;Mcystis;
FN600094	MOB-like;typeII;typeIIa;Mcystis;
FN600095	MOB-like;typeII;typeIIa;Mcystis;
FN600096	MOB-like;typeII;typeIIa;Mcystis;
FN600099	MOB-like;typeII;typeIIa;Mcystis;
FN600100	MOB-like;typeII;typeIIa;Mcystis;
FN600102	MOB-like;typeII;typeIIa;Mcystis;
FN600105	MOB-like;typeII;typeIIa;Mcystis;
FN600106	MOB-like;typeII;typeIIa;Mcystis;
FN600109	MOB-like;typeII;typeIIa;Mcystis;
FN600111	MOB-like;typeII;typeIIa;Mcystis;
FN600113	MOB-like;typeII;typeIIa;Mcystis;
AJ884539	MOB-like;typeI;typeIa;Mmicrobium-pel;
EU275118	MOB-like;typeI;typeIa;Mmicrobium-pel;
EU275106	MOB-like;typeI;typeIa;Mmicrobium-pel;
EU275100	MOB-like;typeI;typeIa;Mmicrobium-pel;
EU275092	MOB-like;typeI;typeIa;Mmicrobium-pel;
EU275091	MOB-like;typeI;typeIa;Mmicrobium-pel;
AF307139	MOB-like;typeI;typeIa;Mmicrobium-jap;
AY236082	MOB-like;typeI;typeIa;Mmicrobium-jap;
AY236081	MOB-like;typeI;typeIa;Mmicrobium-jap;
AY550733	MOB-like;typeI;typeIa;Mmicrobium-jap;
AY550730	MOB-like;typeI;typeIa;Mmicrobium-jap;
AY550722	MOB-like;typeI;typeIa;Mmicrobium-jap;
AY550720	MOB-like;typeI;typeIa;Mmicrobium-jap;
AY550717	MOB-like;typeI;typeIa;Mmicrobium-jap;
AY550715	MOB-like;typeI;typeIa;Mmicrobium-jap;
AY550711	MOB-like;typeI;typeIa;Mmicrobium-jap;
AY550704	MOB-like;typeI;typeIa;Mmicrobium-jap;
AY550703	MOB-like;typeI;typeIa;Mmicrobium-jap;
AY550690	MOB-like;typeI;typeIa;Mmicrobium-jap;
DQ059821	MOB-like;typeI;typeIa;Mmicrobium-jap;
AY572000	MOB-like;typeI;typeIa;Mmicrobium-jap;
AY571992	MOB-like;typeI;typeIa;Mmicrobium-jap;
EU595515	MOB-like;typeI;typeIa;Mmicrobium-jap;
EU595514	MOB-like;typeI;typeIa;Mmicrobium-jap;
AB253367	MOB-like;typeI;typeIa;Mmicrobium-jap;
JQ739141	MOB-like;typeI;typeIa;Mmicrobium-jap;
JQ038166	MOB-like;typeI;typeIa;Mmicrobium-jap;
JN172109	MOB-like;typeI;typeIa;Mmicrobium-jap;
JN687579	MOB-like;typeI;typeIa;Mmicrobium-jap;
JQ040569	MOB-like;typeI;typeIa;Mmicrobium-jap-rel;
HE617684	MOB-like;typeI;typeIa;Mmicrobium-jap-rel;
HE617736	MOB-like;typeI;typeIa;Mmicrobium-jap-rel;
HE617752	MOB-like;typeI;typeIa;Mmicrobium-jap-rel;
HE617811	MOB-like;typeI;typeIa;Mmicrobium-jap-rel;
U31652	MOB-like;typeI;typeIa;Mmicrobium-pel;
AF368368	MOB-like;typeI;typeIa;Mmicrobium-pel;
AF368359	MOB-like;typeI;typeIa;Mmicrobium-pel;
AF368360	MOB-like;typeI;typeIa;Mmicrobium-pel;
AF358055	MOB-like;typeI;typeIa;Mmicrobium-pel;
AF368365	MOB-like;typeI;typeIa;Mmicrobium-pel;
AJ317925	MOB-like;typeI;typeIa;Mmicrobium-pel;
AJ317918	MOB-like;typeI;typeIa;Mmicrobium-pel;
AJ317917	MOB-like;typeI;typeIa;Mmicrobium-pel;
AJ317916	MOB-like;typeI;typeIa;Mmicrobium-pel;
AJ317912	MOB-like;typeI;typeIa;Mmicrobium-pel;
AJ884544	MOB-like;typeI;typeIa;Mmicrobium-pel;
AJ884542	MOB-like;typeI;typeIa;Mmicrobium-pel;
AJ884543	MOB-like;typeI;typeIa;Mmicrobium-pel;
AJ884540	MOB-like;typeI;typeIa;Mmicrobium-pel;
AJ884534	MOB-like;typeI;typeIa;Mmicrobium-pel;
AJ884525	MOB-like;typeI;typeIa;Mmicrobium-pel;
AJ419613	MOB-like;typeI;typeIa;Mmicrobium-pel;
EU275121	MOB-like;typeI;typeIa;Mmicrobium-pel;
AF150765	MOB-like;typeI;typeIa;Mmonas;
AF150759	MOB-like;typeI;typeIa;Mmonas;
AF368358	MOB-like;typeI;typeIa;Mmonas;
AB064373	MOB-like;typeI;typeIa;Mmonas;
AB064372	MOB-like;typeI;typeIa;Mmonas;
AF150795	MOB-like;typeI;typeIa;Mmonas;
AY236076	MOB-like;typeI;typeIa;Mmonas;
AY236075	MOB-like;typeI;typeIa;Mmonas;
AY236074	MOB-like;typeI;typeIa;Mmonas;
AY424852	MOB-like;typeI;typeIa;Mmonas;
AY424851	MOB-like;typeI;typeIa;Mmonas;
AY424850	MOB-like;typeI;typeIa;Mmonas;
AY424849	MOB-like;typeI;typeIa;Mmonas;
AY424847	MOB-like;typeI;typeIa;Mmonas;
AY424844	MOB-like;typeI;typeIa;Mmonas;
AY424843	MOB-like;typeI;typeIa;Mmonas;
AY424842	MOB-like;typeI;typeIa;Mmonas;
AY424840	MOB-like;typeI;typeIa;Mmonas;
AY424839	MOB-like;typeI;typeIa;Mmonas;
AY550701	MOB-like;typeI;typeIa;Mmonas;
AY550696	MOB-like;typeI;typeIa;Mmonas;
AY550695	MOB-like;typeI;typeIa;Mmonas;
AF150797	MOB-like;typeI;typeIa;Mmonas;
AF150799	MOB-like;typeI;typeIa;Mmonas;
AF150793	MOB-like;typeI;typeIa;Mmonas;
EU193277	MOB-like;typeI;typeIa;Mmonas;
EU193276	MOB-like;typeI;typeIa;Mmonas;
EU193275	MOB-like;typeI;typeIa;Mmonas;
EU193272	MOB-like;typeI;typeIa;Mmonas;
EU193270	MOB-like;typeI;typeIa;Mmonas;
EU193267	MOB-like;typeI;typeIa;Mmonas;
DQ067077	MOB-like;typeI;typeIa;Mmonas;
EU071091	MOB-like;typeI;typeIa;Mmonas;
AM910097	MOB-like;typeI;typeIa;Mmonas;
AM910141	MOB-like;typeI;typeIa;Mmonas;
AM910139	MOB-like;typeI;typeIa;Mmonas;
AM910134	MOB-like;typeI;typeIa;Mmonas;
AM910133	MOB-like;typeI;typeIa;Mmonas;
AM910114	MOB-like;typeI;typeIa;Mmonas;
AM910113	MOB-like;typeI;typeIa;Mmonas;
AM910109	MOB-like;typeI;typeIa;Mmonas;
AM849762	MOB-like;typeI;typeIa;Mmonas;
AM849760	MOB-like;typeI;typeIa;Mmonas;
AM849758	MOB-like;typeI;typeIa;Mmonas;
AM849751	MOB-like;typeI;typeIa;Mmonas;
AM849750	MOB-like;typeI;typeIa;Mmonas;
AM849749	MOB-like;typeI;typeIa;Mmonas;
AM849748	MOB-like;typeI;typeIa;Mmonas;
AM849747	MOB-like;typeI;typeIa;Mmonas;
AM849746	MOB-like;typeI;typeIa;Mmonas;
AM849744	MOB-like;typeI;typeIa;Mmonas;
AM849741	MOB-like;typeI;typeIa;Mmonas;
AM849740	MOB-like;typeI;typeIa;Mmonas;
AM849739	MOB-like;typeI;typeIa;Mmonas;
AM849738	MOB-like;typeI;typeIa;Mmonas;
AM849737	MOB-like;typeI;typeIa;Mmonas;
AM849734	MOB-like;typeI;typeIa;Mmonas;
AM849732	MOB-like;typeI;typeIa;Mmonas;
AM849731	MOB-like;typeI;typeIa;Mmonas;
AM849729	MOB-like;typeI;typeIa;Mmonas;
AM849728	MOB-like;typeI;typeIa;Mmonas;
AM849727	MOB-like;typeI;typeIa;Mmonas;
AM849726	MOB-like;typeI;typeIa;Mmonas;
AM849725	MOB-like;typeI;typeIa;Mmonas;
AM849722	MOB-like;typeI;typeIa;Mmonas;
AM849721	MOB-like;typeI;typeIa;Mmonas;
AM849707	MOB-like;typeI;typeIa;Mmonas;
AM849804	MOB-like;typeI;typeIa;Mmonas;
AM849801	MOB-like;typeI;typeIa;Mmonas;
AM849800	MOB-like;typeI;typeIa;Mmonas;
AM849703	MOB-like;typeI;typeIa;Mmonas;
AM849700	MOB-like;typeI;typeIa;Mmonas;
AM849697	MOB-like;typeI;typeIa;Mmonas;
AM849696	MOB-like;typeI;typeIa;Mmonas;
AM849682	MOB-like;typeI;typeIa;Mmonas;
AM849681	MOB-like;typeI;typeIa;Mmonas;
AM849665	MOB-like;typeI;typeIa;Mmonas;
AM849664	MOB-like;typeI;typeIa;Mmonas;
AM849657	MOB-like;typeI;typeIa;Mmonas;
AM849617	MOB-like;typeI;typeIa;Mmonas;
AM849622	MOB-like;typeI;typeIa;Mmonas;
AM849633	MOB-like;typeI;typeIa;Mmonas;
AM849635	MOB-like;typeI;typeIa;Mmonas;
AM849636	MOB-like;typeI;typeIa;Mmonas;
AM849637	MOB-like;typeI;typeIa;Mmonas;
AM849799	MOB-like;typeI;typeIa;Mmonas;
AM849787	MOB-like;typeI;typeIa;Mmonas;
AM849786	MOB-like;typeI;typeIa;Mmonas;
AM849778	MOB-like;typeI;typeIa;Mmonas;
AM849766	MOB-like;typeI;typeIa;Mmonas;
EF623665	MOB-like;typeI;typeIa;Mmonas;
EF625922	MOB-like;typeI;typeIa;Mmonas;
EF625916	MOB-like;typeI;typeIa;Mmonas;
EU358963	MOB-like;typeI;typeIa;Mmonas;
EU358964	MOB-like;typeI;typeIa;Mmonas;
EU358965	MOB-like;typeI;typeIa;Mmonas;
EU358966	MOB-like;typeI;typeIa;Mmonas;
EU358967	MOB-like;typeI;typeIa;Mmonas;
EU358982	MOB-like;typeI;typeIa;Mmonas;
EU358990	MOB-like;typeI;typeIa;Mmonas;
EU358987	MOB-like;typeI;typeIa;Mmonas;
EU358985	MOB-like;typeI;typeIa;Mmonas;
EU358984	MOB-like;typeI;typeIa;Mmonas;
EU358995	MOB-like;typeI;typeIa;Mmonas;
DQ119046	MOB-like;typeI;typeIa;Mmonas;
DQ119044	MOB-like;typeI;typeIa;Mmonas;
DQ119043	MOB-like;typeI;typeIa;Mmonas;
DQ119042	MOB-like;typeI;typeIa;Mmonas;
DQ202261	MOB-like;typeI;typeIa;Mmonas;
AB280417	MOB-like;typeI;typeIa;Mmonas;
AB280415	MOB-like;typeI;typeIa;Mmonas;
EF644619	MOB-like;typeI;typeIa;Mmonas;
DQ008408	MOB-like;typeI;typeIa;Mmonas;
DQ008403	MOB-like;typeI;typeIa;Mmonas;
DQ008406	MOB-like;typeI;typeIa;Mmonas;
DQ008363	MOB-like;typeI;typeIa;Mmonas;
EU722434	MOB-like;typeI;typeIa;Mmonas;
EU647265	MOB-like;typeI;typeIa;Mmonas;
FJ970530	MOB-like;typeI;typeIa;Mmonas;
AB570071	MOB-like;typeI;typeIa;Mmonas;
AB570070	MOB-like;typeI;typeIa;Mmonas;
AB538965	MOB-like;typeI;typeIa;Mmonas;
AB512519	MOB-like;typeI;typeIa;Mmonas;
AB512518	MOB-like;typeI;typeIa;Mmonas;
AB512517	MOB-like;typeI;typeIa;Mmonas;
FN562536	MOB-like;typeI;typeIa;Mmonas;
FN562556	MOB-like;typeI;typeIa;Mmonas;
FN562561	MOB-like;typeI;typeIa;Mmonas;
FN562562	MOB-like;typeI;typeIa;Mmonas;
FN597212	MOB-like;typeI;typeIa;Mmonas;
FJ845796	MOB-like;typeI;typeIa;Mmonas;
FJ845793	MOB-like;typeI;typeIa;Mmonas;
FJ845788	MOB-like;typeI;typeIa;Mmonas;
FJ845782	MOB-like;typeI;typeIa;Mmonas;
FN395344	MOB-like;typeI;typeIa;Mmonas;
GU056146	MOB-like;typeI;typeIa;Mmonas;
GU056137	MOB-like;typeI;typeIa;Mmonas;
GU056134	MOB-like;typeI;typeIa;Mmonas;
GU056133	MOB-like;typeI;typeIa;Mmonas;
AB500856	MOB-like;typeI;typeIa;Mmonas;
AB500847	MOB-like;typeI;typeIa;Mmonas;
AB500843	MOB-like;typeI;typeIa;Mmonas;
AB500842	MOB-like;typeI;typeIa;Mmonas;
AB500841	MOB-like;typeI;typeIa;Mmonas;
AB500837	MOB-like;typeI;typeIa;Mmonas;
AB500836	MOB-like;typeI;typeIa;Mmonas;
AB500835	MOB-like;typeI;typeIa;Mmonas;
AB500831	MOB-like;typeI;typeIa;Mmonas;
AB500829	MOB-like;typeI;typeIa;Mmonas;
AB500828	MOB-like;typeI;typeIa;Mmonas;
AB500827	MOB-like;typeI;typeIa;Mmonas;
AB500822	MOB-like;typeI;typeIa;Mmonas;
AB500812	MOB-like;typeI;typeIa;Mmonas;
AB500811	MOB-like;typeI;typeIa;Mmonas;
AB500798	MOB-like;typeI;typeIa;Mmonas;
AB505849	MOB-like;typeI;typeIa;Mmonas;
AB505846	MOB-like;typeI;typeIa;Mmonas;
AB505845	MOB-like;typeI;typeIa;Mmonas;
AB505844	MOB-like;typeI;typeIa;Mmonas;
AB505842	MOB-like;typeI;typeIa;Mmonas;
FN649503	MOB-like;typeI;typeIa;Mmonas;
AB683079	MOB-like;typeI;typeIa;Mmonas;
AB683083	MOB-like;typeI;typeIa;Mmonas;
AB683086	MOB-like;typeI;typeIa;Mmonas;
AB683088	MOB-like;typeI;typeIa;Mmonas;
AB683093	MOB-like;typeI;typeIa;Mmonas;
AB683095	MOB-like;typeI;typeIa;Mmonas;
AB683100	MOB-like;typeI;typeIa;Mmonas;
AB683102	MOB-like;typeI;typeIa;Mmonas;
AB683110	MOB-like;typeI;typeIa;Mmonas;
AB683112	MOB-like;typeI;typeIa;Mmonas;
AB683113	MOB-like;typeI;typeIa;Mmonas;
AB683120	MOB-like;typeI;typeIa;Mmonas;
JX113022	MOB-like;typeI;typeIa;Mmonas;
JX113143	MOB-like;typeI;typeIa;Mmonas;
JX113150	MOB-like;typeI;typeIa;Mmonas;
JX113151	MOB-like;typeI;typeIa;Mmonas;
JX113181	MOB-like;typeI;typeIa;Mmonas;
JX113186	MOB-like;typeI;typeIa;Mmonas;
JX113208	MOB-like;typeI;typeIa;Mmonas;
JX113219	MOB-like;typeI;typeIa;Mmonas;
JN591230	MOB-like;typeI;typeIa;Mmonas;
JN591280	MOB-like;typeI;typeIa;Mmonas;
JN591282	MOB-like;typeI;typeIa;Mmonas;
JN591292	MOB-like;typeI;typeIa;Mmonas;
JN591307	MOB-like;typeI;typeIa;Mmonas;
JF907376	MOB-like;typeI;typeIa;Mmonas;
JF907385	MOB-like;typeI;typeIa;Mmonas;
AB722365	MOB-like;typeI;typeIa;Mmonas;
AB722377	MOB-like;typeI;typeIa;Mmonas;
AB722383	MOB-like;typeI;typeIa;Mmonas;
AB722387	MOB-like;typeI;typeIa;Mmonas;
AB722389	MOB-like;typeI;typeIa;Mmonas;
AB722391	MOB-like;typeI;typeIa;Mmonas;
AB722407	MOB-like;typeI;typeIa;Mmonas;
AB722411	MOB-like;typeI;typeIa;Mmonas;
AB722413	MOB-like;typeI;typeIa;Mmonas;
AB722414	MOB-like;typeI;typeIa;Mmonas;
AB722417	MOB-like;typeI;typeIa;Mmonas;
AB722421	MOB-like;typeI;typeIa;Mmonas;
AB722427	MOB-like;typeI;typeIa;Mmonas;
AB722433	MOB-like;typeI;typeIa;Mmonas;
AB722435	MOB-like;typeI;typeIa;Mmonas;
AB722437	MOB-like;typeI;typeIa;Mmonas;
AB722439	MOB-like;typeI;typeIa;Mmonas;
AB722442	MOB-like;typeI;typeIa;Mmonas;
AB722443	MOB-like;typeI;typeIa;Mmonas;
JQ681244	MOB-like;typeI;typeIa;Mmonas;
JQ513940	MOB-like;typeI;typeIa;Mmonas;
JQ513941	MOB-like;typeI;typeIa;Mmonas;
JQ513943	MOB-like;typeI;typeIa;Mmonas;
HE801217	MOB-like;typeI;typeIa;Mmonas;
JQ038167	MOB-like;typeI;typeIa;Mmonas;
JQ671213	MOB-like;typeI;typeIa;Mmonas;
JQ671223	MOB-like;typeI;typeIa;Mmonas;
JQ671229	MOB-like;typeI;typeIa;Mmonas;
JQ671243	MOB-like;typeI;typeIa;Mmonas;
JQ671248	MOB-like;typeI;typeIa;Mmonas;
JQ671252	MOB-like;typeI;typeIa;Mmonas;
JQ671254	MOB-like;typeI;typeIa;Mmonas;
JQ671263	MOB-like;typeI;typeIa;Mmonas;
JQ671266	MOB-like;typeI;typeIa;Mmonas;
JQ671269	MOB-like;typeI;typeIa;Mmonas;
JQ671283	MOB-like;typeI;typeIa;Mmonas;
JQ671285	MOB-like;typeI;typeIa;Mmonas;
JQ671297	MOB-like;typeI;typeIa;Mmonas;
JQ671307	MOB-like;typeI;typeIa;Mmonas;
JQ671315	MOB-like;typeI;typeIa;Mmonas;
JQ671330	MOB-like;typeI;typeIa;Mmonas;
JQ671331	MOB-like;typeI;typeIa;Mmonas;
JQ671332	MOB-like;typeI;typeIa;Mmonas;
HE617692	MOB-like;typeI;typeIa;Mmonas;
HE617717	MOB-like;typeI;typeIa;Mmonas;
HE617720	MOB-like;typeI;typeIa;Mmonas;
AB636305	MOB-like;typeI;typeIa;Mmonas;
AB669166	MOB-like;typeI;typeIa;Mmonas;
HM564017	MOB-like;typeI;typeIa;Mmonas;
FN649508	MOB-like;typeI;typeIa;Mmonas;
FN649555	MOB-like;typeI;typeIa;Mmonas;
FN649559	MOB-like;typeI;typeIa;Mmonas;
FN649563	MOB-like;typeI;typeIa;Mmonas;
FN649565	MOB-like;typeI;typeIa;Mmonas;
FN649582	MOB-like;typeI;typeIa;Mmonas;
FN649585	MOB-like;typeI;typeIa;Mmonas;
FN649589	MOB-like;typeI;typeIa;Mmonas;
FN649591	MOB-like;typeI;typeIa;Mmonas;
FN649594	MOB-like;typeI;typeIa;Mmonas;
FN649601	MOB-like;typeI;typeIa;Mmonas;
FN649605	MOB-like;typeI;typeIa;Mmonas;
FN649611	MOB-like;typeI;typeIa;Mmonas;
FN649613	MOB-like;typeI;typeIa;Mmonas;
FN649614	MOB-like;typeI;typeIa;Mmonas;
FN649619	MOB-like;typeI;typeIa;Mmonas;
FN649624	MOB-like;typeI;typeIa;Mmonas;
FN649625	MOB-like;typeI;typeIa;Mmonas;
FN649646	MOB-like;typeI;typeIa;Mmonas;
FN649648	MOB-like;typeI;typeIa;Mmonas;
FN649649	MOB-like;typeI;typeIa;Mmonas;
FN649659	MOB-like;typeI;typeIa;Mmonas;
FN649661	MOB-like;typeI;typeIa;Mmonas;
FN649709	MOB-like;typeI;typeIa;Mmonas;
FN649713	MOB-like;typeI;typeIa;Mmonas;
AB563289	MOB-like;typeI;typeIa;Mmonas;
AB563290	MOB-like;typeI;typeIa;Mmonas;
AB563291	MOB-like;typeI;typeIa;Mmonas;
AB563338	MOB-like;typeI;typeIa;Mmonas;
GU735495	MOB-like;typeI;typeIa;Mmonas;
GU735499	MOB-like;typeI;typeIa;Mmonas;
GU735512	MOB-like;typeI;typeIa;Mmonas;
GU735516	MOB-like;typeI;typeIa;Mmonas;
GU735517	MOB-like;typeI;typeIa;Mmonas;
GU735527	MOB-like;typeI;typeIa;Mmonas;
GU735536	MOB-like;typeI;typeIa;Mmonas;
KC202702	MOB-like;typeI;typeIa;Mmonas;
KC202708	MOB-like;typeI;typeIa;Mmonas;
KC202716	MOB-like;typeI;typeIa;Mmonas;
KC202722	MOB-like;typeI;typeIa;Mmonas;
JN790624	MOB-like;typeI;typeIa;Mmonas;
FN599876	MOB-like;typeI;typeIa;Mmonas;
FN599887	MOB-like;typeI;typeIa;Mmonas;
FN599905	MOB-like;typeI;typeIa;Mmonas;
FN599979	MOB-like;typeI;typeIa;Mmonas;
FN599985	MOB-like;typeI;typeIa;Mmonas;
FN600103	MOB-like;typeI;typeIa;Mmonas;
FN600108	MOB-like;typeI;typeIa;Mmonas;
AB176937	MOB-like;typeI;typeIa;Mmonas-rel;
AB176936	MOB-like;typeI;typeIa;Mmonas-rel;
AB176935	MOB-like;typeI;typeIa;Mmonas-rel;
AB176934	MOB-like;typeI;typeIa;Mmonas-rel;
AB302947	MOB-like;typeI;typeIa;Mmonas-rel;
AB451522	MOB-like;typeI;typeIa;Mmonas-rel;
AB451521	MOB-like;typeI;typeIa;Mmonas-rel;
AB451516	MOB-like;typeI;typeIa;Mmonas-rel;
AB451514	MOB-like;typeI;typeIa;Mmonas-rel;
AB451512	MOB-like;typeI;typeIa;Mmonas-rel;
AB451510	MOB-like;typeI;typeIa;Mmonas-rel;
AB451509	MOB-like;typeI;typeIa;Mmonas-rel;
AB451505	MOB-like;typeI;typeIa;Mmonas-rel;
EU444866	MOB-like;typeI;typeIa;Mmonas-rel;
EU444862	MOB-like;typeI;typeIa;Mmonas-rel;
EU444860	MOB-like;typeI;typeIa;Mmonas-rel;
EU444857	MOB-like;typeI;typeIa;Mmonas-rel;
EU444853	MOB-like;typeI;typeIa;Mmonas-rel;
EU444851	MOB-like;typeI;typeIa;Mmonas-rel;
EU444839	MOB-like;typeI;typeIa;Mmonas-rel;
AM412504	MOB-like;typeI;typeIa;Mmonas-rel;
AM412503	MOB-like;typeI;typeIa;Mmonas-rel;
AM412502	MOB-like;typeI;typeIa;Mmonas-rel;
FN650303	MOB-like;typeI;typeIa;Mmonas-rel;
FN650298	MOB-like;typeI;typeIa;Mmonas-rel;
GU584239	MOB-like;typeI;typeIa;Mmonas-rel;
GU584240	MOB-like;typeI;typeIa;Mmonas-rel;
GU584241	MOB-like;typeI;typeIa;Mmonas-rel;
GU584246	MOB-like;typeI;typeIa;Mmonas-rel;
GU584267	MOB-like;typeI;typeIa;Mmonas-rel;
GU584268	MOB-like;typeI;typeIa;Mmonas-rel;
GU584269	MOB-like;typeI;typeIa;Mmonas-rel;
GU584272	MOB-like;typeI;typeIa;Mmonas-rel;
GU584292	MOB-like;typeI;typeIa;Mmonas-rel;
GU584294	MOB-like;typeI;typeIa;Mmonas-rel;
GU584295	MOB-like;typeI;typeIa;Mmonas-rel;
GU584296	MOB-like;typeI;typeIa;Mmonas-rel;
EU983007	MOB-like;typeI;typeIa;Mmonas-rel;
EU983006	MOB-like;typeI;typeIa;Mmonas-rel;
EU983005	MOB-like;typeI;typeIa;Mmonas-rel;
EU983004	MOB-like;typeI;typeIa;Mmonas-rel;
EU983003	MOB-like;typeI;typeIa;Mmonas-rel;
EU983002	MOB-like;typeI;typeIa;Mmonas-rel;
EU983001	MOB-like;typeI;typeIa;Mmonas-rel;
EU983000	MOB-like;typeI;typeIa;Mmonas-rel;
EU982999	MOB-like;typeI;typeIa;Mmonas-rel;
EU982998	MOB-like;typeI;typeIa;Mmonas-rel;
EU982997	MOB-like;typeI;typeIa;Mmonas-rel;
EU982996	MOB-like;typeI;typeIa;Mmonas-rel;
EU982995	MOB-like;typeI;typeIa;Mmonas-rel;
EU982994	MOB-like;typeI;typeIa;Mmonas-rel;
EU982993	MOB-like;typeI;typeIa;Mmonas-rel;
EU982992	MOB-like;typeI;typeIa;Mmonas-rel;
EU982991	MOB-like;typeI;typeIa;Mmonas-rel;
EU982990	MOB-like;typeI;typeIa;Mmonas-rel;
EU982989	MOB-like;typeI;typeIa;Mmonas-rel;
EU982988	MOB-like;typeI;typeIa;Mmonas-rel;
EU982987	MOB-like;typeI;typeIa;Mmonas-rel;
EU982986	MOB-like;typeI;typeIa;Mmonas-rel;
EU982985	MOB-like;typeI;typeIa;Mmonas-rel;
EU982984	MOB-like;typeI;typeIa;Mmonas-rel;
EU982983	MOB-like;typeI;typeIa;Mmonas-rel;
EU982982	MOB-like;typeI;typeIa;Mmonas-rel;
EU982981	MOB-like;typeI;typeIa;Mmonas-rel;
EU982980	MOB-like;typeI;typeIa;Mmonas-rel;
EU982979	MOB-like;typeI;typeIa;Mmonas-rel;
EU982978	MOB-like;typeI;typeIa;Mmonas-rel;
EU982977	MOB-like;typeI;typeIa;Mmonas-rel;
EU982976	MOB-like;typeI;typeIa;Mmonas-rel;
EU982975	MOB-like;typeI;typeIa;Mmonas-rel;
EU982974	MOB-like;typeI;typeIa;Mmonas-rel;
EU982973	MOB-like;typeI;typeIa;Mmonas-rel;
EU982972	MOB-like;typeI;typeIa;Mmonas-rel;
EU982971	MOB-like;typeI;typeIa;Mmonas-rel;
EU982970	MOB-like;typeI;typeIa;Mmonas-rel;
EU982969	MOB-like;typeI;typeIa;Mmonas-rel;
EU982968	MOB-like;typeI;typeIa;Mmonas-rel;
EU982967	MOB-like;typeI;typeIa;Mmonas-rel;
EU982966	MOB-like;typeI;typeIa;Mmonas-rel;
EU982965	MOB-like;typeI;typeIa;Mmonas-rel;
EU982964	MOB-like;typeI;typeIa;Mmonas-rel;
EU982963	MOB-like;typeI;typeIa;Mmonas-rel;
EU982962	MOB-like;typeI;typeIa;Mmonas-rel;
EU982961	MOB-like;typeI;typeIa;Mmonas-rel;
EU982960	MOB-like;typeI;typeIa;Mmonas-rel;
EU982959	MOB-like;typeI;typeIa;Mmonas-rel;
EU982958	MOB-like;typeI;typeIa;Mmonas-rel;
EU982957	MOB-like;typeI;typeIa;Mmonas-rel;
EU982956	MOB-like;typeI;typeIa;Mmonas-rel;
EU982955	MOB-like;typeI;typeIa;Mmonas-rel;
EU982954	MOB-like;typeI;typeIa;Mmonas-rel;
EU982953	MOB-like;typeI;typeIa;Mmonas-rel;
EU982952	MOB-like;typeI;typeIa;Mmonas-rel;
EU982951	MOB-like;typeI;typeIa;Mmonas-rel;
EU982949	MOB-like;typeI;typeIa;Mmonas-rel;
EU982948	MOB-like;typeI;typeIa;Mmonas-rel;
EU982947	MOB-like;typeI;typeIa;Mmonas-rel;
EU982946	MOB-like;typeI;typeIa;Mmonas-rel;
EU982945	MOB-like;typeI;typeIa;Mmonas-rel;
EU982944	MOB-like;typeI;typeIa;Mmonas-rel;
EU982943	MOB-like;typeI;typeIa;Mmonas-rel;
AB722409	MOB-like;typeI;typeIa;Mmonas-rel;
AB722412	MOB-like;typeI;typeIa;Mmonas-rel;
AB722419	MOB-like;typeI;typeIa;Mmonas-rel;
AB722426	MOB-like;typeI;typeIa;Mmonas-rel;
AB722434	MOB-like;typeI;typeIa;Mmonas-rel;
AB722444	MOB-like;typeI;typeIa;Mmonas-rel;
AB722449	MOB-like;typeI;typeIa;Mmonas-rel;
JQ513944	MOB-like;typeI;typeIa;Mmonas-rel;
JF270402	MOB-like;typeI;typeIa;Mmonas-rel;
FR729005	MOB-like;typeI;typeIa;Mmonas-rel;
AJ868259	MOB-like;typeII;typeIIb;MO3;
EU071099	MOB-like;typeII;typeIIb;MO3;
EU071108	MOB-like;typeII;typeIIb;MO3;
EU071106	MOB-like;typeII;typeIIb;MO3;
EU071103	MOB-like;typeII;typeIIb;MO3;
EU071102	MOB-like;typeII;typeIIb;MO3;
EU071101	MOB-like;typeII;typeIIb;MO3;
AY662384	MOB-like;typeII;typeIIb;MO3;
AM410177	MOB-like;typeII;typeIIb;MO3;
AM410174	MOB-like;typeII;typeIIb;MO3;
GQ857575	MOB-like;typeII;typeIIb;MO3;
GQ857565	MOB-like;typeII;typeIIb;MO3;
FR720297	MOB-like;typeII;typeIIb;MO3;
FR720219	MOB-like;typeII;typeIIb;MO3;
FR720223	MOB-like;typeII;typeIIb;MO3;
FR720224	MOB-like;typeII;typeIIb;MO3;
FR720233	MOB-like;typeII;typeIIb;MO3;
FR720237	MOB-like;typeII;typeIIb;MO3;
FR720238	MOB-like;typeII;typeIIb;MO3;
FR720247	MOB-like;typeII;typeIIb;MO3;
FR720251	MOB-like;typeII;typeIIb;MO3;
FR720252	MOB-like;typeII;typeIIb;MO3;
FR720259	MOB-like;typeII;typeIIb;MO3;
AF200729	MOB-like;pxmA;RA21-like;MR1;
AY372357	MOB-like;pxmA;RA21-like;MR1;
AY372356	MOB-like;pxmA;RA21-like;MR1;
AJ579662	MOB-like;pxmA;RA21-like;MR1;
FJ529807	MOB-like;pxmA;RA21-like;MR1;
FJ529749	MOB-like;pxmA;RA21-like;MR1;
FJ529739	MOB-like;pxmA;RA21-like;MR1;
AF182495	MOB-like;typeI;typeIa;Msarcina;
AF182493	MOB-like;typeI;typeIa;Msarcina;
AF182487	MOB-like;typeI;typeIa;Msarcina;
AF150770	MOB-like;typeI;typeIa;Msarcina;
AF150767	MOB-like;typeI;typeIa;Msarcina;
AF150766	MOB-like;typeI;typeIa;Msarcina;
AF150761	MOB-like;typeI;typeIa;Msarcina;
AF150760	MOB-like;typeI;typeIa;Msarcina;
AY007286	MOB-like;typeI;typeIa;Msarcina;
AF368357	MOB-like;typeI;typeIa;Msarcina;
U31654	MOB-like;typeI;typeIa;Msarcina;
AF150785	MOB-like;typeI;typeIa;Msarcina;
AJ430813	MOB-like;typeI;typeIa;Msarcina;
AJ430811	MOB-like;typeI;typeIa;Msarcina;
AJ430795	MOB-like;typeI;typeIa;Msarcina;
AJ430793	MOB-like;typeI;typeIa;Msarcina;
AY195668	MOB-like;typeI;typeIa;Msarcina;
EU193266	MOB-like;typeI;typeIa;Msarcina;
EU071089	MOB-like;typeI;typeIa;Msarcina;
EU071088	MOB-like;typeI;typeIa;Msarcina;
EU071119	MOB-like;typeI;typeIa;Msarcina;
EU071118	MOB-like;typeI;typeIa;Msarcina;
EU071117	MOB-like;typeI;typeIa;Msarcina;
EU071096	MOB-like;typeI;typeIa;Msarcina;
AM910099	MOB-like;typeI;typeIa;Msarcina;
AM910138	MOB-like;typeI;typeIa;Msarcina;
AM910130	MOB-like;typeI;typeIa;Msarcina;
AM910124	MOB-like;typeI;typeIa;Msarcina;
AM910120	MOB-like;typeI;typeIa;Msarcina;
AM910111	MOB-like;typeI;typeIa;Msarcina;
AM910110	MOB-like;typeI;typeIa;Msarcina;
AM910104	MOB-like;typeI;typeIa;Msarcina;
AM910103	MOB-like;typeI;typeIa;Msarcina;
EF472943	MOB-like;typeI;typeIa;Msarcina;
EF472942	MOB-like;typeI;typeIa;Msarcina;
AM849714	MOB-like;typeI;typeIa;Msarcina;
AM849709	MOB-like;typeI;typeIa;Msarcina;
AM849708	MOB-like;typeI;typeIa;Msarcina;
AM849705	MOB-like;typeI;typeIa;Msarcina;
AM849701	MOB-like;typeI;typeIa;Msarcina;
AM849694	MOB-like;typeI;typeIa;Msarcina;
AM849685	MOB-like;typeI;typeIa;Msarcina;
AM849684	MOB-like;typeI;typeIa;Msarcina;
AM849680	MOB-like;typeI;typeIa;Msarcina;
AM849679	MOB-like;typeI;typeIa;Msarcina;
AM849669	MOB-like;typeI;typeIa;Msarcina;
AM849661	MOB-like;typeI;typeIa;Msarcina;
AM849660	MOB-like;typeI;typeIa;Msarcina;
AM849647	MOB-like;typeI;typeIa;Msarcina;
AM849785	MOB-like;typeI;typeIa;Msarcina;
AM849780	MOB-like;typeI;typeIa;Msarcina;
AM849768	MOB-like;typeI;typeIa;Msarcina;
EF625924	MOB-like;typeI;typeIa;Msarcina;
EF625913	MOB-like;typeI;typeIa;Msarcina;
EF625910	MOB-like;typeI;typeIa;Msarcina;
EF625906	MOB-like;typeI;typeIa;Msarcina;
EF101333	MOB-like;typeI;typeIa;Msarcina;
EF015807	MOB-like;typeI;typeIa;Msarcina;
EF015793	MOB-like;typeI;typeIa;Msarcina;
EF015792	MOB-like;typeI;typeIa;Msarcina;
EF015798	MOB-like;typeI;typeIa;Msarcina;
EF015801	MOB-like;typeI;typeIa;Msarcina;
EF015803	MOB-like;typeI;typeIa;Msarcina;
EF015789	MOB-like;typeI;typeIa;Msarcina;
EF015787	MOB-like;typeI;typeIa;Msarcina;
EF015785	MOB-like;typeI;typeIa;Msarcina;
EF015784	MOB-like;typeI;typeIa;Msarcina;
DQ917363	MOB-like;typeI;typeIa;Msarcina;
AM410180	MOB-like;typeI;typeIa;Msarcina;
EU722420	MOB-like;typeI;typeIa;Msarcina;
FM986172	MOB-like;typeI;typeIa;Msarcina;
FM986171	MOB-like;typeI;typeIa;Msarcina;
FM986167	MOB-like;typeI;typeIa;Msarcina;
FM986161	MOB-like;typeI;typeIa;Msarcina;
FM986159	MOB-like;typeI;typeIa;Msarcina;
FM986156	MOB-like;typeI;typeIa;Msarcina;
FM986152	MOB-like;typeI;typeIa;Msarcina;
FM986145	MOB-like;typeI;typeIa;Msarcina;
FM986142	MOB-like;typeI;typeIa;Msarcina;
FM986126	MOB-like;typeI;typeIa;Msarcina;
FM986116	MOB-like;typeI;typeIa;Msarcina;
FM986113	MOB-like;typeI;typeIa;Msarcina;
FM986112	MOB-like;typeI;typeIa;Msarcina;
FM986109	MOB-like;typeI;typeIa;Msarcina;
FM986108	MOB-like;typeI;typeIa;Msarcina;
FM986106	MOB-like;typeI;typeIa;Msarcina;
FM986100	MOB-like;typeI;typeIa;Msarcina;
FM986094	MOB-like;typeI;typeIa;Msarcina;
FM986092	MOB-like;typeI;typeIa;Msarcina;
FM986088	MOB-like;typeI;typeIa;Msarcina;
FM986082	MOB-like;typeI;typeIa;Msarcina;
FM986081	MOB-like;typeI;typeIa;Msarcina;
FM986080	MOB-like;typeI;typeIa;Msarcina;
FM986077	MOB-like;typeI;typeIa;Msarcina;
FM986072	MOB-like;typeI;typeIa;Msarcina;
FM986071	MOB-like;typeI;typeIa;Msarcina;
EU444867	MOB-like;typeI;typeIa;Msarcina;
FM986067	MOB-like;typeI;typeIa;Msarcina;
FM986060	MOB-like;typeI;typeIa;Msarcina;
FM986057	MOB-like;typeI;typeIa;Msarcina;
FM986053	MOB-like;typeI;typeIa;Msarcina;
FM986052	MOB-like;typeI;typeIa;Msarcina;
FM986034	MOB-like;typeI;typeIa;Msarcina;
FM986026	MOB-like;typeI;typeIa;Msarcina;
FM986019	MOB-like;typeI;typeIa;Msarcina;
FM986012	MOB-like;typeI;typeIa;Msarcina;
EU275128	MOB-like;typeI;typeIa;Msarcina;
EU275125	MOB-like;typeI;typeIa;Msarcina;
EU275124	MOB-like;typeI;typeIa;Msarcina;
EU275113	MOB-like;typeI;typeIa;Msarcina;
EU275109	MOB-like;typeI;typeIa;Msarcina;
EU275108	MOB-like;typeI;typeIa;Msarcina;
EU275107	MOB-like;typeI;typeIa;Msarcina;
EU275105	MOB-like;typeI;typeIa;Msarcina;
EU275104	MOB-like;typeI;typeIa;Msarcina;
EU275103	MOB-like;typeI;typeIa;Msarcina;
EU275102	MOB-like;typeI;typeIa;Msarcina;
EU275099	MOB-like;typeI;typeIa;Msarcina;
EU275098	MOB-like;typeI;typeIa;Msarcina;
EU275097	MOB-like;typeI;typeIa;Msarcina;
EU275096	MOB-like;typeI;typeIa;Msarcina;
EU275094	MOB-like;typeI;typeIa;Msarcina;
EU275093	MOB-like;typeI;typeIa;Msarcina;
EU275090	MOB-like;typeI;typeIa;Msarcina;
GQ857580	MOB-like;typeI;typeIa;Msarcina;
GQ857569	MOB-like;typeI;typeIa;Msarcina;
GQ857566	MOB-like;typeI;typeIa;Msarcina;
GQ857553	MOB-like;typeI;typeIa;Msarcina;
AB512516	MOB-like;typeI;typeIa;Msarcina;
AB512513	MOB-like;typeI;typeIa;Msarcina;
AB512512	MOB-like;typeI;typeIa;Msarcina;
AB512508	MOB-like;typeI;typeIa;Msarcina;
AB512507	MOB-like;typeI;typeIa;Msarcina;
FN562537	MOB-like;typeI;typeIa;Msarcina;
FN562559	MOB-like;typeI;typeIa;Msarcina;
FN562565	MOB-like;typeI;typeIa;Msarcina;
GU134430	MOB-like;typeI;typeIa;Msarcina;
FN395342	MOB-like;typeI;typeIa;Msarcina;
GQ906780	MOB-like;typeI;typeIa;Msarcina;
GU056164	MOB-like;typeI;typeIa;Msarcina;
GU056160	MOB-like;typeI;typeIa;Msarcina;
GU056159	MOB-like;typeI;typeIa;Msarcina;
AB500857	MOB-like;typeI;typeIa;Msarcina;
AB500855	MOB-like;typeI;typeIa;Msarcina;
AB500852	MOB-like;typeI;typeIa;Msarcina;
AB500850	MOB-like;typeI;typeIa;Msarcina;
AB500849	MOB-like;typeI;typeIa;Msarcina;
AB500848	MOB-like;typeI;typeIa;Msarcina;
AB500846	MOB-like;typeI;typeIa;Msarcina;
AB500845	MOB-like;typeI;typeIa;Msarcina;
AB500840	MOB-like;typeI;typeIa;Msarcina;
AB500839	MOB-like;typeI;typeIa;Msarcina;
AB500834	MOB-like;typeI;typeIa;Msarcina;
AB500833	MOB-like;typeI;typeIa;Msarcina;
AB500832	MOB-like;typeI;typeIa;Msarcina;
AB500830	MOB-like;typeI;typeIa;Msarcina;
AB500826	MOB-like;typeI;typeIa;Msarcina;
AB500816	MOB-like;typeI;typeIa;Msarcina;
AB500814	MOB-like;typeI;typeIa;Msarcina;
AB500813	MOB-like;typeI;typeIa;Msarcina;
AB500804	MOB-like;typeI;typeIa;Msarcina;
AB500802	MOB-like;typeI;typeIa;Msarcina;
AB500795	MOB-like;typeI;typeIa;Msarcina;
AB500794	MOB-like;typeI;typeIa;Msarcina;
AB505850	MOB-like;typeI;typeIa;Msarcina;
AB505848	MOB-like;typeI;typeIa;Msarcina;
AB505847	MOB-like;typeI;typeIa;Msarcina;
AB505980	MOB-like;typeI;typeIa;Msarcina;
FJ713039	MOB-like;typeI;typeIa;Msarcina;
FM986007	MOB-like;typeI;typeIa;Msarcina;
FM986006	MOB-like;typeI;typeIa;Msarcina;
FJ873115	MOB-like;typeI;typeIa;Msarcina;
AB683107	MOB-like;typeI;typeIa;Msarcina;
AB683117	MOB-like;typeI;typeIa;Msarcina;
JX113012	MOB-like;typeI;typeIa;Msarcina;
JX113014	MOB-like;typeI;typeIa;Msarcina;
JX113016	MOB-like;typeI;typeIa;Msarcina;
JX113017	MOB-like;typeI;typeIa;Msarcina;
JX113019	MOB-like;typeI;typeIa;Msarcina;
JX113020	MOB-like;typeI;typeIa;Msarcina;
JX113021	MOB-like;typeI;typeIa;Msarcina;
JX113024	MOB-like;typeI;typeIa;Msarcina;
JX113025	MOB-like;typeI;typeIa;Msarcina;
JX113026	MOB-like;typeI;typeIa;Msarcina;
JX113027	MOB-like;typeI;typeIa;Msarcina;
JX113029	MOB-like;typeI;typeIa;Msarcina;
JX113030	MOB-like;typeI;typeIa;Msarcina;
JX113031	MOB-like;typeI;typeIa;Msarcina;
JX113035	MOB-like;typeI;typeIa;Msarcina;
JX113036	MOB-like;typeI;typeIa;Msarcina;
JX113037	MOB-like;typeI;typeIa;Msarcina;
JX113038	MOB-like;typeI;typeIa;Msarcina;
JX113039	MOB-like;typeI;typeIa;Msarcina;
JX113040	MOB-like;typeI;typeIa;Msarcina;
JX113041	MOB-like;typeI;typeIa;Msarcina;
JX113043	MOB-like;typeI;typeIa;Msarcina;
JX113044	MOB-like;typeI;typeIa;Msarcina;
JX113045	MOB-like;typeI;typeIa;Msarcina;
JX113047	MOB-like;typeI;typeIa;Msarcina;
JX113049	MOB-like;typeI;typeIa;Msarcina;
JX113053	MOB-like;typeI;typeIa;Msarcina;
JX113054	MOB-like;typeI;typeIa;Msarcina;
JX113055	MOB-like;typeI;typeIa;Msarcina;
JX113057	MOB-like;typeI;typeIa;Msarcina;
JX113060	MOB-like;typeI;typeIa;Msarcina;
JX113061	MOB-like;typeI;typeIa;Msarcina;
JX113062	MOB-like;typeI;typeIa;Msarcina;
JX113063	MOB-like;typeI;typeIa;Msarcina;
JX113064	MOB-like;typeI;typeIa;Msarcina;
JX113065	MOB-like;typeI;typeIa;Msarcina;
JX113066	MOB-like;typeI;typeIa;Msarcina;
JX113067	MOB-like;typeI;typeIa;Msarcina;
JX113068	MOB-like;typeI;typeIa;Msarcina;
JX113071	MOB-like;typeI;typeIa;Msarcina;
JX113074	MOB-like;typeI;typeIa;Msarcina;
JX113076	MOB-like;typeI;typeIa;Msarcina;
JX113078	MOB-like;typeI;typeIa;Msarcina;
JX113079	MOB-like;typeI;typeIa;Msarcina;
JX113080	MOB-like;typeI;typeIa;Msarcina;
JX113081	MOB-like;typeI;typeIa;Msarcina;
JX113086	MOB-like;typeI;typeIa;Msarcina;
JX113088	MOB-like;typeI;typeIa;Msarcina;
JX113091	MOB-like;typeI;typeIa;Msarcina;
JX113094	MOB-like;typeI;typeIa;Msarcina;
JX113103	MOB-like;typeI;typeIa;Msarcina;
JX113108	MOB-like;typeI;typeIa;Msarcina;
JX113118	MOB-like;typeI;typeIa;Msarcina;
JX113120	MOB-like;typeI;typeIa;Msarcina;
JX113124	MOB-like;typeI;typeIa;Msarcina;
JX113125	MOB-like;typeI;typeIa;Msarcina;
JX113126	MOB-like;typeI;typeIa;Msarcina;
JX113128	MOB-like;typeI;typeIa;Msarcina;
JX113131	MOB-like;typeI;typeIa;Msarcina;
JX113133	MOB-like;typeI;typeIa;Msarcina;
JX113134	MOB-like;typeI;typeIa;Msarcina;
JX113136	MOB-like;typeI;typeIa;Msarcina;
JX113140	MOB-like;typeI;typeIa;Msarcina;
JX113144	MOB-like;typeI;typeIa;Msarcina;
JX113153	MOB-like;typeI;typeIa;Msarcina;
JX113155	MOB-like;typeI;typeIa;Msarcina;
JX113160	MOB-like;typeI;typeIa;Msarcina;
JX113163	MOB-like;typeI;typeIa;Msarcina;
JX113168	MOB-like;typeI;typeIa;Msarcina;
JX113169	MOB-like;typeI;typeIa;Msarcina;
JX113171	MOB-like;typeI;typeIa;Msarcina;
JX113172	MOB-like;typeI;typeIa;Msarcina;
JX113173	MOB-like;typeI;typeIa;Msarcina;
JX113174	MOB-like;typeI;typeIa;Msarcina;
JX113178	MOB-like;typeI;typeIa;Msarcina;
JX113180	MOB-like;typeI;typeIa;Msarcina;
JX113182	MOB-like;typeI;typeIa;Msarcina;
JX113184	MOB-like;typeI;typeIa;Msarcina;
JX113188	MOB-like;typeI;typeIa;Msarcina;
JX113189	MOB-like;typeI;typeIa;Msarcina;
JX113191	MOB-like;typeI;typeIa;Msarcina;
JX113192	MOB-like;typeI;typeIa;Msarcina;
JX113193	MOB-like;typeI;typeIa;Msarcina;
JX113199	MOB-like;typeI;typeIa;Msarcina;
JX113202	MOB-like;typeI;typeIa;Msarcina;
JX113205	MOB-like;typeI;typeIa;Msarcina;
JX113206	MOB-like;typeI;typeIa;Msarcina;
JX113207	MOB-like;typeI;typeIa;Msarcina;
JX113209	MOB-like;typeI;typeIa;Msarcina;
JX113214	MOB-like;typeI;typeIa;Msarcina;
JX113215	MOB-like;typeI;typeIa;Msarcina;
JX113216	MOB-like;typeI;typeIa;Msarcina;
JX113221	MOB-like;typeI;typeIa;Msarcina;
JX113223	MOB-like;typeI;typeIa;Msarcina;
JX113225	MOB-like;typeI;typeIa;Msarcina;
JX113226	MOB-like;typeI;typeIa;Msarcina;
JX113228	MOB-like;typeI;typeIa;Msarcina;
JN591104	MOB-like;typeI;typeIa;Msarcina;
JN591106	MOB-like;typeI;typeIa;Msarcina;
JN591111	MOB-like;typeI;typeIa;Msarcina;
JN591114	MOB-like;typeI;typeIa;Msarcina;
JN591123	MOB-like;typeI;typeIa;Msarcina;
JN591125	MOB-like;typeI;typeIa;Msarcina;
JN591131	MOB-like;typeI;typeIa;Msarcina;
JN591133	MOB-like;typeI;typeIa;Msarcina;
JN591134	MOB-like;typeI;typeIa;Msarcina;
JN591150	MOB-like;typeI;typeIa;Msarcina;
JN591239	MOB-like;typeI;typeIa;Msarcina;
JN591242	MOB-like;typeI;typeIa;Msarcina;
JN591265	MOB-like;typeI;typeIa;Msarcina;
JN591275	MOB-like;typeI;typeIa;Msarcina;
JQ990097	MOB-like;typeI;typeIa;Msarcina;
JQ990104	MOB-like;typeI;typeIa;Msarcina;
JQ990107	MOB-like;typeI;typeIa;Msarcina;
JQ990108	MOB-like;typeI;typeIa;Msarcina;
JQ990110	MOB-like;typeI;typeIa;Msarcina;
JQ990111	MOB-like;typeI;typeIa;Msarcina;
JQ681236	MOB-like;typeI;typeIa;Msarcina;
JQ681242	MOB-like;typeI;typeIa;Msarcina;
JQ681250	MOB-like;typeI;typeIa;Msarcina;
JQ681253	MOB-like;typeI;typeIa;Msarcina;
JQ038168	MOB-like;typeI;typeIa;Msarcina;
JQ038169	MOB-like;typeI;typeIa;Msarcina;
JQ038170	MOB-like;typeI;typeIa;Msarcina;
JQ038171	MOB-like;typeI;typeIa;Msarcina;
JQ671222	MOB-like;typeI;typeIa;Msarcina;
JQ671239	MOB-like;typeI;typeIa;Msarcina;
JQ671251	MOB-like;typeI;typeIa;Msarcina;
JQ671253	MOB-like;typeI;typeIa;Msarcina;
JQ671256	MOB-like;typeI;typeIa;Msarcina;
JQ671271	MOB-like;typeI;typeIa;Msarcina;
JQ671325	MOB-like;typeI;typeIa;Msarcina;
JQ671327	MOB-like;typeI;typeIa;Msarcina;
HE617679	MOB-like;typeI;typeIa;Msarcina;
HE617681	MOB-like;typeI;typeIa;Msarcina;
HE617683	MOB-like;typeI;typeIa;Msarcina;
HE617690	MOB-like;typeI;typeIa;Msarcina;
HE617693	MOB-like;typeI;typeIa;Msarcina;
HE617694	MOB-like;typeI;typeIa;Msarcina;
HE617697	MOB-like;typeI;typeIa;Msarcina;
HE617698	MOB-like;typeI;typeIa;Msarcina;
HE617700	MOB-like;typeI;typeIa;Msarcina;
HE617701	MOB-like;typeI;typeIa;Msarcina;
HE617703	MOB-like;typeI;typeIa;Msarcina;
HE617704	MOB-like;typeI;typeIa;Msarcina;
HE617705	MOB-like;typeI;typeIa;Msarcina;
HE617707	MOB-like;typeI;typeIa;Msarcina;
HE617708	MOB-like;typeI;typeIa;Msarcina;
HE617709	MOB-like;typeI;typeIa;Msarcina;
HE617710	MOB-like;typeI;typeIa;Msarcina;
HE617711	MOB-like;typeI;typeIa;Msarcina;
HE617714	MOB-like;typeI;typeIa;Msarcina;
HE617716	MOB-like;typeI;typeIa;Msarcina;
HE617719	MOB-like;typeI;typeIa;Msarcina;
HE617725	MOB-like;typeI;typeIa;Msarcina;
HE617727	MOB-like;typeI;typeIa;Msarcina;
HE617728	MOB-like;typeI;typeIa;Msarcina;
HE617729	MOB-like;typeI;typeIa;Msarcina;
HE617730	MOB-like;typeI;typeIa;Msarcina;
HE617734	MOB-like;typeI;typeIa;Msarcina;
HE617735	MOB-like;typeI;typeIa;Msarcina;
HE617737	MOB-like;typeI;typeIa;Msarcina;
HE617739	MOB-like;typeI;typeIa;Msarcina;
HE617740	MOB-like;typeI;typeIa;Msarcina;
HE617748	MOB-like;typeI;typeIa;Msarcina;
HE617750	MOB-like;typeI;typeIa;Msarcina;
HE617751	MOB-like;typeI;typeIa;Msarcina;
HE617753	MOB-like;typeI;typeIa;Msarcina;
HE617754	MOB-like;typeI;typeIa;Msarcina;
HE617755	MOB-like;typeI;typeIa;Msarcina;
HE617757	MOB-like;typeI;typeIa;Msarcina;
HE617758	MOB-like;typeI;typeIa;Msarcina;
HE617761	MOB-like;typeI;typeIa;Msarcina;
HE617763	MOB-like;typeI;typeIa;Msarcina;
HE617765	MOB-like;typeI;typeIa;Msarcina;
HE617768	MOB-like;typeI;typeIa;Msarcina;
HE617770	MOB-like;typeI;typeIa;Msarcina;
HE617771	MOB-like;typeI;typeIa;Msarcina;
HE617776	MOB-like;typeI;typeIa;Msarcina;
HE617777	MOB-like;typeI;typeIa;Msarcina;
HE617779	MOB-like;typeI;typeIa;Msarcina;
HE617780	MOB-like;typeI;typeIa;Msarcina;
HE617784	MOB-like;typeI;typeIa;Msarcina;
HE617788	MOB-like;typeI;typeIa;Msarcina;
HE617789	MOB-like;typeI;typeIa;Msarcina;
HE617793	MOB-like;typeI;typeIa;Msarcina;
HE617794	MOB-like;typeI;typeIa;Msarcina;
HE617797	MOB-like;typeI;typeIa;Msarcina;
HE617799	MOB-like;typeI;typeIa;Msarcina;
HE617802	MOB-like;typeI;typeIa;Msarcina;
HE617803	MOB-like;typeI;typeIa;Msarcina;
HE617804	MOB-like;typeI;typeIa;Msarcina;
HE617805	MOB-like;typeI;typeIa;Msarcina;
HE617808	MOB-like;typeI;typeIa;Msarcina;
HE617810	MOB-like;typeI;typeIa;Msarcina;
HE617818	MOB-like;typeI;typeIa;Msarcina;
HE617821	MOB-like;typeI;typeIa;Msarcina;
HE617822	MOB-like;typeI;typeIa;Msarcina;
HE617824	MOB-like;typeI;typeIa;Msarcina;
HE617825	MOB-like;typeI;typeIa;Msarcina;
HE617828	MOB-like;typeI;typeIa;Msarcina;
HE617829	MOB-like;typeI;typeIa;Msarcina;
HE617831	MOB-like;typeI;typeIa;Msarcina;
HE617833	MOB-like;typeI;typeIa;Msarcina;
HE617835	MOB-like;typeI;typeIa;Msarcina;
HE617839	MOB-like;typeI;typeIa;Msarcina;
HE617840	MOB-like;typeI;typeIa;Msarcina;
HE617843	MOB-like;typeI;typeIa;Msarcina;
HE617844	MOB-like;typeI;typeIa;Msarcina;
HE617845	MOB-like;typeI;typeIa;Msarcina;
HE617846	MOB-like;typeI;typeIa;Msarcina;
HE617849	MOB-like;typeI;typeIa;Msarcina;
HE617850	MOB-like;typeI;typeIa;Msarcina;
HE617851	MOB-like;typeI;typeIa;Msarcina;
HE617852	MOB-like;typeI;typeIa;Msarcina;
HE617853	MOB-like;typeI;typeIa;Msarcina;
HE617854	MOB-like;typeI;typeIa;Msarcina;
HE617855	MOB-like;typeI;typeIa;Msarcina;
HE617858	MOB-like;typeI;typeIa;Msarcina;
HE617859	MOB-like;typeI;typeIa;Msarcina;
HE617860	MOB-like;typeI;typeIa;Msarcina;
HE617863	MOB-like;typeI;typeIa;Msarcina;
HE617864	MOB-like;typeI;typeIa;Msarcina;
HE617865	MOB-like;typeI;typeIa;Msarcina;
HE617866	MOB-like;typeI;typeIa;Msarcina;
HE617867	MOB-like;typeI;typeIa;Msarcina;
HE617870	MOB-like;typeI;typeIa;Msarcina;
HE617871	MOB-like;typeI;typeIa;Msarcina;
HE617873	MOB-like;typeI;typeIa;Msarcina;
HE617874	MOB-like;typeI;typeIa;Msarcina;
HE617875	MOB-like;typeI;typeIa;Msarcina;
HE617876	MOB-like;typeI;typeIa;Msarcina;
HE617877	MOB-like;typeI;typeIa;Msarcina;
HE617878	MOB-like;typeI;typeIa;Msarcina;
HE617880	MOB-like;typeI;typeIa;Msarcina;
HE617881	MOB-like;typeI;typeIa;Msarcina;
HE617883	MOB-like;typeI;typeIa;Msarcina;
HE617884	MOB-like;typeI;typeIa;Msarcina;
HE617886	MOB-like;typeI;typeIa;Msarcina;
HE617887	MOB-like;typeI;typeIa;Msarcina;
HE617888	MOB-like;typeI;typeIa;Msarcina;
HE617889	MOB-like;typeI;typeIa;Msarcina;
HE617892	MOB-like;typeI;typeIa;Msarcina;
HE617908	MOB-like;typeI;typeIa;Msarcina;
HE617911	MOB-like;typeI;typeIa;Msarcina;
HE617914	MOB-like;typeI;typeIa;Msarcina;
HE617915	MOB-like;typeI;typeIa;Msarcina;
HE617920	MOB-like;typeI;typeIa;Msarcina;
HE617937	MOB-like;typeI;typeIa;Msarcina;
HE617951	MOB-like;typeI;typeIa;Msarcina;
HE617955	MOB-like;typeI;typeIa;Msarcina;
JN255563	MOB-like;typeI;typeIa;Msarcina;
JN255570	MOB-like;typeI;typeIa;Msarcina;
JF780905	MOB-like;typeI;typeIa;Msarcina;
JN186797	MOB-like;typeI;typeIa;Msarcina;
JF772587	MOB-like;typeI;typeIa;Msarcina;
JF772588	MOB-like;typeI;typeIa;Msarcina;
JF772589	MOB-like;typeI;typeIa;Msarcina;
JF772591	MOB-like;typeI;typeIa;Msarcina;
JF772593	MOB-like;typeI;typeIa;Msarcina;
JF772594	MOB-like;typeI;typeIa;Msarcina;
JF772595	MOB-like;typeI;typeIa;Msarcina;
JF772596	MOB-like;typeI;typeIa;Msarcina;
JF772597	MOB-like;typeI;typeIa;Msarcina;
JF772598	MOB-like;typeI;typeIa;Msarcina;
JF772599	MOB-like;typeI;typeIa;Msarcina;
JF772600	MOB-like;typeI;typeIa;Msarcina;
JF772601	MOB-like;typeI;typeIa;Msarcina;
JF772604	MOB-like;typeI;typeIa;Msarcina;
JF772607	MOB-like;typeI;typeIa;Msarcina;
JF772608	MOB-like;typeI;typeIa;Msarcina;
JF772609	MOB-like;typeI;typeIa;Msarcina;
JF772610	MOB-like;typeI;typeIa;Msarcina;
JF772611	MOB-like;typeI;typeIa;Msarcina;
JF772612	MOB-like;typeI;typeIa;Msarcina;
JF772613	MOB-like;typeI;typeIa;Msarcina;
JF772614	MOB-like;typeI;typeIa;Msarcina;
JF772615	MOB-like;typeI;typeIa;Msarcina;
JF772616	MOB-like;typeI;typeIa;Msarcina;
JF772617	MOB-like;typeI;typeIa;Msarcina;
JF772618	MOB-like;typeI;typeIa;Msarcina;
JF772620	MOB-like;typeI;typeIa;Msarcina;
JF772621	MOB-like;typeI;typeIa;Msarcina;
JF772622	MOB-like;typeI;typeIa;Msarcina;
JF772624	MOB-like;typeI;typeIa;Msarcina;
JF772625	MOB-like;typeI;typeIa;Msarcina;
JF772628	MOB-like;typeI;typeIa;Msarcina;
JF772629	MOB-like;typeI;typeIa;Msarcina;
JF772630	MOB-like;typeI;typeIa;Msarcina;
JF772631	MOB-like;typeI;typeIa;Msarcina;
JF772632	MOB-like;typeI;typeIa;Msarcina;
JF772633	MOB-like;typeI;typeIa;Msarcina;
JF772634	MOB-like;typeI;typeIa;Msarcina;
JF772635	MOB-like;typeI;typeIa;Msarcina;
JF772636	MOB-like;typeI;typeIa;Msarcina;
JF772637	MOB-like;typeI;typeIa;Msarcina;
JF772638	MOB-like;typeI;typeIa;Msarcina;
HQ383720	MOB-like;typeI;typeIa;Msarcina;
HQ383741	MOB-like;typeI;typeIa;Msarcina;
HQ383744	MOB-like;typeI;typeIa;Msarcina;
HQ383765	MOB-like;typeI;typeIa;Msarcina;
HQ383766	MOB-like;typeI;typeIa;Msarcina;
HQ383779	MOB-like;typeI;typeIa;Msarcina;
HQ383780	MOB-like;typeI;typeIa;Msarcina;
HQ383787	MOB-like;typeI;typeIa;Msarcina;
HQ383796	MOB-like;typeI;typeIa;Msarcina;
HQ383805	MOB-like;typeI;typeIa;Msarcina;
FN649548	MOB-like;typeI;typeIa;Msarcina;
FN649568	MOB-like;typeI;typeIa;Msarcina;
FN649569	MOB-like;typeI;typeIa;Msarcina;
FN649573	MOB-like;typeI;typeIa;Msarcina;
FN649575	MOB-like;typeI;typeIa;Msarcina;
FN649579	MOB-like;typeI;typeIa;Msarcina;
FN649580	MOB-like;typeI;typeIa;Msarcina;
FN649584	MOB-like;typeI;typeIa;Msarcina;
FN649586	MOB-like;typeI;typeIa;Msarcina;
FN649587	MOB-like;typeI;typeIa;Msarcina;
FN649592	MOB-like;typeI;typeIa;Msarcina;
FN649595	MOB-like;typeI;typeIa;Msarcina;
FN649603	MOB-like;typeI;typeIa;Msarcina;
FN649604	MOB-like;typeI;typeIa;Msarcina;
FN649615	MOB-like;typeI;typeIa;Msarcina;
FN649617	MOB-like;typeI;typeIa;Msarcina;
FN649618	MOB-like;typeI;typeIa;Msarcina;
FN649622	MOB-like;typeI;typeIa;Msarcina;
FN649623	MOB-like;typeI;typeIa;Msarcina;
FN649631	MOB-like;typeI;typeIa;Msarcina;
FN649666	MOB-like;typeI;typeIa;Msarcina;
FR749656	MOB-like;typeI;typeIa;Msarcina;
FR749665	MOB-like;typeI;typeIa;Msarcina;
FR749671	MOB-like;typeI;typeIa;Msarcina;
FR749679	MOB-like;typeI;typeIa;Msarcina;
FR749685	MOB-like;typeI;typeIa;Msarcina;
FR749696	MOB-like;typeI;typeIa;Msarcina;
FR749701	MOB-like;typeI;typeIa;Msarcina;
FR749702	MOB-like;typeI;typeIa;Msarcina;
JN790625	MOB-like;typeI;typeIa;Msarcina;
FN600075	MOB-like;typeI;typeIa;Msarcina;
FN600091	MOB-like;typeI;typeIa;Msarcina;
FN600097	MOB-like;typeI;typeIa;Msarcina;
EF015791	MOB-like;typeI;typeIa;Msarcina-rel;
EF015796	MOB-like;typeI;typeIa;Msarcina-rel;
EF015800	MOB-like;typeI;typeIa;Msarcina-rel;
AY007284	MOB-like;typeII;typeIIa;Msinus;
AY007283	MOB-like;typeII;typeIIa;Msinus;
AY007282	MOB-like;typeII;typeIIa;Msinus;
AF182480	MOB-like;typeII;typeIIa;Msinus;
AF182479	MOB-like;typeII;typeIIa;Msinus;
AF182478	MOB-like;typeII;typeIIa;Msinus;
AF182477	MOB-like;typeII;typeIIa;Msinus;
AF182471	MOB-like;typeII;typeIIa;Msinus;
AF150803	MOB-like;typeII;typeIIa;Msinus;
AF150789	MOB-like;typeII;typeIIa;Msinus;
AF150762	MOB-like;typeII;typeIIa;Msinus;
AF264117	MOB-like;typeII;typeIIa;Msinus;
AF358053	MOB-like;typeII;typeIIa;Msinus;
AF358048	MOB-like;typeII;typeIIa;Msinus;
AJ459008	MOB-like;typeII;typeIIa;Msinus;
AJ459007	MOB-like;typeII;typeIIa;Msinus;
AJ459006	MOB-like;typeII;typeIIa;Msinus;
AJ459005	MOB-like;typeII;typeIIa;Msinus;
AJ459001	MOB-like;typeII;typeIIa;Msinus;
AJ458997	MOB-like;typeII;typeIIa;Msinus;
AJ458994	MOB-like;typeII;typeIIa;Msinus;
AJ459032	MOB-like;typeII;typeIIa;Msinus;
AJ459031	MOB-like;typeII;typeIIa;Msinus;
AJ459030	MOB-like;typeII;typeIIa;Msinus;
AJ459026	MOB-like;typeII;typeIIa;Msinus;
AJ459024	MOB-like;typeII;typeIIa;Msinus;
AJ459023	MOB-like;typeII;typeIIa;Msinus;
AJ459022	MOB-like;typeII;typeIIa;Msinus;
AJ459021	MOB-like;typeII;typeIIa;Msinus;
AJ459018	MOB-like;typeII;typeIIa;Msinus;
AJ459015	MOB-like;typeII;typeIIa;Msinus;
AJ459052	MOB-like;typeII;typeIIa;Msinus;
AJ459037	MOB-like;typeII;typeIIa;Msinus;
AF186586_U31650	MOB-like;typeII;typeIIa;Msinus;
AJ430792	MOB-like;typeII;typeIIa;Msinus;
AY236080	MOB-like;typeII;typeIIa;Msinus;
AJ579672	MOB-like;typeII;typeIIa;Msinus;
AJ579671	MOB-like;typeII;typeIIa;Msinus;
AF533664	MOB-like;typeII;typeIIa;Msinus;
AY550732	MOB-like;typeII;typeIIa;Msinus;
AY550727	MOB-like;typeII;typeIIa;Msinus;
AY550723	MOB-like;typeII;typeIIa;Msinus;
AY355400	MOB-like;typeII;typeIIa;Msinus;
AJ868409	MOB-like;typeII;typeIIa;Msinus;
DQ119048	MOB-like;typeII;typeIIa;Msinus;
AB371599	MOB-like;typeII;typeIIa;Msinus;
AB371597	MOB-like;typeII;typeIIa;Msinus;
AB371596	MOB-like;typeII;typeIIa;Msinus;
GQ857563	MOB-like;typeII;typeIIa;Msinus;
GU134428	MOB-like;typeII;typeIIa;Msinus;
AB683080	MOB-like;typeII;typeIIa;Msinus;
AB683082	MOB-like;typeII;typeIIa;Msinus;
AB683085	MOB-like;typeII;typeIIa;Msinus;
AB683090	MOB-like;typeII;typeIIa;Msinus;
AB683092	MOB-like;typeII;typeIIa;Msinus;
AB683097	MOB-like;typeII;typeIIa;Msinus;
AB683098	MOB-like;typeII;typeIIa;Msinus;
AB683101	MOB-like;typeII;typeIIa;Msinus;
AB683119	MOB-like;typeII;typeIIa;Msinus;
AB683146	MOB-like;typeII;typeIIa;Msinus;
JN591067	MOB-like;typeII;typeIIa;Msinus;
JN591076	MOB-like;typeII;typeIIa;Msinus;
JN591080	MOB-like;typeII;typeIIa;Msinus;
JF780899	MOB-like;typeII;typeIIa;Msinus;
JF780900	MOB-like;typeII;typeIIa;Msinus;
AB636306	MOB-like;typeII;typeIIa;Msinus;
JN426906	MOB-like;typeII;typeIIa;Msinus;
JN426909	MOB-like;typeII;typeIIa;Msinus;
JN426910	MOB-like;typeII;typeIIa;Msinus;
JN426913	MOB-like;typeII;typeIIa;Msinus;
AJ431388	MOB-like;typeII;typeIIa;Msinus-Mcystis;
AJ868254	MOB-like;typeII;typeIIa;Msinus-Mcystis;
AJ868287	MOB-like;typeII;typeIIa;Msinus-Mcystis;
AM910101	MOB-like;typeII;typeIIa;Msinus-Mcystis;
AM910137	MOB-like;typeII;typeIIa;Msinus-Mcystis;
AM910131	MOB-like;typeII;typeIIa;Msinus-Mcystis;
AM910123	MOB-like;typeII;typeIIa;Msinus-Mcystis;
AM849743	MOB-like;typeII;typeIIa;Msinus-Mcystis;
AM849712	MOB-like;typeII;typeIIa;Msinus-Mcystis;
AM849706	MOB-like;typeII;typeIIa;Msinus-Mcystis;
AM849691	MOB-like;typeII;typeIIa;Msinus-Mcystis;
AM849662	MOB-like;typeII;typeIIa;Msinus-Mcystis;
AM849659	MOB-like;typeII;typeIIa;Msinus-Mcystis;
AM849630	MOB-like;typeII;typeIIa;Msinus-Mcystis;
AM849777	MOB-like;typeII;typeIIa;Msinus-Mcystis;
AM283546	MOB-like;typeII;typeIIa;Msinus-Mcystis;
AY662388	MOB-like;typeII;typeIIa;Msinus-Mcystis;
AY662380	MOB-like;typeII;typeIIa;Msinus-Mcystis;
FJ009655	MOB-like;typeII;typeIIa;Msinus-Mcystis;
FJ009648	MOB-like;typeII;typeIIa;Msinus-Mcystis;
FJ009642	MOB-like;typeII;typeIIa;Msinus-Mcystis;
FJ009635	MOB-like;typeII;typeIIa;Msinus-Mcystis;
FN562549	MOB-like;typeII;typeIIa;Msinus-Mcystis;
FN562567	MOB-like;typeII;typeIIa;Msinus-Mcystis;
FN597250	MOB-like;typeII;typeIIa;Msinus-Mcystis;
FN597244	MOB-like;typeII;typeIIa;Msinus-Mcystis;
FN597235	MOB-like;typeII;typeIIa;Msinus-Mcystis;
FN597233	MOB-like;typeII;typeIIa;Msinus-Mcystis;
FN597203	MOB-like;typeII;typeIIa;Msinus-Mcystis;
FN597202	MOB-like;typeII;typeIIa;Msinus-Mcystis;
FN597196	MOB-like;typeII;typeIIa;Msinus-Mcystis;
FN597190	MOB-like;typeII;typeIIa;Msinus-Mcystis;
FN597114	MOB-like;typeII;typeIIa;Msinus-Mcystis;
GU134443	MOB-like;typeII;typeIIa;Msinus-Mcystis;
GU134407	MOB-like;typeII;typeIIa;Msinus-Mcystis;
GU056162	MOB-like;typeII;typeIIa;Msinus-Mcystis;
GU056144	MOB-like;typeII;typeIIa;Msinus-Mcystis;
GU056142	MOB-like;typeII;typeIIa;Msinus-Mcystis;
GU056136	MOB-like;typeII;typeIIa;Msinus-Mcystis;
GU056125	MOB-like;typeII;typeIIa;Msinus-Mcystis;
AB683104	MOB-like;typeII;typeIIa;Msinus-Mcystis;
JN591192	MOB-like;typeII;typeIIa;Msinus-Mcystis;
JN591247	MOB-like;typeII;typeIIa;Msinus-Mcystis;
JN591255	MOB-like;typeII;typeIIa;Msinus-Mcystis;
JN591258	MOB-like;typeII;typeIIa;Msinus-Mcystis;
JN591274	MOB-like;typeII;typeIIa;Msinus-Mcystis;
JN591279	MOB-like;typeII;typeIIa;Msinus-Mcystis;
JN591296	MOB-like;typeII;typeIIa;Msinus-Mcystis;
JN591310	MOB-like;typeII;typeIIa;Msinus-Mcystis;
JF907378	MOB-like;typeII;typeIIa;Msinus-Mcystis;
JF907381	MOB-like;typeII;typeIIa;Msinus-Mcystis;
JF907382	MOB-like;typeII;typeIIa;Msinus-Mcystis;
JQ681247	MOB-like;typeII;typeIIa;Msinus-Mcystis;
JQ681251	MOB-like;typeII;typeIIa;Msinus-Mcystis;
JQ048967	MOB-like;typeII;typeIIa;Msinus-Mcystis;
JQ671230	MOB-like;typeII;typeIIa;Msinus-Mcystis;
JQ671231	MOB-like;typeII;typeIIa;Msinus-Mcystis;
FR726177	MOB-like;typeII;typeIIa;Msinus-Mcystis;
FR726185	MOB-like;typeII;typeIIa;Msinus-Mcystis;
FN649474	MOB-like;typeII;typeIIa;Msinus-Mcystis;
FN649486	MOB-like;typeII;typeIIa;Msinus-Mcystis;
FN649510	MOB-like;typeII;typeIIa;Msinus-Mcystis;
FN649524	MOB-like;typeII;typeIIa;Msinus-Mcystis;
FN649527	MOB-like;typeII;typeIIa;Msinus-Mcystis;
FN649705	MOB-like;typeII;typeIIa;Msinus-Mcystis;
FN649707	MOB-like;typeII;typeIIa;Msinus-Mcystis;
FN599895	MOB-like;typeII;typeIIa;Msinus-Mcystis;
FN599912	MOB-like;typeII;typeIIa;Msinus-Mcystis;
FN599917	MOB-like;typeII;typeIIa;Msinus-Mcystis;
FN599982	MOB-like;typeII;typeIIa;Msinus-Mcystis;
FN599983	MOB-like;typeII;typeIIa;Msinus-Mcystis;
FN599989	MOB-like;typeII;typeIIa;Msinus-Mcystis;
FN599996	MOB-like;typeII;typeIIa;Msinus-Mcystis;
FN600007	MOB-like;typeII;typeIIa;Msinus-Mcystis;
FN600027	MOB-like;typeII;typeIIa;Msinus-Mcystis;
FN600052	MOB-like;typeII;typeIIa;Msinus-Mcystis;
FN600062	MOB-like;typeII;typeIIa;Msinus-Mcystis;
FN600104	MOB-like;typeII;typeIIa;Msinus-Mcystis;
FN600107	MOB-like;typeII;typeIIa;Msinus-Mcystis;
EF623774	MOB-like;typeI;typeIa;Msoma;
EF623771	MOB-like;typeI;typeIa;Msoma;
EF623768	MOB-like;typeI;typeIa;Msoma;
EF623739	MOB-like;typeI;typeIa;Msoma;
AJ581836	MOB-like;typeI;typeIb;Mthermus;
AY354046	MOB-like;typeI;typeIb;Mthermus;
AY354042	MOB-like;typeI;typeIb;Mthermus;
AY354041	MOB-like;typeI;typeIb;Mthermus;
AY354040	MOB-like;typeI;typeIb;Mthermus;
AY354039	MOB-like;typeI;typeIb;Mthermus;
AY354037	MOB-like;typeI;typeIb;Mthermus;
AY354036	MOB-like;typeI;typeIb;Mthermus;
AY550735	MOB-like;typeI;typeIb;Mthermus;
AY550731	MOB-like;typeI;typeIb;Mthermus;
AY550726	MOB-like;typeI;typeIb;Mthermus;
AY550725	MOB-like;typeI;typeIb;Mthermus;
AY550724	MOB-like;typeI;typeIb;Mthermus;
AY550718	MOB-like;typeI;typeIb;Mthermus;
AY550714	MOB-like;typeI;typeIb;Mthermus;
AY550713	MOB-like;typeI;typeIb;Mthermus;
AY550712	MOB-like;typeI;typeIb;Mthermus;
AY550700	MOB-like;typeI;typeIb;Mthermus;
AB176705	MOB-like;typeI;typeIb;Mthermus;
AB113636	MOB-like;typeI;typeIb;Mthermus;
DQ059822	MOB-like;typeI;typeIb;Mthermus;
AY571998	MOB-like;typeI;typeIb;Mthermus;
AY571997	MOB-like;typeI;typeIb;Mthermus;
AY829010	MOB-like;typeI;typeIb;Mthermus;
AB302948	MOB-like;typeI;typeIb;Mthermus;
FN650300	MOB-like;typeI;typeIb;Mthermus;
FN650292	MOB-like;typeI;typeIb;Mthermus;
JQ513937	MOB-like;typeI;typeIb;Mthermus;
JQ513938	MOB-like;typeI;typeIb;Mthermus;
JF496703	MOB-like;typeI;typeIb;Mthermus;
JF496704	MOB-like;typeI;typeIb;Mthermus;
JF496705	MOB-like;typeI;typeIb;Mthermus;
FR670559	MOB-like;typeI;typeIb;Mthermus;
JX648577	MOB-like;typeI;typeIb;Mthermus;
JX648583	MOB-like;typeI;typeIb;Mthermus;
AB687535	MOB-like;typeI;typeIb;Mthermus;
AB661605	MOB-like;pxmA;TUSC-like;NC10;
AB661606	MOB-like;pxmA;TUSC-like;NC10;
AB661607	MOB-like;pxmA;TUSC-like;NC10;
AB661608	MOB-like;pxmA;TUSC-like;NC10;
AB661609	MOB-like;pxmA;TUSC-like;NC10;
AB661610	MOB-like;pxmA;TUSC-like;NC10;
AB661611	MOB-like;pxmA;TUSC-like;NC10;
AB661612	MOB-like;pxmA;TUSC-like;NC10;
AB661613	MOB-like;pxmA;TUSC-like;NC10;
AB661614	MOB-like;pxmA;TUSC-like;NC10;
AB661615	MOB-like;pxmA;TUSC-like;NC10;
AB661616	MOB-like;pxmA;TUSC-like;NC10;
AB661617	MOB-like;pxmA;TUSC-like;NC10;
AB661618	MOB-like;pxmA;TUSC-like;NC10;
AB661619	MOB-like;pxmA;TUSC-like;NC10;
AB661620	MOB-like;pxmA;TUSC-like;NC10;
AB661621	MOB-like;pxmA;TUSC-like;NC10;
AB661622	MOB-like;pxmA;TUSC-like;NC10;
AB661623	MOB-like;pxmA;TUSC-like;NC10;
AB661624	MOB-like;pxmA;TUSC-like;NC10;
AB661625	MOB-like;pxmA;TUSC-like;NC10;
JF706203	MOB-like;pxmA;TUSC-like;NC10;
JF706206	MOB-like;pxmA;TUSC-like;NC10;
JF706207	MOB-like;pxmA;TUSC-like;NC10;
HQ906565	MOB-like;pxmA;TUSC-like;NC10;
HQ906566	MOB-like;pxmA;TUSC-like;NC10;
HQ906567	MOB-like;pxmA;TUSC-like;NC10;
HQ906568	MOB-like;pxmA;TUSC-like;NC10;
HQ906569	MOB-like;pxmA;TUSC-like;NC10;
HQ906570	MOB-like;pxmA;TUSC-like;NC10;
HQ906571	MOB-like;pxmA;TUSC-like;NC10;
JX262153	MOB-like;pxmA;TUSC-like;NC10;
JX262154	MOB-like;pxmA;TUSC-like;NC10;
U96611	MOB-like;typeI;typeIc;Ncoccus;
AF153344	MOB-like;typeI;typeIc;Ncoccus;
AJ317922	MOB-like;typeI;typeIc;Ncoccus-rel;
JQ838721	MOB-like;typeI;typeIc;Ncoccus-rel;
JQ838723	MOB-like;typeI;typeIc;Ncoccus-rel;
JQ838725	MOB-like;typeI;typeIc;Ncoccus-rel;
JQ838726	MOB-like;typeI;typeIc;Ncoccus-rel;
JQ838727	MOB-like;typeI;typeIc;Ncoccus-rel;
JQ838728	MOB-like;typeI;typeIc;Ncoccus-rel;
JQ838729	MOB-like;typeI;typeIc;Ncoccus-rel;
JQ838730	MOB-like;typeI;typeIc;Ncoccus-rel;
JQ838731	MOB-like;typeI;typeIc;Ncoccus-rel;
JQ838732	MOB-like;typeI;typeIc;Ncoccus-rel;
JQ838733	MOB-like;typeI;typeIc;Ncoccus-rel;
JQ838736	MOB-like;typeI;typeIc;Ncoccus-rel;
JQ838737	MOB-like;typeI;typeIc;Ncoccus-rel;
JQ838738	MOB-like;typeI;typeIc;Ncoccus-rel;
JQ838739	MOB-like;typeI;typeIc;Ncoccus-rel;
JQ838740	MOB-like;typeI;typeIc;Ncoccus-rel;
JQ838741	MOB-like;typeI;typeIc;Ncoccus-rel;
JQ838742	MOB-like;typeI;typeIc;Ncoccus-rel;
JQ838743	MOB-like;typeI;typeIc;Ncoccus-rel;
JQ838744	MOB-like;typeI;typeIc;Ncoccus-rel;
JQ838746	MOB-like;typeI;typeIc;Ncoccus-rel;
JQ838747	MOB-like;typeI;typeIc;Ncoccus-rel;
JQ838748	MOB-like;typeI;typeIc;Ncoccus-rel;
JQ838749	MOB-like;typeI;typeIc;Ncoccus-rel;
JQ838751	MOB-like;typeI;typeIc;Ncoccus-rel;
JQ838752	MOB-like;typeI;typeIc;Ncoccus-rel;
JQ838753	MOB-like;typeI;typeIc;Ncoccus-rel;
JQ838754	MOB-like;typeI;typeIc;Ncoccus-rel;
JQ838755	MOB-like;typeI;typeIc;Ncoccus-rel;
JQ838756	MOB-like;typeI;typeIc;Ncoccus-rel;
JQ838757	MOB-like;typeI;typeIc;Ncoccus-rel;
JQ838763	MOB-like;typeI;typeIc;Ncoccus-rel;
JQ838764	MOB-like;typeI;typeIc;Ncoccus-rel;
JQ838765	MOB-like;typeI;typeIc;Ncoccus-rel;
JQ838767	MOB-like;typeI;typeIc;Ncoccus-rel;
JQ838768	MOB-like;typeI;typeIc;Ncoccus-rel;
JQ838769	MOB-like;typeI;typeIc;Ncoccus-rel;
JQ838771	MOB-like;typeI;typeIc;Ncoccus-rel;
JQ838772	MOB-like;typeI;typeIc;Ncoccus-rel;
JQ838773	MOB-like;typeI;typeIc;Ncoccus-rel;
JQ838774	MOB-like;typeI;typeIc;Ncoccus-rel;
JQ838776	MOB-like;typeI;typeIc;Ncoccus-rel;
JQ838779	MOB-like;typeI;typeIc;Ncoccus-rel;
JQ838781	MOB-like;typeI;typeIc;Ncoccus-rel;
JQ838782	MOB-like;typeI;typeIc;Ncoccus-rel;
JQ838793	MOB-like;typeI;typeIc;Ncoccus-rel;
JQ838794	MOB-like;typeI;typeIc;Ncoccus-rel;
JQ838795	MOB-like;typeI;typeIc;Ncoccus-rel;
JQ838796	MOB-like;typeI;typeIc;Ncoccus-rel;
JQ838797	MOB-like;typeI;typeIc;Ncoccus-rel;
JQ838798	MOB-like;typeI;typeIc;Ncoccus-rel;
JQ838800	MOB-like;typeI;typeIc;Ncoccus-rel;
JQ838801	MOB-like;typeI;typeIc;Ncoccus-rel;
JQ838802	MOB-like;typeI;typeIc;Ncoccus-rel;
JQ838803	MOB-like;typeI;typeIc;Ncoccus-rel;
JQ838804	MOB-like;typeI;typeIc;Ncoccus-rel;
JQ838805	MOB-like;typeI;typeIc;Ncoccus-rel;
JQ838806	MOB-like;typeI;typeIc;Ncoccus-rel;
JQ838807	MOB-like;typeI;typeIc;Ncoccus-rel;
JQ838808	MOB-like;typeI;typeIc;Ncoccus-rel;
JQ838809	MOB-like;typeI;typeIc;Ncoccus-rel;
JQ838810	MOB-like;typeI;typeIc;Ncoccus-rel;
JQ838813	MOB-like;typeI;typeIc;Ncoccus-rel;
JQ838814	MOB-like;typeI;typeIc;Ncoccus-rel;
JQ838815	MOB-like;typeI;typeIc;Ncoccus-rel;
JQ838816	MOB-like;typeI;typeIc;Ncoccus-rel;
JQ838817	MOB-like;typeI;typeIc;Ncoccus-rel;
JQ838818	MOB-like;typeI;typeIc;Ncoccus-rel;
JQ838819	MOB-like;typeI;typeIc;Ncoccus-rel;
JQ838820	MOB-like;typeI;typeIc;Ncoccus-rel;
JQ838821	MOB-like;typeI;typeIc;Ncoccus-rel;
JQ838822	MOB-like;typeI;typeIc;Ncoccus-rel;
JQ838823	MOB-like;typeI;typeIc;Ncoccus-rel;
JQ838824	MOB-like;typeI;typeIc;Ncoccus-rel;
JQ838825	MOB-like;typeI;typeIc;Ncoccus-rel;
JQ838826	MOB-like;typeI;typeIc;Ncoccus-rel;
JQ838827	MOB-like;typeI;typeIc;Ncoccus-rel;
JQ838829	MOB-like;typeI;typeIc;Ncoccus-rel;
JQ838830	MOB-like;typeI;typeIc;Ncoccus-rel;
JQ838831	MOB-like;typeI;typeIc;Ncoccus-rel;
AJ317928	MOB-like;typeI;typeIb;OSC;
AJ317927	MOB-like;typeI;typeIb;OSC;
AJ317926	MOB-like;typeI;typeIb;OSC;
AJ317923	MOB-like;typeI;typeIb;OSC;
AB176704	MOB-like;typeI;typeIb;OSC;
AB113637	MOB-like;typeI;typeIb;OSC;
AJ884545	MOB-like;typeI;typeIb;OSC;
AJ884524	MOB-like;typeI;typeIb;OSC;
AY781165	MOB-like;typeI;typeIb;OSC;
AY781162	MOB-like;typeI;typeIb;OSC;
AY781161	MOB-like;typeI;typeIb;OSC;
AY781160	MOB-like;typeI;typeIb;OSC;
FR726175	MOB-like;typeI;typeIb;OSC;
GU735521	MOB-like;typeI;typeIb;OSC;
GU735523	MOB-like;typeI;typeIb;OSC;
GU735538	MOB-like;typeI;typeIb;OSC;
GU735539	MOB-like;typeI;typeIb;OSC;
EU193281	MOB-like;typeI;typeIb;OSC-rel;
AF358046	MOB-like;typeII;typeIIb;pmoA-2;
AF358045	MOB-like;typeII;typeIIb;pmoA-2;
AJ431389	MOB-like;typeII;typeIIb;pmoA-2;
AJ431387	MOB-like;typeII;typeIIb;pmoA-2;
AB064378	MOB-like;typeII;typeIIb;pmoA-2;
AJ317921	MOB-like;typeII;typeIIb;pmoA-2;
AJ317920	MOB-like;typeII;typeIIb;pmoA-2;
AJ317919	MOB-like;typeII;typeIIb;pmoA-2;
AJ317915	MOB-like;typeII;typeIIb;pmoA-2;
AJ317913	MOB-like;typeII;typeIIb;pmoA-2;
AY236079	MOB-like;typeII;typeIIb;pmoA-2;
AY424845	MOB-like;typeII;typeIIb;pmoA-2;
AJ544102	MOB-like;typeII;typeIIb;pmoA-2;
AJ544101	MOB-like;typeII;typeIIb;pmoA-2;
AJ544100	MOB-like;typeII;typeIIb;pmoA-2;
AJ544098	MOB-like;typeII;typeIIb;pmoA-2;
AJ544097	MOB-like;typeII;typeIIb;pmoA-2;
AJ544096	MOB-like;typeII;typeIIb;pmoA-2;
AJ544095	MOB-like;typeII;typeIIb;pmoA-2;
AJ544094	MOB-like;typeII;typeIIb;pmoA-2;
AJ543423	MOB-like;typeII;typeIIb;pmoA-2;
AJ543422	MOB-like;typeII;typeIIb;pmoA-2;
AJ543421	MOB-like;typeII;typeIIb;pmoA-2;
AJ543420	MOB-like;typeII;typeIIb;pmoA-2;
AJ543419	MOB-like;typeII;typeIIb;pmoA-2;
AJ543418	MOB-like;typeII;typeIIb;pmoA-2;
AY654674	MOB-like;typeII;typeIIb;pmoA-2;
AY654672	MOB-like;typeII;typeIIb;pmoA-2;
AY654671	MOB-like;typeII;typeIIb;pmoA-2;
AY654670	MOB-like;typeII;typeIIb;pmoA-2;
AY781169	MOB-like;typeII;typeIIb;pmoA-2;
DQ008422	MOB-like;typeII;typeIIb;pmoA-2;
DQ008374	MOB-like;typeII;typeIIb;pmoA-2;
DQ008371	MOB-like;typeII;typeIIb;pmoA-2;
GU134437	MOB-like;typeII;typeIIb;pmoA-2;
GU134429	MOB-like;typeII;typeIIb;pmoA-2;
FJ805257	MOB-like;typeII;typeIIb;pmoA-2;
FJ713041	MOB-like;typeII;typeIIb;pmoA-2;
JF907390	MOB-like;typeII;typeIIb;pmoA-2;
JQ671261	MOB-like;typeII;typeIIb;pmoA-2;
JQ671268	MOB-like;typeII;typeIIb;pmoA-2;
AB669172	MOB-like;typeII;typeIIb;pmoA-2;
FR726179	MOB-like;typeII;typeIIb;pmoA-2;
FR726183	MOB-like;typeII;typeIIb;pmoA-2;
FR726195	MOB-like;typeII;typeIIb;pmoA-2;
AF211872	MOB-like;typeI;typeIa;PS-80;
AY354047	MOB-like;typeI;typeIa;PS-80;
AB176938	MOB-like;typeI;typeIa;PS-80;
GU584243	MOB-like;typeI;typeIa;PS-80;
FJ858349	MOB-like;typeI;typeIa;PS-80;
FR670557	MOB-like;typeI;typeIa;PS-80;
FR670561	MOB-like;typeI;typeIa;PS-80;
HQ738561	MOB-like;typeI;typeIa;PS-80;
AF264116	MOB-like;pxmA;RA21-like;RA21;
AF264119	MOB-like;pxmA;RA21-like;RA21;
AF148522	MOB-like;pxmA;RA21-like;RA21;
AJ317946	MOB-like;pxmA;RA21-like;RA21;
AJ317945	MOB-like;pxmA;RA21-like;RA21;
AJ317944	MOB-like;pxmA;RA21-like;RA21;
AJ317943	MOB-like;pxmA;RA21-like;RA21;
AJ317942	MOB-like;pxmA;RA21-like;RA21;
AJ317941	MOB-like;pxmA;RA21-like;RA21;
AJ317932	MOB-like;pxmA;RA21-like;RA21;
FJ529746	MOB-like;pxmA;RA21-like;RA21;
EU723738	MOB-like;pxmA;RA21-like;RA21;
EU723737	MOB-like;pxmA;RA21-like;RA21;
EU723736	MOB-like;pxmA;RA21-like;RA21;
FJ210436	MOB-like;pxmA;RA21-like;RA21;
FJ210437	MOB-like;pxmA;RA21-like;RA21;
FJ210438	MOB-like;pxmA;RA21-like;RA21;
FJ210440	MOB-like;pxmA;RA21-like;RA21;
FJ210441	MOB-like;pxmA;RA21-like;RA21;
FJ210442	MOB-like;pxmA;RA21-like;RA21;
FJ210444	MOB-like;pxmA;RA21-like;RA21;
FJ210448	MOB-like;pxmA;RA21-like;RA21;
FJ210449	MOB-like;pxmA;RA21-like;RA21;
FJ210452	MOB-like;pxmA;RA21-like;RA21;
FJ210453	MOB-like;pxmA;RA21-like;RA21;
FJ210455	MOB-like;pxmA;RA21-like;RA21;
FJ210456	MOB-like;pxmA;RA21-like;RA21;
FJ210457	MOB-like;pxmA;RA21-like;RA21;
FJ210458	MOB-like;pxmA;RA21-like;RA21;
FJ210460	MOB-like;pxmA;RA21-like;RA21;
FJ210463	MOB-like;pxmA;RA21-like;RA21;
FJ210435	MOB-like;pxmA;RA21-like;RA21;
FJ210433	MOB-like;pxmA;RA21-like;RA21;
FJ210432	MOB-like;pxmA;RA21-like;RA21;
FJ210431	MOB-like;pxmA;RA21-like;RA21;
FJ210430	MOB-like;pxmA;RA21-like;RA21;
FJ210429	MOB-like;pxmA;RA21-like;RA21;
FJ210428	MOB-like;pxmA;RA21-like;RA21;
FJ210427	MOB-like;pxmA;RA21-like;RA21;
FJ210424	MOB-like;pxmA;RA21-like;RA21;
FJ210423	MOB-like;pxmA;RA21-like;RA21;
FJ210422	MOB-like;pxmA;RA21-like;RA21;
FJ210421	MOB-like;pxmA;RA21-like;RA21;
FJ210419	MOB-like;pxmA;RA21-like;RA21;
FJ210418	MOB-like;pxmA;RA21-like;RA21;
FJ210417	MOB-like;pxmA;RA21-like;RA21;
FJ210416	MOB-like;pxmA;RA21-like;RA21;
FJ210415	MOB-like;pxmA;RA21-like;RA21;
FJ210413	MOB-like;pxmA;RA21-like;RA21;
FJ210412	MOB-like;pxmA;RA21-like;RA21;
FJ210411	MOB-like;pxmA;RA21-like;RA21;
FJ210410	MOB-like;pxmA;RA21-like;RA21;
FJ210409	MOB-like;pxmA;RA21-like;RA21;
FJ210408	MOB-like;pxmA;RA21-like;RA21;
FJ210407	MOB-like;pxmA;RA21-like;RA21;
FJ210406	MOB-like;pxmA;RA21-like;RA21;
FJ210405	MOB-like;pxmA;RA21-like;RA21;
FJ210403	MOB-like;pxmA;RA21-like;RA21;
FJ210402	MOB-like;pxmA;RA21-like;RA21;
FJ210401	MOB-like;pxmA;RA21-like;RA21;
FJ210400	MOB-like;pxmA;RA21-like;RA21;
FJ210399	MOB-like;pxmA;RA21-like;RA21;
FJ210398	MOB-like;pxmA;RA21-like;RA21;
FJ210397	MOB-like;pxmA;RA21-like;RA21;
FJ210396	MOB-like;pxmA;RA21-like;RA21;
FJ210395	MOB-like;pxmA;RA21-like;RA21;
FJ210394	MOB-like;pxmA;RA21-like;RA21;
FJ210393	MOB-like;pxmA;RA21-like;RA21;
FJ210392	MOB-like;pxmA;RA21-like;RA21;
FJ210391	MOB-like;pxmA;RA21-like;RA21;
FJ210390	MOB-like;pxmA;RA21-like;RA21;
FJ210389	MOB-like;pxmA;RA21-like;RA21;
FJ210388	MOB-like;pxmA;RA21-like;RA21;
FJ210387	MOB-like;pxmA;RA21-like;RA21;
FJ210386	MOB-like;pxmA;RA21-like;RA21;
FJ210385	MOB-like;pxmA;RA21-like;RA21;
FJ210384	MOB-like;pxmA;RA21-like;RA21;
FJ210383	MOB-like;pxmA;RA21-like;RA21;
FJ210382	MOB-like;pxmA;RA21-like;RA21;
FJ210381	MOB-like;pxmA;RA21-like;RA21;
FJ210380	MOB-like;pxmA;RA21-like;RA21;
FJ210379	MOB-like;pxmA;RA21-like;RA21;
FJ210378	MOB-like;pxmA;RA21-like;RA21;
FJ210377	MOB-like;pxmA;RA21-like;RA21;
FJ210376	MOB-like;pxmA;RA21-like;RA21;
FJ210375	MOB-like;pxmA;RA21-like;RA21;
FJ210374	MOB-like;pxmA;RA21-like;RA21;
FJ210373	MOB-like;pxmA;RA21-like;RA21;
FJ210372	MOB-like;pxmA;RA21-like;RA21;
FJ210371	MOB-like;pxmA;RA21-like;RA21;
FJ210370	MOB-like;pxmA;RA21-like;RA21;
FJ210369	MOB-like;pxmA;RA21-like;RA21;
FJ210368	MOB-like;pxmA;RA21-like;RA21;
FJ210367	MOB-like;pxmA;RA21-like;RA21;
FJ210365	MOB-like;pxmA;RA21-like;RA21;
FJ210364	MOB-like;pxmA;RA21-like;RA21;
FJ210362	MOB-like;pxmA;RA21-like;RA21;
FJ210361	MOB-like;pxmA;RA21-like;RA21;
FJ210359	MOB-like;pxmA;RA21-like;RA21;
FJ210358	MOB-like;pxmA;RA21-like;RA21;
FJ210357	MOB-like;pxmA;RA21-like;RA21;
FJ210356	MOB-like;pxmA;RA21-like;RA21;
FJ210355	MOB-like;pxmA;RA21-like;RA21;
FJ210352	MOB-like;pxmA;RA21-like;RA21;
FJ210348	MOB-like;pxmA;RA21-like;RA21;
FJ210347	MOB-like;pxmA;RA21-like;RA21;
FJ210346	MOB-like;pxmA;RA21-like;RA21;
FJ210343	MOB-like;pxmA;RA21-like;RA21;
FJ210342	MOB-like;pxmA;RA21-like;RA21;
FJ210341	MOB-like;pxmA;RA21-like;RA21;
FJ210340	MOB-like;pxmA;RA21-like;RA21;
FJ210338	MOB-like;pxmA;RA21-like;RA21;
FJ210337	MOB-like;pxmA;RA21-like;RA21;
FJ210336	MOB-like;pxmA;RA21-like;RA21;
FJ210335	MOB-like;pxmA;RA21-like;RA21;
FJ210334	MOB-like;pxmA;RA21-like;RA21;
FJ210333	MOB-like;pxmA;RA21-like;RA21;
FJ210332	MOB-like;pxmA;RA21-like;RA21;
FJ210331	MOB-like;pxmA;RA21-like;RA21;
FJ210328	MOB-like;pxmA;RA21-like;RA21;
FJ210326	MOB-like;pxmA;RA21-like;RA21;
FJ210325	MOB-like;pxmA;RA21-like;RA21;
FJ210324	MOB-like;pxmA;RA21-like;RA21;
FJ210323	MOB-like;pxmA;RA21-like;RA21;
FJ210322	MOB-like;pxmA;RA21-like;RA21;
FJ210321	MOB-like;pxmA;RA21-like;RA21;
FJ210320	MOB-like;pxmA;RA21-like;RA21;
FJ210318	MOB-like;pxmA;RA21-like;RA21;
FJ210317	MOB-like;pxmA;RA21-like;RA21;
FJ210316	MOB-like;pxmA;RA21-like;RA21;
FJ210314	MOB-like;pxmA;RA21-like;RA21;
FJ210313	MOB-like;pxmA;RA21-like;RA21;
FJ210311	MOB-like;pxmA;RA21-like;RA21;
FJ210310	MOB-like;pxmA;RA21-like;RA21;
FJ210309	MOB-like;pxmA;RA21-like;RA21;
FJ210308	MOB-like;pxmA;RA21-like;RA21;
FJ210307	MOB-like;pxmA;RA21-like;RA21;
FJ210305	MOB-like;pxmA;RA21-like;RA21;
FJ210304	MOB-like;pxmA;RA21-like;RA21;
FJ210303	MOB-like;pxmA;RA21-like;RA21;
FJ210301	MOB-like;pxmA;RA21-like;RA21;
FJ210300	MOB-like;pxmA;RA21-like;RA21;
FJ210299	MOB-like;pxmA;RA21-like;RA21;
FJ210298	MOB-like;pxmA;RA21-like;RA21;
FJ210296	MOB-like;pxmA;RA21-like;RA21;
FJ210295	MOB-like;pxmA;RA21-like;RA21;
FJ210294	MOB-like;pxmA;RA21-like;RA21;
FJ210293	MOB-like;pxmA;RA21-like;RA21;
FJ210292	MOB-like;pxmA;RA21-like;RA21;
FJ210291	MOB-like;pxmA;RA21-like;RA21;
FN597247	MOB-like;pxmA;RA21-like;RA21;
FN597241	MOB-like;pxmA;RA21-like;RA21;
FN600021	MOB-like;pxmA;RA21-like;RA21;
FN600028	MOB-like;pxmA;RA21-like;RA21;
FN600034	MOB-like;pxmA;RA21-like;RA21;
FN600059	MOB-like;pxmA;RA21-like;RA21;
FN600063	MOB-like;pxmA;RA21-like;RA21;
AJ299956	MOB-like;typeI;typeIb;RPC-1;
AJ299958	MOB-like;typeI;typeIb;RPC-1;
AB222880	MOB-like;typeI;typeIb;RPC-1;
AB222879	MOB-like;typeI;typeIb;RPC-1;
AB222920	MOB-like;typeI;typeIb;RPC-1;
AB222919	MOB-like;typeI;typeIb;RPC-1;
AB222918	MOB-like;typeI;typeIb;RPC-1;
AB222917	MOB-like;typeI;typeIb;RPC-1;
AB222916	MOB-like;typeI;typeIb;RPC-1;
AB222915	MOB-like;typeI;typeIb;RPC-1;
AB222914	MOB-like;typeI;typeIb;RPC-1;
AB222913	MOB-like;typeI;typeIb;RPC-1;
AB222912	MOB-like;typeI;typeIb;RPC-1;
AB222911	MOB-like;typeI;typeIb;RPC-1;
AB222910	MOB-like;typeI;typeIb;RPC-1;
AB222909	MOB-like;typeI;typeIb;RPC-1;
EU193295	MOB-like;typeI;typeIb;RPC-1;
EU193292	MOB-like;typeI;typeIb;RPC-1;
EU193289	MOB-like;typeI;typeIb;RPC-1;
AM910146	MOB-like;typeI;typeIb;RPC-1;
AM849753	MOB-like;typeI;typeIb;RPC-1;
AM849752	MOB-like;typeI;typeIb;RPC-1;
AM849745	MOB-like;typeI;typeIb;RPC-1;
AM849735	MOB-like;typeI;typeIb;RPC-1;
AM849720	MOB-like;typeI;typeIb;RPC-1;
AM849718	MOB-like;typeI;typeIb;RPC-1;
AM849621	MOB-like;typeI;typeIb;RPC-1;
AM849650	MOB-like;typeI;typeIb;RPC-1;
AM849652	MOB-like;typeI;typeIb;RPC-1;
FJ009656	MOB-like;typeI;typeIb;RPC-1;
FJ009651	MOB-like;typeI;typeIb;RPC-1;
FM986044	MOB-like;typeI;typeIb;RPC-1;
FN562574	MOB-like;typeI;typeIb;RPC-1;
FJ845805	MOB-like;typeI;typeIb;RPC-1;
FJ845779	MOB-like;typeI;typeIb;RPC-1;
FJ873114	MOB-like;typeI;typeIb;RPC-1;
FJ873118	MOB-like;typeI;typeIb;RPC-1;
JX113052	MOB-like;typeI;typeIb;RPC-1;
JN591064	MOB-like;typeI;typeIb;RPC-1;
JN591068	MOB-like;typeI;typeIb;RPC-1;
JN591088	MOB-like;typeI;typeIb;RPC-1;
JN591107	MOB-like;typeI;typeIb;RPC-1;
JN591115	MOB-like;typeI;typeIb;RPC-1;
JN591119	MOB-like;typeI;typeIb;RPC-1;
JN591122	MOB-like;typeI;typeIb;RPC-1;
JN591129	MOB-like;typeI;typeIb;RPC-1;
JN591138	MOB-like;typeI;typeIb;RPC-1;
JN591153	MOB-like;typeI;typeIb;RPC-1;
JN591160	MOB-like;typeI;typeIb;RPC-1;
JN591172	MOB-like;typeI;typeIb;RPC-1;
JN591264	MOB-like;typeI;typeIb;RPC-1;
JN591278	MOB-like;typeI;typeIb;RPC-1;
JQ681256	MOB-like;typeI;typeIb;RPC-1;
JQ671292	MOB-like;typeI;typeIb;RPC-1;
JQ671302	MOB-like;typeI;typeIb;RPC-1;
GU735514	MOB-like;typeI;typeIb;RPC-1;
FN599861	MOB-like;typeI;typeIb;RPC-1;
FN599866	MOB-like;typeI;typeIb;RPC-1;
FN599867	MOB-like;typeI;typeIb;RPC-1;
FN599869	MOB-like;typeI;typeIb;RPC-1;
FN599870	MOB-like;typeI;typeIb;RPC-1;
FN599877	MOB-like;typeI;typeIb;RPC-1;
FN599879	MOB-like;typeI;typeIb;RPC-1;
FN599888	MOB-like;typeI;typeIb;RPC-1;
FN599957	MOB-like;typeI;typeIb;RPC-1;
FN599958	MOB-like;typeI;typeIb;RPC-1;
FN600070	MOB-like;typeI;typeIb;RPC-1;
EU193269	MOB-like;typeI;typeIa;RPC-2;
EU193268	MOB-like;typeI;typeIa;RPC-2;
DQ067078	MOB-like;typeI;typeIa;RPC-2;
EU358975	MOB-like;typeI;typeIa;RPC-2;
EU358976	MOB-like;typeI;typeIa;RPC-2;
EU358978	MOB-like;typeI;typeIa;RPC-2;
EU358979	MOB-like;typeI;typeIa;RPC-2;
EU358980	MOB-like;typeI;typeIa;RPC-2;
EU358992	MOB-like;typeI;typeIa;RPC-2;
EU358991	MOB-like;typeI;typeIa;RPC-2;
DQ917361	MOB-like;typeI;typeIa;RPC-2;
FM986041	MOB-like;typeI;typeIa;RPC-2;
EU275120	MOB-like;typeI;typeIa;RPC-2;
EU275119	MOB-like;typeI;typeIa;RPC-2;
FJ845807	MOB-like;typeI;typeIa;RPC-2;
FJ845780	MOB-like;typeI;typeIa;RPC-2;
GU056155	MOB-like;typeI;typeIa;RPC-2;
GU056138	MOB-like;typeI;typeIa;RPC-2;
AB500854	MOB-like;typeI;typeIa;RPC-2;
AB500851	MOB-like;typeI;typeIa;RPC-2;
AB500838	MOB-like;typeI;typeIa;RPC-2;
AB500824	MOB-like;typeI;typeIa;RPC-2;
AB500817	MOB-like;typeI;typeIa;RPC-2;
AB505843	MOB-like;typeI;typeIa;RPC-2;
AB505840	MOB-like;typeI;typeIa;RPC-2;
AB505839	MOB-like;typeI;typeIa;RPC-2;
AB505838	MOB-like;typeI;typeIa;RPC-2;
AB505837	MOB-like;typeI;typeIa;RPC-2;
AB505835	MOB-like;typeI;typeIa;RPC-2;
AB505834	MOB-like;typeI;typeIa;RPC-2;
AB505833	MOB-like;typeI;typeIa;RPC-2;
AB505832	MOB-like;typeI;typeIa;RPC-2;
AB505831	MOB-like;typeI;typeIa;RPC-2;
AB505829	MOB-like;typeI;typeIa;RPC-2;
FJ873116	MOB-like;typeI;typeIa;RPC-2;
FJ873117	MOB-like;typeI;typeIa;RPC-2;
JX113085	MOB-like;typeI;typeIa;RPC-2;
JX113099	MOB-like;typeI;typeIa;RPC-2;
JX113105	MOB-like;typeI;typeIa;RPC-2;
JX113107	MOB-like;typeI;typeIa;RPC-2;
JX113113	MOB-like;typeI;typeIa;RPC-2;
JX113127	MOB-like;typeI;typeIa;RPC-2;
JX113129	MOB-like;typeI;typeIa;RPC-2;
JX113130	MOB-like;typeI;typeIa;RPC-2;
JX113132	MOB-like;typeI;typeIa;RPC-2;
JX113135	MOB-like;typeI;typeIa;RPC-2;
JX113141	MOB-like;typeI;typeIa;RPC-2;
JX113142	MOB-like;typeI;typeIa;RPC-2;
JX113146	MOB-like;typeI;typeIa;RPC-2;
JX113148	MOB-like;typeI;typeIa;RPC-2;
JX113149	MOB-like;typeI;typeIa;RPC-2;
JX113154	MOB-like;typeI;typeIa;RPC-2;
JX113157	MOB-like;typeI;typeIa;RPC-2;
JX113158	MOB-like;typeI;typeIa;RPC-2;
JX113159	MOB-like;typeI;typeIa;RPC-2;
JX113162	MOB-like;typeI;typeIa;RPC-2;
JX113165	MOB-like;typeI;typeIa;RPC-2;
JX113166	MOB-like;typeI;typeIa;RPC-2;
JX113167	MOB-like;typeI;typeIa;RPC-2;
JX113175	MOB-like;typeI;typeIa;RPC-2;
JX113179	MOB-like;typeI;typeIa;RPC-2;
JX113185	MOB-like;typeI;typeIa;RPC-2;
JX113187	MOB-like;typeI;typeIa;RPC-2;
JX113190	MOB-like;typeI;typeIa;RPC-2;
JX113194	MOB-like;typeI;typeIa;RPC-2;
JX113198	MOB-like;typeI;typeIa;RPC-2;
JX113201	MOB-like;typeI;typeIa;RPC-2;
JX113204	MOB-like;typeI;typeIa;RPC-2;
JX113210	MOB-like;typeI;typeIa;RPC-2;
JX113211	MOB-like;typeI;typeIa;RPC-2;
JX113212	MOB-like;typeI;typeIa;RPC-2;
JX113217	MOB-like;typeI;typeIa;RPC-2;
JX113218	MOB-like;typeI;typeIa;RPC-2;
JX113220	MOB-like;typeI;typeIa;RPC-2;
JX113224	MOB-like;typeI;typeIa;RPC-2;
JX113227	MOB-like;typeI;typeIa;RPC-2;
HE805101	MOB-like;typeI;typeIa;RPC-2;
HE805103	MOB-like;typeI;typeIa;RPC-2;
HE805105	MOB-like;typeI;typeIa;RPC-2;
JN591112	MOB-like;typeI;typeIa;RPC-2;
JN591121	MOB-like;typeI;typeIa;RPC-2;
JN591155	MOB-like;typeI;typeIa;RPC-2;
JN591174	MOB-like;typeI;typeIa;RPC-2;
JN591243	MOB-like;typeI;typeIa;RPC-2;
JN591245	MOB-like;typeI;typeIa;RPC-2;
JQ990095	MOB-like;typeI;typeIa;RPC-2;
JQ990113	MOB-like;typeI;typeIa;RPC-2;
JQ681243	MOB-like;typeI;typeIa;RPC-2;
JQ681248	MOB-like;typeI;typeIa;RPC-2;
JQ671224	MOB-like;typeI;typeIa;RPC-2;
JQ671257	MOB-like;typeI;typeIa;RPC-2;
JQ671259	MOB-like;typeI;typeIa;RPC-2;
JQ671275	MOB-like;typeI;typeIa;RPC-2;
JQ671323	MOB-like;typeI;typeIa;RPC-2;
JQ671324	MOB-like;typeI;typeIa;RPC-2;
HE617774	MOB-like;typeI;typeIa;RPC-2;
HE617782	MOB-like;typeI;typeIa;RPC-2;
HE617783	MOB-like;typeI;typeIa;RPC-2;
HE617787	MOB-like;typeI;typeIa;RPC-2;
HE617809	MOB-like;typeI;typeIa;RPC-2;
HE617817	MOB-like;typeI;typeIa;RPC-2;
HE617896	MOB-like;typeI;typeIa;RPC-2;
HE617898	MOB-like;typeI;typeIa;RPC-2;
HE617906	MOB-like;typeI;typeIa;RPC-2;
HE617922	MOB-like;typeI;typeIa;RPC-2;
HE617927	MOB-like;typeI;typeIa;RPC-2;
HE617929	MOB-like;typeI;typeIa;RPC-2;
HE617934	MOB-like;typeI;typeIa;RPC-2;
HE617936	MOB-like;typeI;typeIa;RPC-2;
HE617949	MOB-like;typeI;typeIa;RPC-2;
HQ383774	MOB-like;typeI;typeIa;RPC-2;
FN649488	MOB-like;typeI;typeIa;RPC-2;
FN649540	MOB-like;typeI;typeIa;RPC-2;
FN649541	MOB-like;typeI;typeIa;RPC-2;
FN649542	MOB-like;typeI;typeIa;RPC-2;
FN649544	MOB-like;typeI;typeIa;RPC-2;
FN649545	MOB-like;typeI;typeIa;RPC-2;
FN649547	MOB-like;typeI;typeIa;RPC-2;
FN649549	MOB-like;typeI;typeIa;RPC-2;
FN649552	MOB-like;typeI;typeIa;RPC-2;
FN649553	MOB-like;typeI;typeIa;RPC-2;
FN649554	MOB-like;typeI;typeIa;RPC-2;
FN649556	MOB-like;typeI;typeIa;RPC-2;
FN649558	MOB-like;typeI;typeIa;RPC-2;
FN649561	MOB-like;typeI;typeIa;RPC-2;
FN649562	MOB-like;typeI;typeIa;RPC-2;
FN649570	MOB-like;typeI;typeIa;RPC-2;
FN649571	MOB-like;typeI;typeIa;RPC-2;
FN649572	MOB-like;typeI;typeIa;RPC-2;
FN649574	MOB-like;typeI;typeIa;RPC-2;
FN649576	MOB-like;typeI;typeIa;RPC-2;
FN649578	MOB-like;typeI;typeIa;RPC-2;
FN649581	MOB-like;typeI;typeIa;RPC-2;
FN649588	MOB-like;typeI;typeIa;RPC-2;
FN649590	MOB-like;typeI;typeIa;RPC-2;
FN649596	MOB-like;typeI;typeIa;RPC-2;
FN649598	MOB-like;typeI;typeIa;RPC-2;
FN649600	MOB-like;typeI;typeIa;RPC-2;
FN649607	MOB-like;typeI;typeIa;RPC-2;
FN649609	MOB-like;typeI;typeIa;RPC-2;
FN649612	MOB-like;typeI;typeIa;RPC-2;
FN649616	MOB-like;typeI;typeIa;RPC-2;
FN649626	MOB-like;typeI;typeIa;RPC-2;
FN649639	MOB-like;typeI;typeIa;RPC-2;
GU735493	MOB-like;typeI;typeIa;RPC-2;
GU735504	MOB-like;typeI;typeIa;RPC-2;
GU735508	MOB-like;typeI;typeIa;RPC-2;
FN600101	MOB-like;typeI;typeIa;RPC-2;
AF277729	MOB-like;typeI;typeIb;RPCs;
AJ430788	MOB-like;typeI;typeIb;RPCs;
AB176703	MOB-like;typeI;typeIb;RPCs;
AJ868250	MOB-like;typeI;typeIb;RPCs;
AJ868281	MOB-like;typeI;typeIb;RPCs;
AJ868276	MOB-like;typeI;typeIb;RPCs;
AJ868274	MOB-like;typeI;typeIb;RPCs;
AJ868272	MOB-like;typeI;typeIb;RPCs;
AJ868270	MOB-like;typeI;typeIb;RPCs;
EU131044	MOB-like;typeI;typeIb;RPCs;
EU193299	MOB-like;typeI;typeIb;RPCs;
AM910126	MOB-like;typeI;typeIb;RPCs;
AM910118	MOB-like;typeI;typeIb;RPCs;
AM849764	MOB-like;typeI;typeIb;RPCs;
AM849763	MOB-like;typeI;typeIb;RPCs;
AM849759	MOB-like;typeI;typeIb;RPCs;
AM849756	MOB-like;typeI;typeIb;RPCs;
AM849755	MOB-like;typeI;typeIb;RPCs;
AM849754	MOB-like;typeI;typeIb;RPCs;
AM849719	MOB-like;typeI;typeIb;RPCs;
AM849716	MOB-like;typeI;typeIb;RPCs;
AM849715	MOB-like;typeI;typeIb;RPCs;
AM849711	MOB-like;typeI;typeIb;RPCs;
AM849803	MOB-like;typeI;typeIb;RPCs;
AM849704	MOB-like;typeI;typeIb;RPCs;
AM849702	MOB-like;typeI;typeIb;RPCs;
AM849699	MOB-like;typeI;typeIb;RPCs;
AM849695	MOB-like;typeI;typeIb;RPCs;
AM849689	MOB-like;typeI;typeIb;RPCs;
AM849676	MOB-like;typeI;typeIb;RPCs;
AM849673	MOB-like;typeI;typeIb;RPCs;
AM849671	MOB-like;typeI;typeIb;RPCs;
AM849670	MOB-like;typeI;typeIb;RPCs;
AM849668	MOB-like;typeI;typeIb;RPCs;
AM849658	MOB-like;typeI;typeIb;RPCs;
AM849618	MOB-like;typeI;typeIb;RPCs;
AM849620	MOB-like;typeI;typeIb;RPCs;
AM849623	MOB-like;typeI;typeIb;RPCs;
AM849624	MOB-like;typeI;typeIb;RPCs;
AM849638	MOB-like;typeI;typeIb;RPCs;
AM849641	MOB-like;typeI;typeIb;RPCs;
AM849646	MOB-like;typeI;typeIb;RPCs;
AM849794	MOB-like;typeI;typeIb;RPCs;
AM849793	MOB-like;typeI;typeIb;RPCs;
AM849789	MOB-like;typeI;typeIb;RPCs;
AM849781	MOB-like;typeI;typeIb;RPCs;
AM849773	MOB-like;typeI;typeIb;RPCs;
AB280423	MOB-like;typeI;typeIb;RPCs;
AB280420	MOB-like;typeI;typeIb;RPCs;
DQ142759	MOB-like;typeI;typeIb;RPCs;
DQ142754	MOB-like;typeI;typeIb;RPCs;
DQ142755	MOB-like;typeI;typeIb;RPCs;
DQ142756	MOB-like;typeI;typeIb;RPCs;
DQ142746	MOB-like;typeI;typeIb;RPCs;
DQ142747	MOB-like;typeI;typeIb;RPCs;
AY488071	MOB-like;typeI;typeIb;RPCs;
AY488070	MOB-like;typeI;typeIb;RPCs;
FJ009662	MOB-like;typeI;typeIb;RPCs;
FJ009649	MOB-like;typeI;typeIb;RPCs;
FJ009647	MOB-like;typeI;typeIb;RPCs;
FJ009643	MOB-like;typeI;typeIb;RPCs;
FJ009640	MOB-like;typeI;typeIb;RPCs;
FJ009632	MOB-like;typeI;typeIb;RPCs;
FM986095	MOB-like;typeI;typeIb;RPCs;
FM986058	MOB-like;typeI;typeIb;RPCs;
FM986056	MOB-like;typeI;typeIb;RPCs;
FM986037	MOB-like;typeI;typeIb;RPCs;
FM986035	MOB-like;typeI;typeIb;RPCs;
EU275115	MOB-like;typeI;typeIb;RPCs;
AB512521	MOB-like;typeI;typeIb;RPCs;
AB512520	MOB-like;typeI;typeIb;RPCs;
AB512511	MOB-like;typeI;typeIb;RPCs;
AB512510	MOB-like;typeI;typeIb;RPCs;
FN562535	MOB-like;typeI;typeIb;RPCs;
FN562541	MOB-like;typeI;typeIb;RPCs;
FN562542	MOB-like;typeI;typeIb;RPCs;
FN562545	MOB-like;typeI;typeIb;RPCs;
FN562550	MOB-like;typeI;typeIb;RPCs;
FN562554	MOB-like;typeI;typeIb;RPCs;
FN562557	MOB-like;typeI;typeIb;RPCs;
FN562573	MOB-like;typeI;typeIb;RPCs;
FN562575	MOB-like;typeI;typeIb;RPCs;
FN597160	MOB-like;typeI;typeIb;RPCs;
GU134447	MOB-like;typeI;typeIb;RPCs;
GU134446	MOB-like;typeI;typeIb;RPCs;
GU134445	MOB-like;typeI;typeIb;RPCs;
GU134444	MOB-like;typeI;typeIb;RPCs;
GU134441	MOB-like;typeI;typeIb;RPCs;
GU134439	MOB-like;typeI;typeIb;RPCs;
GU134432	MOB-like;typeI;typeIb;RPCs;
GU134431	MOB-like;typeI;typeIb;RPCs;
GU134426	MOB-like;typeI;typeIb;RPCs;
GU134425	MOB-like;typeI;typeIb;RPCs;
GU134415	MOB-like;typeI;typeIb;RPCs;
GU134414	MOB-like;typeI;typeIb;RPCs;
GU134413	MOB-like;typeI;typeIb;RPCs;
GU134408	MOB-like;typeI;typeIb;RPCs;
GU134406	MOB-like;typeI;typeIb;RPCs;
FJ845814	MOB-like;typeI;typeIb;RPCs;
FJ845809	MOB-like;typeI;typeIb;RPCs;
FJ845792	MOB-like;typeI;typeIb;RPCs;
FJ845778	MOB-like;typeI;typeIb;RPCs;
GU056131	MOB-like;typeI;typeIb;RPCs;
GU056127	MOB-like;typeI;typeIb;RPCs;
FJ952101	MOB-like;typeI;typeIb;RPCs;
FJ952085	MOB-like;typeI;typeIb;RPCs;
AB505851	MOB-like;typeI;typeIb;RPCs;
GQ130270	MOB-like;typeI;typeIb;RPCs;
GQ130273	MOB-like;typeI;typeIb;RPCs;
FM986005	MOB-like;typeI;typeIb;RPCs;
FJ873119	MOB-like;typeI;typeIb;RPCs;
JX113058	MOB-like;typeI;typeIb;RPCs;
JX113090	MOB-like;typeI;typeIb;RPCs;
JX113095	MOB-like;typeI;typeIb;RPCs;
JN591124	MOB-like;typeI;typeIb;RPCs;
JN591227	MOB-like;typeI;typeIb;RPCs;
JN591228	MOB-like;typeI;typeIb;RPCs;
JN591231	MOB-like;typeI;typeIb;RPCs;
JN591236	MOB-like;typeI;typeIb;RPCs;
JN591241	MOB-like;typeI;typeIb;RPCs;
JN591273	MOB-like;typeI;typeIb;RPCs;
JN591277	MOB-like;typeI;typeIb;RPCs;
JN591285	MOB-like;typeI;typeIb;RPCs;
JN591297	MOB-like;typeI;typeIb;RPCs;
JN591301	MOB-like;typeI;typeIb;RPCs;
JQ990086	MOB-like;typeI;typeIb;RPCs;
JQ990101	MOB-like;typeI;typeIb;RPCs;
JQ990103	MOB-like;typeI;typeIb;RPCs;
JQ990115	MOB-like;typeI;typeIb;RPCs;
JQ990117	MOB-like;typeI;typeIb;RPCs;
JQ990121	MOB-like;typeI;typeIb;RPCs;
JQ990124	MOB-like;typeI;typeIb;RPCs;
JQ681239	MOB-like;typeI;typeIb;RPCs;
JQ681240	MOB-like;typeI;typeIb;RPCs;
JQ681245	MOB-like;typeI;typeIb;RPCs;
JQ681254	MOB-like;typeI;typeIb;RPCs;
JQ038177	MOB-like;typeI;typeIb;RPCs;
JQ038178	MOB-like;typeI;typeIb;RPCs;
JQ671228	MOB-like;typeI;typeIb;RPCs;
JQ671246	MOB-like;typeI;typeIb;RPCs;
JQ671265	MOB-like;typeI;typeIb;RPCs;
JQ671278	MOB-like;typeI;typeIb;RPCs;
JQ671287	MOB-like;typeI;typeIb;RPCs;
JQ671291	MOB-like;typeI;typeIb;RPCs;
JQ671328	MOB-like;typeI;typeIb;RPCs;
HQ883360	MOB-like;typeI;typeIb;RPCs;
AB564265	MOB-like;typeI;typeIb;RPCs;
FN649525	MOB-like;typeI;typeIb;RPCs;
FN649644	MOB-like;typeI;typeIb;RPCs;
FN649681	MOB-like;typeI;typeIb;RPCs;
FN649684	MOB-like;typeI;typeIb;RPCs;
FN649685	MOB-like;typeI;typeIb;RPCs;
FN649701	MOB-like;typeI;typeIb;RPCs;
FN649706	MOB-like;typeI;typeIb;RPCs;
FN649712	MOB-like;typeI;typeIb;RPCs;
FN649716	MOB-like;typeI;typeIb;RPCs;
FR749649	MOB-like;typeI;typeIb;RPCs;
FR749655	MOB-like;typeI;typeIb;RPCs;
FR749662	MOB-like;typeI;typeIb;RPCs;
FR749664	MOB-like;typeI;typeIb;RPCs;
FR749669	MOB-like;typeI;typeIb;RPCs;
FN599906	MOB-like;typeI;typeIb;RPCs;
FN599908	MOB-like;typeI;typeIb;RPCs;
FN599962	MOB-like;typeI;typeIb;RPCs;
FN599972	MOB-like;typeI;typeIb;RPCs;
FN600069	MOB-like;typeI;typeIb;RPCs;
AJ579663	MOB-like;pxmA;TUSC-like;TUSC;
AJ868247	MOB-like;pxmA;TUSC-like;TUSC;
AJ868246	MOB-like;pxmA;TUSC-like;TUSC;
AJ868282	MOB-like;pxmA;TUSC-like;TUSC;
AJ868278	MOB-like;pxmA;TUSC-like;TUSC;
DQ367738	MOB-like;pxmA;TUSC-like;TUSC;
AJ699307	MOB-like;pxmA;TUSC-like;TUSC;
FJ529798	MOB-like;pxmA;TUSC-like;TUSC;
FJ529796	MOB-like;pxmA;TUSC-like;TUSC;
FJ529792	MOB-like;pxmA;TUSC-like;TUSC;
FJ529788	MOB-like;pxmA;TUSC-like;TUSC;
FJ529785	MOB-like;pxmA;TUSC-like;TUSC;
FJ529779	MOB-like;pxmA;TUSC-like;TUSC;
FJ529774	MOB-like;pxmA;TUSC-like;TUSC;
FJ529755	MOB-like;pxmA;TUSC-like;TUSC;
FJ529748	MOB-like;pxmA;TUSC-like;TUSC;
FJ529745	MOB-like;pxmA;TUSC-like;TUSC;
FJ529744	MOB-like;pxmA;TUSC-like;TUSC;
FJ529743	MOB-like;pxmA;TUSC-like;TUSC;
FJ529742	MOB-like;pxmA;TUSC-like;TUSC;
FJ529737	MOB-like;pxmA;TUSC-like;TUSC;
FJ529736	MOB-like;pxmA;TUSC-like;TUSC;
FJ529728	MOB-like;pxmA;TUSC-like;TUSC;
EU723740	MOB-like;pxmA;TUSC-like;TUSC;
EU723739	MOB-like;pxmA;TUSC-like;TUSC;
EU723734	MOB-like;pxmA;TUSC-like;TUSC;
EU723733	MOB-like;pxmA;TUSC-like;TUSC;
EU723732	MOB-like;pxmA;TUSC-like;TUSC;
EU723731	MOB-like;pxmA;TUSC-like;TUSC;
EU723730	MOB-like;pxmA;TUSC-like;TUSC;
EU723729	MOB-like;pxmA;TUSC-like;TUSC;
EU723750	MOB-like;pxmA;TUSC-like;TUSC;
EU723743	MOB-like;pxmA;TUSC-like;TUSC;
EU723742	MOB-like;pxmA;TUSC-like;TUSC;
EU723741	MOB-like;pxmA;TUSC-like;TUSC;
FJ970569	MOB-like;pxmA;TUSC-like;TUSC;
FJ970560	MOB-like;pxmA;TUSC-like;TUSC;
FJ970534	MOB-like;pxmA;TUSC-like;TUSC;
FJ970528	MOB-like;pxmA;TUSC-like;TUSC;
FN393965	MOB-like;pxmA;TUSC-like;TUSC;
FN394211	MOB-like;pxmA;TUSC-like;TUSC;
FN394190	MOB-like;pxmA;TUSC-like;TUSC;
JQ838688	MOB-like;pxmA;TUSC-like;TUSC;
FR720145	MOB-like;pxmA;TUSC-like;TUSC;
FR720146	MOB-like;pxmA;TUSC-like;TUSC;
FR720147	MOB-like;pxmA;TUSC-like;TUSC;
FR720148	MOB-like;pxmA;TUSC-like;TUSC;
FR720149	MOB-like;pxmA;TUSC-like;TUSC;
FR720150	MOB-like;pxmA;TUSC-like;TUSC;
FR720151	MOB-like;pxmA;TUSC-like;TUSC;
FR799326	MOB-like;pxmA;TUSC-like;TUSC;
FR799327	MOB-like;pxmA;TUSC-like;TUSC;
FR799328	MOB-like;pxmA;TUSC-like;TUSC;
FR799329	MOB-like;pxmA;TUSC-like;TUSC;
FR799330	MOB-like;pxmA;TUSC-like;TUSC;
FR799331	MOB-like;pxmA;TUSC-like;TUSC;
FR799332	MOB-like;pxmA;TUSC-like;TUSC;
FR799333	MOB-like;pxmA;TUSC-like;TUSC;
FR799334	MOB-like;pxmA;TUSC-like;TUSC;
FR799335	MOB-like;pxmA;TUSC-like;TUSC;
FR799336	MOB-like;pxmA;TUSC-like;TUSC;
FR799337	MOB-like;pxmA;TUSC-like;TUSC;
FR799339	MOB-like;pxmA;TUSC-like;TUSC;
FR799340	MOB-like;pxmA;TUSC-like;TUSC;
FR799341	MOB-like;pxmA;TUSC-like;TUSC;
FR799342	MOB-like;pxmA;TUSC-like;TUSC;
FR799343	MOB-like;pxmA;TUSC-like;TUSC;
FR799344	MOB-like;pxmA;TUSC-like;TUSC;
FR799345	MOB-like;pxmA;TUSC-like;TUSC;
FR799346	MOB-like;pxmA;TUSC-like;TUSC;
FR799347	MOB-like;pxmA;TUSC-like;TUSC;
FR799348	MOB-like;pxmA;TUSC-like;TUSC;
FR799349	MOB-like;pxmA;TUSC-like;TUSC;
FR799350	MOB-like;pxmA;TUSC-like;TUSC;
FR799351	MOB-like;pxmA;TUSC-like;TUSC;
FR799352	MOB-like;pxmA;TUSC-like;TUSC;
FR799353	MOB-like;pxmA;TUSC-like;TUSC;
FR799354	MOB-like;pxmA;TUSC-like;TUSC;
FR799355	MOB-like;pxmA;TUSC-like;TUSC;
FR799356	MOB-like;pxmA;TUSC-like;TUSC;
FR799357	MOB-like;pxmA;TUSC-like;TUSC;
FR799358	MOB-like;pxmA;TUSC-like;TUSC;
FR799359	MOB-like;pxmA;TUSC-like;TUSC;
FR799360	MOB-like;pxmA;TUSC-like;TUSC;
FR799361	MOB-like;pxmA;TUSC-like;TUSC;
FR799362	MOB-like;pxmA;TUSC-like;TUSC;
FR799363	MOB-like;pxmA;TUSC-like;TUSC;
FR799364	MOB-like;pxmA;TUSC-like;TUSC;
FR799365	MOB-like;pxmA;TUSC-like;TUSC;
FR799366	MOB-like;pxmA;TUSC-like;TUSC;
FR799367	MOB-like;pxmA;TUSC-like;TUSC;
FR799368	MOB-like;pxmA;TUSC-like;TUSC;
FR749690	MOB-like;pxmA;TUSC-like;TUSC;
FN600010	MOB-like;pxmA;TUSC-like;TUSC;
JQ838722	MOB-like;pxmA;TUSC-like;TUSC-rel;
JQ838724	MOB-like;pxmA;TUSC-like;TUSC-rel;
JQ838734	MOB-like;pxmA;TUSC-like;TUSC-rel;
JQ838735	MOB-like;pxmA;TUSC-like;TUSC-rel;
JQ838745	MOB-like;pxmA;TUSC-like;TUSC-rel;
JQ838750	MOB-like;pxmA;TUSC-like;TUSC-rel;
JQ838828	MOB-like;pxmA;TUSC-like;TUSC-rel;
AF368372	MOB-like;typeII;typeIIb;USC-a;
AF023660	MOB-like;typeII;typeIIb;USC-a;
AF368370	MOB-like;typeII;typeIIb;USC-a;
AF148528	MOB-like;typeII;typeIIb;USC-a;
AF148527	MOB-like;typeII;typeIIb;USC-a;
AF148525	MOB-like;typeII;typeIIb;USC-a;
AF148523	MOB-like;typeII;typeIIb;USC-a;
AF148521	MOB-like;typeII;typeIIb;USC-a;
AJ496664	MOB-like;typeII;typeIIb;USC-a;
AY372364	MOB-like;typeII;typeIIb;USC-a;
AY372363	MOB-like;typeII;typeIIb;USC-a;
AY372362	MOB-like;typeII;typeIIb;USC-a;
AY372361	MOB-like;typeII;typeIIb;USC-a;
AY372360	MOB-like;typeII;typeIIb;USC-a;
AY372359	MOB-like;typeII;typeIIb;USC-a;
AY372358	MOB-like;typeII;typeIIb;USC-a;
AJ579675	MOB-like;typeII;typeIIb;USC-a;
AJ868265	MOB-like;typeII;typeIIb;USC-a;
AJ868264	MOB-like;typeII;typeIIb;USC-a;
AJ868263	MOB-like;typeII;typeIIb;USC-a;
AJ868285	MOB-like;typeII;typeIIb;USC-a;
AJ868284	MOB-like;typeII;typeIIb;USC-a;
AJ868283	MOB-like;typeII;typeIIb;USC-a;
AY500136	MOB-like;typeII;typeIIb;USC-a;
AY500135	MOB-like;typeII;typeIIb;USC-a;
AY500134	MOB-like;typeII;typeIIb;USC-a;
AY500133	MOB-like;typeII;typeIIb;USC-a;
AY654714	MOB-like;typeII;typeIIb;USC-a;
AY654713	MOB-like;typeII;typeIIb;USC-a;
AY654712	MOB-like;typeII;typeIIb;USC-a;
AY654711	MOB-like;typeII;typeIIb;USC-a;
AY654717	MOB-like;typeII;typeIIb;USC-a;
AY654716	MOB-like;typeII;typeIIb;USC-a;
AY654715	MOB-like;typeII;typeIIb;USC-a;
AM698056	MOB-like;typeII;typeIIb;USC-a;
AM698055	MOB-like;typeII;typeIIb;USC-a;
AM698054	MOB-like;typeII;typeIIb;USC-a;
AM698080	MOB-like;typeII;typeIIb;USC-a;
AM698085	MOB-like;typeII;typeIIb;USC-a;
AM698084	MOB-like;typeII;typeIIb;USC-a;
AM698076	MOB-like;typeII;typeIIb;USC-a;
AM698073	MOB-like;typeII;typeIIb;USC-a;
AM698066	MOB-like;typeII;typeIIb;USC-a;
AM698063	MOB-like;typeII;typeIIb;USC-a;
AM698050	MOB-like;typeII;typeIIb;USC-a;
AM698053	MOB-like;typeII;typeIIb;USC-a;
AM713129	MOB-like;typeII;typeIIb;USC-a;
AM713123	MOB-like;typeII;typeIIb;USC-a;
AM713121	MOB-like;typeII;typeIIb;USC-a;
AM713117	MOB-like;typeII;typeIIb;USC-a;
AM713116	MOB-like;typeII;typeIIb;USC-a;
AM713115	MOB-like;typeII;typeIIb;USC-a;
AM713108	MOB-like;typeII;typeIIb;USC-a;
AM713104	MOB-like;typeII;typeIIb;USC-a;
AM713051	MOB-like;typeII;typeIIb;USC-a;
AM713050	MOB-like;typeII;typeIIb;USC-a;
AM713049	MOB-like;typeII;typeIIb;USC-a;
AM713048	MOB-like;typeII;typeIIb;USC-a;
AM713046	MOB-like;typeII;typeIIb;USC-a;
AM713045	MOB-like;typeII;typeIIb;USC-a;
AM713044	MOB-like;typeII;typeIIb;USC-a;
AM713043	MOB-like;typeII;typeIIb;USC-a;
AM713041	MOB-like;typeII;typeIIb;USC-a;
AM713040	MOB-like;typeII;typeIIb;USC-a;
AM713039	MOB-like;typeII;typeIIb;USC-a;
AM713038	MOB-like;typeII;typeIIb;USC-a;
AM713037	MOB-like;typeII;typeIIb;USC-a;
AM713036	MOB-like;typeII;typeIIb;USC-a;
AM713035	MOB-like;typeII;typeIIb;USC-a;
AM713033	MOB-like;typeII;typeIIb;USC-a;
AM713031	MOB-like;typeII;typeIIb;USC-a;
AM713030	MOB-like;typeII;typeIIb;USC-a;
AM713029	MOB-like;typeII;typeIIb;USC-a;
AM713027	MOB-like;typeII;typeIIb;USC-a;
AM713026	MOB-like;typeII;typeIIb;USC-a;
AM713024	MOB-like;typeII;typeIIb;USC-a;
AM713022	MOB-like;typeII;typeIIb;USC-a;
AM713021	MOB-like;typeII;typeIIb;USC-a;
AM713020	MOB-like;typeII;typeIIb;USC-a;
AM713019	MOB-like;typeII;typeIIb;USC-a;
AM713018	MOB-like;typeII;typeIIb;USC-a;
AM713017	MOB-like;typeII;typeIIb;USC-a;
AM713016	MOB-like;typeII;typeIIb;USC-a;
AM713015	MOB-like;typeII;typeIIb;USC-a;
AM713014	MOB-like;typeII;typeIIb;USC-a;
AM713013	MOB-like;typeII;typeIIb;USC-a;
AM713012	MOB-like;typeII;typeIIb;USC-a;
AM713011	MOB-like;typeII;typeIIb;USC-a;
AM713010	MOB-like;typeII;typeIIb;USC-a;
AM713009	MOB-like;typeII;typeIIb;USC-a;
AM713008	MOB-like;typeII;typeIIb;USC-a;
AM713007	MOB-like;typeII;typeIIb;USC-a;
AM713006	MOB-like;typeII;typeIIb;USC-a;
AM713005	MOB-like;typeII;typeIIb;USC-a;
AM713004	MOB-like;typeII;typeIIb;USC-a;
AM712991	MOB-like;typeII;typeIIb;USC-a;
AM712990	MOB-like;typeII;typeIIb;USC-a;
AM712988	MOB-like;typeII;typeIIb;USC-a;
AM712986	MOB-like;typeII;typeIIb;USC-a;
AM712985	MOB-like;typeII;typeIIb;USC-a;
AM712972	MOB-like;typeII;typeIIb;USC-a;
AM712971	MOB-like;typeII;typeIIb;USC-a;
AM712970	MOB-like;typeII;typeIIb;USC-a;
AM712966	MOB-like;typeII;typeIIb;USC-a;
AM712961	MOB-like;typeII;typeIIb;USC-a;
AM712960	MOB-like;typeII;typeIIb;USC-a;
AM712959	MOB-like;typeII;typeIIb;USC-a;
AM712958	MOB-like;typeII;typeIIb;USC-a;
AM712957	MOB-like;typeII;typeIIb;USC-a;
AM712956	MOB-like;typeII;typeIIb;USC-a;
AM712954	MOB-like;typeII;typeIIb;USC-a;
AM712953	MOB-like;typeII;typeIIb;USC-a;
AM712952	MOB-like;typeII;typeIIb;USC-a;
AM712951	MOB-like;typeII;typeIIb;USC-a;
AM712950	MOB-like;typeII;typeIIb;USC-a;
AM712949	MOB-like;typeII;typeIIb;USC-a;
AM712948	MOB-like;typeII;typeIIb;USC-a;
AM712946	MOB-like;typeII;typeIIb;USC-a;
AM712944	MOB-like;typeII;typeIIb;USC-a;
AM712940	MOB-like;typeII;typeIIb;USC-a;
AM712939	MOB-like;typeII;typeIIb;USC-a;
AM712938	MOB-like;typeII;typeIIb;USC-a;
AM712937	MOB-like;typeII;typeIIb;USC-a;
AM712934	MOB-like;typeII;typeIIb;USC-a;
AM712933	MOB-like;typeII;typeIIb;USC-a;
AM712932	MOB-like;typeII;typeIIb;USC-a;
AM712931	MOB-like;typeII;typeIIb;USC-a;
AM712929	MOB-like;typeII;typeIIb;USC-a;
AM712927	MOB-like;typeII;typeIIb;USC-a;
AM712926	MOB-like;typeII;typeIIb;USC-a;
AJ884567	MOB-like;typeII;typeIIb;USC-a;
AJ884566	MOB-like;typeII;typeIIb;USC-a;
AJ884565	MOB-like;typeII;typeIIb;USC-a;
AJ884564	MOB-like;typeII;typeIIb;USC-a;
AJ884563	MOB-like;typeII;typeIIb;USC-a;
AJ884562	MOB-like;typeII;typeIIb;USC-a;
AJ884561	MOB-like;typeII;typeIIb;USC-a;
AJ884560	MOB-like;typeII;typeIIb;USC-a;
EF015805	MOB-like;typeII;typeIIb;USC-a;
EF644611	MOB-like;typeII;typeIIb;USC-a;
EF644610	MOB-like;typeII;typeIIb;USC-a;
EF644609	MOB-like;typeII;typeIIb;USC-a;
EF644608	MOB-like;typeII;typeIIb;USC-a;
EF644605	MOB-like;typeII;typeIIb;USC-a;
AY662382	MOB-like;typeII;typeIIb;USC-a;
AY662383	MOB-like;typeII;typeIIb;USC-a;
AY662385	MOB-like;typeII;typeIIb;USC-a;
AY662386	MOB-like;typeII;typeIIb;USC-a;
AY662374	MOB-like;typeII;typeIIb;USC-a;
AY662377	MOB-like;typeII;typeIIb;USC-a;
AY662378	MOB-like;typeII;typeIIb;USC-a;
AY662381	MOB-like;typeII;typeIIb;USC-a;
AY662366	MOB-like;typeII;typeIIb;USC-a;
AY662367	MOB-like;typeII;typeIIb;USC-a;
AY662368	MOB-like;typeII;typeIIb;USC-a;
AY662371	MOB-like;typeII;typeIIb;USC-a;
AY662372	MOB-like;typeII;typeIIb;USC-a;
AY662373	MOB-like;typeII;typeIIb;USC-a;
AY662365	MOB-like;typeII;typeIIb;USC-a;
AY662356	MOB-like;typeII;typeIIb;USC-a;
AY662357	MOB-like;typeII;typeIIb;USC-a;
AY662358	MOB-like;typeII;typeIIb;USC-a;
AY662359	MOB-like;typeII;typeIIb;USC-a;
AY662360	MOB-like;typeII;typeIIb;USC-a;
AY662361	MOB-like;typeII;typeIIb;USC-a;
AY662362	MOB-like;typeII;typeIIb;USC-a;
AY662363	MOB-like;typeII;typeIIb;USC-a;
AY662364	MOB-like;typeII;typeIIb;USC-a;
AY662347	MOB-like;typeII;typeIIb;USC-a;
AY662349	MOB-like;typeII;typeIIb;USC-a;
AY662350	MOB-like;typeII;typeIIb;USC-a;
AY662353	MOB-like;typeII;typeIIb;USC-a;
AY662354	MOB-like;typeII;typeIIb;USC-a;
AY662355	MOB-like;typeII;typeIIb;USC-a;
FJ529806	MOB-like;typeII;typeIIb;USC-a;
FJ529800	MOB-like;typeII;typeIIb;USC-a;
FJ529797	MOB-like;typeII;typeIIb;USC-a;
FJ529795	MOB-like;typeII;typeIIb;USC-a;
FJ529777	MOB-like;typeII;typeIIb;USC-a;
FJ529754	MOB-like;typeII;typeIIb;USC-a;
FJ529751	MOB-like;typeII;typeIIb;USC-a;
EU723759	MOB-like;typeII;typeIIb;USC-a;
EU723758	MOB-like;typeII;typeIIb;USC-a;
EU723757	MOB-like;typeII;typeIIb;USC-a;
EU723756	MOB-like;typeII;typeIIb;USC-a;
EU723752	MOB-like;typeII;typeIIb;USC-a;
EU723751	MOB-like;typeII;typeIIb;USC-a;
EU723748	MOB-like;typeII;typeIIb;USC-a;
EU723745	MOB-like;typeII;typeIIb;USC-a;
FN651824	MOB-like;typeII;typeIIb;USC-a;
FN651823	MOB-like;typeII;typeIIb;USC-a;
FN651822	MOB-like;typeII;typeIIb;USC-a;
FN651821	MOB-like;typeII;typeIIb;USC-a;
FN651820	MOB-like;typeII;typeIIb;USC-a;
FN651819	MOB-like;typeII;typeIIb;USC-a;
FN651818	MOB-like;typeII;typeIIb;USC-a;
FN651817	MOB-like;typeII;typeIIb;USC-a;
FN651815	MOB-like;typeII;typeIIb;USC-a;
FN651814	MOB-like;typeII;typeIIb;USC-a;
FN651813	MOB-like;typeII;typeIIb;USC-a;
FN651812	MOB-like;typeII;typeIIb;USC-a;
FN651811	MOB-like;typeII;typeIIb;USC-a;
FN651810	MOB-like;typeII;typeIIb;USC-a;
FN651809	MOB-like;typeII;typeIIb;USC-a;
FN651807	MOB-like;typeII;typeIIb;USC-a;
FN651658	MOB-like;typeII;typeIIb;USC-a;
FN651657	MOB-like;typeII;typeIIb;USC-a;
FN651656	MOB-like;typeII;typeIIb;USC-a;
FN651655	MOB-like;typeII;typeIIb;USC-a;
FN651654	MOB-like;typeII;typeIIb;USC-a;
FN651653	MOB-like;typeII;typeIIb;USC-a;
FN651651	MOB-like;typeII;typeIIb;USC-a;
FN651650	MOB-like;typeII;typeIIb;USC-a;
FN651649	MOB-like;typeII;typeIIb;USC-a;
FN651648	MOB-like;typeII;typeIIb;USC-a;
FN651647	MOB-like;typeII;typeIIb;USC-a;
FN651646	MOB-like;typeII;typeIIb;USC-a;
FN651645	MOB-like;typeII;typeIIb;USC-a;
FN651644	MOB-like;typeII;typeIIb;USC-a;
FN651643	MOB-like;typeII;typeIIb;USC-a;
FN651642	MOB-like;typeII;typeIIb;USC-a;
FN393878	MOB-like;typeII;typeIIb;USC-a;
FN393877	MOB-like;typeII;typeIIb;USC-a;
FN393875	MOB-like;typeII;typeIIb;USC-a;
FN393874	MOB-like;typeII;typeIIb;USC-a;
FN393873	MOB-like;typeII;typeIIb;USC-a;
FN393872	MOB-like;typeII;typeIIb;USC-a;
FN393871	MOB-like;typeII;typeIIb;USC-a;
FN393870	MOB-like;typeII;typeIIb;USC-a;
FN393869	MOB-like;typeII;typeIIb;USC-a;
FN393868	MOB-like;typeII;typeIIb;USC-a;
FN393867	MOB-like;typeII;typeIIb;USC-a;
FN393866	MOB-like;typeII;typeIIb;USC-a;
FN393865	MOB-like;typeII;typeIIb;USC-a;
FN393864	MOB-like;typeII;typeIIb;USC-a;
FN393863	MOB-like;typeII;typeIIb;USC-a;
FN393862	MOB-like;typeII;typeIIb;USC-a;
FN393861	MOB-like;typeII;typeIIb;USC-a;
FN393860	MOB-like;typeII;typeIIb;USC-a;
FN393859	MOB-like;typeII;typeIIb;USC-a;
FN393858	MOB-like;typeII;typeIIb;USC-a;
FN393857	MOB-like;typeII;typeIIb;USC-a;
FN393856	MOB-like;typeII;typeIIb;USC-a;
FN393855	MOB-like;typeII;typeIIb;USC-a;
FN393854	MOB-like;typeII;typeIIb;USC-a;
FN393853	MOB-like;typeII;typeIIb;USC-a;
FN393852	MOB-like;typeII;typeIIb;USC-a;
FN393851	MOB-like;typeII;typeIIb;USC-a;
FN393850	MOB-like;typeII;typeIIb;USC-a;
FN394197	MOB-like;typeII;typeIIb;USC-a;
FN394191	MOB-like;typeII;typeIIb;USC-a;
FN394183	MOB-like;typeII;typeIIb;USC-a;
FN394182	MOB-like;typeII;typeIIb;USC-a;
FN394181	MOB-like;typeII;typeIIb;USC-a;
FN394180	MOB-like;typeII;typeIIb;USC-a;
FN394179	MOB-like;typeII;typeIIb;USC-a;
FN394178	MOB-like;typeII;typeIIb;USC-a;
FN394177	MOB-like;typeII;typeIIb;USC-a;
FN394176	MOB-like;typeII;typeIIb;USC-a;
FN394174	MOB-like;typeII;typeIIb;USC-a;
FN394173	MOB-like;typeII;typeIIb;USC-a;
FN394172	MOB-like;typeII;typeIIb;USC-a;
FN394171	MOB-like;typeII;typeIIb;USC-a;
FN394170	MOB-like;typeII;typeIIb;USC-a;
FN394169	MOB-like;typeII;typeIIb;USC-a;
FN394168	MOB-like;typeII;typeIIb;USC-a;
FN394167	MOB-like;typeII;typeIIb;USC-a;
FN394166	MOB-like;typeII;typeIIb;USC-a;
FN394165	MOB-like;typeII;typeIIb;USC-a;
FN394164	MOB-like;typeII;typeIIb;USC-a;
FN394163	MOB-like;typeII;typeIIb;USC-a;
FN394162	MOB-like;typeII;typeIIb;USC-a;
FN394161	MOB-like;typeII;typeIIb;USC-a;
FN394160	MOB-like;typeII;typeIIb;USC-a;
FN394159	MOB-like;typeII;typeIIb;USC-a;
FN394158	MOB-like;typeII;typeIIb;USC-a;
FN394157	MOB-like;typeII;typeIIb;USC-a;
FN394156	MOB-like;typeII;typeIIb;USC-a;
FN394155	MOB-like;typeII;typeIIb;USC-a;
FN394154	MOB-like;typeII;typeIIb;USC-a;
FN394153	MOB-like;typeII;typeIIb;USC-a;
FN394152	MOB-like;typeII;typeIIb;USC-a;
FN394151	MOB-like;typeII;typeIIb;USC-a;
FN394150	MOB-like;typeII;typeIIb;USC-a;
FN394149	MOB-like;typeII;typeIIb;USC-a;
FN394148	MOB-like;typeII;typeIIb;USC-a;
FN394115	MOB-like;typeII;typeIIb;USC-a;
FN394114	MOB-like;typeII;typeIIb;USC-a;
FN394113	MOB-like;typeII;typeIIb;USC-a;
FN394112	MOB-like;typeII;typeIIb;USC-a;
FN394111	MOB-like;typeII;typeIIb;USC-a;
FN394110	MOB-like;typeII;typeIIb;USC-a;
FN394109	MOB-like;typeII;typeIIb;USC-a;
FN394108	MOB-like;typeII;typeIIb;USC-a;
FN394106	MOB-like;typeII;typeIIb;USC-a;
FN394105	MOB-like;typeII;typeIIb;USC-a;
FN394104	MOB-like;typeII;typeIIb;USC-a;
FN394103	MOB-like;typeII;typeIIb;USC-a;
FN394102	MOB-like;typeII;typeIIb;USC-a;
FN394101	MOB-like;typeII;typeIIb;USC-a;
FN394100	MOB-like;typeII;typeIIb;USC-a;
FN394099	MOB-like;typeII;typeIIb;USC-a;
FN394098	MOB-like;typeII;typeIIb;USC-a;
FN394097	MOB-like;typeII;typeIIb;USC-a;
FN394096	MOB-like;typeII;typeIIb;USC-a;
FN394095	MOB-like;typeII;typeIIb;USC-a;
FN394094	MOB-like;typeII;typeIIb;USC-a;
FN394093	MOB-like;typeII;typeIIb;USC-a;
FN394092	MOB-like;typeII;typeIIb;USC-a;
FN394091	MOB-like;typeII;typeIIb;USC-a;
FN394090	MOB-like;typeII;typeIIb;USC-a;
FN394089	MOB-like;typeII;typeIIb;USC-a;
FN394088	MOB-like;typeII;typeIIb;USC-a;
FN394087	MOB-like;typeII;typeIIb;USC-a;
FN394086	MOB-like;typeII;typeIIb;USC-a;
FN394085	MOB-like;typeII;typeIIb;USC-a;
FN394084	MOB-like;typeII;typeIIb;USC-a;
FN394083	MOB-like;typeII;typeIIb;USC-a;
FN394082	MOB-like;typeII;typeIIb;USC-a;
FN394081	MOB-like;typeII;typeIIb;USC-a;
FJ638421	MOB-like;typeII;typeIIb;USC-a;
FJ638420	MOB-like;typeII;typeIIb;USC-a;
FJ638419	MOB-like;typeII;typeIIb;USC-a;
FN564868	MOB-like;typeII;typeIIb;USC-a;
FN564867	MOB-like;typeII;typeIIb;USC-a;
FN564866	MOB-like;typeII;typeIIb;USC-a;
FN564865	MOB-like;typeII;typeIIb;USC-a;
FN564864	MOB-like;typeII;typeIIb;USC-a;
FN564863	MOB-like;typeII;typeIIb;USC-a;
FN564862	MOB-like;typeII;typeIIb;USC-a;
FN564861	MOB-like;typeII;typeIIb;USC-a;
FN564860	MOB-like;typeII;typeIIb;USC-a;
FN564859	MOB-like;typeII;typeIIb;USC-a;
FN564858	MOB-like;typeII;typeIIb;USC-a;
FN564857	MOB-like;typeII;typeIIb;USC-a;
FN564856	MOB-like;typeII;typeIIb;USC-a;
FN564855	MOB-like;typeII;typeIIb;USC-a;
FN564854	MOB-like;typeII;typeIIb;USC-a;
FN564853	MOB-like;typeII;typeIIb;USC-a;
FN564852	MOB-like;typeII;typeIIb;USC-a;
FN564851	MOB-like;typeII;typeIIb;USC-a;
FN564850	MOB-like;typeII;typeIIb;USC-a;
FN564849	MOB-like;typeII;typeIIb;USC-a;
FN564848	MOB-like;typeII;typeIIb;USC-a;
FN564847	MOB-like;typeII;typeIIb;USC-a;
FN564846	MOB-like;typeII;typeIIb;USC-a;
FN564845	MOB-like;typeII;typeIIb;USC-a;
FN564844	MOB-like;typeII;typeIIb;USC-a;
FN564843	MOB-like;typeII;typeIIb;USC-a;
FN564842	MOB-like;typeII;typeIIb;USC-a;
FN564841	MOB-like;typeII;typeIIb;USC-a;
FN564840	MOB-like;typeII;typeIIb;USC-a;
FN564839	MOB-like;typeII;typeIIb;USC-a;
FN564838	MOB-like;typeII;typeIIb;USC-a;
FN564837	MOB-like;typeII;typeIIb;USC-a;
FN564836	MOB-like;typeII;typeIIb;USC-a;
FN564835	MOB-like;typeII;typeIIb;USC-a;
FN564834	MOB-like;typeII;typeIIb;USC-a;
FN564833	MOB-like;typeII;typeIIb;USC-a;
FN564832	MOB-like;typeII;typeIIb;USC-a;
FN564831	MOB-like;typeII;typeIIb;USC-a;
FN564830	MOB-like;typeII;typeIIb;USC-a;
FN564829	MOB-like;typeII;typeIIb;USC-a;
FN564828	MOB-like;typeII;typeIIb;USC-a;
FN564827	MOB-like;typeII;typeIIb;USC-a;
FN564826	MOB-like;typeII;typeIIb;USC-a;
FN564825	MOB-like;typeII;typeIIb;USC-a;
FN564824	MOB-like;typeII;typeIIb;USC-a;
FN564823	MOB-like;typeII;typeIIb;USC-a;
FN564822	MOB-like;typeII;typeIIb;USC-a;
FN564821	MOB-like;typeII;typeIIb;USC-a;
FN564820	MOB-like;typeII;typeIIb;USC-a;
FN564819	MOB-like;typeII;typeIIb;USC-a;
FN564818	MOB-like;typeII;typeIIb;USC-a;
FN564817	MOB-like;typeII;typeIIb;USC-a;
FN564814	MOB-like;typeII;typeIIb;USC-a;
FN564813	MOB-like;typeII;typeIIb;USC-a;
FN564812	MOB-like;typeII;typeIIb;USC-a;
FN564811	MOB-like;typeII;typeIIb;USC-a;
FN564810	MOB-like;typeII;typeIIb;USC-a;
FN564809	MOB-like;typeII;typeIIb;USC-a;
FN564808	MOB-like;typeII;typeIIb;USC-a;
FN564807	MOB-like;typeII;typeIIb;USC-a;
FN564806	MOB-like;typeII;typeIIb;USC-a;
FN564805	MOB-like;typeII;typeIIb;USC-a;
FN564804	MOB-like;typeII;typeIIb;USC-a;
FN564802	MOB-like;typeII;typeIIb;USC-a;
FN564801	MOB-like;typeII;typeIIb;USC-a;
FN564800	MOB-like;typeII;typeIIb;USC-a;
FN564799	MOB-like;typeII;typeIIb;USC-a;
FN564798	MOB-like;typeII;typeIIb;USC-a;
FN564797	MOB-like;typeII;typeIIb;USC-a;
FN564796	MOB-like;typeII;typeIIb;USC-a;
FN564795	MOB-like;typeII;typeIIb;USC-a;
FN564794	MOB-like;typeII;typeIIb;USC-a;
FN564793	MOB-like;typeII;typeIIb;USC-a;
FN564792	MOB-like;typeII;typeIIb;USC-a;
FN564791	MOB-like;typeII;typeIIb;USC-a;
FN564790	MOB-like;typeII;typeIIb;USC-a;
FN564789	MOB-like;typeII;typeIIb;USC-a;
FN564788	MOB-like;typeII;typeIIb;USC-a;
FN564787	MOB-like;typeII;typeIIb;USC-a;
FN564786	MOB-like;typeII;typeIIb;USC-a;
FN564785	MOB-like;typeII;typeIIb;USC-a;
FN564784	MOB-like;typeII;typeIIb;USC-a;
FN564783	MOB-like;typeII;typeIIb;USC-a;
FN564782	MOB-like;typeII;typeIIb;USC-a;
FN564781	MOB-like;typeII;typeIIb;USC-a;
FN564780	MOB-like;typeII;typeIIb;USC-a;
FN564779	MOB-like;typeII;typeIIb;USC-a;
FN564777	MOB-like;typeII;typeIIb;USC-a;
FN564776	MOB-like;typeII;typeIIb;USC-a;
FN564775	MOB-like;typeII;typeIIb;USC-a;
FN564774	MOB-like;typeII;typeIIb;USC-a;
FN564773	MOB-like;typeII;typeIIb;USC-a;
FN564772	MOB-like;typeII;typeIIb;USC-a;
FN564771	MOB-like;typeII;typeIIb;USC-a;
FN564770	MOB-like;typeII;typeIIb;USC-a;
FN564769	MOB-like;typeII;typeIIb;USC-a;
FN564768	MOB-like;typeII;typeIIb;USC-a;
FN564767	MOB-like;typeII;typeIIb;USC-a;
FN564766	MOB-like;typeII;typeIIb;USC-a;
FN564765	MOB-like;typeII;typeIIb;USC-a;
FN564764	MOB-like;typeII;typeIIb;USC-a;
FN564763	MOB-like;typeII;typeIIb;USC-a;
FN564762	MOB-like;typeII;typeIIb;USC-a;
FN564761	MOB-like;typeII;typeIIb;USC-a;
FN564760	MOB-like;typeII;typeIIb;USC-a;
FN564759	MOB-like;typeII;typeIIb;USC-a;
FN564758	MOB-like;typeII;typeIIb;USC-a;
FN564757	MOB-like;typeII;typeIIb;USC-a;
FN564756	MOB-like;typeII;typeIIb;USC-a;
FN564755	MOB-like;typeII;typeIIb;USC-a;
FN564754	MOB-like;typeII;typeIIb;USC-a;
FN564753	MOB-like;typeII;typeIIb;USC-a;
FN564752	MOB-like;typeII;typeIIb;USC-a;
FN564750	MOB-like;typeII;typeIIb;USC-a;
FN564749	MOB-like;typeII;typeIIb;USC-a;
FN564748	MOB-like;typeII;typeIIb;USC-a;
FN564747	MOB-like;typeII;typeIIb;USC-a;
FN564746	MOB-like;typeII;typeIIb;USC-a;
FN564745	MOB-like;typeII;typeIIb;USC-a;
FN564744	MOB-like;typeII;typeIIb;USC-a;
FN564743	MOB-like;typeII;typeIIb;USC-a;
FN564742	MOB-like;typeII;typeIIb;USC-a;
FN564741	MOB-like;typeII;typeIIb;USC-a;
FN564740	MOB-like;typeII;typeIIb;USC-a;
FN564739	MOB-like;typeII;typeIIb;USC-a;
FN564738	MOB-like;typeII;typeIIb;USC-a;
FN564737	MOB-like;typeII;typeIIb;USC-a;
FN564736	MOB-like;typeII;typeIIb;USC-a;
FN564735	MOB-like;typeII;typeIIb;USC-a;
FN564734	MOB-like;typeII;typeIIb;USC-a;
FN564733	MOB-like;typeII;typeIIb;USC-a;
FN564732	MOB-like;typeII;typeIIb;USC-a;
FN564731	MOB-like;typeII;typeIIb;USC-a;
FN564730	MOB-like;typeII;typeIIb;USC-a;
FN564729	MOB-like;typeII;typeIIb;USC-a;
FN564728	MOB-like;typeII;typeIIb;USC-a;
FN564727	MOB-like;typeII;typeIIb;USC-a;
FN564726	MOB-like;typeII;typeIIb;USC-a;
FN564725	MOB-like;typeII;typeIIb;USC-a;
FN564723	MOB-like;typeII;typeIIb;USC-a;
FN564722	MOB-like;typeII;typeIIb;USC-a;
FN564721	MOB-like;typeII;typeIIb;USC-a;
FN564720	MOB-like;typeII;typeIIb;USC-a;
FN564719	MOB-like;typeII;typeIIb;USC-a;
FN564718	MOB-like;typeII;typeIIb;USC-a;
FN564716	MOB-like;typeII;typeIIb;USC-a;
FN564714	MOB-like;typeII;typeIIb;USC-a;
FN564713	MOB-like;typeII;typeIIb;USC-a;
FN564712	MOB-like;typeII;typeIIb;USC-a;
FN564711	MOB-like;typeII;typeIIb;USC-a;
FN564710	MOB-like;typeII;typeIIb;USC-a;
FN564709	MOB-like;typeII;typeIIb;USC-a;
FN564708	MOB-like;typeII;typeIIb;USC-a;
FN564707	MOB-like;typeII;typeIIb;USC-a;
FN564706	MOB-like;typeII;typeIIb;USC-a;
FN564705	MOB-like;typeII;typeIIb;USC-a;
FN564704	MOB-like;typeII;typeIIb;USC-a;
FN564703	MOB-like;typeII;typeIIb;USC-a;
FN564702	MOB-like;typeII;typeIIb;USC-a;
FN564701	MOB-like;typeII;typeIIb;USC-a;
FN564699	MOB-like;typeII;typeIIb;USC-a;
FN564698	MOB-like;typeII;typeIIb;USC-a;
FN564697	MOB-like;typeII;typeIIb;USC-a;
FN564696	MOB-like;typeII;typeIIb;USC-a;
FN564695	MOB-like;typeII;typeIIb;USC-a;
FN564694	MOB-like;typeII;typeIIb;USC-a;
FN564693	MOB-like;typeII;typeIIb;USC-a;
FN564692	MOB-like;typeII;typeIIb;USC-a;
FN564691	MOB-like;typeII;typeIIb;USC-a;
FN564689	MOB-like;typeII;typeIIb;USC-a;
FN564688	MOB-like;typeII;typeIIb;USC-a;
FN564687	MOB-like;typeII;typeIIb;USC-a;
FN564686	MOB-like;typeII;typeIIb;USC-a;
FN564685	MOB-like;typeII;typeIIb;USC-a;
FN564684	MOB-like;typeII;typeIIb;USC-a;
FN564683	MOB-like;typeII;typeIIb;USC-a;
FN564682	MOB-like;typeII;typeIIb;USC-a;
FN564681	MOB-like;typeII;typeIIb;USC-a;
FN564680	MOB-like;typeII;typeIIb;USC-a;
FN564679	MOB-like;typeII;typeIIb;USC-a;
FN564678	MOB-like;typeII;typeIIb;USC-a;
FN564677	MOB-like;typeII;typeIIb;USC-a;
FN564676	MOB-like;typeII;typeIIb;USC-a;
FN564675	MOB-like;typeII;typeIIb;USC-a;
FN564674	MOB-like;typeII;typeIIb;USC-a;
FN564673	MOB-like;typeII;typeIIb;USC-a;
FN564672	MOB-like;typeII;typeIIb;USC-a;
FN564670	MOB-like;typeII;typeIIb;USC-a;
FN564668	MOB-like;typeII;typeIIb;USC-a;
FN564666	MOB-like;typeII;typeIIb;USC-a;
FN564665	MOB-like;typeII;typeIIb;USC-a;
FN564664	MOB-like;typeII;typeIIb;USC-a;
FN564663	MOB-like;typeII;typeIIb;USC-a;
FN564662	MOB-like;typeII;typeIIb;USC-a;
FN564661	MOB-like;typeII;typeIIb;USC-a;
FN564660	MOB-like;typeII;typeIIb;USC-a;
FN564659	MOB-like;typeII;typeIIb;USC-a;
FN564658	MOB-like;typeII;typeIIb;USC-a;
FN564657	MOB-like;typeII;typeIIb;USC-a;
FN564656	MOB-like;typeII;typeIIb;USC-a;
FN564654	MOB-like;typeII;typeIIb;USC-a;
FN564653	MOB-like;typeII;typeIIb;USC-a;
FN564652	MOB-like;typeII;typeIIb;USC-a;
FN564651	MOB-like;typeII;typeIIb;USC-a;
FN564650	MOB-like;typeII;typeIIb;USC-a;
FN564649	MOB-like;typeII;typeIIb;USC-a;
FN564648	MOB-like;typeII;typeIIb;USC-a;
FN564647	MOB-like;typeII;typeIIb;USC-a;
FN564645	MOB-like;typeII;typeIIb;USC-a;
FN564644	MOB-like;typeII;typeIIb;USC-a;
FN564643	MOB-like;typeII;typeIIb;USC-a;
FN564642	MOB-like;typeII;typeIIb;USC-a;
FN564641	MOB-like;typeII;typeIIb;USC-a;
FN564640	MOB-like;typeII;typeIIb;USC-a;
FN564639	MOB-like;typeII;typeIIb;USC-a;
FN564638	MOB-like;typeII;typeIIb;USC-a;
FN564637	MOB-like;typeII;typeIIb;USC-a;
FN564636	MOB-like;typeII;typeIIb;USC-a;
FN564635	MOB-like;typeII;typeIIb;USC-a;
FN564634	MOB-like;typeII;typeIIb;USC-a;
FN564633	MOB-like;typeII;typeIIb;USC-a;
FN564632	MOB-like;typeII;typeIIb;USC-a;
FN564631	MOB-like;typeII;typeIIb;USC-a;
FN564629	MOB-like;typeII;typeIIb;USC-a;
FN564628	MOB-like;typeII;typeIIb;USC-a;
FN564627	MOB-like;typeII;typeIIb;USC-a;
FN564626	MOB-like;typeII;typeIIb;USC-a;
FN564624	MOB-like;typeII;typeIIb;USC-a;
FN564623	MOB-like;typeII;typeIIb;USC-a;
FN564622	MOB-like;typeII;typeIIb;USC-a;
FN564621	MOB-like;typeII;typeIIb;USC-a;
FN564620	MOB-like;typeII;typeIIb;USC-a;
FN564619	MOB-like;typeII;typeIIb;USC-a;
FN564618	MOB-like;typeII;typeIIb;USC-a;
FN564617	MOB-like;typeII;typeIIb;USC-a;
FN564616	MOB-like;typeII;typeIIb;USC-a;
FN564615	MOB-like;typeII;typeIIb;USC-a;
FN564614	MOB-like;typeII;typeIIb;USC-a;
FN564613	MOB-like;typeII;typeIIb;USC-a;
FN564612	MOB-like;typeII;typeIIb;USC-a;
FN564611	MOB-like;typeII;typeIIb;USC-a;
FN564610	MOB-like;typeII;typeIIb;USC-a;
FN564609	MOB-like;typeII;typeIIb;USC-a;
FN564608	MOB-like;typeII;typeIIb;USC-a;
FN564607	MOB-like;typeII;typeIIb;USC-a;
FN564606	MOB-like;typeII;typeIIb;USC-a;
FN564605	MOB-like;typeII;typeIIb;USC-a;
FN564604	MOB-like;typeII;typeIIb;USC-a;
FN564603	MOB-like;typeII;typeIIb;USC-a;
FN564602	MOB-like;typeII;typeIIb;USC-a;
FN564600	MOB-like;typeII;typeIIb;USC-a;
FN564599	MOB-like;typeII;typeIIb;USC-a;
FN564598	MOB-like;typeII;typeIIb;USC-a;
FN564597	MOB-like;typeII;typeIIb;USC-a;
FN564595	MOB-like;typeII;typeIIb;USC-a;
FN564594	MOB-like;typeII;typeIIb;USC-a;
FN564593	MOB-like;typeII;typeIIb;USC-a;
FN564592	MOB-like;typeII;typeIIb;USC-a;
FN564591	MOB-like;typeII;typeIIb;USC-a;
FN564590	MOB-like;typeII;typeIIb;USC-a;
FN564589	MOB-like;typeII;typeIIb;USC-a;
FN564588	MOB-like;typeII;typeIIb;USC-a;
FN564587	MOB-like;typeII;typeIIb;USC-a;
FN564586	MOB-like;typeII;typeIIb;USC-a;
FN564585	MOB-like;typeII;typeIIb;USC-a;
FN564584	MOB-like;typeII;typeIIb;USC-a;
FN564583	MOB-like;typeII;typeIIb;USC-a;
FN564582	MOB-like;typeII;typeIIb;USC-a;
FN564581	MOB-like;typeII;typeIIb;USC-a;
FN564580	MOB-like;typeII;typeIIb;USC-a;
FN564579	MOB-like;typeII;typeIIb;USC-a;
FN564578	MOB-like;typeII;typeIIb;USC-a;
FN564577	MOB-like;typeII;typeIIb;USC-a;
FN564576	MOB-like;typeII;typeIIb;USC-a;
FN564575	MOB-like;typeII;typeIIb;USC-a;
FN564574	MOB-like;typeII;typeIIb;USC-a;
FN564573	MOB-like;typeII;typeIIb;USC-a;
FN564572	MOB-like;typeII;typeIIb;USC-a;
JQ838675	MOB-like;typeII;typeIIb;USC-a;
JQ838679	MOB-like;typeII;typeIIb;USC-a;
JQ838692	MOB-like;typeII;typeIIb;USC-a;
JQ838696	MOB-like;typeII;typeIIb;USC-a;
JQ838698	MOB-like;typeII;typeIIb;USC-a;
JQ838702	MOB-like;typeII;typeIIb;USC-a;
JQ838704	MOB-like;typeII;typeIIb;USC-a;
FR720307	MOB-like;typeII;typeIIb;USC-a;
FR720089	MOB-like;typeII;typeIIb;USC-a;
FR720090	MOB-like;typeII;typeIIb;USC-a;
FR720091	MOB-like;typeII;typeIIb;USC-a;
FR720092	MOB-like;typeII;typeIIb;USC-a;
FR720093	MOB-like;typeII;typeIIb;USC-a;
FR720094	MOB-like;typeII;typeIIb;USC-a;
FR720095	MOB-like;typeII;typeIIb;USC-a;
FR720096	MOB-like;typeII;typeIIb;USC-a;
FR720097	MOB-like;typeII;typeIIb;USC-a;
FR720098	MOB-like;typeII;typeIIb;USC-a;
FR720099	MOB-like;typeII;typeIIb;USC-a;
FR720100	MOB-like;typeII;typeIIb;USC-a;
FR720101	MOB-like;typeII;typeIIb;USC-a;
FR720102	MOB-like;typeII;typeIIb;USC-a;
FR720103	MOB-like;typeII;typeIIb;USC-a;
FR720104	MOB-like;typeII;typeIIb;USC-a;
FR720105	MOB-like;typeII;typeIIb;USC-a;
FR720106	MOB-like;typeII;typeIIb;USC-a;
FR720107	MOB-like;typeII;typeIIb;USC-a;
FR720108	MOB-like;typeII;typeIIb;USC-a;
FR720109	MOB-like;typeII;typeIIb;USC-a;
FR720110	MOB-like;typeII;typeIIb;USC-a;
FR720111	MOB-like;typeII;typeIIb;USC-a;
FR720113	MOB-like;typeII;typeIIb;USC-a;
FR720115	MOB-like;typeII;typeIIb;USC-a;
FR720116	MOB-like;typeII;typeIIb;USC-a;
FR720117	MOB-like;typeII;typeIIb;USC-a;
FR720118	MOB-like;typeII;typeIIb;USC-a;
FR720119	MOB-like;typeII;typeIIb;USC-a;
FR720120	MOB-like;typeII;typeIIb;USC-a;
FR720121	MOB-like;typeII;typeIIb;USC-a;
FR720122	MOB-like;typeII;typeIIb;USC-a;
FR720123	MOB-like;typeII;typeIIb;USC-a;
FR720124	MOB-like;typeII;typeIIb;USC-a;
FR720125	MOB-like;typeII;typeIIb;USC-a;
FR720126	MOB-like;typeII;typeIIb;USC-a;
FR720127	MOB-like;typeII;typeIIb;USC-a;
FR720128	MOB-like;typeII;typeIIb;USC-a;
FR720130	MOB-like;typeII;typeIIb;USC-a;
FR720131	MOB-like;typeII;typeIIb;USC-a;
FR720133	MOB-like;typeII;typeIIb;USC-a;
FR720134	MOB-like;typeII;typeIIb;USC-a;
FR720135	MOB-like;typeII;typeIIb;USC-a;
FR720136	MOB-like;typeII;typeIIb;USC-a;
FR720137	MOB-like;typeII;typeIIb;USC-a;
FR720138	MOB-like;typeII;typeIIb;USC-a;
FR720139	MOB-like;typeII;typeIIb;USC-a;
FR720141	MOB-like;typeII;typeIIb;USC-a;
FR720142	MOB-like;typeII;typeIIb;USC-a;
FR720143	MOB-like;typeII;typeIIb;USC-a;
FR720144	MOB-like;typeII;typeIIb;USC-a;
FR720152	MOB-like;typeII;typeIIb;USC-a;
FR720153	MOB-like;typeII;typeIIb;USC-a;
FR720154	MOB-like;typeII;typeIIb;USC-a;
FR720155	MOB-like;typeII;typeIIb;USC-a;
FR720156	MOB-like;typeII;typeIIb;USC-a;
FR720157	MOB-like;typeII;typeIIb;USC-a;
FR720158	MOB-like;typeII;typeIIb;USC-a;
FR720159	MOB-like;typeII;typeIIb;USC-a;
FR720160	MOB-like;typeII;typeIIb;USC-a;
FR720161	MOB-like;typeII;typeIIb;USC-a;
FR720162	MOB-like;typeII;typeIIb;USC-a;
FR720163	MOB-like;typeII;typeIIb;USC-a;
FR720164	MOB-like;typeII;typeIIb;USC-a;
FR720165	MOB-like;typeII;typeIIb;USC-a;
FR720166	MOB-like;typeII;typeIIb;USC-a;
FR720167	MOB-like;typeII;typeIIb;USC-a;
FR720168	MOB-like;typeII;typeIIb;USC-a;
FR720169	MOB-like;typeII;typeIIb;USC-a;
FR720170	MOB-like;typeII;typeIIb;USC-a;
FR720171	MOB-like;typeII;typeIIb;USC-a;
FR720172	MOB-like;typeII;typeIIb;USC-a;
FR720173	MOB-like;typeII;typeIIb;USC-a;
FR720174	MOB-like;typeII;typeIIb;USC-a;
FR720175	MOB-like;typeII;typeIIb;USC-a;
FR720176	MOB-like;typeII;typeIIb;USC-a;
FR720177	MOB-like;typeII;typeIIb;USC-a;
FR720178	MOB-like;typeII;typeIIb;USC-a;
FR720179	MOB-like;typeII;typeIIb;USC-a;
FR720180	MOB-like;typeII;typeIIb;USC-a;
FR720181	MOB-like;typeII;typeIIb;USC-a;
FR720182	MOB-like;typeII;typeIIb;USC-a;
FR720183	MOB-like;typeII;typeIIb;USC-a;
FR720184	MOB-like;typeII;typeIIb;USC-a;
FR720185	MOB-like;typeII;typeIIb;USC-a;
FR720186	MOB-like;typeII;typeIIb;USC-a;
FR720187	MOB-like;typeII;typeIIb;USC-a;
FR720188	MOB-like;typeII;typeIIb;USC-a;
FR720189	MOB-like;typeII;typeIIb;USC-a;
FR720190	MOB-like;typeII;typeIIb;USC-a;
FR720191	MOB-like;typeII;typeIIb;USC-a;
FR720192	MOB-like;typeII;typeIIb;USC-a;
FR720193	MOB-like;typeII;typeIIb;USC-a;
FR720194	MOB-like;typeII;typeIIb;USC-a;
FR720195	MOB-like;typeII;typeIIb;USC-a;
FR720196	MOB-like;typeII;typeIIb;USC-a;
FR720197	MOB-like;typeII;typeIIb;USC-a;
FR720198	MOB-like;typeII;typeIIb;USC-a;
FR720199	MOB-like;typeII;typeIIb;USC-a;
FR720200	MOB-like;typeII;typeIIb;USC-a;
FR720201	MOB-like;typeII;typeIIb;USC-a;
FR720202	MOB-like;typeII;typeIIb;USC-a;
FR720203	MOB-like;typeII;typeIIb;USC-a;
FR720204	MOB-like;typeII;typeIIb;USC-a;
FR720205	MOB-like;typeII;typeIIb;USC-a;
FR720206	MOB-like;typeII;typeIIb;USC-a;
FR720207	MOB-like;typeII;typeIIb;USC-a;
FR720208	MOB-like;typeII;typeIIb;USC-a;
FR720209	MOB-like;typeII;typeIIb;USC-a;
FR720210	MOB-like;typeII;typeIIb;USC-a;
FR720211	MOB-like;typeII;typeIIb;USC-a;
FR720212	MOB-like;typeII;typeIIb;USC-a;
FR720213	MOB-like;typeII;typeIIb;USC-a;
FR720214	MOB-like;typeII;typeIIb;USC-a;
FR720215	MOB-like;typeII;typeIIb;USC-a;
FR720216	MOB-like;typeII;typeIIb;USC-a;
FR720217	MOB-like;typeII;typeIIb;USC-a;
FR720218	MOB-like;typeII;typeIIb;USC-a;
FR720220	MOB-like;typeII;typeIIb;USC-a;
FR720221	MOB-like;typeII;typeIIb;USC-a;
FR720222	MOB-like;typeII;typeIIb;USC-a;
FR720225	MOB-like;typeII;typeIIb;USC-a;
FR720226	MOB-like;typeII;typeIIb;USC-a;
FR720227	MOB-like;typeII;typeIIb;USC-a;
FR720228	MOB-like;typeII;typeIIb;USC-a;
FR720229	MOB-like;typeII;typeIIb;USC-a;
FR720230	MOB-like;typeII;typeIIb;USC-a;
FR720231	MOB-like;typeII;typeIIb;USC-a;
FR720232	MOB-like;typeII;typeIIb;USC-a;
FR720234	MOB-like;typeII;typeIIb;USC-a;
FR720235	MOB-like;typeII;typeIIb;USC-a;
FR720236	MOB-like;typeII;typeIIb;USC-a;
FR720239	MOB-like;typeII;typeIIb;USC-a;
FR720240	MOB-like;typeII;typeIIb;USC-a;
FR720241	MOB-like;typeII;typeIIb;USC-a;
FR720242	MOB-like;typeII;typeIIb;USC-a;
FR720243	MOB-like;typeII;typeIIb;USC-a;
FR720244	MOB-like;typeII;typeIIb;USC-a;
FR720245	MOB-like;typeII;typeIIb;USC-a;
FR720246	MOB-like;typeII;typeIIb;USC-a;
FR720248	MOB-like;typeII;typeIIb;USC-a;
FR720249	MOB-like;typeII;typeIIb;USC-a;
FR720250	MOB-like;typeII;typeIIb;USC-a;
FR720253	MOB-like;typeII;typeIIb;USC-a;
FR720254	MOB-like;typeII;typeIIb;USC-a;
FR720255	MOB-like;typeII;typeIIb;USC-a;
FR720256	MOB-like;typeII;typeIIb;USC-a;
FR720257	MOB-like;typeII;typeIIb;USC-a;
FR720258	MOB-like;typeII;typeIIb;USC-a;
FR720260	MOB-like;typeII;typeIIb;USC-a;
FR720261	MOB-like;typeII;typeIIb;USC-a;
FR720262	MOB-like;typeII;typeIIb;USC-a;
FR720263	MOB-like;typeII;typeIIb;USC-a;
FR720264	MOB-like;typeII;typeIIb;USC-a;
FR720265	MOB-like;typeII;typeIIb;USC-a;
FR720266	MOB-like;typeII;typeIIb;USC-a;
FR720267	MOB-like;typeII;typeIIb;USC-a;
FR720268	MOB-like;typeII;typeIIb;USC-a;
FR720269	MOB-like;typeII;typeIIb;USC-a;
FR720270	MOB-like;typeII;typeIIb;USC-a;
FR720271	MOB-like;typeII;typeIIb;USC-a;
FR720272	MOB-like;typeII;typeIIb;USC-a;
FR799338	MOB-like;typeII;typeIIb;USC-a;
FR715958	MOB-like;typeII;typeIIb;USC-a;
FR715959	MOB-like;typeII;typeIIb;USC-a;
FR715960	MOB-like;typeII;typeIIb;USC-a;
FR715961	MOB-like;typeII;typeIIb;USC-a;
FR715962	MOB-like;typeII;typeIIb;USC-a;
FR715963	MOB-like;typeII;typeIIb;USC-a;
FR715964	MOB-like;typeII;typeIIb;USC-a;
FR715965	MOB-like;typeII;typeIIb;USC-a;
FR715966	MOB-like;typeII;typeIIb;USC-a;
FR715967	MOB-like;typeII;typeIIb;USC-a;
FR715968	MOB-like;typeII;typeIIb;USC-a;
FR715969	MOB-like;typeII;typeIIb;USC-a;
FR715970	MOB-like;typeII;typeIIb;USC-a;
FR715971	MOB-like;typeII;typeIIb;USC-a;
FR715972	MOB-like;typeII;typeIIb;USC-a;
FR715973	MOB-like;typeII;typeIIb;USC-a;
FR715974	MOB-like;typeII;typeIIb;USC-a;
FR715975	MOB-like;typeII;typeIIb;USC-a;
FR715976	MOB-like;typeII;typeIIb;USC-a;
FR715977	MOB-like;typeII;typeIIb;USC-a;
FR715978	MOB-like;typeII;typeIIb;USC-a;
FR715979	MOB-like;typeII;typeIIb;USC-a;
FR715980	MOB-like;typeII;typeIIb;USC-a;
FR715981	MOB-like;typeII;typeIIb;USC-a;
FR715982	MOB-like;typeII;typeIIb;USC-a;
FR715983	MOB-like;typeII;typeIIb;USC-a;
FR715985	MOB-like;typeII;typeIIb;USC-a;
FN649628	MOB-like;typeII;typeIIb;USC-a;
JN426852	MOB-like;typeII;typeIIb;USC-a;
JN426853	MOB-like;typeII;typeIIb;USC-a;
JN426854	MOB-like;typeII;typeIIb;USC-a;
JN426855	MOB-like;typeII;typeIIb;USC-a;
JN426856	MOB-like;typeII;typeIIb;USC-a;
JN426857	MOB-like;typeII;typeIIb;USC-a;
JN426858	MOB-like;typeII;typeIIb;USC-a;
JN426859	MOB-like;typeII;typeIIb;USC-a;
JN426860	MOB-like;typeII;typeIIb;USC-a;
JN426861	MOB-like;typeII;typeIIb;USC-a;
JN426862	MOB-like;typeII;typeIIb;USC-a;
JN426863	MOB-like;typeII;typeIIb;USC-a;
JN426864	MOB-like;typeII;typeIIb;USC-a;
JN426865	MOB-like;typeII;typeIIb;USC-a;
JN426866	MOB-like;typeII;typeIIb;USC-a;
JN426867	MOB-like;typeII;typeIIb;USC-a;
JN426868	MOB-like;typeII;typeIIb;USC-a;
JN426869	MOB-like;typeII;typeIIb;USC-a;
JN426870	MOB-like;typeII;typeIIb;USC-a;
JN426871	MOB-like;typeII;typeIIb;USC-a;
JN426872	MOB-like;typeII;typeIIb;USC-a;
JN426873	MOB-like;typeII;typeIIb;USC-a;
JN426874	MOB-like;typeII;typeIIb;USC-a;
JN426875	MOB-like;typeII;typeIIb;USC-a;
JN426876	MOB-like;typeII;typeIIb;USC-a;
JN426877	MOB-like;typeII;typeIIb;USC-a;
JN426878	MOB-like;typeII;typeIIb;USC-a;
JN426879	MOB-like;typeII;typeIIb;USC-a;
JN426880	MOB-like;typeII;typeIIb;USC-a;
JN426881	MOB-like;typeII;typeIIb;USC-a;
JN426882	MOB-like;typeII;typeIIb;USC-a;
JN426883	MOB-like;typeII;typeIIb;USC-a;
JN426884	MOB-like;typeII;typeIIb;USC-a;
JN426885	MOB-like;typeII;typeIIb;USC-a;
JN426886	MOB-like;typeII;typeIIb;USC-a;
JN426887	MOB-like;typeII;typeIIb;USC-a;
JN426888	MOB-like;typeII;typeIIb;USC-a;
JN426889	MOB-like;typeII;typeIIb;USC-a;
JN426890	MOB-like;typeII;typeIIb;USC-a;
JN426891	MOB-like;typeII;typeIIb;USC-a;
JN426892	MOB-like;typeII;typeIIb;USC-a;
JN426893	MOB-like;typeII;typeIIb;USC-a;
JN426894	MOB-like;typeII;typeIIb;USC-a;
JN426895	MOB-like;typeII;typeIIb;USC-a;
JN426896	MOB-like;typeII;typeIIb;USC-a;
JN426897	MOB-like;typeII;typeIIb;USC-a;
JN426898	MOB-like;typeII;typeIIb;USC-a;
JN426899	MOB-like;typeII;typeIIb;USC-a;
JN426900	MOB-like;typeII;typeIIb;USC-a;
JN426901	MOB-like;typeII;typeIIb;USC-a;
JN426902	MOB-like;typeII;typeIIb;USC-a;
JN426903	MOB-like;typeII;typeIIb;USC-a;
JN426904	MOB-like;typeII;typeIIb;USC-a;
JN426905	MOB-like;typeII;typeIIb;USC-a;
JN426907	MOB-like;typeII;typeIIb;USC-a;
JN426908	MOB-like;typeII;typeIIb;USC-a;
JN426911	MOB-like;typeII;typeIIb;USC-a;
JN426912	MOB-like;typeII;typeIIb;USC-a;
JN426914	MOB-like;typeII;typeIIb;USC-a;
JN426915	MOB-like;typeII;typeIIb;USC-a;
JN426916	MOB-like;typeII;typeIIb;USC-a;
JN426917	MOB-like;typeII;typeIIb;USC-a;
JN426918	MOB-like;typeII;typeIIb;USC-a;
JN426919	MOB-like;typeII;typeIIb;USC-a;
JN426920	MOB-like;typeII;typeIIb;USC-a;
JN426921	MOB-like;typeII;typeIIb;USC-a;
JN426922	MOB-like;typeII;typeIIb;USC-a;
JN426923	MOB-like;typeII;typeIIb;USC-a;
JN426924	MOB-like;typeII;typeIIb;USC-a;
JN426925	MOB-like;typeII;typeIIb;USC-a;
JN426926	MOB-like;typeII;typeIIb;USC-a;
JN426927	MOB-like;typeII;typeIIb;USC-a;
JN426928	MOB-like;typeII;typeIIb;USC-a;
JN426929	MOB-like;typeII;typeIIb;USC-a;
JN426930	MOB-like;typeII;typeIIb;USC-a;
JN426934	MOB-like;typeII;typeIIb;USC-a;
JN426935	MOB-like;typeII;typeIIb;USC-a;
JN426936	MOB-like;typeII;typeIIb;USC-a;
JN426937	MOB-like;typeII;typeIIb;USC-a;
JN426940	MOB-like;typeII;typeIIb;USC-a;
JN426941	MOB-like;typeII;typeIIb;USC-a;
JN426942	MOB-like;typeII;typeIIb;USC-a;
JN426944	MOB-like;typeII;typeIIb;USC-a;
HE602960	MOB-like;typeII;typeIIb;USC-a;
HE602961	MOB-like;typeII;typeIIb;USC-a;
HE602970	MOB-like;typeII;typeIIb;USC-a;
HE602972	MOB-like;typeII;typeIIb;USC-a;
HE602973	MOB-like;typeII;typeIIb;USC-a;
AJ579670	MOB-like;typeI;typeIc;USC-g;
AJ579669	MOB-like;typeI;typeIc;USC-g;
AJ579668	MOB-like;typeI;typeIc;USC-g;
AJ579667	MOB-like;typeI;typeIc;USC-g;
EU193296	MOB-like;typeI;typeIc;USC-g;
EU193279	MOB-like;typeI;typeIc;USC-g;
EF165628	MOB-like;typeI;typeIc;USC-g;
EF165627	MOB-like;typeI;typeIc;USC-g;
EF165626	MOB-like;typeI;typeIc;USC-g;
EF165624	MOB-like;typeI;typeIc;USC-g;
EF165625	MOB-like;typeI;typeIc;USC-g;
FJ970618	MOB-like;typeI;typeIc;USC-g;
FJ970614	MOB-like;typeI;typeIc;USC-g;
FJ970613	MOB-like;typeI;typeIc;USC-g;
FJ970611	MOB-like;typeI;typeIc;USC-g;
FJ970610	MOB-like;typeI;typeIc;USC-g;
FJ970609	MOB-like;typeI;typeIc;USC-g;
FJ970607	MOB-like;typeI;typeIc;USC-g;
FJ970598	MOB-like;typeI;typeIc;USC-g;
FJ970593	MOB-like;typeI;typeIc;USC-g;
FJ970582	MOB-like;typeI;typeIc;USC-g;
FJ970581	MOB-like;typeI;typeIc;USC-g;
FJ970580	MOB-like;typeI;typeIc;USC-g;
FJ970579	MOB-like;typeI;typeIc;USC-g;
FJ970577	MOB-like;typeI;typeIc;USC-g;
FJ970576	MOB-like;typeI;typeIc;USC-g;
FJ970575	MOB-like;typeI;typeIc;USC-g;
FJ970574	MOB-like;typeI;typeIc;USC-g;
FJ970573	MOB-like;typeI;typeIc;USC-g;
FJ970571	MOB-like;typeI;typeIc;USC-g;
FJ970570	MOB-like;typeI;typeIc;USC-g;
FJ970568	MOB-like;typeI;typeIc;USC-g;
FJ970567	MOB-like;typeI;typeIc;USC-g;
FJ970566	MOB-like;typeI;typeIc;USC-g;
FJ970565	MOB-like;typeI;typeIc;USC-g;
FJ970564	MOB-like;typeI;typeIc;USC-g;
FJ970563	MOB-like;typeI;typeIc;USC-g;
FJ970562	MOB-like;typeI;typeIc;USC-g;
FJ970561	MOB-like;typeI;typeIc;USC-g;
FJ970558	MOB-like;typeI;typeIc;USC-g;
FJ970557	MOB-like;typeI;typeIc;USC-g;
FJ970556	MOB-like;typeI;typeIc;USC-g;
FJ970555	MOB-like;typeI;typeIc;USC-g;
FJ970554	MOB-like;typeI;typeIc;USC-g;
FJ970553	MOB-like;typeI;typeIc;USC-g;
FJ970552	MOB-like;typeI;typeIc;USC-g;
FJ970551	MOB-like;typeI;typeIc;USC-g;
FJ970549	MOB-like;typeI;typeIc;USC-g;
FJ970548	MOB-like;typeI;typeIc;USC-g;
FJ970547	MOB-like;typeI;typeIc;USC-g;
FJ970546	MOB-like;typeI;typeIc;USC-g;
FJ970545	MOB-like;typeI;typeIc;USC-g;
FJ970544	MOB-like;typeI;typeIc;USC-g;
FJ970543	MOB-like;typeI;typeIc;USC-g;
FJ970542	MOB-like;typeI;typeIc;USC-g;
FJ970540	MOB-like;typeI;typeIc;USC-g;
FJ970539	MOB-like;typeI;typeIc;USC-g;
FJ970538	MOB-like;typeI;typeIc;USC-g;
FJ970537	MOB-like;typeI;typeIc;USC-g;
FJ970536	MOB-like;typeI;typeIc;USC-g;
FJ970535	MOB-like;typeI;typeIc;USC-g;
FJ970533	MOB-like;typeI;typeIc;USC-g;
FJ970532	MOB-like;typeI;typeIc;USC-g;
FJ970531	MOB-like;typeI;typeIc;USC-g;
FJ970529	MOB-like;typeI;typeIc;USC-g;
FJ970527	MOB-like;typeI;typeIc;USC-g;
FJ970526	MOB-like;typeI;typeIc;USC-g;
FJ970525	MOB-like;typeI;typeIc;USC-g;
FJ970524	MOB-like;typeI;typeIc;USC-g;
FJ970523	MOB-like;typeI;typeIc;USC-g;
FJ970522	MOB-like;typeI;typeIc;USC-g;
FJ970521	MOB-like;typeI;typeIc;USC-g;
JF798614	MOB-like;typeI;typeIc;USC-g;
JF798615	MOB-like;typeI;typeIc;USC-g;
JF798616	MOB-like;typeI;typeIc;USC-g;
JF798617	MOB-like;typeI;typeIc;USC-g;
JF798618	MOB-like;typeI;typeIc;USC-g;
JF798619	MOB-like;typeI;typeIc;USC-g;
JF798620	MOB-like;typeI;typeIc;USC-g;
JF798621	MOB-like;typeI;typeIc;USC-g;
JF798622	MOB-like;typeI;typeIc;USC-g;
JF798623	MOB-like;typeI;typeIc;USC-g;
JF798624	MOB-like;typeI;typeIc;USC-g;
JF798625	MOB-like;typeI;typeIc;USC-g;
JF798626	MOB-like;typeI;typeIc;USC-g;
JF798627	MOB-like;typeI;typeIc;USC-g;
JF798630	MOB-like;typeI;typeIc;USC-g;
JF798631	MOB-like;typeI;typeIc;USC-g;
JF798632	MOB-like;typeI;typeIc;USC-g;
JN374699	MOB-like;typeI;typeIc;USC-g;
JN374752	MOB-like;typeI;typeIc;USC-g;
JN374753	MOB-like;typeI;typeIc;USC-g;
JN374763	MOB-like;typeI;typeIc;USC-g;
JN374765	MOB-like;typeI;typeIc;USC-g;
JN374766	MOB-like;typeI;typeIc;USC-g;
JN374768	MOB-like;typeI;typeIc;USC-g;
JN374769	MOB-like;typeI;typeIc;USC-g;
JN374770	MOB-like;typeI;typeIc;USC-g;
HE617773	MOB-like;typeI;typeIc;USC-g;
HE617813	MOB-like;typeI;typeIc;USC-g;
HE617919	MOB-like;typeI;typeIc;USC-g;
JF780909	MOB-like;typeI;typeIc;USC-g;
FR734225	MOB-like;typeI;typeIc;USC-g;
FR734226	MOB-like;typeI;typeIc;USC-g;
FR734227	MOB-like;typeI;typeIc;USC-g;
FR734228	MOB-like;typeI;typeIc;USC-g;
FR734229	MOB-like;typeI;typeIc;USC-g;
FR734230	MOB-like;typeI;typeIc;USC-g;
FR734231	MOB-like;typeI;typeIc;USC-g;
FR734232	MOB-like;typeI;typeIc;USC-g;
FR734233	MOB-like;typeI;typeIc;USC-g;
FR734234	MOB-like;typeI;typeIc;USC-g;
FR734235	MOB-like;typeI;typeIc;USC-g;
FR734236	MOB-like;typeI;typeIc;USC-g;
FR734237	MOB-like;typeI;typeIc;USC-g;
FR734238	MOB-like;typeI;typeIc;USC-g;
FR734239	MOB-like;typeI;typeIc;USC-g;
FR734240	MOB-like;typeI;typeIc;USC-g;
FR734241	MOB-like;typeI;typeIc;USC-g;
FR734242	MOB-like;typeI;typeIc;USC-g;
FR734243	MOB-like;typeI;typeIc;USC-g;
FR734244	MOB-like;typeI;typeIc;USC-g;
FR734245	MOB-like;typeI;typeIc;USC-g;
FR734246	MOB-like;typeI;typeIc;USC-g;
FR734247	MOB-like;typeI;typeIc;USC-g;
FR734248	MOB-like;typeI;typeIc;USC-g;
FR734249	MOB-like;typeI;typeIc;USC-g;
FR734250	MOB-like;typeI;typeIc;USC-g;
FR734251	MOB-like;typeI;typeIc;USC-g;
FR734252	MOB-like;typeI;typeIc;USC-g;
FR734253	MOB-like;typeI;typeIc;USC-g;
FR734254	MOB-like;typeI;typeIc;USC-g;
FR734255	MOB-like;typeI;typeIc;USC-g;
FR734256	MOB-like;typeI;typeIc;USC-g;
FR734257	MOB-like;typeI;typeIc;USC-g;
FR734258	MOB-like;typeI;typeIc;USC-g;
FR734259	MOB-like;typeI;typeIc;USC-g;
FR734260	MOB-like;typeI;typeIc;USC-g;
FR734261	MOB-like;typeI;typeIc;USC-g;
FR734262	MOB-like;typeI;typeIc;USC-g;
FR734263	MOB-like;typeI;typeIc;USC-g;
FR734264	MOB-like;typeI;typeIc;USC-g;
FR734265	MOB-like;typeI;typeIc;USC-g;
FR734266	MOB-like;typeI;typeIc;USC-g;
FR734267	MOB-like;typeI;typeIc;USC-g;
FR734268	MOB-like;typeI;typeIc;USC-g;
FR734269	MOB-like;typeI;typeIc;USC-g;
FR734270	MOB-like;typeI;typeIc;USC-g;
FR734271	MOB-like;typeI;typeIc;USC-g;
FR734272	MOB-like;typeI;typeIc;USC-g;
FR734273	MOB-like;typeI;typeIc;USC-g;
FR734274	MOB-like;typeI;typeIc;USC-g;
FR734275	MOB-like;typeI;typeIc;USC-g;
FR734276	MOB-like;typeI;typeIc;USC-g;
FR734277	MOB-like;typeI;typeIc;USC-g;
FR734278	MOB-like;typeI;typeIc;USC-g;
FR734279	MOB-like;typeI;typeIc;USC-g;
FR734280	MOB-like;typeI;typeIc;USC-g;
FR734281	MOB-like;typeI;typeIc;USC-g;
FR734282	MOB-like;typeI;typeIc;USC-g;
FR734283	MOB-like;typeI;typeIc;USC-g;
FR734284	MOB-like;typeI;typeIc;USC-g;
FR734285	MOB-like;typeI;typeIc;USC-g;
FR734286	MOB-like;typeI;typeIc;USC-g;
HE647844	MOB-like;typeI;typeIc;USC-g;
HE647845	MOB-like;typeI;typeIc;USC-g;
HE647846	MOB-like;typeI;typeIc;USC-g;
HE647847	MOB-like;typeI;typeIc;USC-g;
HE647848	MOB-like;typeI;typeIc;USC-g;
HE647849	MOB-like;typeI;typeIc;USC-g;
AY662351	MOB-like;typeI;typeIc;USC-g-rel;
FN650313	MOB-like;typeI;typeIc;USC-g-rel;
JQ838705	MOB-like;typeI;typeIc;USC-g-rel;
JQ838706	MOB-like;typeI;typeIc;USC-g-rel;
JQ838707	MOB-like;typeI;typeIc;USC-g-rel;
JQ838708	MOB-like;typeI;typeIc;USC-g-rel;
JQ838709	MOB-like;typeI;typeIc;USC-g-rel;
JQ838710	MOB-like;typeI;typeIc;USC-g-rel;
JQ838713	MOB-like;typeI;typeIc;USC-g-rel;
JQ838714	MOB-like;typeI;typeIc;USC-g-rel;
JQ838715	MOB-like;typeI;typeIc;USC-g-rel;
JQ838720	MOB-like;typeI;typeIc;USC-g-rel;
JQ838799	MOB-like;typeI;typeIc;USC-g-rel;
HE613038	MOB-like;typeI;typeIc;USC-g-rel;
FR715984	MOB-like;typeI;typeIc;USC-g-rel;
EF591086	MOB-like;pxmA;TUSC-like;Verr-1;
FJ462788	MOB-like;pxmA;TUSC-like;Verr-1;
EU223859	MOB-like;pxmA;TUSC-like;Verr-1;
EF591085	MOB-like;pxmA;TUSC-like;Verr-2;
EU223862	MOB-like;pxmA;TUSC-like;Verr-2;
FJ462789	MOB-like;pxmA;TUSC-like;Verr-2;
EF591087	MOB-like;pxmA;TUSC-like;Verr-3;
FJ462790	MOB-like;pxmA;TUSC-like;Verr-3;
EU223855	MOB-like;pxmA;TUSC-like;Verr-3;
