# Supplementary material for: Classification of pmoA amplicon pyrosequences using BLAST and the lowest common ancestor method in MEGAN
Source: Front Microbiol. 2014 Feb 18;5:34. doi: 10.3389/fmicb.2014.00034 (PMC3927136; doi:10.3389/fmicb.2014.00034)
Supplement: Supplementary file 1 [file Presentation1.ZIP › Supplementary Materials 10.3389 fmicb.2014.00034/BLAST database/pmoa.blast.db.2013.txt]

>15672355 AB45, MlcBact2, MOB_like, pxmA, RA21_like, [alkane_1]
GGCGACTGGGATTTCTGGGTTGATTGGAAAGACAGAAGATTCTGGATCACCATCACACCTATTGTTGCGATTACATTTCCAGCGGCTATTCAGTATGTCACCTGGGAATTTTTCAGATTACCGATTGGTGCAACACTTTGTATTGTAGCGTTGCTGTTCGGTGAGTGGATGAATCGTTATTTCGGTTTCACACTCTGGTCAGGTTTTCCCGCAACATTGACATGGCCTGCGTTGTTAATTGCTAGTGCCTTGGTTTTGGATACAATTTTAATGCTAACCAAAAACTGGGTGGCAACAGCGATAATCGGTGCGCCACTGTTTGCACTTACCTTCTACGCACAAAATATTGTAATTCTTGCGCCTTATCACGTCCCTGTCGAGCATATGGGCCAGTTGATGTCAGTAGCAGACATGATTGGTTACGCATTTGTTAGAACAGCGACACCGGAATACCTCCGCATGATCGAGCGTGGAACATTGCGTACCTTCGGTGGTGAGTCGGCGATCATTGCTTCTTTCTTCGCGGCCTTCATTTGCATGATCATGTATGCAGCATGGTGGAAACTCGGCGCTGTGGGAGCAAAGGCTCGCTGGATG
>21602948 AB45, MlcBact4, MOB_like, pxmA, RA21_like, [alkane_1]
GGCGACTGGGATTTCTGGGTTGACTGGAAGGATCGGCGTTTTTGGATCACGATCACACCGATCATAACGATCTGCTTTCCTGCTGCTATTCAGTACATTACTTGGGTCTATTTTAGGCTTCCAATCGGTGCGACACTTAGTATCGTTGGATTGCTTTTTGGTGAGTGGATGAATCGCTATTTTGGCTTTACCTTGTGGGCCGGTTTTCCAGCGACTCTAACATGGCCTGCAATGTTAATAGCGAGCGCACTGGTTCTTGATACAGTTTTAATGCTTTCTAAAAACTGGCTCGCAACGGCGATTATTGGTGCCCCCTTGTTTGCGCTGCTTTTTTACGCACAAAATATCGTGATTCTTGCACCTTACCATGTGCCTCTGGAGCATATGGGGCAGCTGATGTCGGTTGCAGATATGATTGGTTATGCATTCGTTAGAACAGCGACTCCAGAATACCTGAGAATGATTGAGCGTGGAACGCTTCGTACATTTGGTGGCGAGTCTGCTCTAATTGCCTCTTTCTTCTCTGCCTTTATTTGTATGCTTATGTACATGGCCTGGTGGAAAATGGGCGAAATAGGCGGAAGACAGACCTGGATG
>12682077 AB45, MlcBact3, MOB_like, pxmA, RA21_like, [alkane_2]
GGTGACTGGGATTTCTGGGTGGACTGGAAAGACCGCCTTTACTGGATCACGCTAACCCCTGTCCTTCTCGTGATCATTCCTGCCGGCCTGTCTTATGTTTTCTGGGAACGTTTTAGGCTTCCTATTGCAGGAACATTGTGTGCCGTTTGTTTGCTTCTGGGAGAGTGGGCGAATCGCTATTTTGGATTCCATTTATGGTCTTACTTTCCATTTAGCATGGTTTGGCCAGCAATAGCGATCCCGGGTTTGATGGTTATGGATCTGGTTTTAATGCTGACACGCAACATTGTCATTACCTCTATTTTTGGTGGTGGGGCGGTTGCAATGCTGTTTGCAGCAGGAAATTGGCCTCTGCTTGCCCCTTTCCGCGTGCCGGTTGAGCATTTGGGCCAGCTTGTTTCAATGGCAGATTTTATTGGTTACACCTACATACGGACAGCAACACCGGAATATTTGAGAATGGTGGAGCGGGGAACCTTGCGAACGTTTGGTGGGGAATCGACAGCGGTTTCAAGTTTCTTTGCAGCATTTCTCTGCATGATTATGTATTACATCTGGTGGTCAATTGGGAAAAAACTGGCAGGCTTAGGGTATATG
>11421954 AB45, MlcBact5, MOB_like, pxmA, RA21_like, [alkane_2]
GGTGATTGGGATTTTTGGGTTGACTGGAAAGATCGCTTGTACTGGATCACTTTGTCTCCTGTTTTACTTGTGGTGATTCCAGCCGGGTTGTCATATGTCTTTTGGGAGCGTTTCAGGTTGCCAATTGCCGGAACGTTATGCGCGATCTGTCTTTTGATCGGGGAATGGGCAAACCGTTATTTCGGTTTTCATCTCTGGTCATACTTTCCATTCAGCATGGTCTGGCCGGCAATTGCCATACCCGGGCTTATGGCGATGGATCTTGTGCTGATGCTCACCCGCAACATAGTTATAACTTCAATTTTTGGGGGCGGCGCAGTTGCGATGCTTTTTGCTGCCGGAAATTGGCCTTTATTAGCCCCTTATCGAGTTCCCGTCGAACATATGGGACAACTTCTCACGATGGCTGACATGATTGGTTATACCTATATCCGAACGGCAACGCCGGAGTATTTAAGGATGGTGGAGCGGGGTACGCTTAGAACCTTCGGGGGCGAGTCGACCATCGTATCCAGTTTTTTCTCGGCACTGCTTTCAATGGTCATGTTTTATATCTGGTGGTTTATCGGTAAAAAACTGACCGAATTGGGCTATATG
>AF037108, NtrMobil, AOB_like, AOB_like, AOB_like, [AOB_like]
TGGAAAGATCGTCAATGGTGGCCGGTTGTAACGCCAATCGTGGGGATCACCTACTGTTCGGCAATCATGTATTACTTGTGGGTCAACTACCGCCAACCGTTTGGTGCAACGTTGTGTGTGGTGTGTCTGCTGATTGGTGAGTGGCTGACACGTTACTGGGGATTCTACTGGTGGTCACACTACCCCATCAACTTCGTAACACCGGGCATTATGCTTCTGGGTGCGCTGATGCTGGACTTCACGCTGTATCTGACACGCAACTGGCTGGTGACGGCTCTGGTTGGAGGTGGATTCTTCGGTCTGCTGTTCTATCCGGGTAACTGGCCGATTTTTGGACCAACCCATTTGCCAATCGTTGTAGAAGGCACATTGCTGTCGATGGCTGATTACATGGGACATCTGTATGTTCGTACAGGTACACCCGAGTATGTTCGTCATATTGAGCAAGGTTCACTGCGTACCTTTGGTGGTCATACCACAGTTATTGCA
>U76552, NtvTenui, AOB_like, AOB_like, AOB_like, [AOB_like]
CTGGACTGGAAAGACCGTCAATGGTGGCCGGTGGTAACCCCGATTGTGGGGATCACCTATTGTGCCGCCATCATGTACTACCTGTGGGTGAACTACCGGCTGCCGTTTGGGGCCACACTGTGCATCGTTTGCCTGCTGGCGGGTGAATGGCTGACACGCTTCTGGGGTTTTTACTGGTGGTCGCACTACCCCATGAGCTTCGTGTTTCCCTCCACCATGATACCGGGTGCGCTGGTGATGGACACCGTCATGCTGCTCACGCGCAACTGGATGATCACCGCCCTGGTAGGCGGGGGCGCCTTCGGGTTATTGTTCTACCCTGGCAACTGGCCCATTTTTGGCCTGACCCACCTGCCGCTGGTCGTGGAAGGCGTACTGCTGTCGGTAGCCGACTACACGGGCTTCCTGTATGTGCGTACCGGCACGCCTGAATACGTCCGCAATATCGAACAAGGCTCGCTGCGCACGTTTGGAGGCCACACCACCGTCATTGCC
>AF264128, UncBact3, AOB_like, AOB_like, AOB_like, [AOB_like]
TGGACTGGAAAGACCGTCAATGGTGGCCGGTTGTAACGCCAATCGAGGGGATCACCTACTGTTCGGCAATCATGTATTACTTGTGGGTCAGCTACCGCCAACCGTTTGGTGCAACGTTGTGTGTGGTGTGTCTGCTGATTGGTGAGTGGCTGACACGTTACTGGGGATTCTACTGGTGGTCACACTACCCCATCAACTTCGTAACACCGGGCATTATGCTTCCGGGTGCGCTGATGCTGGACTTCACGCTGTATCTGACACGCAACTGGCTGGTGACGGCTCTGGTTGGAGGTGGATTCTTCGGTCTGCTGTTCTATCCGGGTAACTGGCCGATTTTTGGACCAACCCATTTGCCAATCGTTGTAGAAGGCACATTGCTGTCGATGGCTGATTACATGGGACATCTGTATGTTCGTACAGGTACACCCGAGTATGTTCGTCATATTGAGCAAGGCCCACTGCGTACCTTTGGTGGTCATACCACAGTTATTGCA
>AF264114, UncBact4, AOB_like, AOB_like, AOB_like, [AOB_like]
ATGGACTGGAAAGATCGTCAATGGTGGCCGGTTGTAACGCCAATCGTGGGGATCACCTACTGTTCGGCAATCATGTATTACTTGTGGGTCAACTACCGCCAACCGTTTGGTGCAACGTTGTGTGTGGTGTGTCTGCTGATTGGTGAGTGGCTGACACGTTACTGGGGATTCTACTGGTGGTCACACTACCCCATCAACTTCGTAACACCGGGCATTATGCTTCCGGGTGCGCTGATGCTGGACTTCACGCTGTATCTGACACGCAACTGGCTGGTGACGGCTCTGGTTGGAGGTGGATTCTTCGGTCTGCTGTTCTATCCGGGTAACTGGCCGATTTTTGGACCAACCCATTTGCCAATCGTTGTAGAAGGCACATTGCTGTCGATGGCTGATTACATGGGACATCTGTATGTTCGTACAGGTACACCCGAGTATGTTCGTCATATTGAGCAAGGTTCACTGCGTACCTTTGGTGGTCATACCACAGTTATTGCA
>AF264118, UncBact8, AOB_like, AOB_like, AOB_like, [AOB_like]
AGGACTGGAAAGATCGTCAATGGTGGCCGGTTGTAACGCCAATCGTGGGGATCGCCTACTGTTCGGCAATCATGTACTACTTGTGGGTCAACTACCGCCAACCGTTTGGTGCAACGTTGTGTGTGGTGTGTCTGCTGATTGGTGAGTGGCTGACACGTTACTGGGGATTCTACTGGTGGTCACACTACCCCATCAACTTCGTAACTCCGGGCATTATGCTTCCGGGTGCGCTGATGCTGGACTTCACGCTGTATCTGACACGCAACTGGCTGGTGACGGCTCTGGTTGGAGGTGGATTCTTCGGTCTGCTGTTCTATCCGGGTAACTGGCCGATTTTTGGACCAACCCATTTGCCAATCGTTGTAGAAGGCACATTGCTGTCGATGGCTGATTACATGGGACATCTGTATGTTCGTACAGGTACACCCGAGTATGTTCGTCATATTGAGCAAGGTTCACTACGTACCTTTGGTGGTCATACCACAGTTATTGCA
>AF264120, UncBac10, AOB_like, AOB_like, AOB_like, [AOB_like]
GATGACTGGAAAGATCGTCCAATGTGGCCGGTTGTAACGCCAATCGTGGGGATCACCTACTGTTCGGCAATCATGTATTACTTGTGGGTCAACTACCGCCAACCGTTTGGTGCAACGTTGTGTGTGGTGTGTCTGCTGATTGGTGAGTGGCTGACACGTTACTGGGGATTCTACTGGTGGTCACACTTCCCCATCAACTTCGTAACACCGGGCGTTATGCTTCCGGGTGCGCTGATGCTGGACTTCACGCTGTATCTGACACGCAGCTGGCTGGTGACGGCTCTGGTTGGAGGTGGATTCTTCGGTCTGCTGTTCTATCCGGGTAACTGGCCGATTTTTGGACCAACCCATTTGCCAATCGTTGTAGAAGGCACATTGCTGTCGATGGCTGATTACATGGGACATCTGTATGTTCGTACAGGTACACCCGAGTATGTTCGTCATATTGAGCAAGGTTCACTGCGTACCTTTGGTGGTCATACCACAGTTATTGC
>AF264121, UncBac11, AOB_like, AOB_like, AOB_like, [AOB_like]
GGACTGGAAAGATCGTCAATGGTGGCCGGTTGTAACGCCAATCGTGGGGATCACCTACTGTTCGGCAATCATGTATTACTTGTGGGCCAACTACCGCCAACCGTTTGGTGCAACGTTGTGTGTGGTGTGTCTGCTGATTGGTGAGTGGCTGACACGTTACTGGGGATTCTACTGGTGGTCACACTACCCCATCAACTTCGTAACACCGGGCATTATGCTTCCGGGTGCGCTGATGCTGGACTTCACGCTGTATCTGACACGCAACTGGCTGGTGACGGCTCTGGTTGGAGGTGGATTCTTCGGTCTGCTGTTCTATCCGGGTAACTGGCCGATTTTTGGACCAACCCATTTGCCAATCGTTGTAGAAGGCACATTGCTGTCGATGGCTGATTACATGGGACATCTGTATGTTCGTACAGGTACACCCGAGTATGTTCGTCATATTGAGCAAGGTTCACTGCGTACCTTCGGTGGTCATACCACAGTCATTGCA
>AF264122, UncBac12, AOB_like, AOB_like, AOB_like, [AOB_like]
AGGACTGGAAAGATCGTCAATGGTGGCCGGTTGTAACGCCAATCGTGGGGATCACCTACTGTTCGGCAATCATGTATTACTTGTGGGTCAACTACCGCCAACCGTTTGGTGCAACGTTGTGTGTGGTGTGTCTGCTGATTGGTGAGTGGCTGACACGTTACTGGGGATTCTACTGGTGGTCACACTACCCCATCAACTTCGTAACACCGGGCATTATGCTTCCGGGTGCGCTGATGCTGGACTTCACGCTGTATCTGACACGCAACTGGCTGGTGACGGCTCTGGTTGGAGGTGGATTCTTCGGTCTGCTGTTCTATCCGGGTAACTGGCCGATTTTTGGACCAACCCATTTGCCAATCGTTGTAGAGGGCACATTGCTGTCGATGGCTGATTACATGGGACATCTGTATGTTCGTACAGGTACACCCGAGTATGTTCGTCATATTGAGCAAGGTTCACTGCGTGCCTTTGGTGGTCATACCACAGTTATTGCA
>AF264123, UncBac13, AOB_like, AOB_like, AOB_like, [AOB_like]
AGGACTGGAAAGATCGTCAATGGTGGCCGGTTGTAACGCCAATCGTGGGGATCACCTACTGTTCGGCAATCATGTATTACTTGTGGGTCAACTACCGCCAACCGTATGGTGCAATGTTGTGTGTGGTGTGTCTGCTGATTGGTGAGTGGCTGACACGTTACTGGGGATTCTACTGGTGGTCACACTTCCCCATCAACTTCGTAACACCGGGCATTATGCTTCCGGGTGCGCTGATGCTGGACTTCACGCTGTATCTGACACGCAACTGGCTGGTGACGGCTCTGGTTGGAGGTGGATTCTTCGGTCTGCTGTTCTATCCGGGTAACTGGCCGATTTTTGGACCAACCCATTTGCCAATCGTTGTAGAAGGCACATTGCTGTCGATGGCTGATTACATGGGACATCTGTATGTTCGTACAGGTACACCCGAGTATGTTCGTCATATTGAGCAAGGTTCACTGCGTACCTTTGGTGGTCATACCACAGTTATGGCA
>AF264124, UncBac14, AOB_like, AOB_like, AOB_like, [AOB_like]
AGGACTGGAAAGATCGTCAATGGTGGCCGGTTGTAACGCCAATCGTGGGGATCACCTACTGTTCGGCAATCATGTATTACTTGTGGGTCAACTACCGCCAACCGTTTGGTGCAACGTTGTGTGTGGTGTGTCTGCTGATTGGTGAGTGGCTGACACGGTACTGGGGATTCTACTGGTGGTCACACTACCCCATCAACTTCGTAACACCGGGCATTATGCTTCCGGGTGCGCTGATGCTGGACTTCACGCTGTATCTGACACGCAACTGGCTGGTGACGGCTCTGGTTGGAGGTGGATTCTTCGGTCTGCTGGTCTATCCGGGTAACTGGCCGATTTTTGGACCAACCCATTTGCCAATCGTTGTAGAAGGCACATTGCTGTCGATGGCTGATTACATGGGACATCTGTATGTTCGTACAGGTACACCCGAGTATGTTCGTCATATTGAGCAAGGTTCACTGCGTACCTTTGGTGGTCATACCACAGTTATTGCA
>AF264125, UncBac15, AOB_like, AOB_like, AOB_like, [AOB_like]
AGGACTGGAAAGATCGTCAATGGTGGCCGGTTGTAACGCCAATCGTGGGGATCACCTACTGTTCGACAATCATGTATTACTTGTGGGTCAACTACCGCCAACCGTTTGGTGCAACGTTGTGTGTGGTGTGTCTGCTGATTGGTGAGTGGCTGACACGTTACTGGGGATTCTACTGGTGGTCACACTACCCCATCAACTTCGTAACACCGGGCATTATGCTTCCGGGTGCGCTGATGCTGGACTTCACGCTGTATCTGACACGCAACTGGCTGGTGACGGCTCTGGTTGGAGGTGGATTCTTCGGTCTGCTGTTCTATCCGGGTAACTGGCCGGTTTTTGGACCAACCCATTTGCCAATCGTTGTAGAAGGCACATTGCTGTCGATGGCTGATTACATGGGACATCTGTATGTTCGTACAGGTACACCCGAGTATGTTCGTCATATTGAGCAAGGTTCACTACGTACCTTTGGTGGTCATACCACAGTTATTGCA
>AF264129, UncBac18, AOB_like, AOB_like, AOB_like, [AOB_like]
ATGGACTGGAAAGATCGTCAATGGTGGCCGGTTGTAACGCCAATCGTGGGGATCACCTACTGTTCGGCAATCATGTATTACTTGTGGGTCAACTACCGCCAACCGTTTGGTGCAACGTTGTGTGTGGTGTGTCTGCTGATTGGTGAGTGGCTGACACGTTACTGGGGATTCTACTGGTGGTCACACTACCCCATCAACTTCGTAACACCGGGTACTATGCTTCCGGGTGCGCTGATGCTGGACTTCACGCTGTATCTGACACGCAACTGGCTGGTGACGGCTCTGGTTGGAGGTGGATTCTTCGGTCTGCTGTTCTATCCGGGTAACTGGCCGATTTTTGGACCAACCCATTTGCCAATCGTTGTAGAAGGCACATTGCTGTCGATGGCTGATTACATGGGACATCTGTATGTTCGTACAGGTACACCCGAGTATGTTCGTCATATTGAGCAAGGTTCACTGCGTACCTTTGGTGGTCATACCACAGTTATTGCA
>AF264130, UncBac19, AOB_like, AOB_like, AOB_like, [AOB_like]
AGGACTGGAAAGATCGTCAATGGTGGCCGGTTGTAACGCCAATCGTGGGGATCACCTACTGTTCGGCAATCATGTATTACTTGTGGGTCAACTACCGCCAACCGTTTGGTACAACGTTGTGTGTGGTGTGTCTGCTGATTGGTGAGTGGCTGACACGTTACTGGGGATTCTACTGGTGGTCACACTACCCCATCAACTTCGTAACACCGGGCATTATGCTTCCGGGTGCGCTGATGCTGGACTTCACGCTGTATCTGACACGCAACTGGCTGGTGACGGCTCTGGTTGGAGGTGGATTCTTCGGTCTGCTGTTCTATCCGGGTAACTGGCCGATTTTTGGACCAACCCATTTGCCAATCGTTGTAGAAGGCACATTGCTGTCGATGGCTGATTACATGGGACATCTGTATGTTCGTACAGGTACACCCGAGTATGTTCGTCATATTGAGCAAGGTTCACTGCGTACCTTTGGTGGTCATACCACAGTTATTGCA
>AF264132, UncBac21, AOB_like, AOB_like, AOB_like, [AOB_like]
AGGCCTGGAAAGATCGTCAATAGTGGCCGGTTGTAACGCCAATCGTGGGGATCACCTACTGTTCGGCAATCATGTACTACTTGTGGGTCAACTACCGCCAACCGTTTGGTGCAACGTTGTGTGTGGTGTGTCTGCTGATTGGTGAGTGGCTGACACGTTACTGGGGATTCTACTGGTGGTCACACTACCCCATCAACTTCGTAACTCCGGGCATTATGCTTCCGGGTGCGCTGATGCTGGGCTTCACGCTGTATCTGACACGCAACTGGCTGGTGACGGCTCTGGTTGGAGGTGGATTCTTCGGTCTGCTGTTCTATCCGGGTAACTGGCCGATTTTTGGACCAACCCATTTGCCAATCGTTGTAGAAGGCACATTGCTGTCGACGGCTGATTACATGGGACATCTGTATGTTCGTACAGGTACACCCGAGTATGTTCGTCATATTGAGCAAGGTTCACTGCGCACCTTTGGTGGTCATACCACAGTTATTGCA
>AF264133, UncBac22, AOB_like, AOB_like, AOB_like, [AOB_like]
ATGGACTGGAAAGATCGTCAATGGTGGCCGGTTGTAACGCCAATCGTGGGGATCACCTACTGTTCGGCAATCATGTATTACTTGTGGGTCAACTACCGCCAACCGTTTGGTGCAACGTTGTGTGTGGTGTGTCTGCTGATTGGTGAGTGGCTGACACGTTACTGGGGATTCTACTGGTGGTCACACTACCCCATCAACTTCGTAACACCGGGCATTATGCTTCCGGGTGCGCTGATGCTGGACTTCACGCTGTATCTGACACGCAACTGGCTGGTGACGGCTCTGGCTGGAGGTGGATTCTTCGGTCTGCTGTTCTATCCGGGTAACTGGCCGATTTTTGGACCAACCCATTTGCCAATCGTTGTAGAAGGCACATTGCTGTCGACGGCTGATTACATGGGACATCTGTATGTTCGTACAGGTACACCCGAGTATGTTCGTCATATTGAGCAAGGTTCACTGCGTACCTTTGGTGGTCATACCACAGTTATTGCA
>AF264134, UncBac23, AOB_like, AOB_like, AOB_like, [AOB_like]
CTGGACTGGAAAGACCGTCAATGGTGGCCTGTTGTGACCCCCATCGTGGGGATCACCTACTGCGCCGCGATCATGTACTACCTATGGGTGAACTACCGGCTGCCCTATGGGGCCACCTTATGTATCGTATGCCTGCTGGTAGGCGAATGGCTGACGCGTTTCTGGGGATTTTACTGGTGGTCGCACTACCCCATCAACTTCGTATTTCCCTCCACCATGATACCGGGCGCCCTGGTCATGGACACCGTCATGCTGCTCACCCGCAACTGGATGTTCACCGCCCTGGTTGGCGGCGGCGCCTTTGGCCTGCTGTTCTACCCGGGCAACTGGCCCATCTTTGGCCCGACCCACCTGCCGCTGGTAGCCGAAGGCGTACTGCTGTCGGTAGCCGACTACACCGGCTTCCTGTATGTACGCACCGGCACGCTGAAGTACGTGCGCCTGATCGAATCAGGGTCGCTACGAACTTTTGGCGGGCACACCACCGTAATTGCC
>AF264135, UncBac24, AOB_like, AOB_like, AOB_like, [AOB_like]
AGGCCTGGAAAGATCGTCAATGGTGGCCGGTTGTAACGCCAATCGTGGGGATCACCTACTGTTCGGCAATCATGTATTACTTGTGGGTCAACTACCGCCAACCGTTTGGTGCAACGTTGTGTGTGGTGTGTCTGCTGATTGGTGAGTGGCTGACACGTTACTGGGGATTCTACTGGTGGTCACACTACCCCATCAACTTCGTAACACCGGGCATTATGCTTCCGGGTGCGCTGATGCTGGACTTCACGCTGTACCTGGCACGCAACTGGCTGGTGACGGCTCTGGTTGGAGGTGAATTCTTCGGTCTGCTGTTCTATCCGGGTAACTGGCCGATTTTTGGACCAACCCATTTGCCAATCGTTGTAGAGGGCACATTGCTGTCGATGGCTGATTACATGGGACATCTGTATGTTCGTACAGGTACACCCGAGTATGTTCGTCATATTGAGCAAGGTTCACTGCGTACCTTTGGTGGTCATACCACAGTTATTGCA
>AF264138, UncBac27, AOB_like, AOB_like, AOB_like, [AOB_like]
GGACTGGAAAGATCGTCAATGGTGGCCGGTTGTAACGCCAATCGTGGGGATCACCTACTGTTCGGCAATCATGTATTACTTGTGGGTCAACTACCGCCAACCGTTTGGTGCAACGTTGTGTGTGGTGTGTCTGCTGATTGGTGAGTGGCTGACACGTTACTGGGAATTCTACTGGTGGTCACACTACCCCATCAACTTCGTAACACCGGGCATTATGCTTCCGGGTGCGCTGATGCTGGACTTCACGCTGTATCTGACACGCAACTGGCTGGTGACGGCTCTGGTTGGAGGTGGATTCTTCGGTCTGCTGTTCTATCCGGGTAACTGGCCGATTTTTGGACCAACCCATTTGCCAATCGTTGTAGAAGGCACATTGCTGTCGATGGCTGATTACATGGGACATCTGTATGTTCGTACAGGTACACCCGAGTATGTTCGTCATATTGAGCAAGGTCAACTGCGTACCTTTGGTGGTCATACCACAGGTATTGCA
>U31655, NtsSpeci, AOB_like, AOB_like, AOB_like, [AOB_like]
CTGGACTGGAAAGACCGTCAATGGTGGCCTGTTGTGACCCCCATCGTGGGGATCACCTACTGCGCCGCGATCATGTACTACCTATGGGTGAACTACCGGCTGCCCTATGGGGCCACCTTATGTATCGTATGCCTGCTGGTAGGCGAATGGCTGACGCGTTTCTGGGGATTTTACTGGTGGTCGCACTACCCCATCAACTTCGTATTTCCCTCCACCATGATACCGGGCGCCCTGGTCATGGACACCGTCATGCTGCTCACCCGCAACTGGATGATCACGCCCTGGATTGGCGGCGGCGCCTTTGGCCTGCTGTTCTACCCGGGCAACTGGCCCATCTTTGGCCCGACCCACCTGCCGCTGGTAGCCGAAGGCGTACTGCTGTCGGTAGCCGACTACACCGGCTTCCTGTATGTACGCACCGGCACGCCTGAGTACGTGCGCCTGATCGAACAAGGGTCGCTACGAACTTTTGGCGGGCACACCACCGTGATTGCC
>AF368363, UncBac34, AOB_like, AOB_like, AOB_like, [AOB_like]
ATGGACTGGAAAGATCGTCAATGGTGGCCGGTTGTAACGCCAATCGTGGGGATCACCTACTGTTCGGCAATCATGTATTACTTGTGGGCCAACTACCGCCAACCGTTTGGTGCAACGTTGTGTGTGGTGTGTCTGCTGATTGGTGAGTGGCTGACACGTTACTGGGGATTCTACTGGTGGTCACACTACCCCATCAACTTCGTAACACCGGGCATTATGCTTCCGGGTGCGCTGATGCTGGACTTCACGCTGTATCTGACACGCAATTGGCTGGTGACGGCTCTGGTTGGAGGTGGATTCTTCGGTCTGCTGTTCTATCCGGGTAACTGGCCGATTTTTGGACCAACCCATTTGCCAATCGTTGTAGAAGGCACATTGCTGTCGATGGCTGATTACATGGGACATCTGTATGTTCGTACAGGTACACCCGAGTATGTTCGTCATATTGAGCAAGGTTCACTGCGTACCTTTGGTGGTCATACCACAGTTATTGCA
>AF368362, UncBac78, AOB_like, AOB_like, AOB_like, [AOB_like]
ATGGACTGGAAAGATCGTCAATGGTGGCCGGTTGTAACGCCAATCGTGGGGATCACCTACTGTTCGGCAATCATGTATTACTTGTGGGTCAACTACCGCCAACCGTTTGGTGCAACGTTGTGTGTGGTGTGTCTGCTGATTGGTGAGTGGCTGACACGTTACTGGGGATTCTACTGGTGGTCACACTACCCCATCAACTTCGTAACACCGGGCATTATGCTTCCGGGTGCGCTGATGCTGGACTTCACGCTGTATCTGACACGCAACTGGCTGGTGACGGCTCTGGTTGGAGGTGGATTCTTCGGTCTGCTGTTCTATCCGGGTAACTGGCCGATTTTTGGACCAACCCATTTGCCAATCGTTGTAGAAGGCACATTGCTGTCGATGGCTGATTACATGGGACATCTGTATGTTCGTACAGGTACACCCGAGTATGTTCGTCATATTGAGCAAGGTTCACTGCGTACCTTTGGTGGTCATACCACAGTTATTGCA
>AF148531, UncMet19, AOB_like, AOB_like, AOB_like, [AOB_like]
ATGGACTGGAAAGATCGTCAATGGTGGCCGGTTGTAACGCCAATCGTGGGGATCACCTACTGTTCGGCAATCATGTATTACTTGTGGGTCAACTACCGCCAACCGTTTGGTGCAACGTTGTGTGTGGTGTGTCTGCTGATTGGTGAGTGGCTGACACGTTACTGGGGATTCTACTGGTGGTCACACTACCCCATCAACTTCGTAACACCGGGCATTATGCTTCCGGGTGCGCTGATGCTGGACTTCACGCTGTATCTGACACGCAACTGGCTGGTGACGGCTCTGGTTGGAGGTGGATTCTTCGGTCTGCTGTTCTATCCGGGTAACTGGCCGATTTTTGGACCAACCCATTTGCCAATCGTTGTAGAAGGCACATTGCTGTCGATGGCTGATTACATGGGACATCTGTATGTTCGTACAGGTACACCCGAGTATGTTCGTCATATTGAGCAAGGTTCACTGCGTACGTTTGGTGGTCATACCACAGTGATTGCA
>AF148529, UncMet21, AOB_like, AOB_like, AOB_like, [AOB_like]
ATGGACTGGAAAGATCGTCAATGGTGGCCGGTTGTAACGCCAATCGTGGGGATCACCTACTGTTCGGCAATCATGTATTACTTGTGGGTCAACTACCGCCAACCGTTTGGTGCAACGTTGTGTGTGGTGTGTCTGCTGATTGGTGAGTGGCTGACACGTTACTGGGGATTCTACTGGTGGTCACACTACCCCATCAACTTCGTAACACCGGGCATTATGCTTCCGGGTGCGCTGATGCTGGACTTCACGCTGTATCTGACACGCAACTGGCTGGTGACGGCTCTGGTTGGAGGTGGATTCTTCGGTCTGCTGTTCTATCCGGGTAACTGGCCGATTTTTGGACCAACCCATTTGCCAATCGTTGTAGAAGGCACATTGCTGTCAATGGCTGATTACATGGGACATCTGTATGTTCGTACAGGTACACCCGAGTATGTTCGTCATATTGAGCAAGGTTCACTGCGTACCTTTGGTGGTCATACCACAGTTATTGCA
>AF148524, UncMet26, AOB_like, AOB_like, AOB_like, [AOB_like]
ATGGACTGGAAAGATCGTCAATGGTGGCCGGTTGTAACTCCAATCGTGGGGATCACCTACTGTTCGGCAATCATGTATTACTTGTGGGTCAACTACCGCCAACCGTTTGGTGCAACGTTGTGTGTGGTGTGTCTGCTGATTGGTGAGTGGCTGACACGTTACTGGGGATTCTACTGGTGGTCACACTACCCCATCAACTTCGTAACACCGGGCATTATGCTTCCGGGTGCGCTGATGCTGGACTTCACGCTGTATCTGACACGCAACTGGCTGGTGACGGCTCTGGTTGGAGGTGGATTCTTCGGTCTGCTGTTCTATCCGGGTAACTGGCCGATTTTTGGACCAACCCATTTGCCAATCGTTGTAGAAGGCACATTGCTGTCGATGGCTGATTACATGGGACATCTGTATGTTCGTACAGGTACACCCGAGTATGTTCGTCATATTGAGCAAGGTTCACTGCGTACCTTTGGTGGTCATACCACAGTTATTGCA
>AF126908, UncEub21, AOB_like, AOB_like, AOB_like, [AOB_like]
GACTGGAAAGACCGTCAATGGTGGCCGGTGGTGACCCCCATAGTAGGGATCACCTACTGTGCAGCCATCATGTACTACCTGTGGGTGAACTACCGACTGCCCTATGGCGCCACGTTATGTATCGTCTGCCTGCTGATAGGTGAATGGCTGACGCGTTTCTGGGGTTTTTACTGGTGGTCGCACTACCCCATCAACTTCGTATTTCCCTCCACCATGATACCGGGCGCACTGATCATGGACACCGTCCTGCTGCTCACCCGCAACTGGATGATCACCGCACTGATTGGAGGCGGAGCATTTGGCCTGCTGTTCTACCCGGGCAACTGGCCCATATTTGGCCCGACCCACCTTCCGCTGGTAGCCGAAGGCGTTCTGCTCTCGGTGGCTGACTACACCGGCTTCCTGTATGTACGCACCGGCACGCCCGAGTACGTTCGCCTGATCGAACAAGGCTCGCTA
>AF042171, NtsMulti, AOB_like, AOB_like, AOB_like, [AOB_like]
CTTGACTGGAAAGACCGTCAATGGTGGCCTGTCGTGACCCCCATCGTAGGGATCACCTGCTATGCGGCCATCATGTACTACCTGTGGGTGAACTACCGGCTGCCCTATGGCGCCACCCTGTGCATCGTGTGCCTTTTGGTAGGCGAATGGCTGACGCGTTTCTGGGGATTTTACTGGTGGTCGCACTACCCCATCAACTTCGTCTTCCCCTCCACCATGATTCCTGGAGCACTGATCATGGACACCGTCATGCTGCTCACCCGCAACTGGATGATCACGGCACTGATCGGAGGCGGCGCATTCGGTCTGCTGTTCTACCCTGGCAACTGGCCCATCTTTGGCCCGACCCACCTGCCGCTGGTCGCTGAAGGCGTGCTGCTGTCGGTAGCCGACTACACCGGCTTTTTGTATGTACGCACCGGCACCCCTGAGTACGTGCGCCTGATCGAACAAGGGTCGCTACGAACCTTTGGCGGGCACACCACCGTGATTGCC
>X90822, NtsMult3, AOB_like, AOB_like, AOB_like, [AOB_like]
CTTGACTGGAAGGACCGGCAATGGTGGCCTGTGGTAACCCCGATTGTAGGGATCACCTACTGTGCCGCGATCATGTACTACCTGTGGGTGAACTACCGCCTGCCGTTTGGAGCCACACTGTGTATCGTGTGCCTGCTGGTGGGTGAATGGCTGACCCGTTTCTGGGGTTTCTACTGGTGGTCGCACTACCCCATGAACTTTGTATTCCCCTCCACCATGATTCCCGGCGCGCTGGTGATGGACACCGTCCTGCTTCTGACGCGCAACTGGATGATCACGGCACTGGTTGGCGGCGGCGCCTTTGGTTTGTTGTTCTATCCTGGCAACTGGACCATCTTCGGGCCGACCCACCTGCCGCTGGTGGCAGAAGGCGTGCTGCTCTCGGTAGCCGACTACACGGGCTTTCTGTATGTCCGTACCGGCACCCCTGAGTACGTGCGACTGATCGAACAAGGGTCACTGCGCACCTTTGGCGGTCACACCACCGTTATCGCC
>AF037107, NitEuro2, AOB_like, AOB_like, AOB_like, [AOB_like]
ATGGACTGGAAAGATCGTCAATGGTGGCCGGTTGTAACGCCAATCGTGGGGATCACCTACTGTTCGGCAATCATGTATTACTTGTGGGTCAACTACCGCCAACCGTTTGGTGCAACGTTGTGTGTGGTGTGTCTGCTGATTGGTGAGTGGCTGACACGTTACTGGGGATTCTACTGGTGGTCACACTACCCCATCAACTTCGTAACACCGGGCATTATGCTTCCGGGTGCGCTGATGCTGGACTTCACGCTGTATCTGACACGCAACTGGCTGGTGACGGCTCTGGTTGGAGGTGGATTCTTCGGTCTGCTGTTCTATCCGGGTAACTGGCCGATTTTTGGACCAACCCATTTGCCAATCGTTGTAGAAGGCACATTGCTGTCGATGGCTGATTACATGGGACATCTGTATGTTCGTACAGGTACACCCGAGTATGTTCGTCATATTGAGCAAGGTTCACTGCGTACCTTTGGTGGTCATACCACAGTTATTGCA
>AJ299968, UncAmmo2, AOB_like, AOB_like, AOB_like, [AOB_like]
CTTGACTGGAAAAACCGCCAATGGTGGCCGGTGGTAACCCCCATAGTAGGGATCACCTACTGTGCAGCCATCATGTACTACCTATGGGTGAACTACCGACTGCCCTATGGCGCGACCTTGTGCATTGTCTGCCTGCTGACGGGCGAGTGGCTTACGCGTTACTGGGGATTTTACTGGTGGTCGCACTACCCCATCAACTTCGTACTTCCCTCCACAATAATACCTGGCGCACTGATCATGGACACCGTCCTCTTGCTCACGCGCAACTGGATAATCACCGCGCTGGTTGGAGGCGGAACGTTTGGTCTTCTGTTCTACCCGGGCAACTGGCCGATCTTTGGGCCGACCCACCTGCCGCTGGTAGCCGAAGGCGTATTGCTGTCGGTTGCTGACTACACCGGCTTTCTGTATGTACGCACTGGCACGCCTGAGTACGTACGCCTGATCGAACAAGGCTCACTGCGCACCTTTGGTGGCCACACCACCGTGATTGCC
>AJ579659, UncBa227, AOB_like, AOB_like, AOB_like, [AOB_like]
CTTGATTGGAAAGACCGCCAATGGTGGCCGGTGGTCACCCCCATCGTAGGGATCACCTACTGTGCGGCGATCATGTACTACCTGTGGGTGAACTACCGACTGCCCTATGGCGCGACCCTGTGCATCGTGTGCCTGCTGGTAGGCGAATGGCTGACGCGTTTCTGGGGATTTTACTGGTGGTCGCACTACCCCATCAACTTCGTGTTCCCCTCCACCATGATACCTGGCGCACTGGTGATGGACACCGTCATGCTGCTGACCCGCAACTGGATGATCACCGCCCTGGTTGGAGGCGGCGCATTTGGTCTGCTGTTCTACCCGGGCAACTGGCCGATCTTTGGGCCGACCCACCTGCCGCTGGTTGCCGAAGGCGTCCTGCTGTCGGTGGCCGACTACACCGGCTTTCTGTATGTACGCACGGGTACCCCTGAGTACGTACGCCTGATCGAACAAGGGTCGTTGCGCACCTTTGGTGGCCACACCACCGTGATTGCC
>AJ579657, UncBa229, AOB_like, AOB_like, AOB_like, [AOB_like]
CTTGATTGGAAAGACCGTCAATGGTGGCCGGTTGTGACCCCCATCGTCGGCATCACCTATTGCGCCACCATCATGTACTACCTGTGGGTGAACTACCGTCTGCCGTTCGGGGCGACGCTGTGTATCGTCTGCCTGCTGGTAGGCGAATGGCTGACGCGCTTCTGGGGCTTCTACTGGTGGTCGCATTACCCGATCAACTTCGTATTTCCTTCCACCATGATCCCGGGTGCCCTCATCATGGACACCGTGATGCTGCTCACGCGCAACTGGATGATCACGGCCCTGGTTGAAGGCGGCGCATTCGGGCTGCTGTTCTACCCTGGCAACTGGCCCATCTTTGGCCCGACGCACCTGCCGCTGGTAGCCGAAGGCGTGCTGCTGTCGCTGGCTGACTACACCGGCTTCCTGTATGTACGCACGGGTACCCCTGAGTATGTACGGTTGATCGAACAAGGCTCGTTGCGTACCTTCGGAGGCCACACCACCGTGATTGCG
>EF623620, UncAmmo4, AOB_like, AOB_like, AOB_like, [AOB_like]
GGGGACTGGGACTTCTGGCTTGACTGGAAAGACCGTCAATGGTGGCCGGTTGTAACACCGATTGTAGGCATTATGTATTGTTCAGCCCTGATGTATTATTTATGGGTAAACTATCGCCTGCCATTTGGTGCGACACTCTGCATCGTATGCCTGTTAGTAGGTGAATGGCTGACCCGTTACTGGGGATTCTACTGGTGGGCACATTACCCAATCAACTTTGTACTACCATCAACCATGATACCTGGAGCATTGATGCTGGATACAATTTTGTTATTGACGGGTAACTGGCTGGTTACAGCCCTGCTAGGCGGTGGTTTCTGGGGATTATTTTTCTATCCAGGCAACTGGCCGATATTTGGCCCGACCCACTTACCGGTGGTAGTAGAAGGTGTATTGCTGTCAGTCGCTGACTACACCGGATTTCTGTACGTACGTACAGGAACACCGGAATATGTGCGTTTGATAGAACAAGGATCACTGCGTACTTTTGGTGGCCACACCACGGTGATTGCGGCCTTCTTCTCTGCCTTC
>EF623621, UncAmmo5, AOB_like, AOB_like, AOB_like, [AOB_like]
GGGGACTGGGACTTCTGGCTTGACTGGAAAGACCGTCAATGGTGGCCGGTTGTAACACCGATTGTAGGCATTATGTATTGTTCAGCCCTGATGTATTATTTATGGGTAAACTATCGCCTGCCATTTGGTGCGACACTCTGCATCGTATGCCTGTTAGTAGGTGAATGGCTGACCCGTTACTGGGGATTCTACTGGTGGTCACATTACCCAATCAACTTTGTACTACCATCAACCATGATACCTGGAGCATTGATGCTGGATACAATTTTGTTATTGACGGGTAACTGGCTGGTTACAGCCCTGCTAGGCGGTGGTTTCTGGGGATTATTTTTCTATCCAGGCAACTGGCCGATATTTGGCCCGACCCACTTACCGGTGGTAGTAGAAGGTGTATTGCTGTCAGTCGCTGACTACACCGGATTTCTGTACGTACGTACAGGAACACCGGAATATGTGCGTTTGATAGAACAAGGATCACTGCGTACTTTTGGTGGCCACACCACGGTGATTGCGGCCTTCTTCTCCGCCTTC
>EF623623, UncAmmo6, AOB_like, AOB_like, AOB_like, [AOB_like]
GGGGACTGGGACTTCTGGCTTGACTGGAAAGACCGTCAATGGTGGCCGGTTGTAACACCGATTGTAGGCATTATGTATTGTTCAGCCCTGATGTATTATTTATGGGTAAACTATCGCCTGCCATTTGGTGCGACACTCTGCATCGTATGCCTGTTAGTAGGTGAATGGCTGACCCGTTACTGGGGATTCTACTGGTGGTCACATTACCCAATCAACTTTGTACTACCATCAACCATGATACCTGGAGCACTGATGCTGGATACAATTTTGTTATTGACGGGTAACTGGCTGGTTACAGCCCTGCTAGGCGGTGGTTTCTGGGGATTATTTTTCTATCCAGGCAACTGGCCGATATTTGGCCCGACCCACTTACCGGTGGTAGTAGAAGGTGTATTGCTGTCAGTCGCTGACTACACCGGATTTCTGTACGTACGTACAGGAACACCGGAATATGTGCGTTTGATAGAACAAGGATCACTGCGTACTTTTGGTGGCCACACCACGGTGATTGCGGCCTTCTTCTCCGCCTTC
>EF623622, UncAmmo7, AOB_like, AOB_like, AOB_like, [AOB_like]
GGCGACTGGGACTTCTGGCTTGACTGGAAAGACCGTCAATGGTGGCCGGTTGTAACACCGATTGTAGGCATTATGTATTGTTCAGCCCTGATGTATTATTTATGGGTAAACTATCGCCTGCCATTTGGTGCGACACTCTGCATCGTATGCCTGTTAGTAGGTGAATGGCTGACCCGTTACTGGGGATTCTACTGGTGGTCACATTACCCAATCAACTTTGTACTACCATCAACCATGATACCTGGAGCATTGATGCTGGATACAATTTTGTTATTGACGGGTAACTGGCTGGTTACAGCCCTGCTAGGCGGTGGTTTCTGGGGATTATTTTTCTATCCAGGCAACTGGCCGATATTTGGCCCGACCCACTTACCGGTGGTAGTAGAAGGTGTATTGCTGTCAGTCGCTGACTACACCGGATTTCTGTACGTACGTACAGGAACACCGGAATATGTGCGTTTGATAGAACAAGGATCACTGCGTACTTTTGGTGGCCACACCACGGTGATTGCGGCCTTCTTCTCCGCGTTC
>EF623570, UncAmmo8, AOB_like, AOB_like, AOB_like, [AOB_like]
GGTGACTGGGACTTCTGGCTTGACTGGAAAGACCGCCAATGGTGGCCGGTGGTAACCCCGATCGTGGGCATCACCTACTGTGCCACCATCATGTACTACCTGTGGGTCAACTACCGCCTGCCGTTTGGCGCGACACTGTGTATCGTGTGCCTGCTGACCGGTGAATGGCCGACCCGCTTCTGGGGCTTCTACTGGTGGTCGCACTACCCGATCAACTTCGTATTGCCCTCCACCATGATACCGGGCGCATTGGTCATGGACACCGTCATGCTGCTGACACGCAACTGGATGATCACGGCACTGGTCGGTGGCGGCGCATTTGGACTGTTGTTCTACCCGGGCAACTGGCCGATATTCGGACCGACGCACCTGCCGCTGGTCGCTGAAGGCGTCTTGCTGTCACTGGCTGACTACACCGGCTTCCTGTATGTGCGCACGGGCACCCCGGAATACGTACGACTGATCGAACAAGGCTCACTACGCACCTTTGGTGGTCACACCACCGTGATTGCGGCCTTCTTCTCCGCCTTC
>EF623571, UncAmmo9, AOB_like, AOB_like, AOB_like, [AOB_like]
GGGGATTGGGACTTCTGGCTTGACTGGAAAGACCGCCAATGGTGGCCGGTGGTAACCCCGATCGTGGGCATCACCTACTGTGCCACCATCATGTACTACCTGTGGGTCAACTACCGCCTGCCGTTTGGCGCGACACTGTGTATCGTGTGCCTGCTGACCGGTGAATGGCCGACCCGCTTCTGGGGCTTCTACTGGTGGTCGCACTACCCGATCAACTTCGTATTGCCCTCCACCATGATACCGGGCGCATTGGTCATGGACACCGTCATGCTGCTGACACGCAACTGGATGATCACGGCACTGGTCGGTGGCGGCGCATTTGGACTGTTGTTCTACCCGGGCAACTGGCCGATATTCGGACCGACGCACCTGCCGCTGGTCGCTGAAGGCGTCTTGCTGTCACTGGCTGACTACACCGGCTTCCTGTATGTGCGCACGGGCACCCCGGAATACGTACGACTGATCGAACAAGGCTCACTACGCACCTTTGGTGGTCACACCACCGTGATTGCGGCCTTCTTCTCCGCCTTC
>EF623572, UncAmm10, AOB_like, AOB_like, AOB_like, [AOB_like]
GGCGACTGGGACTTCTGGCTTGACTGGAAAGACCGCCAATGGTGGCCGGTGGTAACCCCGATCGTGGGCATCACCTACTGTGCCACCATCATGTACTACCTGTGGGTCAACTACCGCCTGCCGTTTGGCGCGACACTGTGTATCGTGTGCCTGCTGACCGGTGAATGGCCGACCCGCTTCTGGGGCTTCTACTGGTGGTCGCACTACCCGATCAACTTCGTATTGCCCTCCACCATGATACCGGGCGCATTGGTCATGGACACCGTCATGCTGCTGACACGCAACTGGATGATCACGGCACTGGTCGGTGGCGGCGCATTTGGACTGTTGTTCTACCCGGGCAACTGGCCGATATTCGGACCGACGCACCTGCCGCTGGTCGCTGAAGGCGTCTTGCTGTCACTGGCTGACTACACCGGCTTCCTGTATGTGCGCACGGGCACCCCGGAATACGTACGACTGATCGAACAAGGCTCACTACGCACCTTTGGTGGTCACACCACCGTGATTGCGGCCTTCTTCTCAGCCTTC
>EF623573, UncAmm11, AOB_like, AOB_like, AOB_like, [AOB_like]
GGGGACTGGGACTTCTGGCTTGACTGGAAAGACCGCCAATGGTGGCCGGTGGTAACCCCGATCGTGGGCATCACCTACTGTGCCACCATCATGTACTACCTGTGGGTCAACTACCACCTGCCGTTTGGCGCGACACTGTGTATCGTGTGCCTGCTGACCGGTGAATGGCCGACCCGCTTCTGGGGCTTCTACTGGTGGTCGCACTACCCGATCAACTTCGTATTGCCCTCCACCATGATACCGGGCGCATTGGTCATGGACACCGTCATGCTGCTGACACGCAACTGGATGATCACGGCACTGGTCGGTGGCGGCGCATTTGGACTGTTGTTCTACCCGGGCAACTGGCCGATATTCGGACCGACGCACCTGCCGCTGGTCGCTGAAGGCGTCTTGCTGTCACTGGCTGACTACACCGGCTTCCTGTATGTGCGCACGGGCACCCCGGAATACGTACGACTGATCGAACAAGGCTCACTACGCACCTTTGGTGGTCACACCACCGTGATTGCGGCCTTCTTCTCCGCCTTC
>EF623574, UncAmm12, AOB_like, AOB_like, AOB_like, [AOB_like]
GGGGACTGGGACTTCTGGCTTGACTGGAAAGACCGCCAATGGTGGCCGGTGGTAACCCCGATCGTGGGCATCACCTACTGTGCCACCATCATGTACTACCTGTGGGTCAACTACCGCCTGCCGTTTGGCGCGACACTGTGTATCGTGTGCCTGCTGACCGGTGAATGGCCGACCCGCTTCTGGGGCTTCTACTGGTGGTCGCACTACCCGATCAACTTCGTATTGCCCTCCACCATGATACCGGGCGCATTGGTCATGGACACCGTCATGCTGCTGACACGCAACTGGATGATCACGGCACTGGTCGGTGGCGGCGCATTTGGACTGTTGTTCTACCCGGGCAACTGGCCGATATTCGGACCGACGCACCTGCCGCTGGTCGCTGAAGGCGTCTTGCTGTCACTGGCTGACTACACCGGCTTCCTGTATGTGCGCACGGGCACCCCGGAATACGTACGACTGATCGAACAAGGCTCACTACGCACCTTTGGTGGTCACACCACCGTGATTGCGGCCTTCTTCTCCGCCTTC
>EF623576, UncAmm13, AOB_like, AOB_like, AOB_like, [AOB_like]
GGGGACTGGGACTTCTGGCTTGACTGGAAAGACCGCCAATGGTGGCCGGTGGTAACCCCGATCGTGGGCATCACCTACTGTGCCACCATCATGTACTACCTGTGGGTCAACTACCGCCTGCCGTTTGGCGCGACACTGTGTATCGTGTGCCTGCTGACCGGTGAATGGCCGACCCGCTTCTGGGGCTTCTACTGGTGGTCGCACTACCCGATCAACTTCGTATTGCCCTCCACCATGATACCGGGCGCATTGGTCATGGACACCGTCATGCTGCTGACACGCAACTGGATGATCACGGCACTGGTCGGTGGCGGCGCATTTGGACTGTTGTTCTACCCGGGCAACTGGCCGATATTCGGACCGACGCACCTGCCGCTGGTCGCTGAAGGCGTCTTGCCGTCACTGGCTGACTACACCGGCTTCCTGTATGTGTGCACGGGCACCCCGGAATACGTACGACTGATCGAACAAGGCTCACTACGCACCTTTGGTGGTCACACCACCGTGATTGCGGCCTTCTTCTCAGCCTTC
>EF623575, UncAmm14, AOB_like, AOB_like, AOB_like, [AOB_like]
GGGGACTGGGACTTCTGGCTTGACTGGAAAGACCGCCAATGGTGGCCGGTGGTAACCCCGATCGTGGGCATCACCTACTGTGCCACCATCATGTACTACCTGTGGGTCAACTACCGCCTGCCGTTTGGCGCGACACTGTGTATCGTGTGCCTGCTGACCGGTGAATGGCCGACCCGCTTCTGGGGCTTCTACTGGTGGTCGCACTACCCGATCAACTTCGTATTGCCCTCCACCATGATACCGGGCGCATTGGTCATGGACACCGTCATGCTGCTGACACGCAACTGGATGATCACGGCACTGGTCGGTGGCGGCGCATTTGGACTGTTGTTCTACCCGGGCAACTGGCCGATATTCGGACCGACGCACCTGCCGCTGGTCGCTGAAGGCGTCTTGCTGTCACTGGCTGACTACACCGGCTTCCTGTATGTGCGCACGGGCACCCCGGAATACGTACGACTGATCGAACAAGGCTCACTACGCACCTTTGGTGGTCACACCACCGTGATTGCGGCCTTCTTCTCTGCGTTC
>EF623577, UncAmm15, AOB_like, AOB_like, AOB_like, [AOB_like]
GGGGACTGGGACTTCTGGCTTGACTGGAAAGACCGCCAATGGTGGCCGGTGGTAACCCCGATCGTGGGCATCACCTACTGTGCCACCATCATGTACTACCTGTGGGTCAACTACCGCCTGCCGTTTGGCGCGACACTGTGTATCGTGTGCCTGCTGACCGGTGAATGGCCGACCCGCTTCTGGGGCTTCTACTGGTGGTCGCACTACCCGATCAACTTCGTATTGCCCTCCACCATGATACCGGGCGCATTGGTCATGGACACCGTCATGCTGCTGACACGCAACTGGATGATCACGGCACTGGTCGGTGGCGGCGCATTTGGACTGTTGTTCTACCCGGGCAACTGGCCGATATTCGGACCGACGCACCTGCCGCTGGTCGCTGAAGGCGTCTTGCTGTCACTGGCTGACTACACCGGCTTCCTGTATGTGCGCACGGGCACCCCGGAATACGTACGACTGATCGAACAAGGCTCACTACGCGCCTTTGGTGGTCACACCACCGTGATTGCGGCCTTCTTCTCCGCGTTC
>EF623578, UncAmm16, AOB_like, AOB_like, AOB_like, [AOB_like]
GGCGACTGGGACTTCTGGCTTGACTGGAAAGACCGCCAATGGTGGCCGGTGGTAACCCCGATCGTGGGCATCACCTACTGTGCCACCATCATGTACTACCTGTGGGTCAACTACCGCCTGCCGTTTGGCGCGACACTGTGTATCGTGTGCCTGCTGACCGGTGAATGGCCGACCCGCTTCTGGGGCTTCTACTGGTGGTCGCACTACCCGATCAACTTCGTATTGCCCTCCACCATGATACCGGGCGCATTGGTCATGGACACCGTCATGCTGCTGACACGCAACTGGATGATCACGGCACTGGTCGGTGGCGGCGCATTTGGACTGTTGTTCTACCCGGGCAACTGGCCGATATTCGGACCGACGCACCTGCCGCTGGTCGCTGAAGGCGTCTCGCTGTCACTGGCTGACTACACCGGCTTCCTGTATGTGCGCACGGGCACCCCGGAATACGTACGACTGATCGAACAAGGCTCACTACGCACCTTTGGTGGTCACACCACCGTGATTGCGGCCTTCTTCTCCGCCTTC
>EF623579, UncAmm17, AOB_like, AOB_like, AOB_like, [AOB_like]
GGGGACTGGGACTTCTGGCTTGACTGGAAAGACCGTCAATGGTGGCCGGTGGTCACCCCGATCGTGGGCATCACCTACTGTGCCACCATCATGTACTACCTGTGGGTCAACTACCGCCTGCCGTTTGGCGCGACACTGTGTATCGTGTGCCTGCTGACCGGTGAATGGCCGACCCGCTTCTGGGGCTTCTACTGGTGGTCGCACTACCCGATCAACTTCGTATTGCCCTCCACCATGATACCGGGCGCATTGGTCATGGACACCGTCATGCTGCTGACACGCAACTGGATGATCACGGCACTGGTCGGTGGCGGCGCATTTGGACTGTTGTTCTACCCGGGCAACTGGCCGATATTCGGACCGACGCACCTGCCGCTGGTCGCTGAAGGCGTCTTGCTGTCACTGGCTGACTACACCGGCTTCCTGTATGTGCGCACGGGCACCCCGGAATACGTACGACTGATCGAACAAGGCTCACTACGCACCTTTGGTGGTCACACCACCGTGATTGCGGCCTTCTTCTCAGCCTTC
>EF623580, UncAmm18, AOB_like, AOB_like, AOB_like, [AOB_like]
GGGGACTGGGACTTCTGGCTTGACTGGAAAGACCGCCAATGGTGGCCGGTGGTAACCCCGATCGTGGGCATCACCTACTGTGCCACCATCATGTACTACCTGTGGGTCAACTACCGCCTGCCGTTTGGCGCGACACTGTGTATCGTGTGCCTGCTGACCGGTGAATGGCCGACCCGCTTCTGGGGCTTCTACTGGTGGTCGCACTACCCGATCAACTTCGTATTGCCCTCCACCATGATACCGGGCGCATTGGTCATGGACACCGTCATGCTGCTGACACGCAACTGGATGATCACGGCACTGGTCGGTGGCGGCGCATTTGGACTGTTGTTCTACCCGGGCAACTGGCCGATATTCGGACCGACGCACCTGCCGCTGGTCGCTGAAGGCGTCTTGCTGTCACTGGCTGACTACACCGGCTTCCTGTATGTGCGCACGGGCACCCCGGAATACGTACGACTGATCGAACAAGGCTCACTACGCACCTTTGGTGGTCACACCACCGTGATTGCGGCCTTCTTCTCTGCGTTC
>EF623581, UncAmm19, AOB_like, AOB_like, AOB_like, [AOB_like]
GGTGACTGGGACTTCTGGCTTGACTGGAAGGATCGTCAATGGTGGCCGGTAGTGACCCCGATTGTAGGGATCACATACTGTGCAGCACTGATGTATTACCTCTGGGTGAATTACCGGCAACCGTTTGGCGCTACGCTTTGCGTAGTTTGCTTATTGGTTGGTGAACGGCTGACGCGCTACTGGGGTTTCTACTGGTGGTCGCATTATCCGATCAACTTTGTATTGCCTTCGACCATGATTCCTGGTGCGCTGGTGATGGACACATGTCTGTTACTGACACGCAGCTGGTTGATTACAGCACTGGTTGGTGGCGGCGCATTCGGTTTGTTGTTCTATCCGGGTAACTGGCCGATTTTTGGACCAACCCATCTGCCGTTGGTAGCAGAAGGCGTCCTGTTGTCGGTTGCTGATTACACGGGCTTTCTCTATGTTCGTACTGGTACACCTGAGTACGTTCGTTTGATTGAGCAAGGATCATTGCGAACCTTTGGTGGTCACACGACCGTCATCGCTGCCTTCTTCTCTGCCTTC
>EF623582, UncAmm20, AOB_like, AOB_like, AOB_like, [AOB_like]
GGTGACTGGGACTTCTGGCTTGACTGGAAGGATCGTCAATGGTGGCCGGTAGTGACCCCGATTGTAGGGATCACATACTGTGCAGCACTGATGTATTACCTCTGGGTGAATTACCGGCAACCGTTTGGCGCTACGCTTTGCGTAGTTTGCTTATTGGTTGGTGAACGGCTGACGCGCTACTGGGGTTTCTACTGGTGGTCGCATTATCCGATCAACTTTGTATTGCCTTCGACCATGATTCCTGGTGCGCTGGTGATGGACACATGTCTGTTACTGACACGCAGCTGGTTGATTACAGCACTGGTTGGTGGCGGCGCATTCGGTTTGTTGTTCTATCCGGGTAACTGGCCGATTTTTGGACCAACCCATCTGCCGTTGGTAGCAGAAGGCGTCCTGTTGTCGGTTGCTGATTACACGGGCTTTCTCTATGTTCGTACTGGTACACCTGAGTACGTTCGTTTGATTGAGCAAGGATCATTGCGAACCTTTGGTGGTCACACGACCGTCATCGCTGCCTTCTTCTCTGCCTTC
>EF623583, UncAmm21, AOB_like, AOB_like, AOB_like, [AOB_like]
GGTGACTGGGACTTCTGGCTTGACTGGAAGGATCGTCAATGGTGGCCGGTAGTGACCCCGATTGTAGGGATCACATACTGTGCAGCACTGATGTATTACCTCTGGGTGAATTACCGGCAACCGTTTGGCGCTACGCTTTGCGTAGTTTGCTTATTGGTTGGTGAACGGCTGACGCGCTACTGGGGTTTCTACTGGTGGTCGCATTATCCGATCAACTTTGTATTGCCTTCGACCATGATTCCTGGTGCGCTGGTGATGGACACATGTCTGTTACTGACACGCAGCTGGTTGATTACAGCACTGGTTGGTGGCGGCGCATTCGGTTTGTTGTTCTATCCGGGTAACTGGCCGATTTTTGGACCAACCCATCTGCCGTTGGTAGCAGAAGGCGTCCTGTTGTCGGTTGCTGATTACACGGGCTTTCTCTATGTTCGTACTGGTACACCTGAGTACGTTCGTTTGATTGAGCAAGGATCATTGCGAACCTTTGGTGGTCACACGACCGTCATCGCTGCCTTCTTCTCTGCCTTC
>EF623584, UncAmm22, AOB_like, AOB_like, AOB_like, [AOB_like]
GGGGACTGGGACTTCTGGCTTGACTGGAAAGACCGCCAATGGTGGCCGGTGGTAACCCCGATCGTGGGCATCACCTACTGTGCCACCATCATGTACTACCTGTGGGTCAACTACCGCCTGCCGTTTGGCGCGACACTGTGTATCGTGTGCCTGCTGGCCGGTGAATGGCCGACCCGCTTCTGGGGCTTCTACTGGTGGTCGCACTACCCGATCAACTTCGTATTGCCCTCCGCCATGACACCGGGCGCATTGGTCATGGACACCGTCATGCTGCTGACACGCAACTGGATGATCACGGCACTGGTCGGTGGCGGCGCATTTGGACTGTTGTTCTACCCGGGCAACTGGCCGATATTCGGACCGACGCACCTGCCGCTGGTCGCTGAAGGCGTCTTGCTGTCACTGGCTGACTACACCGACTTCCTGTATGTGCGCACGGGCACCCCGGAATACGTACGACTGATCGAACAAGGCTCACTACGCACCTTTGGTGGTCACACCACCGTGATTGCGGCCTTCTTCTCTGCCTTC
>EF623585, UncAmm23, AOB_like, AOB_like, AOB_like, [AOB_like]
GGCGACTGGGACTTCTGGCTGGACTGGAAAGACCGCCAATGGTGGCCGGTGGTAACCCCGATCGTGGGCATCACCTACTGTGCCACCATCATGTACTACCTGTGGGTCAACTACCGCCTGCCGTTTGGCGCGACACTGTGTATCGTGTGCCTGCTGACCGGTGAATGGCCGACCCGCTTCTGGGGCTTCTACTGGTGGTCGCACTACCCGATCAACTTCGTATTGCCCTCCACCATGATACCGGGCGCATTGGTCATGGACACCGTCATGCTGCTGACACGCAACTGGATGATCACGGCACTGGTCGGTGGCGGCGCATTTGGACTGTTGTTCTACCCGGGCAACTGGCCGATATTCGGACCGACGCACCTGCCGCTGGTCGCTGAAGGCGTCTTGCTGTCACTGGCTGACTACACCGGCTTCCTGTATGTGCGCACGGGCACCCCGGAATACGTACGACTGATCGAACAAGGCTCACTACGCACCTTTGGTGGTCACACCACCGTGATTGCGGCCTTCTTCTCGGCCTTC
>EF623586, UncAmm24, AOB_like, AOB_like, AOB_like, [AOB_like]
GGGGACTGGGACTTCTGGCTTGACTGGAAAGACCGCCAATGGTGGCCGGTGGTAACCCCGATCGTGGGCATCACCTACTGTGCCACCATCATGTACTACCTGTGGGTCAACTACCGCCTGCCGTTTGGCGCGACACTGTGTATCGTGTGCCTGCTGACCGGTGAATGGCCGACCCGCTTCTGGGGCTTCTACTGGTGGTCGCACTACCCGATCAACTTCGTATTGCCCTCCACCATGATACCGGGCGCATTGGTCATGGACACCGTCATGCTGCTGACACGCAACTGGATGATCACGGCACTGGTCGGTGGCGGCGCATTTGGACTGTTGTTCTACCCGGGCAGCTGGCCGATATTCGGACCGACGCACCTGCCGCTGGTCGCTGAAGGCGTCTTGCTGTCACTGGCTGACTACACCGGCTTCCTGTATGTGCGCACGGGCACCCCGGAATACGTACGACTGGTCGAACAAGGCTCACTACGCACCTTTGGTGGTCACACCACCGTGATTGCGGCCTTCTTCTCCGCCTTC
>EF623587, UncAmm25, AOB_like, AOB_like, AOB_like, [AOB_like]
GGTGACTGGGACTTCTGGCTTGATTGGAAGGATCGTCAATGGTGGCCGGTCGTGACCCCGATTGTAGGGATCACATACTGTGCTGCAATTATGTATTACCTCTGGGTGAATTACCGTCAACCGTTCGGCGCTACGCTTTGCGTAGTTTGCTTATTGGTTGGTGAATGGCTGACGCGCTACTGGGGTTTCTACTGGTGGTCGCATTACCCAATCAACTTTGTATTGCCTTCGACCATGATTCCTGGCGCGCTGGTGATGGGCACATGTCTGTTACTGACACGTAGCTGGTTGATTACAGCACTGGTTGGCGGCGGCGCATTCGGTCTGTTGTTCTATCCGGGTAACTGGCCGATATTTGGACCAACCCATCTGCCGTTGGTAGCAGAAGGCGTCCTGTTGTCGGTTGCTGATTACACGGGCTTCCTCTATGTTCGTACTGGTACACCTGAGTACGTTCGTTTGATTGAGCAAGGATCGTTGCGGACGTTTGGTGGTCACACGACCGTCATCGCTGCCTTCTTCTCTGCCTTC
>EF623588, UncAmm26, AOB_like, AOB_like, AOB_like, [AOB_like]
GGGGACTGGGACTTCTGGCTTGACTGGAAAGACCGCCATTGGTGGCCGGTGGTAACCCCGATCGTGGGCATCACCTACTGTGCCACCATCATGTACTACCTGTGGGTCAACTACCGCCTGCCGTTTGGCGCGACACTGTGTATCGTGTGCCTGCTGACCGGTGAATGGCCGACCCGCTTCTGGGGCTTCTACTGGTGGTCGCACTACCCGATCAACTTCGTATTGCCCTCCACCATGATACCGGGCGCATTGGTCATGGACACCGTCATGCTGCTGACACGCAACTGGATGATCACGGCACTGGTCGGTGGCGGCGCATTTGGACTGTTGTTCTACCCGGGCAGCTGGCCGATATTCGGACCGACGCACCTGCCGCTGGTCGCTGAAGGCGTCTTGCTGTCACTGGCTGACTACACCGGCTTCCTGTATGTGCGCACGGGCACCCCGGAATACGTACGACTGGTCGAACAAGGCTCACTACGCACCTTTGGTGGTCACACCACCGTGATTGCGGCCTTCTTCTCCGCCTTC
>EF623589, UncAmm27, AOB_like, AOB_like, AOB_like, [AOB_like]
GGCGACTGGGACTTCTGGCTTGACTGGAAAGACCGCCAATGGTGGCCGGTGGTAACCCCGATCGTGGGCATCACCTACTGTGCCACCATCATGTACTACCTGTGGGTCAACTACCGCCTGCCGTTTGGCGCGACACTGTGTATCGTGTGCCTGCTGACCGGTGAATGGCCGACCCGCTTCTGGGGCTTCTACTGGTGGTCGCACTACCCGATCAACTTCGTATTGCCCTCCACCATGATACCGGGCGCATTGGTCATGGACACCGTCATGCTGCTGACACGCAACTGGATGATCACGGCACTGGTCGGTGGCGGCGCATTTGGACTGTTGTTCTACCCGGGCAACTGGCCGATATTCGGACCGACGCACCTGCCGCTGGTCGCTGAAGGCGTCTTGCTGTCACTGGCTGACTACACCGGCTTCCTGTATGTGCGCACGGGCACCCCGGAATACGTACGACTGATCGAACAAGGCTCACTACGCACCTTTGGTGGTCACACCACCGTGATTGCGGCCTTCTTCTCCGCCTTC
>EF623590, UncAmm28, AOB_like, AOB_like, AOB_like, [AOB_like]
GGGGACTGGGACTTCTGGCTTGACTGGAAGGATCGTCAATGGTGGCCGGTAGTGACCCCGATTGTAGGGATCACATACTGTGCAGCACTGATGTATTACCTCTGGGTGAATTACCGGCAACCGTTTGGCGCTACGCTTTGCGTAGTTTGCTTATTGGTTGGTGAATGGCTGACGCGCTACTGGGGTTTCTACTGGTGGTCGCATTATCCGATCAACTTTGTATTGCCTTCGACCATGATTCCTGGTGCGCTGGTGATGGACACATGTCTGTTACTGACACGCAGCTGGTTGATTACAGCACTGGTTGGTGGCGGCGCATTCGGTTTGTTGTTCTATCCGGGTAACTGGCCGATTTTTGGACCAACCCATCTGCCGTTGGTAGCAGAAGGCGTCCTGTTGTCGGTTGCTGATTACACGGGCTTTCTCTATGTTCGTACTGGTACACCTGAGTACGTTCGTTTGATTGAGCAAGGATCATTGCGGACCTTTGGTGGTCACACGACCGTCATCGCTGCCTTCTTCTCTGCCTTC
>EF623591, UncAmm29, AOB_like, AOB_like, AOB_like, [AOB_like]
GGGGACTGGGACTTCTGGCTTGACTGGAAGGATCGTCAATGGTGGCCAGTAGTGACCCCGATTGTAGGGATCACATACTGTGCAGCAATAATGTATTACCTCTGGGTGAATTACCGGCAACCGTTTGGCGCTACGCTCTGCGTGGTTTGCCTGCTGGTTGGTGAATGGCTGACGCGCTGCTGGGGTTTCTACTGGTGGTCGCATTACCCAATCAACTTTGTACTGCCTTCGACCATGATTCCTGGCGCGCTGGTAATGGACACTTGTCTGTTACTGACACGTAGCTGGTTGATTACAGCACTGGTTGGCGGCGGCGCATTCGGTCTGTTGTTCTATCCGGGTAACTGGCCGATCTTTGGACCAACCCATCTGCCGTTGGTAGCAGAAGGCGTCCTGTTGTCGGTTGCTGATTACACGGGTTTCCTCTATGTTCGTACAGGTACACCTGAATACGTTCGGTTGATTGAGCAAGGATCGTTGCGGACCTTTGGTGGTCATACGACCGTCATCGCTGCCTTCTTCTCTGCCTTC
>EF623592, UncAmm30, AOB_like, AOB_like, AOB_like, [AOB_like]
GGAGACTGGGACTTCTGGCTTGACTGGAAGGATCGTCAATGGTGGCCGGTAGTGACCCCGATTGTAGGGATCACATACTGTGCAGCACTGATGTATTACCTCTGGGTGAATTACCGGCAACCGTTTGGCGCTATGCTTTGCGTAGTTTGCCTATTGGTTGGTGAATGGCTGACGCGCTACTGGGGTTTCTACTGGTGGTCGCATTATCCGATCAACTTTGTATTGCCTTCGACCATGATTCCTGGCGCGCTGGTGATGGACACATGTCTGTTACTGACACGTAGCTGGTTGATTACAGCACTGGTTGGTGGCGGCGCATTCGGTTTGTTGTTCTATCCGGGTAACTGGCCGATTTTTGGACCAACCCATCTGCCGTTGGTAGCAGAAGGCGTCCTGTTGTCGGTTGCTGATTACACGGGCTTTCTCTATGTTCGTACTGGTACACCTGAGTACGTTCGTTTGATTGAGCAAGGATCATTGCGAACCTTTGGTGGTCACACGACCGTCATCGCTGCGTTCTTCTCAGCCTTC
>EF623593, UncAmm31, AOB_like, AOB_like, AOB_like, [AOB_like]
GGCGACTGGGACTTCTGGCTTGACTGCAAGGATCGTCAATGGTGGCCGGTAGTGACCCCGATTGTAGGGATCACATACTGTGCAGCACTGATGTATTACCTCTGGGTGAATTACCGGCAACCGTTTGGCGCTACGCTTTGCGTAGTTTGCTTATTGGTTGGTGAATGGCTGACGCGCTACTGGGGTTTTTACTGGTGGTCGCATTATCCGATCAACTTTGTATTGCCTTCGACCATGATTCCTGGTGCGCTGGTGATGGACACATGTCTGTTACTGACACGCAGCTGGTTGATTACAGCACTGGTTGGTGGCGGCGCATTCGGTTTGTTGTTCTATCCGGGTAACTGGCCGATTTTTGGACCAACCCATCTGCCGTTGGTAGCAGAAGGCGTCCTGTTGTCGGTTGCTGATTACACGGGCTTTCTCTATGTTCGTACTGGTACACCTGAGTACGTTCGTTTGATTGAGCAAGGATCATTGCGGACCTTTGGTGGTCACACGACCGTCATCGCTGCGTTCTTCTCCGCCTTC
>EF623594, UncAmm32, AOB_like, AOB_like, AOB_like, [AOB_like]
GGGGACTGGGACTTCTGGCTTGACTGGAAAGACCGCCAATGGTGGCCGGTGGTAACCCCGATCGTGGGCATCACCTACTGTGCCACCATCATGTACTACCTGTGGGTCAACTACCGCCTGCCGTTTGGCGCGACACTGTGTATCGTGTGCCTGCTGACCGGTGAATGGCCGACCCGCTTCTGGGGCTTCTACTGGTGGTCGCACTACCCGATCAACTTCGTATTGCCCTCCACCATGATACCGGGCGCATTGGTCATGGACACCGTCATGCTGCTGACACGCAACTGGATGATCACGGCACTGGTCGGTGGCGGCGCATTTGGACTGTTGTTCTACCCGGGCAACTGGCCGATATTCGGACCGACGCACCTGCCGCTGGTCGCTGAAGGCGTCTTGCTGTCACTGGCTGACTACACCGGCTTCCTGTATGTGCGCACGGGCACCCCGGAATACGTACGACTGATCGAACAAGGCTCACTACGCACCTTTGGTGGTCACACCACCGTGATTGCGGCCTTCTTCTCCGCCTTC
>EF623596, UncAmm33, AOB_like, AOB_like, AOB_like, [AOB_like]
GGGGACTGGGACTTCTGGCTTGACTGGAAAGACCGCCAATGGTGGCCGGTGGTAACCCCGATCGTGGGCATCACCTACTGTGCCACCATCATGTACTACCTGTGGGTCAACTACCGCCTGCCGTTTGGCGCGACACTGTGTATCGTGTGCCTGCTGACCGGTGAATGGCCGACCCGCTTCTGGGGCTTCTACTGGTGGTCGCACTACCCGATCAACTTCGTATTGCCCTCCACCATGATACCGGGCGCATTGGTCATGGACACCGTCATGCTGCTGACACGCAACTGGATGATCACGGCACTGGTCGGTGGCGGCGCATTTGGACTGTTGTTCTACCCGGGCAACTGGCCGATATTCGGACCGACGCACCTGCCGCTGGTCGCTGAAGGCGTCTTGCTGTCACTGGCTGACTACACCGGCTTCCTGTATGTGCGCACGGGCACCCCGGAATACGTACGACTGATCGAACAAGGCTCACTACGCACCTTTGGTGGTCACACCACCGTGATTGCGGCCTTCTTCTCCGCCTTC
>EF623598, UncAmm34, AOB_like, AOB_like, AOB_like, [AOB_like]
GGTGACTGGGACTTCTGGCTTGACTGGAAAGACCGCCAATGGTGGCCGGTGGTAACCCCGATCGTGGGCATCACCTACTGTGCCACCATCATGTACTACCTGTGGGTCAACTACCGCCTGCCGTTTGGCGCGACACTGTGTATCGTGTGCCTGCTGACCGGTGAATGGCCGACCCGCTTCTGGGGCTTCTACTGGTGGTCGCACTACCCGATCAACTTCGTATTGCCCTCCACCATGATACCGGGCGCATTGGTCATGGACACCGTCATGCTGCTGACACGCAACTGGATGATCACGGCACTGGTCGGTGGCGGCGCATTTGGACTGTTGTTCTACCCGGGCAACTGGCTGATATTCGGACCGACGCACCTGCCGCTGGTCGCTGAAGGCGTCTTGCTGTCACTGGCTGACTACACCGGCTTCCTGTATGTGCGCACGGGCACCCCGGAATACGTACGACTGATCGAACAAGGCTCACTACGCACCTTTGGTGGTCACACCACCGTGATTGCGGCCTTCTTCTCTGCCTTC
>EF623595, UncAmm35, AOB_like, AOB_like, AOB_like, [AOB_like]
GGAGACTGGGACTTCTGGCTTGACTGGAAGGATCGTCAATGGTGGCCGGTAGTGACCCCGATTGTAGGGATCACATACTGTGCAGCACTGATGTATTACCTCTGGGTGAATTACCGGCAACCGTTTGGCGCTACGCTTTGCGTAGTTTGCTTATTGGTTGGTGAATGGCTGACGCGCTACTGGGGTTTCTACTGGTGGTCGCATTATCCGATCAACTTTGTATTGCCTTCGACCATGATTCCTGGTGCGCTGGTGATGGACACATGTCTGTTACTGACACGCAGCTGGTTGATTACAGCACTGGTTGGTGGCGGCGCATTCGGTTTGTTGTTCTATCCGGGTAACTGGCCGATTTTTGGACCAACCCATCTGCCGTTGGTAGCAGAAGGCGTCCTGTTGTCGGTTGCTGATTACACGGGCTTTCTCTATGTTCGTACTGGTACACCTGAGTACGTTCGTTTGATTGAGCAAGGATCATTGCGGACCTTTGGTGGTCACACGACCGTCATCGCTGCCTTCTTCTCCGCCTTC
>EF623597, UncAmm36, AOB_like, AOB_like, AOB_like, [AOB_like]
GGCGACTGGGACTTCTGGCTTGACTGGAAAGACCGCCAATGGTGGCCGGTGGTAACCCCGATCGTGGGCATCACCTACTGTGCCACCATCATGTACTACCTGTGGGTCAACTACCGCCTGCCGTTTGGCGCGACACTGTGTATCGTGTGCCTGCTGACCGGTGAATGGCCGACCCGCTTCTGGGGCTTCTACTGGTGGTCGCACTACCCGATCAACTTCGTATTGCCCTCCACCATGATACCGGGCGCATTGGTCATGGACACCGTCATGCTGCTGACACGCAACTGGATGATCACGGCACTGGTCGGTGGCGGCGCATTTGGACTGTTGTTCTACCCGGGCAACTGGCCGATATTCGGACCGACGCACCTGCCGCTGGTCGCTGAAGGCGTCTTGCTGTCACTGGCTGACTACACCGGCTTCCTGTATGTGCGCACGGGCACCCCGGAATACGTACGACTGATCGAACAAGGCTCACTACGCACCTTTGGTGGTCACACCACCGTGATTGCGGCCTTCTTCTCGGCCTTC
>EF623599, UncAmm37, AOB_like, AOB_like, AOB_like, [AOB_like]
GGGGACTGGGACTTCTGGCTTGACTGGAAAGACCGCCAATGGTGGCCGGTGGTAACCCCGATCGTGGGCATCACCTACTGTGCCACCATCATGTACTACCTGTGGGTCAACTACCGCCTGCCGTTTGGCGCGACACTGTGTATCGTGTGCCTGCTGACCGGTGAATGGCCGACCCGCTTCTGGGGCTTCTACTGGTGGTCGCACTACCCGATCAACTTCGTATTGCCCTCCACCATGATACCGGGCGCATTGGTCATGGACACCGTCATGCTGCTGACACGCAACTGGATGATCACGGCACTGGTCGGTGGCGGCGCATTTGGACTGTTGTTCTACCCGGGCAACTGGCCGATATTCGGACCGACGCACCTGCCGCTGGTCGCTGAAGGCGTCTTGCTGTCACTGGCTGACTACACCGGCTTCCTGTATGTGCGCACGGGCACCCCGGAATACGTACGACTGATCGAACAAGGCTCACTACGCACCTTTGGTGGTCACACCACCGTGATTGCGGCCTTCTTCTCCGCCTTC
>EF623600, UncAmm38, AOB_like, AOB_like, AOB_like, [AOB_like]
GGGGACTGGGACTTCTGGCTTGACTGGAAGGATCGTCAATGGTGGCCGGTCGTGACCCCGATTGTAGGGATCACATACTGTGCAGCTATTATGTATTACCTCTGGGTGAATTACCGTCAACCGTTCGGCGCTACGCTTTGCGTAGTTTGCTTATTGGTTGGTGAATGGCTGACGCGCTACTGGGGTTTCTACTGGTGGTCGCATTATCCGATCAACTTTGTATTGCCTTCGACCATGATTCCTGGCGCGTTGGTGATGGACACATGTCTGTTACTGACACGTAGCTGGTTGATTACAGCACTGGTTGGCGGCGGCGCATTCGGTCTGTTGTTCTATCCGGGTAACTGGCCGATATTTGGACCAACCCATCTGCCGTTGGTAGCAGAAGGCGTCCTGTTGTCGGTTGCTGATTACACGGGCTTCCTCTATGTTCGTACTGGTACACCTGAGTACGTTCGTTTGATTGAGCAAGGATCGTTGCGGACGTTTGGTGGTCACACGACCGTCATCGCTGCCTTCTTCTCCGCCTTC
>EF623601, UncAmm39, AOB_like, AOB_like, AOB_like, [AOB_like]
GGGGACTGGGACTTCTGGCTTGACTGGAAAGACCGCCAATGGTGGCCGGTGGTAACCCCGATCGTGGGCATCACCTACTGTGCCACCATCATGTACTACCTGTGGGTCAACTACCGCCTGCCGTTTGGCGCGACACTGTGTATCGTGTGCCTGCTGACCGGTGAATGGCCGACCCGCTTCTGGGGCTTCTACTGGTGGTCGCACTACCCGATCAACTTCGTATTGCCCTCCACCATGATACCGGGCGCATTGGTCATGGACACCGTCATGCTGCTGACACGCAACTGGATGATCACGGCACTGGTCGGTGGCGGCGCATTTGGACTGTTGTTCTACCCGGGCAACTGGCCGATATTCGGACCGACGCACCTGCCGCTGGTCGCTGAAGGCGTCTTGCTGTCACTGGCTGACTACACCGGCTTCCTGTATGTGCGCACGGGCACCCCGGAATACGTACGACTGATCGAACAAGGCTCACTACGCACCTTTGGTGGTCACACCACCGTGATTGCGGCCTTCTTCTCCGCCTTC
>EF623602, UncAmm40, AOB_like, AOB_like, AOB_like, [AOB_like]
GGAGACTGGGACTTCTGGCTTGACTGGAAAGACCGCCAATGGTGGCCGGTGGTAACCCCGATCGTGGGCATCACCTACTGTGCCACCATCATGTACTACCTGTGGGTCAACTACCGCCTGCCGTTTGGCGCGACACTGTGTATCGTGTGCCTGCTGACCGGTGAATGGCCGACCCGCTTCTGGGGCTTCTACTGGTGGTCGCACTACCCGATCAACTTCGTATTGCCCTCCACCATGATACCGGGCGCATTGGTCATGGACACCGTCATGCTGCTGACACGCAACTGGATGATCACGGCACTGGTCGGTGGCGGCGCATTTGGACTGTTGTTCTACCCGGGCAACTGGCCGATATTCGGACCGACGCACCTGCCGCTGGTCGCTGAAGGCGTCTTGCTGTCACTGGCTGACTACACCGGCTTCCTGTATGTGCGCACGGGCACCCCGGAATACGTACGACTGATCGAACAAGGCTCACTACGCACCTTTGGTGGTCACACCACCGTGATTGCGGCCTTCTTCTCTGCCTTC
>EF623603, UncAmm41, AOB_like, AOB_like, AOB_like, [AOB_like]
GGGGACTGGGACTTCTGGCTTGACTGGAAGGATCGTCAATGGTGGCCGGTAGTGACCCCGATTGTAGGGATCACATACTGTGCAGCACTGATGTATTACCTCTGGGTGAATTACCGGCAACCGTTTGGCGCTACGCTTTGCGTAGTTTGCTTATTGGTTGGTGAATGGCTGACGCGCTACTGGGGTTTCTACTGGTGGTCGCATTATCCGATCAACTTTGTATTGCCTTCGACCATGATTCCTGGTGCGCTGGTGATGGACACATGTCTGTTACTGACACGCAGCTGGTTGATTACAGCACTGGTTGGTGGCGGCGCATTCGGTTTGTTGTTCTATCCGGGTAACTGGCCGATTTTTGGACCAACCCATCTGCCGTTGGTAGCAGAAGGCGTCCTGTTGTCGGTTGCTGATTACACGGGCTTTCTCTATGTTCGTACTGGTACACCTGAGTACGTTCGTTTGATTGAGCAAGGATCATTGCGGACCTTTGGTGGTCACACGACCGTCATCGCTGCCTTCTTCTCCGCGTTC
>EF623604, UncAmm42, AOB_like, AOB_like, AOB_like, [AOB_like]
GGGGACTGGGACTTCTGGCTTGACTGGAAGGATCGTCAATGGTGGCCAGTAGTGACCCCGATTGTAGGGATCACATACTGTGCAGCAATAATGTATTACCTCTGGGTGAATTACCGGCAACCGTTTGGCGCTACGCTCTGCGTGGTTTGCCTGCTGGTTGGTGAATGGCTGACGCGCTGCTGGGGTTTCTACTGGTGGTCGCATTACCCAATCAACTTTGTACTGCCTTCGACCATGATTCCTGGCGCGCTGGTAATGGACACTTGTCTGTTACTGACACGTAGCTGGTTGATTACAGCACTGGTTGGCGGCGGCGCATTCGGTCTGTTGTTCTATCCGGGTAACTGGCCGATCTTTGGACCAACCCATCTGCCGTTGGTAGCAGAAGGCGTCCTGTTGTCGGTTGCTGATTACACGGGTTTCCTCTATGTTCGTACAGGTACACCTGAATACGTTCGGTTGATTGAGCAAGGATCGTTGCGGACCTTTGGTGGTCATACGACCGTCATCGCTGCCTTCTTCTCTGCCTTC
>EF623605, UncAmm43, AOB_like, AOB_like, AOB_like, [AOB_like]
GGGGACTGGGACTTCTGGCTTGACTGGAAGGATCGTCAATGGTGGCCGGTAGTGACCCCGATTGTAGGGATCACATACTGTGCAGCACTGATGTATTACCTCTGGGTGAATTACCGGCAACCGTTTGGCGCTACGCTTTGCGTAGTTTGCTTATTGGTTGGTGAATGGCTGACGCGCTACTGGGGTTTCTACTGGTGGTCGCATTATCCGATCAACTTTGTATTGCCTTCGACCATGATTCCTGGTGCGCTGGTGATGGACACATGTCTGTTACTGACACGCAGCTGGTTGATTACAGCACTGGTTGGTGGCGGCGCATTCGGTTTGTTGTTCTATCCGGGTAACTGGCCGATTTTTGGACCAACCCATCTGCCGTTGGTAGCAGAAGGCGTCCTGTTGTCGGTTGCTGATTACACGGGCTTTCTCTATGTTCGTACTGGTACACCTGAGTACGTTCGTTTGATTGAGCAAGGATCATTGCGGACCTTTGGTGGTCACACGACCGTCATCGCTGCCTTCTTCTCTGCCTTC
>EF623606, UncAmm44, AOB_like, AOB_like, AOB_like, [AOB_like]
GGTGACTGGGACTTCTGGCTTGACTGGAAAGACCGTCAATGGTGGCCGGTTGTAACACCGATTGTAGGCATTATGTATTGTTCAGCCCTGATGTATTATTTATGGGTAAACTATCGCCTGCCATTTGGTGCGACACTCTGCATCGTATGCCTGTTAGTAGGTGAATGGCTGACCCGTTACTGGGGATTCTACTGGTGGTCACATTACCCAATCAACTTTGTACTACCATCAACCATGATACCTGGAGCATTGATGCTGGATACAATTTTGTTATTGACGGGTAACTGGCTGGTTACAGCCCTGCTAGGCGGTGGTTTCTGGGGATTATTTTTCTATCCAGGCAACTGGCCGATATTTGGCCCGACCCACTTACCGGTGGTAGTAGAAGGTGTATTGCTGTCAGTCGCTGACTACACCGGATTTCTGTACGTACGTACAGGAACACCGGAATATGTGCGTTTGATAGAACAAGGATCACTGCGTACTTTTGGTGGCCACACCACGGTGATTGCGGCCTTCTTCTCCGCCTTC
>EF623607, UncAmm45, AOB_like, AOB_like, AOB_like, [AOB_like]
GGTGACTGGGACTTCTGGCTTGACTGGAAAGACCGTCAATGGTGGCCGGTTGTAACACCGATTGTAGGCATTATGTATTGTTCAGCCCTGATGTATTATTTATGGGTAAACTATCGCCTGCCATTTGGTGCGACACTCTGCATCGTATGCCTGTTAGTAGGTGAATGGCTGACCCGTTACTGGGGATTCTACTGGTGGTCACATTACCCAATCAACTTTGTACTACCATCAACCATGATACCTGGAGCATTGATGCTGGATACAATTTTGTTATTGACGGGTAACTGGCTGGTTACAGCCCTGCTAGGCGGTGGTTTCTGGGGATTATTTTTCTATCCAGGCAACTGGCCGATATTTGGCCCGACCCACTTACCGGTGGTAGTAGAAGGTGTATTGCTGTCAGTCGCTGACTACACCGGATTTCTGTACGTACGTACAGGAACACCGGAATATGTGCGTTTGATAGAACAAGGATCACTGCGTACTTTTGGTGGCCACACCACGGTGATTGCGGCCTTCTTCTCAGCCTTC
>EF623608, UncAmm46, AOB_like, AOB_like, AOB_like, [AOB_like]
GGGGACTGGGACTTCTGGCTTGACTGGAAAGACCGTCAATGGTGGCCGGTTGTAACACCGATTGTAGGCATTATGTATTGTTCAGCCCTGATGTATTATTTATGGGTAAACTATCGCCTGCCATTTGGTGCGACACTCTGCATCGTATGCCTGTTAGTAGGTGAATGGCTGACCCGTTACTGGGGATTCTACTGGTGGTCACATTACCCAATCAACTTTGTACTACCATCAACCATGATACCTGGAGCATTGATGCTGGATACAATTTTGTTATTGACGGGTAACTGGCTGGTTACAGCCCTGCTAGGCGGTGGTTTCTGGGGATTATTTTTCTATCCAGGCAACTGGCCGATATTTGGCCCGACCCACTTACCGGTGGTAGTAGAAGGTGTATTGCTGTCAGTCGCTGACTACACCGGATTTCTGTACGTACGTACAGGAACACCGGAATATGTGCGTTTGATAGAACAAGGATCACTGCGTACTTTTGGTGGCCACACCACGGTGATTGCGGCCTTCTTCTCTGCCTTC
>EF623609, UncAmm47, AOB_like, AOB_like, AOB_like, [AOB_like]
GGAGACTGGGACTTCTGGCTTGACTGGAAAGACCGTCAATGGTGGCCGGTTGTAACACCGATTGTAGGCATTATGTATTGTTCAGCCCTGATGTATTATTTATGGGTAAACTATCGCCTGCCATTTGGTGCGACACTCTGCATCGTATGCCTGTTAGTAGGTGAATGGCTGACCCGTTACTGGGGATTCTACTGGTGGTCACATTACCCAATCAACTTTGTACTACCATCAACCATGATACCTGGAGCATTGATGCTGGATACAATTTTGTTATTGACGGGTAACTGGCTGGTTACAGCCCTGCTAGGCGGTGGTTTCTGGGGATTATTTTTCTATCCAGGCAACTGGCCGATATTTGGCCCGACCCACTTACCGGTGGTAGTAGAAGGTGTATTGCTGTCAGTCGCTGACTACACCGGATTTCTGTACGTACGTACAGGAACACCGGAATATGTGCGTTTGATAGAACAAGGATCACTGCGTACTTTTGGTGGCCACACCACGGTGATTGCGGCCTTCTTCTCCGCCTTC
>EF623610, UncAmm48, AOB_like, AOB_like, AOB_like, [AOB_like]
GGGGACTGGGACTTCTGGCTTGACTGGAAAGACCGTCAATGGTGGCCGGTTGTAACACCGATTGTAGGCATTATGTATTGTTCAGCCCTGATGTATTATTTATGGGTAAACTATCGCCTGCCATTTGGTGCGACACTCTGCATCGTATGCCTGTTAGTAGGTGAATGGCTGACCCGTTACTGGGGATTCTACTGGTGGTCACATTACCCAATCAACTTTGTACTACCATCAACCATGATACCTGGAGCATTGATGCTGGATACAATTTTGTTATTGACGGGTAACTGGCTGGTTACAGCCCTGCTAGGCGGTGGTTTCTGGGGATTATTTTTCTATCCAGGCAACTGGCCGATATTTGGCCCGACCCACTTACCGGTGGTAGTAGAAGGTGTATTGCTGTCAGTCGCTGACTACACCGGATTTCTGTACGTACGTACAGGAACACCGGAATATGTGCGTTTGATAGAACAAGGATCACTGCGTACTTTTGGTGGCCACACCACGGTGATTGCGGCCTTCTTCTCTGCCTTC
>EF623611, UncAmm49, AOB_like, AOB_like, AOB_like, [AOB_like]
GGGGACTGGGACTTCTGGCTTGACTGGAAAGACCGTCAATGGTGGCCGGTTGTAACACCGATTGTAGGCATTATGTATTGTTCAGCCCTGATGTATTATTTATGGGTAAACTATCGCCTGCCATTTGGTGCGACACTCTGCATCGTATGCCTGTTAGTAGGTGAATGGCTGACCCGTTACTGGGGATTCTACTGGTGGGCACATTACCCAATCAACTTTGTACTACCATCAACCATGATACCTGGAGCATTGATGCTGGATACAATTTTGTTATTGACGGGTAACTGGCTGGTTACAGCCCTGCTAGGCGGTGGTTTCTGGGGATTATTTTTCTATCCAGGCAACTGGCCGATATTTGGCCCGACCCACTTACCGGTGGTAGTAGAAGGTGTATTGCTGTCAGTCGCTGACTACACCGGATTTCTGTACGTACGTACAGGAACACCGGAATATGTGCGTTTGATAGAACAAGGATCACTGCGTACTTTTGGTGGCCACACCACGGTGATTGCGGCCTTCTTCTCTGCCTTC
>EF623612, UncAmm50, AOB_like, AOB_like, AOB_like, [AOB_like]
GGTGACTGGGACTTCTGGCTTGACTGGAAAGACCGTCAATGGTGGCCGGTTGTAACACCGATTGTAGGCATTATGTATTGTTCAGCCCTGATGTATTATTTATGGGTAAACTATCGCCTGCCATTTGGTGCGACACTCTGCATCGTATGCCTGTTAGTAGGTGAATGGCTGACCCGTTACTGGGGATTCTACTGGTGGTCACATTACCCAATCAACTTTGTACTACCATCAACCATGATACCTGGAGCATTGATGCTGGATACAATTTTGTTATTGACGGGTAACTGGCTGGTTACAGCCCTGCTAGGCGGTGGTTTCTGGGGATTATTTTTCTATCCAGGCAACTGGCCGATATTTGGCCCGACCCACTTACCGGTGGTAGTAGAAGGTGTATTGCTGTCAGTCGCTGACTACACCGGATTTCTGTACGTACGTACAGGAACACCGGAATATGTGCGTTTGATAGAACAAGGATCACTGCGTACTTTTGGTGGCCACACCACGGTGATTGCGGCCTTCTTCTCAGCCTTC
>EF623613, UncAmm51, AOB_like, AOB_like, AOB_like, [AOB_like]
GGCGACTGGGACTTCTGGCTTGACTGGAAAGACCGTCAATGGTGGCCGGTTGTAACACCGATTGTAGGCATTATGTATTGTTCAGCCCTGATGTATTATTTATGGGTAAACTATCGCCTGCCATTTGGTGCGACACTCTGCATCGTATGCCTGTTAGTAGGTGAATGGCTGACCCGTTACTGGGGATTCTACTGGTGGTCACATTACCCAATCAACTTTGTACTACCATCAACCATGATACCTGGAGCATTGATGCTGGATACAATTTTGTTATTGACGGGTAACTGGCTGGTTACAGCCCTGCTAGGCGGTGGTTTCTGGGGATTATTTTTCTATCCAGGCAACTGGCCGATATTTGGCCCGACCCACTTACCGGTGGTAGTAGAAGGTGTATTGCTGTCAGTCGCTGACTACACCGGATTTCTGTACGTACGTACAGGAACACCGGAATATGTGCGTTTGATAGAACAAGGATCACTGCGTACTTTTGGTGGCCACACCACGGTGATTGCGGCCTTCTTCTCTGCCTTC
>EF623614, UncAmm52, AOB_like, AOB_like, AOB_like, [AOB_like]
GGGGACTGGGACTTCTGGCTTGACTGGAAAGACCGTCAATGGTGGCCGGTTGTAACACCGATTGTAGGCATTATGTATTGTTCAGCCCTGATGTATTATTTATGGGTAAACTATCGCCTGCCATTTGGTGCGACACTCTGCATCGTATGCCTGTTAGTAGGTGAATGGCTGACCCGTTACTGGGGATTCTACTGGTGGTCACATTACCCAATCAACTTTGTACTACCATCAACCATGATACCTGGAGCATTGATGCTGGATACAATTTTGTTATTGACGGGTAACTGGCTGGTTACAGCCCTGCTAGGCGGTGGTTTCTGGGGATTATTTTTCTATCCAGGCAACTGGCCGATATTTGGCCCGACCCACTTACCGGTGGTAGTAGAAGGTGTATTGCTGTCAGTCGCTGACTACACCGGATTTCTGTACGTACGTACAGGAACACCGGAATATGTGCGTTTGATAGAACAAGGATCACTGCGTACTTTTGGTGGCCACACCACGGTGATTGCGGCCTTCTTCTCTGCCTTC
>EF623615, UncAmm53, AOB_like, AOB_like, AOB_like, [AOB_like]
GGGGACTGGGACTTCTGGCTTGACTGGAAAGACCGTCAATGGTGGCCGGTTGTAACACCGATTGTAGGCATTATGTATTGTTCAGCCCTGATGTATTATTTATGGGTAAACTATCGCCTGCCATTTGGTGCGACACTCTGCATCGTATGCCTGTTAGTAGGTGAATGGCTGACCCGTTACTGGGGATTCTACTGGTGGTCACATTACCCAATCAACTTTGTACTACCATCAACCATGATACCTGGAGCATTGATGCTGGATACAATTTTGTTATTGACGGGTAACTGGCTGGTTACAGCCCTGCTAGGCGGTGGTTTCTGGGGATTATTTTTCTATCCAGGCAACTGGCCGATATTTGGCCCGACCCACTTACCGGTGGTAGTAGAAGGTGTATTGCTGTCAGTCGCTGACTACACCGGATTTCTGTACGTACGTACAGGAACACCGGAATATGTGCGTTTGATAGAACAAGGATCACTGCGTACTTTTGGTGGCCACACCACGGTGATTGCGGCCTTCTTCTCTGCCTTC
>EF623619, UncAmm54, AOB_like, AOB_like, AOB_like, [AOB_like]
GGAGACTGGGACTTCTGGCTTGACTGGAAAGACCGTCAATGGTGGCCGGTTGTAACACCGATTGTAGGCATTATGTATTGTTCAGCCCTGATGTATTATTTATGGGTAAACTATCGCCTGCCATTTGGTGCGACACTCTGCATCGTATGCCTGTTAGTAGGTGAATGGCTGACCCGTTACTGGGGATTCTACTGGTGGTCACATTACCCAATCAACTTTGTACTACCATCAACCATGATACCTGGAGCATTGATGCTGGATACAATTTTGTTATTGACGGGTAACTGGCTGGTTACAGCCCTGCTAGGCGGTGGTTTCTGGGGATTATTTTTCTATCCAGGCAACTGGCCGATATTTGGCCCGACCCACTTACCGGTGGTAGTAGAAGGTGTATTGCTGTCAGTCGCTGACTACACCGGATTTCTGTACGTACGTACAGGAACACCGGAATATGTGCGTTTGATAGAACAAGGATCACTGCGTACTTTTGGTGGCCACACCACGGTGATTGCGGCCTTCTTCTCCGCCTTC
>EF623618, UncAmm55, AOB_like, AOB_like, AOB_like, [AOB_like]
GGGGACTGGGACTTCTGGCTTGACTGGAAAGACCGTCAATGGTGGCCGGTTGTAACACCGATTGTAGGCATTATGTATTGTTCAGCCCTGATGTATTATTTATGGGTAAACTATCGCCTGCCATTTGGTGCGACACTCTGCATCGTATGCCTGTTAGTAGGTGAATGGCTGACCCGTTACTGGGGATTCTACTGGTGGTCACATTACCCAATCAACTTTGTACTACCATCAACCATGATACCTGGAGCATTGATGCTAGATACAATTTTGTTATTGACGGGTAACTGGCTGGTTACAGCCCTGCTAGGCGGTGGTTTCTGGGGATTATTTTTCTATCCAGGCAACTGGCCGATATTTGGCCCGACCCACTTACCGGTGGTAGTAGAAGGTGTATTGCTGTCAGTCGCTGACTACACCGGATTTCTGTACGTACGTACAGGAACACCGGAATATGTGCGTTTGATAGAACAAGGATCACTGCGTACTTTTGGTGGCCACACCACGGTGATTGCGGCCTTCTTCTCAGCCTTC
>EF623617, UncAmm56, AOB_like, AOB_like, AOB_like, [AOB_like]
GGGGACTGGGACTTCTGGCTTGACTGGAAAGACCGTCAATGGTGGCCGGTTGTAACACCGATTGTAGGCATTATGTATTGTTCAGCCCTGATGTATTATTTATGGGTAAACTATCGCCTGCCATTTGGTGCGACACTCTGCATCGTATGCCTGTTAGTAGGTGAATGGCTGACCCGTTACTGGGGATTCTACTGGTGGTCACATTACCCAATCAACTTTGTACTACCATCAACCATGATACCTGGAGCATTGATGCTAGATACAATTTTGTTATTGACGGGTAACTGGCTGGTTACAGCCCTGCTAGGCGGTGGTTTCTGGGGATTATTTTTCTATCCAGGCAACTGGCCGATATTTGGCCCGACCCACTTACCGGTGGTAGTAGAAGGTGTATTGCTGTCAGTCGCTGACTACACCGGATTTCTGTACGTACGTACAGGAACACCGGAATATGTGCGTTTGATAGAACAAGGATCACTGCGTACTTTTGGTGGCCACACCACGGTGATTGCGGCCTTCTTCTCAGCCTTC
>EF623616, UncAmm57, AOB_like, AOB_like, AOB_like, [AOB_like]
GGGGACTGGGACTTCTGGCTTGACTGGAAAGACCGTCAATGGTGGCCGGTTGTAACACCGATTGTAGGCATTATGTATTGTTCAGCCCTGATGTATTATTTATGGGTAAACTATCGCCTGCCATTTGGTGCGACACTCTGCATCGTATGCCTGTTCGTAGGTGAATGGCTGACCCGTTACTGGGGATTCTACTGGTGGTCACATTACCCAATCAACTTTGTACTACCATCAACCATGATACCTGGAGCATTGATGCTGGATACAATTTTGTTATTGACGGGTAACTGGCTGGTTACAGCCCTGCTAGGCGGTGGTTTCTGGGGATTATTTTTCTATCCAGGCAACTGGCCGATATTTGGCCCGACCCACTTACCGGTGGTAGTAGAAGGTGTATTGCTGTCAGTCGCTGACTACACCGGATTTCTGTACGTACGTACAGGAACACCGGAATATGTGCGTTTGATAGAACAAGGATCACTGCGTACTTTTGGTGGCCACACCACGGTGATTGCGGCCTTCTTCTCCGCCTTC
>EF623537, UncAmm58, AOB_like, AOB_like, AOB_like, [AOB_like]
GGGGACTGGGACTTCTGGCTTGACTGGAAAGACCGCCAATGGTGGCCGGTGGTAACCCCGATCGTGGGCATCACCTACTGTGCCACCATCATGTACTACCTGTGGGTCAACTACCGCCTGCCGTTTGGCGCGACACTGTGTATCGTGTGCCTGCTGACCGGTGAATGGCCGACCCGCTTCTGGGGCTTCTACTGGTGGTCGCACTACCCGATCAACTTCGTATTGCCCTCCACCATGATACCGGGCGCATTGGTCATGGACACCGTCATGCTGCTGACACGCAACTGGATGATCACGGCACTGGTCGGTGGCGGCGCATTTGGACTGTTGTTCTACCCGGGCAACTGGCCGATATTCGGACCGACGCACCTGCCGCTGGTCGCTGAAGGCGTCTTGCTGTCACTGGCTGACTACACCGGCTTCCTGTATGTGCGCACGGGCACCCCGGAATACGTACGACTGATCGAACAAGGCTCACTACGCACCTTTGGTGGTCACACCACCGTGATTGCGGCCTTCTTCTCCGCGTTC
>EF623538, UncAmm59, AOB_like, AOB_like, AOB_like, [AOB_like]
GGGGACTGGGACTTCTGGCTTGACTGGAAAGGCCGCCAATGGTGGCCGGTGGTAACCCCGATCGTGGGCATCACCTACTGTGCCACCATCATGTACTACCTGTGGGTCAACTACCGCCTGCCGTTTGGCGCGACACTGTGTATCGTGTGCCTGCTGACCGGTGAATGGCTGACCCGCTTCTGGGGCTTCTACTGGTGGTCGCACTACCCGATCAACTTCGTATTGCCCTCCACCATGATACCGGGCGCATTGGTCATGGACACCGTCATGCTGCTGACACGCAACTGGATGATCACGGCACTGGTCGGTGGCGGCGCATTTGGACTGTTGTTCTACCCGGGCAACTGGCCGATATTCGGACCGACGCACCTGCCGCTGGTCGCTGAAGGCGTCTTGCTGTCACTGGCTGACTACACCGGCTTCCTGTATGTGCGCACGGGCACCCCGGAATACGTACGACTGATCGAACATGGCTCACTACGCACCTTTGGTGGTCACACCACCGTGATTGCGGCCTTCTTCTCTGCCTTC
>EF623539, UncAmm60, AOB_like, AOB_like, AOB_like, [AOB_like]
GGTGACTGGGACTTCTGGCTTGACTGGAAAGACCGCCAATGGTGGCCGGTGGTAACCCCGATCGTGGGCATCACCTACTGTGCCACCATCATGTACTACCTGTGGGTCAACTACCGCCTGCCGTTTGGCGCGACACTGTGTATCGTGTGCCTGCTGACCGGTGAATGGCTGACCCGCTTCTGGGGCTTCTACTGGTGGTCGCACTACCCGATCAACTTCGTATTGCCCTCCACCATGATACCGGGCGCATTGGTCATTGACACCGTCATGCTGCTGACACGCAACTGGATGATCACGGCACTGGTCGGTGGCGGCGCATTTGGACTGTTGTTCTACCCGGGCAACTGGCCGATATTCGGACCGACGCACCTGCCGCTGGTCGCTGAAGGCGTCTTGCTGTCACTGGCTGACTACACCGGCTTCCTGTATGTGCGCACGGGCACCCCGGAATACGTACGACTGATCGAACAAGGCTCACTACGCACCTTTGGTGGTCACACCACCGTGATTGCGGCGTTCTTCTCTGCCTTC
>EF623541, UncAmm61, AOB_like, AOB_like, AOB_like, [AOB_like]
GGAGACTGGGACTTCTGGCTTGACTGGAAAGACCGCCAATGGTGGCCGGTGGTAACCCCGATCGTGGGCATCACCTACTGTGCCACCATCATGTACTACCTGTGGGTCAACTACCGCCTGCCGTTTGGCGCGACACTGTGTATCGTGTGCCTGCTGACCGGTGAATGGCTGACCCGCTTCTGGGGCTTCTACTGGTGGTCGCACTACCCGATCAACTTCGTATTGCCCTCCACCATGATACCGGGCGCATTGGTCATGGACACCGTCATGCTGCTGACACGCAACTGGATGATCACGGCACTGGTCGGTGGCGGCGCATTTGGACTGTTGTTCTACCCGGGCAACTGGCCGATATTCGGACCGACGCACCTGCCGCTGGTCGCTGAAGGCGTCTTGCTGTCACTGGCTGACTACACCGGCTTCCTGTATGTGCGCACGGGCACCCCGGAATACGTACGACTGATCGAACAAGGCTCACTACGCACCTTTGGTGGTCACACCACCGTGATTGCGGCCTTCTTCTCTGCCTTC
>EF623540, UncAmm62, AOB_like, AOB_like, AOB_like, [AOB_like]
GGGGACTGGGACTTCTGGCTTGACTGGAAAGACCGCCAATGGTGGCCGGTGGTAACCCCGATCGTGGGCATCACCTACTGTGCCACCATCATGTACTACCTGTGGGTCAACTACCGCCTGCCGTTTGGCGCGACACTGTGTATCGTGTGCCTGCTGACCGGTGAATGGCTGACCCGCTTCTGGGGCTTCTACTGGTGGTCGCACTACCCGATCAACTTCGTATTGCCCTCCACCATGATACCGGGCGCATTGGTCATGGACACCGTCATGCTGCTGACACGCAACTGGATGATCACGGCACTGGTCGGTGGCGGCGCATTTGGACTGTTGTTCTACCCGGGCAACTGGCCGATATTCGGACCGACGCACCTGCCGCTGGTCGCTGAAGGCGTCTTGCTGTCACTGGCTGACTACACCGGCTTCCTGTATGTGCGCACGGGCACCCCGGAATACGTACGACTGATCGAACAAGGCTCACTACGCACCTTTGGTGGTCACACCACCGTGATTGCGGCCTTCTTCTCTGCCTTC
>EF623542, UncAmm63, AOB_like, AOB_like, AOB_like, [AOB_like]
GGGGACTGGGACTTCTGGCTTGACTGGAAAGACCGCCAATGGTGGCCGGTGGTAACCCCGATCGTGGGCATCACCTACTGTGCCACCATCATGTACTACCTGTGGGTCAACTACCGCCTGCCGTTTGGCGCGACACTGTGTATCGTGTGCCTGCTGACCGGTGAATGGCCGACCCGCTTCTGGGGCTTCTACTGGTGGTCGCACTACCCGATCAACTTCGTATTGCCCTCCACCATGATACCGGGCGCATTGGTCATGGACACCGTCATGCTGCTGACACGCAACTGGATGATCACGGCACTGGTCGGTGGCGGCGCATTTGGACTGTTGTTCTACCCGGGCAACTGGCCGATATTCGGACCGACGCACCTGCCGCTGGTCGCTGAAGGCGTCTTGCTGTCACTGGCTGACTACACCGGCTTCCTGTATGTGCGCACGGGCACCCCGGAATACGTACGACTGATCGAACAAGGCTCACTACGCACCTTTGGTGGTCACACCACCGTGATTGCGGCCTTCTTCTCTGCCTTC
>EF623543, UncAmm64, AOB_like, AOB_like, AOB_like, [AOB_like]
GGGGACTGGGACTTCTGGCTTGACTGGAAAGACCGCCAATGGTGGCCGGTGGTAACCCCGATCGTGGGCATCACCTACTGTGCCACCATCATGTACTACCTGTGGGTCAACTACCGCCTGCCGTTTGGCGCGACACTGTGTATCGTGTGCCTACTGACCGGTGAATGGCTGACCCGCTTCTGGGGCTTCTACTGGTGGTCGCACTACCCGATCAACTTCGTATTGCCCTCCACCATGATACCGGGCGCATTGGTCATGGACACCGTCACGCTGCTGACACGCAACTGGATGATCACGGCACTGGTCGGTGGCGGCGCATTTGGACTGTTGTTCTACCCGGGCAACTGGCCGATATTCGGACCGACGCACCTGCCGCTGGTCGCTGAAGGCGTCTTGCTGTCACTGGCTGACTACACCGGCTTCCTGTATGTGCGCACGGGCACCCCGGAATACGTACGACTGATCGAACAAGGCTCACTACGCACCTTTGGTGGTCACACCACCGTGATTGCGGCCTTCTTCTCCGCCTTC
>EF623544, UncAmm65, AOB_like, AOB_like, AOB_like, [AOB_like]
GGTGACTGGGACTTCTGGCTTGACTGGAAAGACCGCCAATGGTGGCCGGTGGTAACCCCGATCGTGGGCATCACCTACTGTGCCACCATCATGTACTACCTGTGGGTCAACTACCGCCTGCCGTTTGGCGCGACACTGTGTATCGTGTGCCTGCTGACCGGTGAATGGCTGACCCGCTTCTGGGGCTTCTACTGGTGGTCGCACTACCCGATCAACTTCGTATTGCCCTCCACCATGATACCGGGCGCATTGGTCATGGACACCGTCATGCTGCTGACACGCAACTGGATGATCACGGCACTGGTCGGTGGCGGCGCATTTGGACTGTTGTTCTACCCGGGCAACTGGCCGATATTCGGACCGACGCACCTGCCGCTGGTCGCTGAAGGCGTCTTGCTGTCACTGGCTGACTACACCGGCTTCCTGTATGTGCGCACGGGCACCCCGGAATACGTACGACTGATCGAACAAGGCTCACTACGCACCTTTGGTGGTCACACCACCGTGATTGCGGCCTTCTTCTCTGCCTTC
>EF623545, UncAmm66, AOB_like, AOB_like, AOB_like, [AOB_like]
GGGGACTGGGACTTCTGGCTTGACTGGAAAGACCGCCAATGGTGGCCGGTGGTAACCCCGATCGTGGGCATCACCTACTGTGCCACCATCATGTACTACCTGTGGGTCAACTACCGCCTGCCGTTTGGCGCGACACTGTGTATCGTGTGCCTGCTGACCGGTGAATGGCCGACCCGCTTCTGGGGCTTCTACTGGTGGTCGCACTACCCGATCAACTTCGTATTGCCCTCCACCATGATACCGGGCGCATTGGTCATGGACACCGTCATGCTGCTGACACGCAACTGGATGATCACGGCACTGGTCGGTGGCGGCGCATTTGGACTGTTGTTCTACCCGGGCAACTGGCCGATATTCGGACCGACACACCTGCCGCTGGTCGCTGAAGGCGTCTTGCCGTCACTGGCTGACTACACCGGCTTCCTGTATGTGCGCACGGGCACCCCGGAATACGTACGACTGATCGAACAAGGCTCACTACGCACCTTTGGTGGTCACACCACCGTGATTGCGGCCTTCTTCTCGGCGTTC
>EF623546, UncAmm67, AOB_like, AOB_like, AOB_like, [AOB_like]
GGGGACTGGGACTTCTGGCTTGACTGGAAAGACCGCCAATGGTGGCCGGTGGTAACCCCGATCGTGGGCATCACCTACTGTGCCACCATCATGTACTACCTGTGGGTCAACTACCGCCTGCCGTTTGGCGCGACACTGTGTATCGTGTGCCTGCTGACCGGTGAATGGCTGACCCGCTTCTGGGGCTTCTACTGGTGGTCGCACTACCCGATCAACTTCGTATTGCCCTCCACCATGATACCGGGCGCATTGGTCATGGACACCGTCATGCTGCTGACACGCAACTGGATGATCACGGCACTGGTCGGTGGCGGCGCATTTGGACTGTTGTTCTACCCGGGCAACTGGCCGATATTCGGACCGACGCACCTGCCGCTGGTCGCTGAAGGCGTCTTGCTGTCACTGGCTGACTACACCGGCTTCCTGTATGTGCGCACGGGCACCCCGGAATACGTACGACTGATCGAACAAGGCCCACTACGCACCTTTGGTGGTCACACCACCGTGATTGCGGCCTTCTTCTCTGCCTTC
>EF623547, UncAmm68, AOB_like, AOB_like, AOB_like, [AOB_like]
GGGGACTGGGACTTCTGGCTTGACTGGAAAGACCGCCAATGGTGGCCGGTGGTAACCCCGATCGTGGGCATCACCTACTGTGCCACCATCATGTACTACCTGTGGGTCAACTACCGCCTGCCGTTTGGCGCGACACTGTGTATCGTGTGCCTGCTGACCGGTGAATGGCTGACCCGCTTCTGGGGCTTCTACTGGTGGTCGCACTACCCGATCAACTTCGTACTGCCCTCCACCATGATACCGGGCGCATTGGTCATGGACACCGTCATGCTGCTGACACGCAACTGGATGATCACGGCACTGGTCGGTGGCGGCGCATTTGGACTGTTGTTCTACCCGGGCAACTGGCCGATATTCGGACCGACGCACCTGCCGCTGGTCGCTGAAGGCGTCTTGCTGTCACTGGCTGACTACACCGGCTTCCTGTATGTGCGCACGGGCACCCCGGAATACGTACGACTGATCGAACAAGGCTCACTACGCACCTTTGGTGGTCACACCACCGTGATTGCGGCCTTCTTCTCAGCCTTC
>EF623548, UncAmm69, AOB_like, AOB_like, AOB_like, [AOB_like]
GGGGACTGGGACTTCTGGCTTGACTGGAAAGACCGCCAATGGTGGCCGGTGGTAACCCCGATCGTGGGCATCACCTACTGTGCCACCATCATGTACTACCTGTGGGTCAACTACCGCCTGCCGTTTGGCGCGACACTGTGTATCGTGTGCCTGCTGACCGGTGAATGGCTGACCCGCTTCTGGGGCTTCTACTGGTGGTCGCACTACCCGATCAACTTCGTATTGCCCTCCACCATGATACCGGGCGCATTGGTCATGGACGCCGTCATGCTGCTGACACGCAACTGGATGATCACGGCACTGGTCGGTGGCGGCGCATTTGGACTGTTGTTCTACCCGGGCAACTGGCCGATATTCGGACCGACGCACCTGCCGCTGGTCGCTGAAGGCGTCTTGCTGTCACTGGCTGACTACACCGGCTTCCTGTATGTGCGCACGGGCACCCCGGAATACGTACGACTGATCGAACAAGGCTCACTACGCACCTTTGGTGGTCACACCACCGTGATTGCGGCCTTCTTCTCCGCGTTC
>EF623549, UncAmm70, AOB_like, AOB_like, AOB_like, [AOB_like]
GGGGACTGGGACTTCTGGCTTGACTGGAAAGACCGCCAATGGTGGCCGGTGGTAACCCCGATCGTGGGCATCACCTACTGTGCCACCATCATGTACTACCTGTGGGTCAACTACCGCCTGCCGTTTGGCGCGACACTGTGTATCGTGTGCCTGCTGACCGGTGAATGGCTGACCCGCTTCTGGGGCTTCTACTGGTGGTCGCACTACCCGATCAACTTCGTATTGCCCTCCACCATGATACCGGGCGCATTGGTCATGGACACCGTCATGCTGCTGACACGCAACTGGATGATCACGGCACTGGTCGGTGGCGGCGCATTTGGACTGTTGTTCTACCCGGGCAACTGGCCGATATTCGGACCGACGCACCTGCCGCTGGTCGCTGAAGGCGTCTTGCTGTCACTGGCTGACTACACCGGCTTCCTGTATGTGCGCACGGGCACCCCGGAATACGTACGACTGATCGAACAAGGCTCACTACGCACCTTTGGTGGTCACACCACCGTGATTGCGGCCTTCTTCTCCGCCTTC
>EF623550, UncAmm71, AOB_like, AOB_like, AOB_like, [AOB_like]
GGCGACTGGGACTTCTGGCTTGACTGGAAAGACCGCCAATGGTGGCCGGTGGTAACCCCGATCGTGGGCATCACCTACTGTGCCACCATCATGTACTACCTGTGGGTCAACTACCGCCTGCCGTTTGGCGCGACACTGTGTATCGTGTGCCTGCTGACCGGTGAATGGCCGACCCGCTTCTGGGGCTTCTACTGGTGGTCGCACTACCCGATCAACTTCGTATTGCCCTCCACCATGATACCGGGCGCATTGGTCATGGACACCGTCATGCTGCTGACACGCAACTGGATGATCACGGCACTGGTCGGTGGCGGCGCATTTGGACTGTTGTTCTACCCGGGCAACTGGCCGATATTCGGACCGACGCACCTGCCGCTGGTCGCTGAAGGCGTCTTGCTGTCACTGGCTGACTACACCGGCTTCCTGTATGTGCGCACGGGCACCCCGGAATACGTACGACTGATCGAACAAGGCTCACTACGCACCTTTGGTGGTCACACCACCGTGATTGCGGCCTTCTTCTCGGCCTTC
>EF623551, UncAmm72, AOB_like, AOB_like, AOB_like, [AOB_like]
GGGGACTGGGACTTCTGGCTTGACTGGAAAGACCGCCAATGGTGGCCGGTGGTAACCCCGATCGTGGGCATCACCTACTGTGCCACCATCATGTACTACCTGTGGGTCAACTACCGCCTGCCGTTTGGCGCGACACTGTGTATCGTGTGCCTGCTGACCGGTGAATGGCCGACCCGCTTCTGGGGCTTCTACTGGTGGTCGCACTACCCGATCAACTTCGTATTGCCCTCCACCATGATACCGGGCGCATTGGTCATGGACACCGTCATGCTGCTGACACGCAACTGGATGATCACGGCACTGGTCGGTGGCGGCGCATTTGGACTGTTGTTCTACCCGGGCAACTGGCCGATATTCGGACCGACGCACCTGCCGCTGGTCGCTGAAGGCGTCTTGCTGTCACTGGCTGACTACACCGGCTTCCTGTATGTGCGCACGGGCACCCCGGAATACGTACGACTGATCGAACAAGGCTCACTACGCACCTTTGGTGGTCACACCACCGTGATTGCGGCCTTCTTCTCTGCCTTC
>EF623552, UncAmm73, AOB_like, AOB_like, AOB_like, [AOB_like]
GGGGACTGGGACTTCTGGCTTGACTGGAAAGACCGCCAATGGTGGCCGGTGGTAACCCCGATCGTGGGCATCACCTACTGTGCCACCATCATGTACTACCTGTGGGTCAACTACCGCCTGCCGTTTGGCGCGGCACTGTGTATCGTGTGCCTGCTGACCGGTGAATGGCTGACCCGCTTCTGGGGCTTCTACTGGTGGTCGCACTACCCGATCAACTTCGTATTGCCCTCCACCATGATACCGGGCGCATTGGTCATGGACACCGTCATGCTGCTGACACGCAACTGGATGATCACGGCACTGGTCGGTGGCGGCGCATTTGGACTGTTGTTCTACCCGGGCAACTGGCCGATATTCGGACCGACGCACCTGCCGCTGGTCGCTGAAGGCGTCTTGCTGTCACTGGCTGACTACACCGGCTTCCTGTATGTGCGCACGGGCACCCCGGAATACGTACGACTGTTCGAACAAGGCTCACTACGCACCTTTGGTGGTCACACCACCGTGATTGCGGCCTTCTTCTCCGCGTTC
>EF623553, UncAmm74, AOB_like, AOB_like, AOB_like, [AOB_like]
GGCGACTGGGACTTCTGGCTTGACTGGAAAGACCGCCAATGGTGGCCGGTGGTAACCCCGATCGTGGGCATCACCTACTGTGCCACCATCATGTACTACCTGTGGGTCAACTACCGCCTGCCGTTTGGCGCGACACTGTGTATCGTGTGCCTGCTGACCGGTGAATGGCCGACCCGCTTCTGGGGCTTCTACTGGTGGTCGCACTACCCGATCAACTTCGTATTGCCCTCCACCATGATACCGGGCGCATTGGTCATGGACACCGTCATGCTGCTGACACGCAACTGGATGATCACGGCACTGGTCGGTGGCGGCGCATTTGGACTGTTGTTCTACCCGGGCAACTGGCCGATATTCGGACCGACGCACCTGCCGCTGGTCGCTGAAGGCGTCTTGCTGTCACTGGCTGACTACACCGGCTTCCTGTATGTGCGCACGGGCACCCCGGAATACGTACGACTGATCGAACAAGGCTCACTACGCACCTTTGGTGGTCACACCACCGTGATTGCGGCCTTCTTCTCCGCCTTC
>EF623554, UncAmm75, AOB_like, AOB_like, AOB_like, [AOB_like]
GGGGACTGGGACTTCTGGCTTGACTGGAAAGACCGCCAATGGTGGCCGGTGGTAACCCCGATCGTGGGCATCACCTACTGTGCCACCATCATGTACTACCTGTGGGTCAACTACCGCCTGCCGTTTGGCGCGACACTGTGTATCGTGTGCCTGCTGACCGGTGAATGGCCGACCCGCTTCTGGGGCTTCTACTGGTGGTCGCACTACCCGATCAACTTCGTATTGCCCTCCACCATGATACCGGGCGCATTGGTCATGGACACCGTCATGCTGCTGACACGCAACTGGATGATCACGGCACTGGTCGGTGGCGGCGCATTTGGACTGTTGTTCTACCCGGGCAACTGGCCGATATTCGGACCGACGCACCTGCCGCTGGTCGCTGAAGGCGTCTTGCTGTCACTGGCTGACTACACCGGCTTCCTGTATGTGCGCACGGGCACCCCGGAATACGTACGACTGATCGAACAAGGCTCACTACGCACCTTTGGTGGTCACACCACCGTGATTGCGGCCTTCTTCTCCGCGTTC
>EF623556, UncAmm76, AOB_like, AOB_like, AOB_like, [AOB_like]
GGAGACTGGGACTTCTGGCTTGACTGGAAAGACCGCCAATGGTGGCCGGTGGTAACCCCGATCGTGGGCATCACCTACTGTGCCACCATCATGTACTACCTGTGGGTCAACTACCGCCTGCCGTTTGGCGCGACACTGTGTATCGTGTGCCTGCTGACCGGTGAATGGCTGACCCGCTTCTGGGGCTTCTACTGGTGGTCGCACTACCCGATCAACTTCGTATTGCCCTCCACCATGATACCGGGCGCATTGGTCATGGACACCGTCATGCTGCTGACACGCAACTGGATGATCACGGCACTGGTCGGTGGCGGCGCATTTGGACTGTTGTTCTACCCGGGCAACTGGCCGATATTCGGACCGACGCACCTGCCGCTGGTCGCTGAAGGCGTCTTGCTGTCACTGGCTGACTACACCGGCTTCCTGTATGTGCGCACGGGCACCCCGGAATACGTACGACTGATCGAACAAGGCTCACTACGCACCTTTGGTGGTCACACCACCGTGATTGCGGCCTTCTTCTCTGCCTTC
>EF623555, UncAmm77, AOB_like, AOB_like, AOB_like, [AOB_like]
GGGGACTGGGACTTCTGGCTTGACTGGAAAGACCGCCAATGGTGGCCGGTGGTAACCCCCATCGTGGGCATCACCTACTGTGCCACCATCATGTACTACCTGTGGGTCAACTACCGCCTGCCGTTTGGCGCGACACTGTGTATCGTGTGCCTGCTGACCGGTGAATGGCTGACCCGCTTCTGGGGCTTCTACTGGTGGTCGCACTACCCGATCAACTTCGTATTGCCCTCCACCATGATACCGGGCGCATTGGTCATGGACACCGTCATGCTGCTGACACGCAACTGGATGATCACGGCACTGGTCGGTGGCGGCGCATTTGGACTGTTGTTCTACCCGGGCAACTGGCCGATATTCGGACCGACGCACCTGCCGCTGGTCGCTGAAGGCGTCTTGCTGTCACTGGCTGACTACACCGGCTTCCTGTATGTGCGCACGGGCACCCCGGAATACGTACGACTGATCGAACAAGGCTCACTACGCACCTTTGGTGGTCACACCACCGTGATTGCGGCCTTCTTCTCAGCGTTC
>EF623557, UncAmm78, AOB_like, AOB_like, AOB_like, [AOB_like]
GGTGACTGGGACTTCTGGCTTGACTGGAAAGACCGCCAATGGTGGCCGGTGGTAACCCCGATCGTGGGCATCACCTACTGTGCCACCATCATGTACTACCTGTGGGTCAACTACCGCCTGCCGTTTGGCGCGACACTGTGTATCGTGTGCCTGCTGACCGGTGAATGGCCGACCCGCTTCTGGGGCTTCTACTGGTGGTCGCACTACCCGATCAACTTCGTATTGCCCTCCACCATGATACCGGGCGCATTGGTCATGGACACCGTCATGCTGCTGACACGCAACTGGATGATCACGGCACTGGTCGGTGGCGGCGCATTTGGACTGTTGTTCTACCCGGGCAACTGGCCGATATTCGGACCGACGCACCTGCCGCTGGTCGCTGAAGGCGTCTTGCTGTCACTGGCTGACTACACCGGCTTCCTGTATGTGCGCACGGGCACCCCGGAATACGTACGACTGATCGAACAAGGCTCACTACGCACCTTTGGTGGTCACACCACCGTGATTGCGGCCTTCTTCTCCGCGTTC
>EF623558, UncAmm79, AOB_like, AOB_like, AOB_like, [AOB_like]
GGGGACTGGGACTTCTGGCTTGACTGGAAAGACCGCCAATGGTGGCCGGTGGTAACCCCGATCGTGGGCATCACCTACTGTGCCACCATCATGTACTACCTGTGGGTCAACTACCGCCTGCCGTTTGGCGCGACACTGTGTATCGTGTGCCTGCTGACCGGTGAATGGCTGACCCGCTTCTGGGGCTTCTACTGGTGGTCGCACTACCCGATCAACTTCGTATTGCCCTCCACCATGATACCGGGCGCATTGGTCATGGACACCGTCATGCTGCTGACACGCAACTGGATGATCACGGCACTGGTCGGTGGCGGCGCATTTGGACTGTTGTTCTACCCGGGCAACTGGCCGATATTCGGACCGACGCACCTGCCGCTGGTCGCTGAAGGCGTCTTGCTGTCACTGGCTGACTACACCGGCTTCCTGTATGTGCGCACGGGCACCCCGGAATACGTACGACTGATCGAACAAGGCTCACTACGCACCTTTGGTGGTCACACCACCGTGATTGCGGCCTTCTTCTCAGCCTTC
>EF623559, UncAmm80, AOB_like, AOB_like, AOB_like, [AOB_like]
GGAGACTGGGACTTCTGGCTTGACTGGAAAGACCGTCAATGGTGGCCGGTGGTGACCCCGATCGTTGGGATCACGTATTGTGCCGCACTGATGTACTACCTTTGGGTGAATTACCGGTTGCCGTTTGGCGCGACGTTATGTGTAGTCTGCCTGCTGGTTGGGGAATGGCTGACGCGTTACTGGGGCTTCTACTGGTGGTCGCATTACCCGATCAACTTCGTACTGCCTTCGACCATGATTCCGGGCGCGCTGGTGATGGACACCTGTCTGTTGCTGACCCGCAGCTGGTTGATCACGGCCTTGGTAGGGGGTGGTGCATTCGGGCTGCTGTTCTATCCGGGTAACTGGCCGATTTTCGGACCCACCCACCTGCCGCTGGTTGCAGAAGGGGTCTTGCTGTCGGTTGCTGACTACACCGGGTTCCTCTATGTTCGTACAGGTACGCCTGAGTACGTTCGGTTGATCGAGCAAGGATCGTTGCGTACCTTTGGTGGTCACACCACGGTAATTGCCGCCTTCTTCTCCGCCTTC
>EF623560, UncAmm81, AOB_like, AOB_like, AOB_like, [AOB_like]
GGAGACTGGGACTTCTGGCTTGACTGGAAAGATCGTCAATGGTGGCCAGTGGCCACACCAATTGTTGGTATGATGTACTGTTCAGCACTTATGTACTATCTCTGGGTTAACTATCGCCTACCATTTGGCGCTACACTTTGTATCGTATGTTTACTGATTGGTGAATGGCTAACACGCTACTGGGGTTTCTACTGGTGGTCACATTACCCAGTCAACTTCGTACTACCATCAACCATGATACCTGGTGCCTTGATGCTTGATACCATCTTGTTACTCACAGGTAACTGGCTCATCACCGCACTCTTGGGTGGTGGCTTCTGGGGTCTATTCTTCTACCCAGGTAACTGGCCAATCTTTGGACCAACTCACTTACCACTCGTTGCAGAGGGTGTATTGCTTTCAGTAGCTGATTACACTGGTTTCCTCTATGTACGTACTGGTACACCTGAGTATGTCCGACTGATTGAACAGGGTTCGTTGCGTACCTTTGGTGGTCACACCACAGTTATTGCAGCCTTCTTCTCTGCCTTC
>EF623561, UncAmm82, AOB_like, AOB_like, AOB_like, [AOB_like]
GGGGACTGGGACTTCTGGCTTGACTGGAAAGACCGCCAATGGTGGCCGGTGGTAACCCCGATCGTGGGCATCACCTACTGTGCCACCATCATGTACTACCTGTGGGTCAACTACCGCCTGCCGTTTGGCGCGACACTGTGTATCGTGTGCCTGCTGACCGGTGAATGGCCGACCCGCTTCTGGGGCTTCTACTGGTGGTCGCACTACCCGATCAACTTCGTATTGCCCTCCACCATGATACCGGGCGCATTGGTCATGGACACCGTCATGCTGCTGACACGCAACTGGATGATCACGGCACTGGTCGGTGGCGGCGCATTTGGACTGTTGTTCTACCCGGGCAACTGGCCGATATTCGGACCGACGCACCTGCCGCTGGTCGCTGAAGGCGTCTTGCTGTCACTGGCTGACTACACCGGCTTCCTGTATGTGCGCACGGGCACCCCGGAATACGTACGACTGATCGAACAAGGCTCACTACGCACCTTTGGTGGTCACACCACCGTGATTGCGGCCTTCTTCTCTGCCTTC
>EF623563, UncAmm83, AOB_like, AOB_like, AOB_like, [AOB_like]
GGGGACTGGGACTTCTGGCTTGACTGGAAAGACCGCCAATGGTGGCCGGTGGTAACCCCGATCGTGGGCATCACCTACTGTGCCACCATCATGTACTACCTGTGGGTCAACTACCGCCTGCCGTTTGGCGCGACACTGTGTATCGTGTGCCTGCTGACCGGTGAGTGGCCGACCCGCTTCTGGGGCTTCTACTGGTGGTCGCACTACCCGATCAACTTCGTATTGCCCTCCACCATGATACCGGGCGCATTGGTCATGGACACCGTCATGCTGCTGACACGCAACTGGATGATCACGGCACTGGTCGGTGGCGGCGCATTTGGACTGTTGTTCTACCCGGGCAACTGGCCGATATTCGGACCGACGCACCTGCCGCTGGTCGCTGAAGGCGTCTTGCTGTCACTGGCTGACTACACCGGCTTCCTGTATGTGCGCACGGGCACCCCGGAATACGTACGACTGATCGAACAAGGCTCACTACGCACCTTTGGTGGTCACACCACCGTGATTGCGGCCTTCTTCTCCGCCTTC
>EF623562, UncAmm84, AOB_like, AOB_like, AOB_like, [AOB_like]
GGGGACTGGGACTTCTGGCTTGACTGGAAAGACCGCCAATGGTGGCCGGTGGTAACCCCGATCGTGGGCATCACCTACTGTGCCACCATCATGTACTACCTGTGGGTCAACTACCGCCTGCCGTTTGGCGCGACACTGTGTATCGTGTGCCTGCTGACCGGTGAATGGCTGACCCGCTTCTGGGGCTTCTACTGGTGGTCGCACTACCCGATCAACTTCGTATTGCCCTCCACCATGATACCGGGCGCATTGGTCATGGACACCGTCATGCTGCTGACACGCAACTGGATGATCACGGCACTGGTCGGTGGCGGCGCATTTGGACTGTTGTTCTACCCGGGCAACTGGCCGATATTCGGACCGACGCACTTGCCGCTGGTCGCTGAAGGCGTCTTGCTGTCACTGGCTGACTACACCGGCTTCCTGTATGTGCGCACGGGCACCCCGGAATACGTACGACTGATCGAACAAGGCTCACTACGCACCTTTGGTGGTCACACCACCGTGATTGCGGCCTTCTTCTCCGCCTTC
>EF623569, UncAmm85, AOB_like, AOB_like, AOB_like, [AOB_like]
GGGGACTGGGACTTCTGGCTTGACTGGAAAGACCGCCAATGGTGGCCGGTGGTAACCCCGATCGTGGGCATCACCTACTGTGCCACCATCATGTACTACCTGTGGGTCAACTACCGCCTGCCGTTTGGCGCGACACTGTGTATCGTGTGCCTGCTGACCGGTGAATGGCCGACCCGCTTCTGGGGCTTCTACTGGTGGTCGCACTACCCGATCAACTTCGTATTGCCCTCCACCATGATACCGGGCGCATTGGTCATGGACACCGTCATGCTGCTGACACGCAACTGGATGATCACGGCACTGGTCGGTGGCGGCGCATTTGGACTGTTGTTCTACCCGGGCAACTGGCCGATATTCGGACCGACGCACCTGCCGCTGGTCGCTGAAGGCGTCTTGCTGTCACTGGCTGACTACACCGGCTTCCTGTATGTGCGCACGGGCACCCCGGAATACGTACGACTGATCGAACAAGGCTCACTACGCACCTTTGGTGGTCACACCACCGTGATTGCGGCCTTCTTCTCCGCCTTC
>EF623568, UncAmm86, AOB_like, AOB_like, AOB_like, [AOB_like]
GGCGACTGGGACTTCTGGCTTGACTGGAAAGACCGCCAATGGTGGCCGGTGGTAACCCCGATCGTGGGCATCACCTACTGTGCCACCATCATGTACTACCTGTGGGTCAACTACCGCCTGCCGTTTGGCGCGACACTGTGTATCGTGTGCCTGCTGACCGGTGAATGGCCGACCCGCTTCTGGGGCTTCTACTGGTGGTCGCACTACCCGATCAACTTCGTATTGCCCTCCACCATGATACCGGGCGCATTGGTCATGGACACCGTCATGCTGCTGACACGCAACTGGATGATCACGGCACTGGTCGGTGGCGGCGCATTTGGACTGTTGTTCTACCCGGGCAACTGGCCGATATTCGGACCGACGCACCTGCCGCTGGTCGCTGAAGGCGTCTTGCTGTCACTGGCTGACTACACCGGCTTCCTGTATGTGCGCACGGGCACCCCGGAATACGTACGACTGATCGAACAAGGCTCACTACGCACCTTTGGTGGTCACACCACCGTGATTGCGGCCTTCTTCTCTGCGTTC
>EF623567, UncAmm87, AOB_like, AOB_like, AOB_like, [AOB_like]
GGGGACTGGGACTTCTGGCTTGACTGGAAAGATCGCCAATGGTGGCCGGTGGTAACCCCGATCGTGGGCATCACCTACTGTGCCACCATCATGTACTACAAGTGGGTCAACTACCGCCTGCCGTTTGGCGCGACACTGTGTATCGTGTGCCTGCTGACCGGTGAATGGCCGACCCGCTTCTGGGGCTTCTACCGGTGGTCGCACTACCCGATCAACTTCGTATTGCCCTTCACCATGATACCGGGCGCATTGGTCATGGACACCGTCATGCTGCTGACACGCAACTGGATGATCACGGCACTGGTCGGTGGCGGCGCATTTGGACCGTTGTTCTACCCGGGCAACTGGCCGATATTCGGACCGACGCACCTGCCGCTGGTCGTTGAAGGCGTCTTGCTGTCACTGGCTGACTACACCGGCTTCCTGTATGTGCGCACGGGCACCCCGGAATACGTACGACTGATCGAACAAGGCTCACTACGCACCTTTGGTGGTCACACCACCGTGATTGCGGCCTTCTTCTCCGCCTTC
>EF623566, UncAmm88, AOB_like, AOB_like, AOB_like, [AOB_like]
GGCGACTGGGACTTCTGGCTTGACTGGAAAGACCGCCAATGGTGGCCGGTGGTAACCCCGATCGTGGGCATCACCTACTGTGCCACCATCATGTACTACCTGTGGGTCAACTACCGCCTGCCGTTTGGCGCGACACTGTGTATCGTGTGCCTGCTGACCGGTGAATGGCTGACCCGCTTCTGGGGCTTCTACTGGTGGTCGCACTACCCGATCAACTTCGTATTGCCCTCCACCATGATACCGGGCGCATTGCTCATGGACACCGTCATGCTGCTGACACGCAACTGGATGATCACGGCACTGGTCGGTGGCGGCGCATTTGGACTGTTGTTCTACCCGGGCAACTGGCCGATATTCGGACCGACGCACCTGCCGCTGGTCGCTGAAGGCGTCTTGCTGTCACTGGCTGACTACACCGGCTTCCTGTATGTGCGCACGGGCACCCCGGAATACGTACGACTGATCGAACAAGGCTCACTACGCACCTTTGGTGGTCACACCACCGTGATTGCGGCCTTCTTCTCCGCGTTC
>EF623565, UncAmm89, AOB_like, AOB_like, AOB_like, [AOB_like]
GGGGACTGGGACTTCTGGCTTGACTGGAAAGACCGCCAATGGTGGCCGGTGGTAACCCCGATCGTGGGCATCACCTACTGTGCCACCATCATGTACTACCTGTGGGTCAACTACCGCCTGCCGTTTGGCGCGACACTGTGTATCGTGTGCCTGCTGACCGGTGAATGGCTGACCCGCTTTTGGGGCTTCTACTGGTGGTCGCACTACCCGATCAACTTCGTATTGCCCCCCACCATGATACCGGGCGCATTGGTCATGGACACCGTCATGCTGCTGACACGCAACTGGATGATCACGGCACTGGTCGGTGGCGGCGCATTTGGACTGTTGTTCTACCCGGGCAACTGGCCGATATTCGGACCGACGCACCTGCCGCTGGTCGCTGAAGGCGTCTTGCTATCACTGGCTGACTACACCGGCTTCCTGTATGTGCGCACGGGCACCCCGGAATACGTACGACTGATCGAACAAGGCTCACTACGCACCTTTGGTGGTCACACCACCGTGATTGCGGCCTTCTTCTCTGCCTTC
>EF623564, UncAmm90, AOB_like, AOB_like, AOB_like, [AOB_like]
GGGGACTGGGACTTCTGGCTTGACTGGAAAGACCGCCAATGGTGGCCGGTGGTAACCCCGATCGTGGGCATCACCTACTGTGCCACCATCATGTACTACCTGTGGGTCAACTACCGCCTGCCGTTTGGCGCGACACTGTGTATCGTGTGCCTGCTGACCGGTGAATGGCCGACCCGCTTCTGGGGCTTCTACTGGTGGTCGCACTACCCGATCAACTTCGTATTGCCCTCCACCATGATACCGGGCGCATTGGTCATGGACACCGTCATGCTGCTGACACGCAACTGGATGATCACGGCACTGGTCGGTGGCGGCGCATTTGGACTGTTGTTCTACCCGGGCAACTGGCCGATATTCGGACCGACGCACCTGCCGCTGGTCGCTGAAGGCGTCTTGCTGTCACTGGCTGACTACACCGGCTTCCTGTATGTGCGCACGGGCACCCCGGAATACGTACGACTGATCGAACAAGGCTCACTACGCGCCTTTGGTGGTCACACCACCGTGATTGCGGCCTTCTTCTCCGCGTTC
>DQ008439, UncB1510, AOB_like, AOB_like, AOB_like, [AOB_like]
GGCTTGACTGGAAAGATCGTCAATGGTGGCCTGTAGTAACACCGATTGTAGGTATCATGTACTGTGCAGCACTGATGTATTACCTGTGGGTAAACTATCGCCTGCCATTTGGTGCGACACTCTGTATCGTATGCCTGTTAGTAGGTGAATGGCTGACCCGTTACTGGGGCTTCTACTGGTGGTCACATTACCCAATCAACTTTGTATTGCCATCAACCATGATTCCTGGTGCGCTGATGTTAGATACAATTTTACTGTTGACGGGTAACTGGCTGGTTACAGCATTATTAGGCGGTGGATTCTGGGGATTGTTTTTCTATCCAGGTAACTGGCCGATATTTGGCCCAACCCACTTACCAGTGGTAGTAGAAGGTGTATTACTGTCAGTAGCTGACTACACAGGATTCTTGTATGTGCGTACTGGTACACCGGAATATGTACGTTTAATTGAACAAGGCTCACTGCGTACGTTCGGTGGACACACCACGGTGATTGCGGCCTTCTTCTCCGCCTTC
>EU723735, UncB1877, AOB_like, AOB_like, AOB_like, [AOB_like]
GGTGACTGGGACTTCTGGCCTGACTGGAAAGACCGGCAATGGTGGCCGGTGGTCACCCCCATCGTAGGGATCACCTACTGTGCGGCGATCATGTACTACCTGTGGGTGAACTACCGACTGCCCTATGGCGCGACCCTGTGCATCGTATGCCTGCTGGTGGGCGAATGGCTGACGCGTTTCTGGGGATTTTACTGGTGGTCGCACTACCCCATCAACTTCGTATTCCCCTCCACCATGATTCCTGGTGCGCTGGTGATGGACACCGTCATGTTGCTCACCCGCAACTGGATGATCACCGCACTGGTGGGAGGCGGCGCATTTGGACTGCTGTTCTACCCGCGCAACTGGCCGATCTTTGGGCCGACCCACCTGCCGCTGGTTGCCGAAGGCGTCCTGCTGTCGGTGGCTGACTACACCGGCTTTCTGTATGTACGCACGGGTACCCCTGAGTACGTACGCCTGATCGAACAAGGGTCGCTACGCACCTTTGGTGGCCACACCACCGTGATTGCCGCGTTCTTCTCAGCGTTC
>FJ210439, UncNitro, AOB_like, AOB_like, AOB_like, [AOB_like]
TCTGGGACTTCTGGCTGGACTGGAAAGACCGTCAATGGTGGCCTGTCGTGACCCCCATCGTGGGGATCACCTACTGCGCCGCGATCATGTACTACCTGTGGGTGAACTACCGGCTGCCCTATGGGGCGACCTTATGTATCGTATGCCTGCTGGTAGGCGAATGGCTGACGCGTTTCTGGGGATTTTACTGGTGGTCGCACTACCCCATCAACTTCGTATTTCCCTCCACCATGATACCGGGCGCACTGGTCATGGACACCGTCATGCTGCTCACCCGCAACTGGATGATCACCGCCCTGGTTGGCGGCGGCGCATTCGGCCTGCTGTTCTACCCGGGCAACTGGCCCATCTTTGGCCCGACCTACCTGCCGCTGGTAGCCGAAGGCGTGCTGCTGTCGGTAGCCGACTACACCGGCTTCCTGTATGTACGCGCCGGCACACCTGAGTACGTGCGCCTGATCGAACAAGGCTCGCTACGCACCTTTGGCGGCCACACCACCGTGATTGCCGCATTCTTCTCCGCGTTCGTCTCCATGCTCATGTTCTGCGTATGGTGGTACTTCGGAAAGGTCTAC
>FJ210445, UncNitr2, AOB_like, AOB_like, AOB_like, [AOB_like]
TCTGGGATTTCTGGCTTGACTGGAAAGACCGTCAATGGTGGCCTGTCGTGACCCCCATCGTGGGGATCACCTACTGCGCCGCGATCATGTACTACCTGTGGGTGAACTACCGGCTGCCCTATGGGGCGACCTTATGTATCGTATGCCTGCTGGTAGGCGAATGGCTGACGCGTTTCTGGGGATTTTACTGGTGGTCGCACTACCCCATCAACTTCGTATTTCCCTCCACCATGATACCGGGCGCACTGGTCATGGACACCGTCATGCTGCTCACCCGCAACTGGATGATCACCGCCCTGGTTGGCGGCGGCGCATTCGGCCTGCTGTTCTACCCGGGCAACTGGCCCATCTTTGGCCCGACCCACCTGCCGCTGGTAGCCGAAGGCGTGCTGCTGTCGGTAGCCGACTACACCGGCTTCCTGTATGTACGCACCGGCACACCTGAGTACGTGCGCCTGATCGAACAAGGCTCGCTACGCACCTTTGGCGGCCACACCACCGTGATTGCCGCATTCTTCTCCGCGTTCGTCTCCATGCTCATGTTCTGCGTATGGTGGTATCTCGGAAAGCTTTAC
>FJ210446, UncNitr3, AOB_like, AOB_like, AOB_like, [AOB_like]
TCTGGGACTTCTGGATTGACTGGAAAGACCGTCAATGGTGGCCTGTCGTGACCCCCATCGTGGGGATCACCTACTGCGCCGCGATCATGTACTACCTGTGGGTGAACTACCGGCTGCCCTATGGGGCGACCTTATGTATCGTATGCCTGCTGGTAGGCGAATGGCTGACGCGTTTCTGGGGATTTTACTGGTGGTCGCACTACCCCATCAACTTCGTATTTCCCTCCACCATGATACCGGGCGCACTGGTCATGGACACCGTCATGCTGCTCACCCGCAACTGGATGATCACCGCCCTGGTTGGCGGCGGCGCATTCGGCCTGCTGTTCTACCCGGGCAACTGGCCCATCTTTGGCCCGACCCACCTGCCGCTGGTAGCCGAAGGCGTGCTGCTGTCGGTAGCCGACTACACCGGCTTCCTGTATGTACGCACCGGCACACCTGAGTACGTGCGCCTGATCGAACAAGGCTCGCTACGCACCTTTGGCGGCCACACCACCGTGATTGCCGCATTCTTCTCCGCGTTCGTCTCCATGCTCATGTTCTGCGTATGGTGGTACTTTGGCAAGGTCTAT
>FJ210447, UncNitr4, AOB_like, AOB_like, AOB_like, [AOB_like]
TCTGGGATTTCTGGCTTGACTGGAAAGACCGTCAATGGTGGCCTGTCGTGACCCCCATCGTGGGGATCACCTACTGCGCCGCGATCATGTACTACCTGTGGGTGAACTACCGGCTGCCCTATGGGGCGACCTTATGTATCGTATGCCTGCTGGTAGGCGAATGGCTGACGCGTTTCTGGGGATTTTACTGGTGGTCGCACTACCCCATCAACTTCGTATTTCCCTCCACCATGATACCGGGCGCACTGGTCATGGACACCGTCATGCTGCTCACCCGCAACTGGATGATCACCGCCCTGGTTGGCGGCGGCGCATTCGGCCTGCTGTTCTACCCGGGCAACTGGCCCATCTTTGGCCCGACCCACCTGCCGCTGGTAGCCGAAGGCGTGCTGCTGTCGGTAGCCGACTACACCGGCTTCCTGTATGTACGCACCGGCACACCTGAGTACGTGCGCCTGATCGAACAAGGGTCGCTACGCACCTTTGGCGGCCACACCACCGTGATTGCCGCGTTCTTCTCCGCGTTCGTCTCCATGCTCATGTTCTGCGTATGGTGGTATTTCGGCAAACTCTAC
>FJ210450, UncNitr5, AOB_like, AOB_like, AOB_like, [AOB_like]
TCTGGGACTTCTGGATGGACTGGAAAGACCGTCAATGGTGGCCTGTCGTGACCCCCATCGTGGGGATCACCTACTGCGCCGCGATCATGTACTACCTGTGGGTGAACTACCGGCTGCCCTATGGGGCGACCTTATGTATCGTATGCCTGCTGGTAGGCGAATGGCTGACGCGTTTCTGGGGATTTTACTGGTGGTCGCACTACCCCATCAACTTCGTATTTCCCTCCACCATGATACCGGGCGCACTGGTCATGGACACCGTCATGCTGCTCACCCGCAACTGGATGATCACCGCCCTGGTTGGCGGCGGCGCATTCGGCCTGCTGTTCTACCCGGGCAACTGGCCCATCTTTGGCCCGACCCACCTGCCGCTGGTAGCCGAAGGCGTGCTGCTGTCGGTAGCCGACTACACCGGCTTCCTGTATGTACGCACCGGCACACCTGAGTACGTGCGCCTGATCGAACAAGGCTCGCTACGCACCTTTGGCGGCCACACCACCGTGATTGCCGCATTCTTCTCCGCGTTCGTCTCCATGCTCATGTTCTGCGTATGGTGGTACCTCGGAAAGCTTTAC
>FJ210454, UncNitr6, AOB_like, AOB_like, AOB_like, [AOB_like]
TCTGGGATTTCTGGCTGGACTGGAAAGACCGTCAATGGTGGCCTGTCGTGACCCCGATCGTGGGGATCACCTACTGCGCCGCGATCATGTACTACCTGTGGGTGAACTACCGGCTGCCCTATGGGGCGACCTTATGTATCGTATGCCTGCTGGTAGGCGAATGGCTGACGCGTTTCTGGGGATTTTACTGGTGGTCGCACTACCCCATCGACTTCGTATTTCCCTCCACCATGATACCGGGCGCACTGGTCATGGACACCGTCATGTTGCTCACCCGCAACTGGATGATCACCGCCCTGGTTGGCGGCGGCGCATTCGGCCTGCTGTTCTACCCGGGCAACTGGCCCATCTTTGGCCCGACCCACCTGCCGCTGGTAGCCGAAGGCGTGCTGCTGTCGGTAGCCGACTACACCGGCTTCCTGTATGTACGCACCGGCACACCTGAGTACGTGCGCCTGATCGAACAAGGCTCGCTACGCACCTTTGGCGGCCACACCACCGTGATTGCCGCATTCTTCTCCGCGTTCGTCTCCATGCTCATGTTCTGCGTATGGTGGTACCTCGGCAAACTCTAC
>FJ210461, UncNitr7, AOB_like, AOB_like, AOB_like, [AOB_like]
TCTGGGATTTCTGGCTTGACTGGAAAGACCGTCAATGGTGGCCTGTCGTGACCCCCATCGTGGGGATCACCTACTGCGCCGCGATCATGTACTACCTGTGGGTGAACTACCGGCTGCCCTATGGGGCGACCTTATGTATCGTATGCCTGCTGGTAGGCGAATGGCTGACGCGTTTCTGGGGATTTTACTGGTGGTCGCACTACCCCATCAACTTCGTATTTCCCTCCACCATGATACCGGGCGCACTGGTCATGGACACCGCCATGCTGCTCACCCGCAACTGGATGATCACCGCCCTGGTTGGCGGCGGCGCATTCGGCCTGCTGTTCTACCCGGGCAACTGGCCCATCTTTGGCCCGACCCACCTGCCGCTGGTAGCCGAAGGCGTGCTGCTGTCGGTAGCCGACTACACCGGCTTCCTGTATGTACGCACCGGCACACCTGAGTACGTGCGCCTGATCGAACAAGGCTCGCTACGCACCTTTGGCGGCCACACCACCGTGATTGCCGCGTTCTTCTCCGCGTTCGTCTCCATGCTCATGTTCTGCGTATGGTGGTACCTCGGAAAGCTCTAC
>FJ210462, UncNitr8, AOB_like, AOB_like, AOB_like, [AOB_like]
TCTGGGATTTCTGGCTTGACTGGAAAGACCGTCAATGGTGGCCTGTCGTGACCCCCATCGTGGGGATCACCTACTGCGCCGCGATCATGTACTACCTGTGGGTGAACTACCGGCTGCCCTATGGGGCGACCTTATGTATCGTATGCCTGCTGGTAGGCGAATGGCTGACGCGTTTCTGGGGATTTTACTGGTGGTCGCACTACCCCATCAACTTCGTATTTCCCTCCACCATGATACCGGGCGCACTGGTCATGGACACCGTCATGCTGCTCACCCGCAACTGGATGATCACCGCCCTGGTTGGCGGCGGCGCATTCGGCCTGCTGTTCTACCCGGGCAACTGGCCCATCTTTGGCCCGACCCACCTGCCGCTGGTAGCCGAAGGCGTGCTGCTGTCGGTAGCCGACTACACCGGCTTCCTGTATGTACGCACCGGCACACCTGAGTACGTGCGCCTGATCGAACAAGGCTCGCTACGCACCTTTGGCGGCCACACCACCGTGATTGCCGCATTCTTCTCCGCGTTCGTCTCCATGCTCATGTTCTGCGTATGGTGGTATTTTGGAAAAGTTTAC
>FJ210465, UncNitr9, AOB_like, AOB_like, AOB_like, [AOB_like]
TCTGGGATTTCTGGATTGACTGGAAAGACCGTCAATGGTGGCCTGTGGTGACCCCCATCGTAGGCATCACCTACTGTGCCGCCATCATGTACTACCTGTGGGTGAACTACCGGCTGCCCTATGGCGCCACGTTATGTATCGTTTGCCTGCTGTTAGGTGAATGGCTGACGCGTTACTGGGGTTTTTATTGGTGGTCGCATTACCCCATCAACTTCGTCTTTCCCTCCACCATGATACCGGGCGCACTGGTCATGGACACCGTCCTGCTGCTCACCCGCAACTGGATGATCACCGCACTGGTTGGAGGCGGCGCATTTGGTCTGTTGTTCTACCCGGGCAACTGGCCCATTTTTGGCCCGACCCACCTTCCGCTGGTAGCCGAAGGCGTTCTGCTCTCGGTGGCTGACTACACCGGCTTCTTGTATGTACGCACCGGCACGCCTGAGTACGTGCGCCTGATCGAACAAGGCTCGCTACGCACCTTTGGCGGCCACACCACCGTGATTGCCGCGTTCTTCTCCGCGTTTGTCTCCATGCTCATGTTCTGCGTATGGTGGTATTTCGGCAAAGTTTAC
>FJ210434, UncNit10, AOB_like, AOB_like, AOB_like, [AOB_like]
TCTGGGATTTCTGGATGGACTGGAAAGACCGTCAATGGTGGCCTGTCGTGACCCCCATCGTGGGGATCACCTACTGCGCCGCGATCATGTACTACCTGTGGGTGAACTACCGGCTGCCCTATGGGGCGACCTTATGTATCGTATGCCTGCTGGTAGGCGAATGGCTGACGCGTTTCTGGGGATTTTACTGGTGGTCGCACTACCCCATCAACTTCGTATTTCCCTCCACCATGATACCGGGCGCACTGGTCATGGACACCGTCATGCTGCTCACCCGCAACTGGATGATCACCGCCCTGGTTGGCGGCGGCGCATTCGGCCTGCTGTTCTACCCGGGCAACTGGCCCATCTTTGGCCCGACCCACCTGCCGCTGGTAGCCGAAGGCGTGCTGCTGTCGGTAGCCGACTACACCGGCTTCCTGTATGTACACACCGGCACGCCTGAGTACGTGCGCCTGATCGAACAAGGCTCGCTACGCACCTTTGGCGGCCACACCACCGTGATTGCCGCATTCTTCTCCGCGTTCGTCTCCATGCTCATGTTCTGCGTATGGTGGTACTTCGGCAAATTTACT
>FJ210426, UncNit11, AOB_like, AOB_like, AOB_like, [AOB_like]
TCTGGGATTTCTGCATTGACTGGAAAGACCGTCAATGGTGGCCTGTCGTGACCCCCATCGTGGGGATCACCTACTGCGCCGCGATCATGTACTACCTGTGGGTGAACTACCGGCTGCCCTATGGGGCGACCTTATGTATCGTATGCCTGCTGGTAGGCGAATGGCTGACGCGTTTCTGGGGATTTTACTGGTGGTCGCACTACCCCATCAACTTCGTATTTCCCTCCACCATGATACCGGGCGCACTGGTCATGGACACCGTCATGCTGCTCACCCGCAACTGGATGATCACCGCCCTGGTTGGCGGCGGCGCATTCGGCCTGCTGTTCTACCCGGGCAACTGGCCCATCTTTGGCCCGACCCACCTGCCGCTGGTAGCCGATGGCGTGCTGCTGTCGGTAGCCGACTACACCGGCTTCCTGTATGTACGCACCGGCACACCTGAGTACGTGCGCCTGATCGAACAAGGCTCGCTACGCACCTTTGGTGGCCACACCACCGTGATTGCCGCATTCTTCTCCGCGTTCGTCTCCATGCTCATGTTCTGCGTATGGTGGTACTTTGGAAAAGTTTAC
>FJ210425, UncB1974, AOB_like, AOB_like, AOB_like, [AOB_like]
TCTGGGACTTCTGGATTGACTGGAAAGACCGTCAATGGTGGCCTGTCGTGACCCCGATCGTAGGGATCACCTACTGTGCCGCCATCATGTACTACCTGTGGGTGAACTACCGTCTGCCCTATGGCGCCACCTTATGTATCGTATGCCTGCTGGTAGGCGAATGGCTGACGCGTTTCTGGGGATTTTACTGGTGGTCGCACTACCCCATCAACTTCGTGTTTCCCTCCACCATGATACCTGGGGCGCTGGTCATGGACACCGTCATGCTGCTCACCCGCAACTGGATGATCACCGCGTTGTTTGGCGGGGGCGCATTCGGCCTGCTGTTCTACCCGGGCAACTGGCCCATCTTTGGCCCGACCCACCTGCCGCTGGTAGCCGAAGGCGTATTGCTCTCGGTCGCCGACTACACCGGCTTTCTGTATGTACGCACTGGCACGCCTGAGTACGTGCGCCTGATCGAACAAGGGTCGTTACGCACCTTTGGGGGCCACACCACCGTCATTGCCGCATTCTTCTCCGCGTTTGTGTCCATGCTCATGTTCACCGTCTGGTGGTACCTTGGAAAACTCTAC
>AB222890, UncB2107, AOB_like, AOB_like, AOB_like, [AOB_like]
CTTGACTGGAAAGACCGTCAATGGTGGCCTGTCGTGACCCCGATCGTAGGGATCACCTACTGTGCCGCCATCATGTACTACCTGTGGGTGAACTACCGTCTGCCCTATGGCGCCACCTTATGTATCGTATGCCTGCTGGTAGGCGAATGGCTGACGCGTTTCTGGGGATTTTACTGGTGGTCGCACTACCCCATCAACTTCGTCTTCCCCTCCACCATGATACCTGGCGCCCTCATCATGGACACCGTCCTGCTGCTCACCCGTAACTGGATGACCACCGCACTGGTCGGCGGCGGCGCATTCGGCCTGCTGTTCTACCCCGGCAACTGGCCCATTTTTGGACCAACGCACCTGCCGCTGGTAGCCGAAGGCGTATTGCTCTCCCTGGCTGACTACAACCGCTTCCTGTATGTACGCACCGGCACGCCTGAATACGTACGGCTGATCGAACAAGGGTCGTTACGCACCTTTGGGGGCCACACCACCGTCATTGCC
>AB222891, UncB2108, AOB_like, AOB_like, AOB_like, [AOB_like]
CTTGACTGGAAAGACCGTCAATGGTGGCCTGTCGTGACCCCGATCGCAGGGATCACCTACTGTGCCGCCATCATGTACTACCTGTGGGTGAACTACCGTCTGCCCTATGGCGCCACCTTATGTATCGTATGCCTGCTGGTAGGCGAATGGCTGACGCGTTTCTGGGGGTTTTACTGGTGGTCGCACTACCCCATCAACTTCGTATTCCCCTCCACCATGATACCTGGAGCGCTGGTCATGGACACCGTCTTGCTGCTCACGCGCAACTGGATGGCTACAGCCCTGATAGGCGGGGGCGCGTTTGGTCTTCTGTTCTACCCGGGCAACTGGCCCATTTTTGGCCCCACCCACCTGCCGCTCGTGGCTGAAGGCGTACTGCTGTCGGTAGCCGACTACACAGGCTTCCTGTATGTACGCACCGGCACGCCCGAGTACGTGCGCCTGATCGAACAAGGCTCATTGCGAACCTTTGGCGGTCACACCACCGTCATTGCC
>AB222892, UncB2109, AOB_like, AOB_like, AOB_like, [AOB_like]
CTTGACTGGAAAGACCGTCAATGGTGGCCTGTCGTGACCCCGATCGTAGGGATCACCTACTGTGCCGCCATCATGTACTACCTGTGGGTGAACTACCGTCTGCCCTATGGCGCCACCTTATGTATCGTATGCCTGCTGGTAGGCGAATGGCTGACGCGTTTCTGGGGATTTTACTGGTGGTCGCACTACCCCATCAACTTCGTGTTTCCCTCCACCATGATACCTGGCGCGCTGGTCATGGACGCCGTCATGCTGCTCACCCGCAACTGGATGATCACCGCGTTGTTTGGCGGGGGCGCATTCGGCCTGCTGTTCTACCCGGGCAACTGGCCCATCTTTGGCCCGACCCACCTGCCGCTGGTAGCCGAAGGCGTATTGCTCTCGGTCGCCGACTACACCGGTTTTTTGTATGTACGCACTGGCACGCCTGAGTACGTGCGCCTGATCGAACAAGGGTCGTTACGCACCTTTGGGGGCCACACCACCGTCATTGCC
>AB222893, UncB2110, AOB_like, AOB_like, AOB_like, [AOB_like]
CTTGACTGGAAAGACCGTCAATGGTGGCCTGTCGTGACCCCGATCGTAGGGATCACCTACTGTGCCGCCATCATGTACTACCTGTGGGTGAACTACCGTCTGCCCTATGGCGCCACCTTATGTATCGTATGCCTGCTGGTAGGCGAATGGCTGACGCGTTTCTGGGGATTTTACTGGTGGTCGCACTACCCCATCAACTTCGTGTTTCCCTCCACCATGATACCTGGCGCGCTGGTCATGGACACCGTCATGCTGCTCACCCGCAACTGGATGATCACCGCGTTGTTTGGCGGGGGCGCATTCGGCCTGCTGTTCTACCCGGGCAACTGGCCCATTTTTGGCCCGACCCACCTGCCGCGGGTAGCCGAAGGCGTATTGCTCTCGGTGGCCGACTACACCGGCTTTCTGTATGTACGCACTGGCACGCCTGAGTACGTGCGCCTGATCAAACAAGGGTCGTTACGCACCTTTGGGGGCCACACCACCGTCATTGCC
>AB222894, UncB2111, AOB_like, AOB_like, AOB_like, [AOB_like]
CTTGACTGGAAAGACCGTCAATGGTGGCCTGTCGTGACCCCGATCGTAGGGATCACCTACTGTGCCGCCATCATGTACTACCTGTGGGTGAACTACCGTCTGCCCTATGGCGCCACCTTATGTATCGTATGCCTGCTGGTAGGCGAATGGCTGACGCGTTTCTGGGGATTTTACTGGTGGTCGCACTACCCCATCAACTTCGTGTTTCCCTCCACCACGATACCTGGGGCGCTGGTCATGGACACCGTCATGCTGCTCACCCGCAACTGGATGATCACCGCGTTGTTTGGCGGGGGCGCATTCGGCCTGCTGTTCTACCCGGGCAACTGGCCCATTCTTGGCCCGACCCACCTGCCGCTGGTAGCCGAAGGCGTATTGCTCTCGGTCGCCGACTACACCGGCTTTCTGTATGTACGCACTGGCACGCCTGAGTACGTGCGCCTGATCGAACAAGGGTCGTTACGCACCTTTGGGGGCCACACCACCGTCATTGCC
>AB222925, UncB2114, AOB_like, AOB_like, AOB_like, [AOB_like]
CTTGACTGGAAGGACCGTCAATGGTGGCCTGTCGTGACCCCGATCGTAGGGATCACCTACTGTGCCGCCATCATGTACTACCTGTGGGTGAACTACCGTCTGCCCTATGGCGCCACCTTATGTATCGTATGCCTGCTGGTAGGCGAATGGCTGACGCGTTTCTGGGGATTTTACTGGTGGTCGCACTACCCCATCAACTTCGTATTTCCCTCCACCATGATACCAGGAGCGCTGGTCATGGACACCGCCATGCTGCTCACCCGCAACTGGATGATCACCGCGTTGTTTGGCGGTGGCGCATTCGGCCTGCTGTTCTACCCGGGCAACTGGCCCATTTTTGGCCCGACCCACCTGCCGCTGGTAGCCGAAGGCGTATTGCTCTCGGTCGCCGACTACACCGGCTTTCTGTATGTACGCACTGGCACGCCTGAGTACGTGCGCCTGATCGAACAAGGGTCGTTACGCACCTTTGGGGGCCACACCACCGTCATTGCC
>AB222926, UncB2115, AOB_like, AOB_like, AOB_like, [AOB_like]
CTTGACTGGAAAGACCGTCAATGGTGGCCTGTCGTGACCCCGATCGTAGGGATCACCTACTGTGCCGCCATCATGTACTACCTGTGGGTGAACTACCGTCTGCCCTATGGCGCCACCTTATGTATCGTATGCCTGCTGGTAGGCGAATGGCTGACGCGTTTCTGGGGATTTTACTGGTGGTCGCACTACCCCATCAACTTCGTGTTTCCCTCCACCATGATACCTGGGGCGCTGGTCATGGACACCGTCATGCTGCTCACCCGCAACTGGATGATCACCGCGTTGTTTGGCGGTGGCGCATTCGGCCTGCTGTTCTACCCGGGCAACTGGCCCATTTTTGGCCCGACCCACCTGCCGCTGGTAGCCGAAGGCGTATTGCTCTCGGTGGCCGACTACACCGGCTTTCTGTATGTACGCACTGGCACGCCTGAGTATGTGCGCCTGATCGAACAAGGGTCGTTACGCACCTTTGGGGGCCACACCACCGTCATTGCC
>AB222927, UncB2116, AOB_like, AOB_like, AOB_like, [AOB_like]
CTGGACTGGAAAGACCGGCAATGGTGGCCGGTGGTAACCCCGATCGTGGGCATCACCTACTGTGCCGCCATCATGTACTACCTGTGGGTGAACTACCGGCTGCCCTATGGGGCCACCCTGTGCATCGTCTGCCTGCTGGTAGGCGAATGGCTGACCCGGTTCTGGGGATTCTACTGGTGGTCACACTACCCCATCAACTTCGTATTTCCCTCCACCATGATACCAGGAGCGCTGGTCATGGACACCGCCATGCTGCTCACCCGCAACTGGATGATCACGGCACTGGTAGGTGGAGGCGCATTCGGACTGCTGTTCTACCCGGGCAACTGGCCGATCTTCGGGCCGACCCACCTGCCGCTCGTGGCTGAAGGCGTCCTGCTCTCCCTGGCCGACTACACCGGCTTCCTGTATGTACGCACCGGCACCCCCGAGTACGTGCGGCTGATCGAACAAGGCTCGCTGCGAACCTTTGGCGGTCACACCACCGTCATCGCG
>AB222882, UncB2122, AOB_like, AOB_like, AOB_like, [AOB_like]
CTTGACTGGAAAGACCGTCAATGGTGGCCTGTCGTGACCCCGATCGTAGGGATCACCTACTGTGCCGCCATCATGTACTACCTGTGGGTGAACTACCGTCTGCCCTATGGCGCCACCTTATGTATCGTATGCCTGCTGGTAGGCGAATGGCTGACACGTTTCTGGGGATTTTACTGGTGGTCGCACTACCCCATCAACTTCGTGTTTCCCTCCACCATGATACCTGGCGCGCTGGTCATGGACACCGTCATGCTGCTCACCCGCAACTGGGTGATCACCGTGTTGTTTGGCGGGGGCGCATTCGGCCTGCTGTTCTACCCGGGCAACTGGCCCATCTTTGGCCCGACCCACCTGCCGCTGGTAGCCGAAGGCGTATTGCTCTCGGTCGCCGACTACACCGGCTTTCTGTATGTACGCACTGGCACGCCTGGGTACGTGCGCCTGATCGAACAAGGGTCGTTACGCACCTTTGGGGGCCACACCACCGTCATTGCC
>AB222883, UncB2123, AOB_like, AOB_like, AOB_like, [AOB_like]
GTTGACTGGAAAGACCGTCAATGGTGGCCTGTCGTGACCCCGATCGTAGGGATCACGTACTGTGCCGCCATCATGTACTACCTGTGGGTGAACTACCGTCTGCCCTATGGCGCCACCTTATGTATCGTATGCCTGCTGGTAGGCGAATGGCTGACGCGTTTCTGGGGATTTTACTGGTGGTCGCACTACCCCATCAACTTCGTGTTTCCCTCCACCATGATACCTGGGGCGCTGGTCATGGACACCGTCATGCTGCTCACCCGCAACTGGATGATCACCGCGTTGTTTGGCGGGGGCGCATTCGGCCTGCTGTTCTACCCGGGCAACTGGCCCATTTTTGGCCCGACCCACCTGCCGCTGGTAGCCGAAGGCGTATTGCTCTCGGTCGCCGACTACACCGGCTTTCTGTATGTACGCACTGGCACGCCTGAGTACGTGCGCCTGGTCGAACAAGGGTCGTTACGCACCTTTGGGGGCCACACCACCGTCATTGCC
>AB222884, UncB2124, AOB_like, AOB_like, AOB_like, [AOB_like]
CTTGACTGGAAAGACCGTCAATGGTGGCCTGTCGTGACCCCGATCGTAGGGATCACCTACTGTGCCGCCATCATGTACTACCTGTGGGTGAACTACCGTCTGCCCTATGGCGCCACCTTATGTATCGTATGCCTGCTGGTAGGCGAATGGCTGACACGTTTCTGGGGATTTTACTGGTGGTCGCACTACCCCATCAACTTCGTGTTTCCCTCCACCATGATACCTGGCGCGCTGGTCATGGACACCGTCATGCTGCTCGCCCGCAACTGGATGATCACCGCGTTGTTTGGCGGGGGCGCATTCGGCCTGCTGTTCTACCCGGGCAACTGGCCCATCTTTGGCCCGACCCACCTGCCGCTGGTAGCCGAAGGCGTATTGCTCTCGGTCGCCGACTACACCGGCTTTCTGTATGTACGCACTGGCACGCCTGAGTACGTGCGCCTGATCGAACAAGGGTCGTTACGCACCTTTGGGGGCCACACCACCGTCATTGCC
>AB222885, UncB2125, AOB_like, AOB_like, AOB_like, [AOB_like]
CTTGACTGGAAAGACCGTCAATGGTGGCCTGTCGTGACCCCGATCGTAGGGATCACCTACTGTGCCGCCATCATGTACTACCTGTGGGTGAGCTATCGTCTGCCCTATGGCGCCACCTTATGTATCGTATGCTTGCTGGTAGGCGAATGGCTGACGCGTTTCTGGGGATTTTACTGGTGGTCGCACTACCCCATCAACTTCGTGTTTCCCTCCACCATGATACCTGGCGCGCTGGTCGTGGACACCGTCATGCTGCTCACCCGCAACTGGATGATCACCGCGTTGTTTGGCGGGGGCGCATTCGGCCTGCTGTTCTACCCGGGCAACTGGCCTATCTTTGGCCCGACCCACCTGCCGCTGGTAGCCGAAGGCGTATTGCTCTCGGTCGCCGACTACACCGGCTTTCTGTATGTACGCACTGGCACGCCTGAGTACGTGCGCCTGATCGAACAAGGGTCGTTACGCACCTTTGGGGGCCACACCACCGTCATTGCC
>AB222886, UncB2126, AOB_like, AOB_like, AOB_like, [AOB_like]
CTTGACTGGAAAGACCGTCAATGGTGGCCTGTCGTGACCCCGATCGTAGGGATCACCTACTGTGCCGCCATCATGTACTACCTGTGGGTGAGCTATCGTCTGCCCTATGGCGCCACCTTATGTATCGTATGCTTGCTGGTAGGCGAATGGCTGACGCGTTTCTGGGGATTTTACTGGTGGTCGCACTACCCCATCAACTTCGTGTTTCCCTCCACCATGATACCTGGCGCGCTGGTCGTGGACACCGTCATGCTGCTCACCCGCAACTGGATGATCACCGCGTTGTTTGGCGGGGGCGCATTCGGCCTGCTGTTCTACCCGGGCAACTGGCCTATCTTTGGCCCGACCCACCTGCCGCTGGTAGCCGAAGGCGTATTGCTCTCGGTCGCCGACTACACCGGCTTTCTGTATGTACGCACTGGCACGCCTGAGTACGTGCGCCTGATCGAACAAGGGTCGTTACGCACCTTTGGGGGCCACAACACCGTCATTGCC
>AB222888, UncB2128, AOB_like, AOB_like, AOB_like, [AOB_like]
CTTGACTGGAAAGACCGTCAATGGTGGCCTGTCGTGACCCCGATCGTAGGGATCACCTACTGTGCCGCCATCATGTACTACCTGTGGGTGAACTACCGTCTGCCCTATGGCGCCACCTCATGTATCGTATGCCTGCTGGTAGGCGAATGGCTGACGCGTTTCTGGGGATTTTACTGGTGGTCGCACTACCCCATCAACTTCGTGTTTCCCTCCACCATGATACCTGGGGCGCTGGTCATGGACACCGTCATGCTGCTCACCCGCAACTGGATGATCACCGCGTTGTTTGGCGGGGGCGCATTCGGCCTGCTGTTCTACCCGGGCAACTGGCCCATTTTTGGCCCGACCCACCTGCCGCTGGTAGCCGAAGGCGTATTGCTCTCGGTGGCCGACTACACCGGCTTTCTGTATGTACGCACTGGCACGCCTGAGTGCGTGCGCCTGATCGAACAAGGGTCGTTACGCACCTTTGGGGGCCACACCACCGTCATTGCC
>AB222887, UncB2129, AOB_like, AOB_like, AOB_like, [AOB_like]
CTTGACTGGAAAGACCGTCAATGGTGGCCTGTCGTGACCCCGATCGTAGGGATCACCTACTGTGCCGCCATCATGTACTACCTGTGGGTGAACTACCGTCTGCCCTATGGCGCCACCTTATGTATCGTATGCCTGCTGGTAGGCGAATGGCTGACGCGTTTCTGGGGATTTTACTGGTGGTCGCACTACCCCATCAACTTCGTGTTTCCCTCCACCATGATACCTGGGGCGCTGGTCATGGACACCGTCATGCTGCTCACCCGCAACTGGATGATCACCGCGTTGTTTGGCGGTGGCGCATTCGGCCTGCTGTTCTACCCGGGCAACTGGCCCATTTTTGGCCCGACCCACCTGCCGCTGGTAGCCGAAGGCGTATTGCTCTCGGTGGCCGACTACACCGGCTTTCTGTATGTACGCACTGGCACGCCTGAGTACGTGCGCCTGATCGAACAAGGGTCGTTACGCACCTTTGGGGGCCACACCACCGTCATTGCC
>FJ970626, UncB2130, AOB_like, AOB_like, AOB_like, [AOB_like]
CTGGACTGGAAGGATCGTCAATGGTGGCCGGTGGTCACGCCCATCGTAGGCATCACCTACTGTGCCGCCATCATGTACTACCTGTGGGTCAACTACCGGCTGCCCTTTGGCGCCACGCTATGCATCGTCTGCCTGCTGGTGGGCGAATGGCTGACCCGTTACTGGGGCTTCTACTGGTGGTCGCACTACCCCATCAACTTTGTATTCCCCTCCACCATGATACCGAGTGCCCTCATCATGGACACGGTCATGCTGCTCACCCGCAACTGGATGATCACAGCCCTGGTTGGCGGCGGCGCGTTTGGACTCTTGTTCTACCCTGGCAACTGGCCCATTTTTGGCCCGACCCACCTTCCGCTGGTAGCTGAAGGCGTACTGCTGTCGGTAGCCGACTACACCGGCTTCCTGTATGTACGCACCGGCACGCCTGAGTACGTGCGCCTGATTGAACAAGGCTCGCTGCGAACGTTCGGTGGCCACACCACCGTCATTGCC
>FJ970625, UncB2131, AOB_like, AOB_like, AOB_like, [AOB_like]
CTTGACTGGAAAGACCGTCAATGGTGGCCGGTAGTCACACCCATCGTTGGCATCACCTACTGTGCCACCATCATGTACTACCTGTGGGTCAACTACCGGCTACCCTTTGGGGCCACGCTGTGTATCGTTTGCCTGCTGACAGGAGAATGGCTGACACGGTACTGGGGCTTCTACTGGTGGTCGCATTACCCCATCAACTTCGTTTTGCCCTCCACCATGATCCCAGGCGCACTCGTCATGGACACCGTCCTTCTGCTGACGCGCAACTGGATGATCACAGCACTGGTTGGCGGCGGCGCCTTTGGCCTGTTGTTCTACCCTGGCAACTGGCCCATCTTTGGCCCGACCCACCTGCCGCTGGTAGCGGAAGGCGTCTTGCTCTCACTGGCCGACTACACAGGCTTCCTGTATGTTCGTACCGGTACCCTTGAATATGTACGCCTGATCGAACAAGGCTCATTGCGCACCTTTGGCGGACACACCACCGTCATTGCT
>FJ970623, UncB2133, AOB_like, AOB_like, AOB_like, [AOB_like]
CTGGACTGGAAGGATCGTCAATGGTGGCCGGTGGTCACGCCCATCGTAGGCATCACCTACTGTGCCGCCATCATGTACTACCTGTGGGTCAACTACCGGCTACCCTTTGGGGCCACGCTGTGTATCGTTTGCCTGCTGACAGGAGAATGGCTGACACGGTACTGGGGCTTCTACTGGTGGTCGCATTACCCCATCAACTTCGTTTTGCCCTCCACCATGATCCCAGGCGCACTCGTCATGGACACCGTCCTTCTGGTGACGCGCAACTGGATGATCACAGCACTGGTTGGCGGCGGCGCCTTTGGCCTGTTGTTCTACCCTGGCAACTGGCCCATCTTTGGCCCGACCCACCTGCCGCTGGTAGCGGAAGGCGTCTTGCTCTCACTGGCCGACTACACAGGCTTCCTGTATGTTCGTACCGGTACCCCTGAATATGTACGCCTGATCGAACAAGGCTCATTGCGCACCTTTGGCGGACACACCACCGTCATTGCC
>FJ970622, UncB2134, AOB_like, AOB_like, AOB_like, [AOB_like]
CTGGACTGGAAGGACCGTCAATGGTGGCCGGTGGTAACACCGATCGTAGGCATCACCTACTGTGCGGCCATCATGTACTACCTGTGGGTCAACTACAGACTGCCCTTTGGCGCTACGCTGTGCATCGTCTGCCTGCTGACGGGCGAATGGCTGACCCGCTACTGGGGGTTCTACTGGTGGTCACACTACCCCATCAACTTTGTATTGCCCTCCACCATGATACCGGGAGCGCTGGTCATGGACACCGTCATGCTGCTCACCCGCAACTGGATGATCACAGCGCTGGTTGGCGGGGGCGCGTTTGGACTCCTGTTCTATCCTGGCAACTGGCCCATTTTTGGTCCGACCCACCTGCCGCTGGTAGCTGAAGGCGTCCTGCTGTCGGTAGCCGACTACACCGGCTTCCTGTATGTACGCACTGGCACGCCTGAGTATGTTCGCCTGATTGAACAAGGCTCGCTGCGAACGTTCGGTGGCCACACCACCGTCATTGCG
>FJ970621, UncB2135, AOB_like, AOB_like, AOB_like, [AOB_like]
CTGGACTGGAAGGATCGTCAATGGTGGCCGGTGGTCACGCCCATCGTAGGCATCACCTACTGTGCCGCCATCATGTACTACCTGTGGGTCAACTACCGACTGCCCTTTGGCGCCACGCTATGCATCGTCTGCCTGCTGGTGGGCGAATGGCTGACCCGTTACTGGGGCTTCTACTGGTGGTCGCACTACCCCATCAACTTTGTATTCCCCTCCACCATGATACCGGGTGCCCTCATCATGGACACGGTCATGCTGCTCACCCGCAACTGGATGATCACAGCCCTGGTTGGCGGCGGCGCGTTTGGACTCTTGTTCTACCCTGGCAACTGGCCCATTTTTGGCCCGACCCACCTTCCGCTGGTAGCTGAAGGCGTACTGCTGTCGGTAGCCGACTACACCGGCTTTCTGTATGTACGCACCGGCACGCCTGAGTACGTGCGCCTGATTGAACAAGGCTCGCTGCGAACGTTCGGTGGCCACACCACCGTCATTGCCGCATTCTTCTCT
>FJ970620, UncB2136, AOB_like, AOB_like, AOB_like, [AOB_like]
CTGGACTGGAAGGACCGTCAATGGTGGCCGGTGGTAACACCGATCGTAGGCATCACCTACTGTGCGGCCATCATGTACTACCTGTGGGTGAACTACAGACTACCCTTTGGGGCCACGCTGTGCATCGTCTGCCTGCTGGTGGGCGAGTGGCTGACCCGTTACTGGGGCTTCTACTGGTGGTCACACTACCCCATCAACTTTGTATTCCCCTCCACCATGATACCTGGAGCGCTGGTCATGGACACCGTCCTGCTGCTGACGCGCAACTGGATGGTAACGGCCCTGATTGGCGGTGGCGCGTTTGGTCTTTTGTTCTACCCGGGCAACTGGCCGATATTTGGCCCCACCCACCTGCCGCTCGTGGCTGAAGGCGTACTGCTGTCGTTGGCCGACTACACTGGCTTCCTGTATGTACGCACTGGCACGCCTGAGTACGTGCGCCTGATCGAACAAGGCTCGCTTCGAACCTTTGGCGGCCACACCACGGTCATTGCC
>FJ970619, UncB2137, AOB_like, AOB_like, AOB_like, [AOB_like]
CTGGACTGGAAGGATCGTCAATGGTGGCCGGTGGTCACACCCATCGTAGGCATCACCTACTGTGCGGCCATCATGTACTACCTGTGGGTCAACTACAGACTGCCCTTTGGGGCCACGCTGTGCATCGTCTGCCTGCTGGTAGGCGAATGGCTGACCCGCTACTGGGGCTTCTACTGGTGGTCACACTACCCCATCAACTTTGTATTCCCCTCCACCATGATACCGGGTGCGCTGGTCATGGACACCGTCCTGCTGCTGACACGCAACTGGATGATCACGGCACTGGTTGGCGGCGGCGCCTTTGGCCTGTTGTTCTACCCTGGCAACTGGCCCATCTTCGGCCCCACTCACCTGCCGCTGGTCGCCGAAGGCGTCCTGCTCTCACTGGCCGACTACACAGGCTTCCTGTATGTGCGTACCGGCACCCCTGAATATGTACGCCTGATCGAACTAGGCTCATTGCGCACCTTTGGCGGGCACACCACCGTCATTGCC
>FJ970617, UncB2139, AOB_like, AOB_like, AOB_like, [AOB_like]
CTGGACTGGAAGGATCGTCAATGGTGGCCGGTGGTCACGCCCATCGTAGGCATCACCTACTGTGCCGCCATCATGTACTACCTGTGGGTCAACTACCGGCTGCCCTTTGGCGCCACGCTATGCATCGTCTGCCTGCTGGTGGGCGAATGGCTGACCCGTTACTGGGGCTTCTACTGGTGGTCGCACTACCCCATCAACTTTGTATTCCCCTCCACCATGATACCGGGTGCCCTCATCATGGACACGGTCATGCTGCTCACCCGCAACTGGATGATCACAGCCCTGGTTGGCGGCGGCGCGTTTGGACTCTTGTTCTACCCTGGCAACTGGCCCATTTTTGGCCCGACCCACCTTCCGCTGGTAGCTGAAGGCGTACTGCTGTCGGTAGCCGACTACACCGGCTTCCTGTATGTACGCACCGGCACGCCTGAGTACGTGCGCCTGATTGAACAAGGCTCGCTGCGAACGTTCGGTGGCCGCACCACCGTCATTGCC
>FJ970616, UncB2140, AOB_like, AOB_like, AOB_like, [AOB_like]
CTAGACTGGAAAGACCGGCAATGGTGGCCTGTGGTCACCCCCATCGTCGGCATCACCTACTGTGCCACCATCATGTACTACCTGTGGGTGAACTACCGGCTCCCCTTTGGCGCCACCTTATGCATCGTCTGCCTGCTGACAGGTGAATGGCTGACCCGCTACTGGGGCTTCTACTGGTGGTCGCACTACCCCATCAACTTCGTCTTTCCCTCCACCATGATCCCAGGCGCACTCGTCATGGACACCGTCCTTCTGCTGACGCGCAACTGGATGATCACAGCACTGGTTGGCGGCGGCGCCTTTGGCCTGTTGTTCTACCCTGGCAACTGGCCCATCTTTGGCCCGACCCACCTGCCGCTGGTAGCGGAAGGCGTCTTGCTCTCACTGGCCGACTACACAGGCTTCCTGTATGTTCGTACCGGTACCCCTGAATATGTACGCCTGATCGAACAAGGCTCATTGCGCACCTTTGGCGGACACACCACCGTCATTGCC
>FJ970615, UncB2141, AOB_like, AOB_like, AOB_like, [AOB_like]
CTGGACTGGAAGGACCGTCAATGGTGGCCGGTGGTCACGCCCATCGTAGGCATCACCTACTGTGCCGCCATCATGTACTACCTGTGGGTCAACTGCCGGCTGCCCTTTGGCGCCACGCTATGCATCGTCTGCCTGCTGGTGGGCGAATGGCTGACCCGTTACTGGGGCTTCTACTGGTGGTCGCACTACCCCATCAACTTTGTATTCCCCTCCACCATGATACCGGGTGCCCTCATCATGGACACGGTCATGCTGCTCACCCGCAACTGGATGATCACAGCCCTAGTTGGCGGCGGCGCGTTTGGACTCTTGTTCTACCCTGGCAACTGGCCCATTTTTGGCCCGACCCACCTTCCGCTGGTAGCTGAAGGCGTACTGCTGTCGGTAGCCGACTACACCGGCTTCCTGTATGTACGCACCGGCACGCCTGAGTACGTGCGCCTGATTGAACAAGGCTCGCTGCGAACGTTCGGTGGCCACACCACCGTCATTGCC
>FJ970612, UncB2144, AOB_like, AOB_like, AOB_like, [AOB_like]
CTTGACTGGAAAGACCGTCAATGGTGGCCGGTAGTCACACCCATCGTTGGCATCACCTACTGTGCCACCATCATGTACTACCTGTGGGTCAACTACCGGCTACCCTTTGGGGCCACGCTGTGTATCGTTTGCCTGCTGACAGGAGAATGGCTGACACGGTACTGGGGCTTCTACTGGTGGTCGCATTACCCCATCAACTTCGTTTTGCCCTCCACCATGATCCCAGGCGCACTCGTCATGGACACCGTCCTTCTGCTGACGCGCAACTGGATGATCACAGCACTGGTTGGCGGCGGCGCCTTTGGCCTGTTGTTCTACCCTGGCAACTGGCCCATCTTTGGCCCGACCCACCTGCCGCTGGTAGCGGAAGGCGTCTTGCTCTCACTGGCCGACTACACAGGCTTCCTGTATGCTCGTACCGGTACCCCTGAATATGTACGCCTGATCGAACAAGGCTCATTGCGCACCTTTGGCGGACACACCACCGTCATTGCC
>FJ970608, UncB2148, AOB_like, AOB_like, AOB_like, [AOB_like]
CTTGACTGGAAAGACCGTCAATGGTGGCCGGTAGTCACACCCATCGTTGGCATCACCTACTGTGCCACCATCATGTACTACCTGTGGGTCAACTACCGGCTACCCTTTGGGGCCACGCTGTGTATCGTTTGCCTGCTGGTGGGCGAATGGCTGACCCGTTACTGGGGCTTCTACTGGTGGTCGCACTACCCCATCAACCTTGTATTCCCCTCCACCATGATACCGGGTGCCCTCATCATGGACACGGTCATGCTGCTCACCCGCAACTGGATGATCACAGCCCTGGTTGGCGGCGGCGCGTTTGGACTCTTGTTCTACCCTGGCAACTGGCCCATTTTTGGCCCGACCCACCTTCCGCTGGTAGCTGAAGGCGTACTGCTGTCGGTAGCCGACTACACCGGCTTCCTGTATGTACGCACCGGCACGCCTGAGTACGTGCGCCTGATTGAACAAGGCTCGCTGCGAACGTTCGGTGGCCACACCACCGTCATTGCC
>FJ970606, UncB2150, AOB_like, AOB_like, AOB_like, [AOB_like]
CTGGACTGGAAGGATCGTCAATGGTGGCCGGTGGTCACGCCCATCGTAGGCATCATCTACTGTGCCGCCATCATGTACTACCTGTGGGTCAACTACCGACTGCCCTTTGGCGCCACGCTATGCATCGTCTGCCTGCTAGTGGGCGAATGGCTGACCCGTTACTGGGGCTTCTACTGGTGGTCGCACTACCCCATCAACTTCGTATTCCCCTCCACCATGATACCGGGTGCCCTCATCATGGACACGGTCATGCTGCTCACCCGCAACTGGATGATCACAGCCCTGGTTGGCGGCGGCGCGTTTGGACTCTTGTTCTACCCTGGCAACTGGCCCATTTTTGGCCCGACCCACCTTCCGCTGGTAGCTGAAGGCGTACTGCTGTCGGTAGCCGACTACACCGGCTTCCTGTATGTACGCACCGGCACGCCTGAGTACGTGCGCCTGATTGAACAAGGCTCGCTGCGAGCGTTCGGTGGCCACACCACCGTCATTGCC
>FJ970605, UncB2151, AOB_like, AOB_like, AOB_like, [AOB_like]
CTGGACTGGAAGGATCGTCAATGGTGGCCGGTGGTCACGCCCATCGTAGGCATCACCTACTGTGCCGCCATCATGTACTACCTGTGGGTCAACTACCGGCTGCCCTTTGGCGCCACGCTATGCATCGTCTGCCTGCTGGTGGGCGAATGGCTGACCCGTTACTGGGGCTTCTACTGGTGGTCGCACTACCCCATCAACTTTGTATTCCCCTCCACCATGATACCGGGTGCCCTCATCATGGACACGGTCATGCTGCTCACCCGCAACTGGATGATCACAGCCCTGGTTGGCGGCGGCGCGTTTGGACTCTTGTTCTACCCTGGCAACTGGCCCATTTTTGGCCCGACCCACCTTCCGCTGGTAGCTGAAGGCGTACTGCTGTCGGTAGCCGACTACACCGGCTTCCTGTATGTACGCACCGGCACGCCTGAGTACGTGCGCCTGATTGAACAAGGCTCGCTGCGAACGTTCGGTGGCCACACCACCGTCATTGCC
>FJ970604, UncB2152, AOB_like, AOB_like, AOB_like, [AOB_like]
CTGGACTGGAAGGATCGTCAATGGTGGCCGGTGGTCACGCCCATCGTAGGCATCACCTACTGTGCCGCCATCATGTACTACCTGTGGGTCAACTACCGGCTACCCTTTGGGGCCACGCTGTGTATCGTTTGCCTGCTGACAGGAGAATGGCTGACACGGTACTGGGGCTTCTACTGGTGGTCGCATTACCCCATCAACTTCGTTTTGCCCTCCACCATGATCCCAGGCGCACTCGTCATGGACACCGTCCTTCTGCTGACGCGCAACTGGATGATCACAGCACTGGTTGGCGGCGGCGCCTTTGGCCTGTTGTTCTACCCTGGCAACTGGCCCATCTTTGGCCCGACCCACCTGCCGCTGGTAGCGGAAGGCGTCTTGCTCTCACTGGCCGACTACACAGGCTTCCTGTATGTTCGTACCGGTACCCCTGAATATGTACGCCTGATCGAACAAGGCTCATTGCGCACCTTTGGCGGACACACCACCGTCATTGCC
>FJ970603, UncB2153, AOB_like, AOB_like, AOB_like, [AOB_like]
CTGGACTGGAAGGATCGTCAATGGTGGCCGGTGGTCACACCCATCGTAGGCATCACCTACTGTGCGGCCATCATGTACTACCTGTGGGTCAACTACAGACTGCCCTTTGGGGCCACGCTGTGCATCGTCTGCCTGCTGACGGGCGAATGGCTGACCCGCTACTGGGGCTTCTACTGGTGGTCACACTACCCCATCAACTTTGTATCCCCCTCCACCATGATACCGGGTGCGCTGGTCATGGACACCGTCATGCTGCTGACCCGCAACTGGATGATCACGGCACTGGTGGGTGGTGGTGCATTTGGACTGTTGTTCTACCCTGGGAACTGGCCCATTTTTGGACCGACCCACCTGCCGCTCGTGGCTGAAGGCGTACTGCTGTCGGTTGCCGACTACACTGGCTTCCTGTATGTACGTACCGGCACGCCGGAGTACGTGCGCCTGATCGAACAAGGCTCGCTGCGAACGTTTGGCGGCCACACTACGGTCATTGCC
>FJ970602, UncB2154, AOB_like, AOB_like, AOB_like, [AOB_like]
CTGGACTGGAAGGATCGTCAATGGTGGCCGGTGGTCACGCCCATCGTAGGCATCACCTACTGTGCCGCCATCATGTACTACCTGTGGGTCAACTACCGACTGCCCTTTGGCGCCACGCTATGCATCGTCTGCCTGCTAGTGGGCGAATGGCTGACCCGTTACTGGGGCTTCTACTGGTGGTCGCACTACCCCATCAACTTTGTATTCCCCTCCACCATGATACCGGGTGCCCTCATCATGGACACGGTCATGCTGCTCACCCGCAACTGGATGATCACAGCCCTGGTTGGCGGCGGCGCGTTTGGACTCTTGTTCTACCCTGGCAACTGGCCCATTTTTGGCCCGACCCACCTTCCGCTGGTAGCTGAAGGCGTACTGCTGTCGGTAGCCGACTACACCGGCTTCCTGTATGTACGCACCGGCACGCCTGAGTACGTGCGCCTGATTGAACAAGGCTCGCTGCGAACGTTCGGTGGCCACACCACCGTCATTGCC
>FJ970572, UncB2184, AOB_like, AOB_like, AOB_like, [AOB_like]
CTGGACTGGAAGGATCGTCAATGGTGGCCGGTGGTCACGCCCATCGTAGGCATCACCTACTGTGCCGCCATCATGTACTACCTGTGGGTCAACTACCGACTGCCCTTTGGCGCCACGCTATGCATCGTCTGCCTGCTAGTGGGCGAATGGCTGACCCGTTACTGGGGCTTCTACTGGTGGTCGCACTACCCCATCAACTTTGTATTCCCCTCCACCATGATACCGGGTGCCCTCATCATGGACACGGTCATGCTGCTCACCCGCAACTGGATGATCACAGCCCTGGTTGGCGGCGGCGCGTCTGGACTCTTGTTCTACCCTGGCAACTGGCCCATTTTTGGCCCGACCCACCTTCCGCTGGTAGCTGAAGGCGTACTGCTGTCGGTAGCCGACTACACCGGCTTCCTGTATGTACGCACCGGCACGCCTGAGTACGTGCGCCTGATTGAACAAGGCTCGCTGCGAACGTTCGGTGGCCACACCACCGTCATTGCC
>FJ970541, UncB2215, AOB_like, AOB_like, AOB_like, [AOB_like]
CTGGACTGGAAGGATCGTCAATGGTGGCCGGTGGTCACACCCATCGTAGGCATCACCTACTGTGCGGCCATCATGTACTACCTGTGGGTCAACTACAGACTGCCCTTTGGCGCCACGCTGTGCATCGTCTGCCTGCTGACGGGCGAATGGCTGACCCGCTACTGGGGCTTCTACTGGTGGTCACACTACCCCATCAACTTTGTATTGCCCTCCACCATGATACCGGGAGCGCTGGTCATGGACACCGTCATGCTGCTGACCCGCAACTGGATGATCACGGCACTGGTGGGTGGTGGTGCATTTGGACTGTTGTTCTACCCTGGGAACTGGCCCATATTTGGACCGACCCACCTGCCGCTCGTGGCTGAAGGCGTCCTGCTGTCGTTGGCCGACTACACTGGCTTCCTTTATGTACGTACCGGCACGCCCGAGTACGTGCGCCTGATCGAACAAGGCTCGCTGCGAACGTTTGGCGGCCACACTACGGTCATTGCC
>FJ970520, UncB2236, AOB_like, AOB_like, AOB_like, [AOB_like]
CTTGACTGGAAAGACCGTCAATGGTGGCCGGTAGTCACACCCATCGTTGGCATCACCTACTGTGCCACCATCATGTACTACCTGTGGGTCAACTACCGGCTACCCTTTGGGGCCACGCTGTGTATTGTTTGCCTGCTGACAGGAGAATGGCTGACGCGGTACTGGGGCTTCTACTGGTGGTCGCATTACCCCATCAACTTCGTTTTGCCCTCCACCATGATCCCAGGCGCACTCGTCATGGACACCGTCCTTCTGCTGACGCGCAACTGGATGATCACAGCTTTGGTTGGCGGCGGCGCCTTTGGCCTATTGTTCTACCCTGGCAACTGGCCCATCTTTGGCCCGACCCACCTGCCGCTGGTAGCGGAAGGCGTCTTGCTCTCACTGGCCGACTACACAGGCTTCCTGTATGTTCGTACCGGTACCCCTGAATATGTACGCCTGATCGAACAAGGCTCATTACGCACCTTTGGCGGACACACCACCGTCATTGCC
>FJ970519, UncB2237, AOB_like, AOB_like, AOB_like, [AOB_like]
CTGGACTGGAAAGACCGTCAATGGTGGCCGGTGGTAACCCCGATCGTGGGCATTACCTATTGTGCTGCCATCATGTACTACCTGTGGGTGAACTACCGGCTTCCGTTTGGTGCCACGCTATGCGTGGTGTGCCTGCTGGTTGGGGAATGGCTGACGCGTTACTGGGGTTTTTACTGGTGGTCGCACTACCCCATCAACTTTGTTTTCCCCTCCACCATGATACCGGGCGCACTCATCATGGACACCGTCCTGCTGCTCACCCGCAACTGGATGATTACAGCCCTGGTTGGCGGAGGCGCGTTTGGACTTTTGTTCTACCCTGGCAACTGGCCCATTTTTGGTCCGACCCACCTTCCGCTGGTAGCTGAAGGCGTACTGCTGTCGGTAGCCGACTACACCGGCTTCCTGTATGTACGCACCGGCACGCCCGAGTACGTGCGCCTGATCGAACAAGGCTCGCTGCGAACCTTTGGTGGCCACACCACGGTTATTGCC
>FJ970518, UncB2238, AOB_like, AOB_like, AOB_like, [AOB_like]
CTTGACTGGAAAGACCGTCAATGGTGGCCGGTAGTCACACCCATCGTTGGCATCACCTACTGTGCCACCATCATGTACTACCTGTGGGTCAACTACCGGCTACCCTTTGGGGCCACGCTGTGTATCGTTTGCCTGCTGACAGGAGAATGGCTGACACGGTACTGGGGCTTCTACTGGTGGTCGCATTACCCCATCAACTTCGTTTTGCCCTCCACCATGATCCCAGGCGCACTGATCATGGACACCGTCTTGCTGCTCACGCGCAACTGGATGGTGACAGCCCTGATTGGCGGGGGCGCATTTGGACTTTTGTTCTACCCTGGCAACTGGCCCATTTTTGGCCCGACCCACCTGCCGCTGGTAGCGGAAGGCGTCTTGCTCTCACTGGCCGACTACACAGGCTTCCTGTATGTTCGTACCGGTACCCCTGAATATGTACGCCTGATCGAACAAGGCTCATTACGCACCTTTGGCGGACACACCACCGTCATTGCC
>FJ970517, UncB2239, AOB_like, AOB_like, AOB_like, [AOB_like]
CTTGACTGGAAAGACCGTCAATGGTGGCCGGTAGTCACCCCCATCGTTGGCATCACCTACTGTGCCACCATCATGTACTACCTGTGGGTCAACTACCGGCTACCCTTTGGGGCCACGCTGTGTATCGTTTGCCTGCTGACAGGAGAATGGCTGACACGGTACTGGGGCTTCTACTGGTGGTCGCATTACCCCATCAACTTCGTTTTGCCCTCCACCATGATCCCAGGCGCGCTCGTCATGGACACCGTCCTTCTGCTGACGCGCAACTGGATGATCACAGCTTTGGTTGGCGGCGGCGCCTTTGGCCTATTGTTCTACCCTGGCAACTGGCCCATCTTTGGCCCGACCCACCTGCCGCTGGTAGCGGAAGGCGTCTTGCTCTCACTGGCCGACTACACAGGCTTCCTGTATGTTCGTACCGGTACCCCTGAATATGTACGCCTGATCGAACAAGGCTCATTACGCACCTTTGGCGGACACACCACCGTCATTGCC
>FJ970516, UncB2240, AOB_like, AOB_like, AOB_like, [AOB_like]
CTTGACTGGAAAGACCGTCAATGGTGGCCGGTAGTCACACCCATCGTTGGCATCACCTACTGTGCCACCATCATGTACTACCTGTGGGTCAACTACCGGCTACCCTTTGGGGCCACGCTGTGTATCGTTTGCCTGCTGACAGGAGAATGGCTGACACGGTACTGGGGCTTCTACTGGTGGTCGCATTACCCCATCAACTTCGTTTTGCCCTCCACCATGATCCCAGGCGCACTCGTCATGGACACCGTCCTTCTGCCGACGCGCAACTGGATGATCACAGCTTTGGTTGGCGGCGGCGCCTTTGGCCTATTGTTCTACCCTGGCAACTGGCCCATCTTTGGCCCGACCCACCTGCCGCTGGTAGCGGAAGGCGTCTTGCTCTCACTGGCCGACTACACAGGCTTCCTGTATGTTCGTACCGGTACCCCTGAATATGTACGCCTGATCGAACAAGGCTCATTACGCACCTTTGGCGGACACACCACCGTCATTGCC
>FJ970515, UncB2241, AOB_like, AOB_like, AOB_like, [AOB_like]
CTTGACTGGAAAGACCGTCAATGGTGGCCGGTAGTCACACCCATCGTTGGCATCACCTACTGTGCCACCATCATGTACTACCTGTGGGTCAACTACCGGCTACCCTTTGGGGCCACGCTGTGTATCGTTTGCCTGCTGACAGGAGAATGGCTGACACGGTACTGGGGCTTCTACTGGTGGTCGCATTACCCCATCAACTTCGTTTTGCCCTCCACCATGATCCCAGGCGCACTCGTCATGGACACCGTCCTTCTGCTGACGCGCAACTGGATGATCACAGCTTTGGTTGGCGGCGGCGCCTTTGGCCTATTGTTCTACCCTGGCAACTGGCCCATCTTTGGCCCGACCCACCTGCCGCTGGTAGCGGAAGGCGTCTTGCTCTCACTGGCCGACTACACAGGCTTCCTGTATGTTCGTACCGGTACCCCTGAATATGTACGCCTGATCGAACAAGGCTCATTACGCACCTTTGGCGGACACACCACCGTCATTGCC
>FJ970514, UncB2242, AOB_like, AOB_like, AOB_like, [AOB_like]
CTTGACTGGAAAGACCGTCAATGGTGGCCGGTAGTCACCCCCATCGTTGGCATCACCTACTGTGCCACCATCATGTACTACCTGTGGGTCAACTACCGGCTACCCTTTGGGGCCACGCTGTGTATCGTTTGTCTGCTGGTGGGTGAATGGCTGACACGGTACTGGGGCTTCTACTGGTGGTCGCATTACCCCATCAACTTCGTTCTGCCCTCCACCATGATCCCAGGCGCACTCGTCATGGACACCGTCCTTCTGCTGACGCGCAACTGGATGATCACAGCTTTGGTTGGCGGCGGCGCCTTTGGCCTATTGTTCTACCCTGGCAACTGGCCCATCTTTGGCCCGACCCACCTGCCGCTGGTAGCGGAAGGCGTCTTGCTCTCACTGGCCGACTACACAGGCTTCCTGTATGTTCGTACCGGTACCCCTGAATATGTACGCCTGATCGAACAAGGCTCATTACGCACCTTTGGCGGACACACCACCGTCATTGCC
>FJ970513, UncB2243, AOB_like, AOB_like, AOB_like, [AOB_like]
CTTGACTGGAAAGACCGTCAATGGTGGCCGGTAGTCACACCCATCGTTGGCATCACCTACTGTGCCACCATCATGTACTACCTGTGGGTCAACTACCGGCTACCCTTTGGGGCCACGCTGTGTATCGTTTGCCTGCTGGTGGGTGAATGGCTGACACGGTACTGGGGCTTCTACTGGTGGTCGCATTACCCCATCAACTTCGTTTTGCCCTCCACCATGATCCCAGGCGCACTCGTCATGGACACCGTCCTTCTGCTGACGCGCAACTGGATGATCACAGCACTGGTTGGCGGCGGCGCCTTTGGCCTATTGTTCTACCCTGGCAACTGGCCCATCTTTGGCCCGACCCACCTGCCGCTGGTAGCGGAAGGCGTCTTGCTCTCACTGGCCGACTACACAGGCTTCCTGTATGTTCGTACCGGTACCCCTGAATATGTACGCCTGATCGAACAAGGCTCATTACGCACCTTTGGCGGACACACCACCGTCATTGCC
>FJ970512, UncB2244, AOB_like, AOB_like, AOB_like, [AOB_like]
CTGGACTGGAAGGACCGTCAATGGTGGCCGGTGGTAACGCCCATCGTAGGCATCACCTACTGTGCTGCCATCATGTACTACCTGTGGGTGAACTATAGACTGCCCTTTGGGGCCACGCTGTGCATCGTCTGCCTGCTGGTAGGCGAATGGCTGACGCGTTACTGGGGCTTCTACTGGTGGTCACACTACCCCATCAACTTGGTATTTCCCTCCACCATGATTCCTGGGGCACTGATCATGGACACAGTCATGCTGCTCACCCGCAACTGGATGATCACGGCACTGGTAGGCGGGGGCGCATTTGGACTTTTGTTCTACCCTGGCAACTGGCCCATTTTTGGTCCGACCCACCTTCCGCTGGTAGCTGAAGGCGTACTGCTGTCGGTAGCCGACTACACCGGCTTCCTGTATGTACGCACTGGCACGCCCGAGTACGTGCGCCTGATCGAACAAGGCTCGCTGCGAACCTTTGGTGGCCACACCACGGTTATTGCC
>FJ970511, UncB2245, AOB_like, AOB_like, AOB_like, [AOB_like]
CTTGACTGGAAAGACCGTCAATGGTGGCCGGTGGTAACGCCCATCGTAGGCATCACCTACTGTGCTGCCATCATGTACTACCTGTGGGTGAACTATAGACTGCCCTTTGGGGCCACGCTGTGCATCGTCTGCCTGCTGGTAGGCGAATGGCTGACGCGTTACTGGGGCTTCTACTGGTGGTCACACTACCCCATCAACTTTGTATTTCCCTCCACCATGATTCCTGGCGCACTGATCATGGACACAGTCATGCTGCTCACGCGCAACTGGATGATCACGGCGCTGGTGGGCGGAGGCGCATTCGGCCTGCTGTTCTATCCTGGCAACTGGCCGATATTCGGACCGACCCACCTGCCGTTGGTGGCCGAAGGCGTCCTGCTGTCCTTGGCTGACTACACCGGCTTCCTGTATGTCCGCACGGGCACCCCGGAATACGTACGGCTGATCGAACAAGGCTCACTGCGCACCTTGGGGGGACACACCACGGTGATTGCG
>FJ970510, UncB2246, AOB_like, AOB_like, AOB_like, [AOB_like]
CTTGACTGGAAAGACCGTCAATGGTGGCCGGTAGTCACCCCCATCGTTGGCATCACCTACTGTGCCACCATCATGTACTACCTGTGGGTCAACTACCGGCTACCCTTTGGGGCCACGCTGTGTATCGTTTGCCTGCTGGTGGGTGAATGGCTGACACGGTACTGGGGCTTCTACTGGTGGTCGCACTACCCCATCAACTTCGTTTTGCCCTCCACCATGATCCCAGGCGCACTCGTCATGGACACCGTCCTTCTGCTGACGCGCAACTGGATGATCACAGCACTGGTTGGCGGCGGCGCCTTTGGCCTATTGTTCTACCCTGGCAACTGGCCCATCTTTGGCCCGACCCACCTGCCGCTGGTAGCGGAAGGCGTCTTGCTCTCACTGGCCGACTACACAGGCTTCCTGTATGTTCGTACCGGTACCCCTGAATATGTACGCCTGATCGAACAAGGCTCATTACGCACCTTTGGCGGACACACCACCGTCATTGCC
>FJ970509, UncB2247, AOB_like, AOB_like, AOB_like, [AOB_like]
CTTGACTGGAAAGACCGTCAATGGTGGCCGGTAGTCACCCCCATCGTTGGCATCACCTACTGTGCCACCATCATGTACTACCTGTGGGTCAACTACCGGCTACCCTTTGGGGCCACGCTGTGTATCGTTTGCCTGCTGGTAGGCGAATGGCTGACGCGTTACTGGGGCTTCTACTGGTGGTCACACTACCCCATCAACTTTGTATTTCCCTCCACCATGATTCCTGGGGCACTGATCATGGACACAGTCATGCTGCTCACCCGCAACTGGATGATCACGGCACTGGTAGGCGGGGGCGCATTTGGACTTTTGTTCTACCCTGGCAACTGGCCCATTTTTGGTCCGACCCACCTTCCGCTGGTAGCTGAAGGCGTACTGCTGTCGGTAGCCGACTACACCGGCTTCCTGTATGTACGCACTGGCACGCCCGAGTACGTGCGCCTGATCGAACAAGGCTCGCTGCGAACCTTTGGTGGCCACACCACGGTTATTGCC
>FJ970508, UncB2248, AOB_like, AOB_like, AOB_like, [AOB_like]
CTTGACTGGAAAGACCGTCAATGGTGGCCGGTAGTCACACCCATCGTTGGCATCACCTACTGTGCCACCATCATGTACTACCTGTGGGTCAACTACCGGCTACCCTTTGGGGCCACGCTGCGTATCGTTTGCCTGCTGACAGGAGAATGGCTGACACGGTACTGGGGCTTCTACTGGTGGTCGCATTACCCCATCAACTTCGTTTTGCCCTCCACCATGATCCCAGGCGCACTCGTCATGGACACCGTCCTTCTGCTGACGCGCAACTGGATGATCACAGCTTTGGTTGGCGGCGGCGCCTTTGGCCTATTGTTCTACCCTGGCAACTGGCCCATCTTTGGCCCGACCCACCTGCCGCTGGTAGCGGAAGGCGTCTTGCTCTCACTGGCCAACTACACAGGCTTCCTGTATGTTCGTACCGGTACCCCTGAATATGTACGCCTGATCGAACAAGGCTCATTACGCACCTTTGGCGGACACACCACCGTCATTGCC
>DQ228454, NtsMult4, AOB_like, AOB_like, AOB_like, [AOB_like]
GGCAATGGTGGCCTGTGGTAACCCCGATTGTAGGGATCACCTACTGTGCCGCGATCATGTACTACCTGTGGGTGAACTACCGCCTGCCGATTGGAGCCACACTGTGCATCGTGTGCCTTCTGGTGGGTGAATGGCTGACCCGTTTCTGGGGTTTCTACTGGTGGTCGCACTACCCCATGAACTTTGTATTCCCCTCCACCATGATTCCCGGCGCGCTGGTGATGGACACCGTCCTGCTTCTGACGCGCAACTGGATGATCACGGCACTGGTTGGCGGCGGCGCCTTTGGTTTGTTGTTCTATCCTGGCAACTGGACCATCTTCGGGCCGACCCACCTGCCGCTGGTGGCAGAAGGCGTGCTGCTCTCGGTAGCCGACTACACGGGCTTTCTGTATGTCCGTACCGGCACCCCTGAGTACGTGCGACTGATCGAACAAGGGTCACTGCGCACCTTTGGCGGTCACACCACCGTTATCGCCTCCTTCTTCTCCGCGTTCGTCTCCATGCTCATGTTCACCGTCTGGTGGTACTTTGGCAAGGTCTACTGCACCGCCTTCTACTAT
>FN651808, UncMe834, AOB_like, AOB_like, AOB_like, [AOB_like]
ACTGGGACTTCTGGCTTGACTGGAAAGACCGTCAATGGTGGCCGGTTGTCACCCCCATCGTAGGCATCACCTACTGTGCCACCATCATGTACTACCTGTGGGTCAACTACCGACTCCCGTTTGGCGCGACACTGTGTATCGTCTGCCTGCTGGTGGGCGAATGGCTGACCCGCTTCTGGGGCTTCTACTGGTGGTCGCATTACCCCATCAACTTCGTCTTCCCCTCCACCATGATACCGGGTGCCCTCATCATGGACACCGTCTTGCTGCTCACCCGCAACTGGATGATCACGGCACTGGTAGGCGGCGGCGCATTCGGCCTGCTGTTCTACCCCGGCAACTGGCCCATCTTTGGCCCGACCCACCTGCCGCTGGTAGCCGAAGGCGTCCTGCTGTCACTGGCTGACTACACCGGCTTCCTCTATGTACGCACAGGCACGCCTGAGTATGTACGGCTGATCGAACAAGGCTCGTTGCGCACCTTCGGTAAGGA
>FN394212, UncMe977, AOB_like, AOB_like, AOB_like, [AOB_like]
GCTTGACTGGAAAGATCGGCAATGGTGGCCGGTGGTCACCCCGATCGTGGGCATCACCTACTGTGCAGCCATCATGTACTACCTATGGGTCAACTACCGGCTGCCCTATGGCGCCACCCTATGCATCGTCTGCCTGCTGGTAGGCGAATGGCTGACCCGGTTCTGGGGCTTCTACTGGTGGTCGCACTACCCCATCAACTTCGTGTTTCCCTCCACCATGATACCGGGAGCGCTCGTGATGGACACCGTCATGCTGCTCACCCGCAACTGGATGATCACCGCCCTGGTAGGCGGAGGCGCGTTCGGACTGCTGTTCTACCCTGGCAACTGGCCCATTTTTGGCCCGACCCACCTGCCGCTCGTGGCTGAAGGCGTGCTGCTCTCCCTGGCCGACTACACCGGCTTCCTGTATGTACGCACCGGCACCCCCGAGTACGTGCGGCTGATCGAACAAGGCTCGCTGCGCACCTTTGGCGGCCACACCACCGTCATAGCC
>FN394209, UncMe980, AOB_like, AOB_like, AOB_like, [AOB_like]
GCTTGACTGGAAAGACCGTCAATGGTGGCCGGTTGTCACCCCCATGGTCGGCATCACCTACTGTGCCACCATCATGTACTACCTGTGGGTCAACTACCGACTCCCGTTTGGTGCGACACTGTGCATCGTCTGCCTGCTGGTGGGCGAATGGCTGACCCGCTTCTGGGGCTTCTACTGGTGGTCGCATTACCCCATCAACTTCGTCTTCCCCTCCACCATGATACCGGGTGCCCTCATCATGGACACCGTCTTGCTGCTCACCCGCAACTGGATGATCACGGCACTGGTTGGCGGCGGCGCATTCGGCCTGCTGTTCTACCCCGGCAACTGGCCCATCTTTGGCCCGACCCACCTGCCGCTGGTAGCCGAAGGCGTCCTGTTGTCACTGGCTGACTACACCGGCTTCCTCTATGTACGCACAGGCACACCTGAGTATGTACGGTTGATCGAACAAGGGTCGCTACGTACCTTTGGAGGCCACACCACCGTCATTGCG
>FN394189, UncM1000, AOB_like, AOB_like, AOB_like, [AOB_like]
GCTTGACTGGAAGGATCGCCAATGGTGGCCGGTGGTCACCCCGATTGTGGGGATCACCTATTGTGCGGCGATCATGTACTACCTGTGGGTGAACTACCGGCTGCCCTATGGCGCGACCCTGTGTATCGTCTGCCTTCTGGTCGGCGAATGGCTGACGCGTTTCTGGGGTTTTTACTGGTGGTCGCACTACCCCATCAACTTTGTATTTCCCTCCACCATGATTCCTGGCGCACTGGTCATGGACACGGTCATGCTGCTCACCCGTAACTGGATGATCACGGCACTGGTTGGAGGCGGCGCATTTGGTCTCCTGTTCTACCCGGGCAACTGGCCGATCTTCGGGCCGACCCACCTGCCGCTGGTTGCTGAAGGCGTGCTCCTGTCGGTGGCCGACTACACTGGCTTCCTGTATGTGCGCACGGGTACCCCTGAGTACGTTCGACTGATCGAACAAGGCTCACTTCGCACCTTTGGTGGCCACACCACGGTGATTGCG
>FN394184, UncM1005, AOB_like, AOB_like, AOB_like, [AOB_like]
__GCTGGACTGGAAAGACCGGCAATGGTGGCCGGTGGTCACCCCGATCGTGGGCATCACCTACTGTGCAGCCATCATGTACTACCTATGGGTCAACTACCGGCTGCCCTATGGCGCCACCCTATGCATCGTCTGCCTGCTGGTAGGCGAATGGCTGACCCGGTTCTGGGGCTTCTACTGGTGGTCGCACTACCCCATCAACTTCGTGTTCCCCTCCACCATGATACCGGGAGCGCTCGTGATGGACACCGTTTTGCTGCTCACCCGCAACTGGATGATCACCGCCCTGGTAGGCGGAGGCGCGTTCGGACTGCTGTTCTACCCCGGCAACTGGCCCATTTTTGGCCCGACCCACCTGCCGCTCGTGGCTGAAGGCGTGTTGCTCTCCCTGGCCGACTACACCGGCTTCCTATATGTACGCACCGGCACCCCCGAGTACGTGCGGCTGATCGAACAAGGATCGCTGCGCACCTTTGGCGGCCACACCACCGTCATAGCC
>JN591070, UncB3435, AOB_like, AOB_like, AOB_like, [AOB_like]
GGTGACTGGGACTTCTGGCTTGACTGGAAAGACCGCCAATGGTGGCCGGTTGTAACACCGATTGTCGGTATCATGTACTGCGCAGCGCTGATGTACTACCTGTGGGTAAACTATCGCCTGCCATTTGGCGCGACACTCTGTATCGTATGCCTGTTAGTCGGTGAATGGTTGACCCGTTACTGGGGCTTCTACTGGTGGTCACATTACCCGCTGAACTTTGTATTGCCATCAACCATGATACCAGGCGCGTTGATGATGGATACAATCCTGCTGTTGACGGGTAACTGGCTGGTAACAGCTCTGTTAGGCGGTGGTTTCTTTGGACTATTCTTCTACCCAGGCAACTGGCCGGTATTTGGTCCAACCCACTTACCATTGGTAGTAGAAGGCGTACTGCTGTCAGTAGCTGACTACATCGGCTTCCTGTATGTGCGTACCGGTACACCGGAATACGTACGCCTGATTGAACAAGGCTCACTGCGTACCTTTGGTGGACACACCACAGTGATTGCAGCGTTCTTCTCAGCCTTC
>JN591177, UncB3542, AOB_like, AOB_like, AOB_like, [AOB_like]
GGCGACTGGGACTTCTGGCTTGACTGGAAAGACCGCCAATGGTGGCCGGTGGTAACCCCCATAGTGGGGATCACCTACTGTGCAGCCATCATGTACTACCTATGGGTGAACTGCCGACTGCCCTATGGCGCGACCTTGTGCATTGTCTGCCTGCTGACGGGCGAGTGGCTTACGCGTTACTGGGGATTTTACTGGTGGTCGCACTACCCCATCAACTTCGTACTTCCCTCCACGATGATACCTGGCGCACTGATCATGGACACCGTCCTCTTGCTCACGCGCAACTGGATGATCACCGCGCTGGTTGGAGGCGGAGCGTTTGGTCTTCTGTTCTACCCGGGCAACTGGCCGATCTTTGGGCCGACCCACCTGCCGCTGGTAGCCGAAGGCGTATTGCTGTCGGTCGCTGACTACACCGGCTTTCTGTATGTACGCACCGGCACGCCTGAGTACGTACGCCTGATCGAACAAGGCTCACTGCGCACCTTTGGTGGCCACACCACCGTGATTGCCGCCTTCTTCTCCGCGTTC
>JN591179, UncB3544, AOB_like, AOB_like, AOB_like, [AOB_like]
GGAGACTGGGACTTCTGGCTGGACTGGAAAGACCGTCAATGGTGGCCGGTGGTGACCCCCATCGTAGGCATCACCTACTGTGCCGCCATCATGTACTACCTGTGGGTGAACTACCGGCTGCCCTATGGCGCCACGTTATGTATCGTTTGCTTGCTGGTAGGTGAATGGCTGACGCGTTACTGGGGTTTTTACTGGTGGTCGCACTACCCCATCAACTTCGTCTTTCCCTCCACCATGATACCGGGCGCGCTAGTCATGGACACCGTCCTGCTGCTCACCCGCAACTGGATGATCACCGCACTGGTTGGAGGCGGCGCATTTGGCCTGCTGTTCTACCCGGGCAACTGGCCCATTTTTGGCCCGACCCACCTTCCGCTGGTAGCCGAAGGCGTTCTGCTCTCGGTGGCTGACTACACCGGCTTCTTGTATGTACGCACCGGCACGCCTGAGTACGTGCGCCTGATCGAACAAGGCTCACTACGCACCTTTGGCGGCCACACCACCGTAATTGCCGCGTTCTTCTCCGCCTTC
>JN591181, UncB3546, AOB_like, AOB_like, AOB_like, [AOB_like]
GGGGACTGGGACTTCTGGCTTGACTGGAAAGACCGCCAATGGTGGCCGGTGGTTACCCCGATCGTGGGCATCACCTACTGTGCCACCATCATGTACTACCTGTGGGTGAACTACCGCCTGCCCTTTGGCGCGACACTCTGTATCGTGTGCCTGCTGACGGGCGAATGGCTGACCCGCTTCTGGGGCTTCTACTGGTGGTCGCACTACCCGATCAACTTCGTATTGCCCTCCACCATGATACCGGGTGCCCTCATCATGGACACCGTCCTGCTGCTGACGCGCAACTGGATGATCACGGCACTGGTAGGCGGCGGCGCATTCGGCCTCCTGTTCTACCCGGGCAACTGGCCGATATTCGGGCCGACCCACCTGCCGCTGGTAGCCGAAGGCGTATTACTGTCCCTGGCTGACTACACCGGCTTCCTGTATGTACGCACCGGCACCCCGGAATACGTACGGCTGATCGAACAAGGCTCACTACGCACCTTCGGTGGCCACACCACCGTGATTGCGGCCTTCTTCTCCGCCTTC
>JN591182, UncB3547, AOB_like, AOB_like, AOB_like, [AOB_like]
GGGGACTGGGACTTCTGGCTTGACTGGAAAGACCGCCAATGGTGGCCGGTGGTAACCCCCATAGTGGGGATCACCTACTGTGCAGCCATCATGTACTACCTATGGGTGAACTACCGACTGCCCTATGGCGCGACCTTGTGCATTGTCTGCCTGCTGACGGGCGAGTGGCTTACGCGTTACTGGGGATTTTACTGGTGGTCGCACTACCCCATCAACTTCGTACTTCCCTCCACGATGATACCTGGCGCACTGATCATGGACACCGTCCTCTTGCTCACGCGCAACTGGATGATCACCGCGCTGGTTGGAGGCGGAGCGTCTGGTCTTCTGTTCTACCCGGGCAACTGGCCGATCTTTGGGCCGACCCACCTGCCGCTGGTAGCCGAAGGCGTATTGCTGTCGGTTGCTGACTACACCGGCTTTCTGTATGTACGCACCGGCGCGCCTGAGTACGTACGCCTGATCGAACAAGGTTCACTGCGCACCTTTGGTGGCCACACCACCGTGATTGCCGCGTTCTTCTCGGCCTTC
>JN591184, UncB3549, AOB_like, AOB_like, AOB_like, [AOB_like]
GGTGACTGGGACTTCTGGCTTGACTGGAAAGACCGCCAATGGTGGCCGGTGGTAACCCCCATAGTGGGGATCACCTACTGTGCAGCCATCATGTACTACCTATGGGTGAACTACCGACTGCCCTATGGCGCGACCTTGTGCATTGTCTGCCTGCTGACGGGCGAGTGGCTTACGCGTTACTGGGGATTTTACTGGTGGTCGCACTACCCCATCAACTTCGTACTTCCCTCCACGATGATACCTGGCGCACTGATCATGGACACCGTCCTCTTGCTCACGCGCAACTGGATGATCACCGCGCTGGTTGGAGGCGGAGCGTTTGGTCTTCTGCTCTACCCGGGCAACTGGCCGATCTTTGGGCCGACCCACCTGCCGCTGGTAGCCGAAGGCGTATTGCTGTCGGTCGCTGACTACACCGGCTTTCTGTATGTACGCACCGGCACGCCTGAGTACGTACGCCTGATCGAACAAGGCTCGCTGCGCACCTTTGGTGGCCACACCACCGTGATTGCCGCCTTCTTCTCCGCGTTC
>JN591185, UncB3550, AOB_like, AOB_like, AOB_like, [AOB_like]
GGTGACTGGGACTTCTGGCTGGACTGGAACGACCGTCAATGGTGGCCTGTGGTGACCCCCATCGTAGGCATCACCTACTGTGCCGCCATCATGTACTACCTGTGGGTGAACTACCGGCTGCCCTATGGCGCCACGTTATGTATCGTCTGCCTGCCGGTAGGTGAATGGCTGACGCGATACTGGGGTTTTTACTGGTGGTCGCACTACCCCATCAACTTCGTCTTTCCCTCCACCATGATACCGGGCGCGCTGGTCATGGACACCGTCCTGCTGCTCACCCGCAACTGGATGATCACCGCACTGGTTGGAGGCGGCGCATTTGGCCTGCTGTTCTACCCGGGCAACTGGCCCATTTTTGGCCCGACCCACCTTCCGCTGGTAGCCGAAGGCGTTCTGCTCTCGGTGGCTGACTACACCGGCTTCTTGTATGTACGCACCGGCACGCCCGAGTACGTGCGCCTGATCGAACAAGGCTCGCTACGAACCTTTGGCGGGCACACCACCGTAATTGCCGCGTTCTTCTCGGCCTTC
>JN591186, UncB3551, AOB_like, AOB_like, AOB_like, [AOB_like]
GGAGACTGGGACTTCTGGGTTGACTGGAAAGACCGCCAATGGTGGCCGGTGGTAACCCCCATAGTGGGGATCACCTACTGTGCAGCCATCATGTACTACCTATGGGTGAACTACCGACTGCCCTATGGCGCGACCTTGTGCATTGTCTGCCTGCTGACGGGCGAGTGGCTTACGCGTTACTGGGGATTTTACTGGTGGTCGCACTACCCCATCAACTTCGTACTTCCCTCCACGATGATACCTGGCGCACTGATCATGGACACCGTCCTCTTGCTCACGCGCAACTGGATGATCACCGCGCTGGTTGGAGGCGGAGCGTTTGGTCTTCTGTTCTACCCGGGCAACTGGCCGATCTTTGGGCCGACCCACCTGCCGCTGGTAGCCGAAGGCGTATTGCTGTCGGTCGCTGACTACACCGGCTTTCTGTATGTACGCACCGGCACGCCTGAGTACGTACGCCTGATCGAACAAGGCTCGCTGCGCACCTTTGGTGGCCACACCACCGTGATTGCCGCGTTCTTCTCCGCGTTC
>JN591188, UncB3553, AOB_like, AOB_like, AOB_like, [AOB_like]
GGCGACTGGGACTTCTGGCTTGACTGGAAAGACCGCCAATGGTGGCCGGTGGTAACCCCCATAGTGGGGATCACCTACTGTGCAGCCATCATGTACTACCTATGGGTGAACTACCGACTGCCCTATGGCGCGACCTTGTGCATTGTCTGCCTGCTGACGGCCGAGTGGCTTACGCGTTACTGGGGATTTTACTGGTGGTCGCACTACCCCATCAACTTCGTACTTCCCTCCACGATGATACCTGGCGCACTGATCATGGACACCGTCCTCTTGCTCACGCGCAACTGGATGATCACCGCGCTGGTTGGAGGCGGAGCGTTTGGTCTTCTGTTCTACCCGGGCAACTGGCCGATCTTTGGGCCGACCCACCAGCCGCTGGTAGCCGAAGGCGTATTGCTGTCGGTTGCTGACTACACCGGCTTTCTGTATGTACGCACCGGCACGCCTGAGTACGTACGCCTGATCGAACAAGGCTCACTGCGCACCTTTGGTGGCCACACCACCGTGATTGCCGCCTTCTTCTCCGCGTTC
>JN591190, UncB3555, AOB_like, AOB_like, AOB_like, [AOB_like]
GGCGACTGGGACTTCTGGCTTGACTGGAAAGACCGCCAATGGTGGCCGGTGGTAACCCCCATAGTGGGGATCACCTACTGTGCAGCCATCATGTACTACCTATGGGTGAACTACCGACTGCCCTATGGCGCGACCTTGTGCATTGTCTGCCTGCTGACGGGCGAGTGGCTTACGCGTTACTGGGGATTTTACTGGTGGTCGCACTACCCCATCAACTTCGTACTTCCCTCCACGATGATACCTGGCGCACTGATCATGGACACCGTCCTCTTGCTCACGCGCAACTGGATGATCACCGCGCTGGTTGGAGGCGGAGCGTTTGGTCTTCTGTTCTACCCGGGCAACTGGCCGATCTTTGGGCCGACCCACCTGCCGCTGGTAGCCGAAGGCGTATTGCTGTCGGTCGCTGACTACACCGGCTTTCTGTATGTACGCACCGGCACGCCTGAGTACGTACGCCTGATCGAGCAAGGCTCGCTGCGCACCTTTGGTGGCCACACCACCGTGATTGCCGCGTTCTTCTCAGCGTTC
>JN591191, UncB3556, AOB_like, AOB_like, AOB_like, [AOB_like]
GGAGACTGGGACTTCTGGCTTGACTGGAAAGACCGCCAATGGTGGCCGGTGGTAACCCCCATAGTGGGGATCACCTACTGTGCAGCCATCATGTACTACCTATGGGTGAACTACCGACTGCCCTATGGCGCGACCTTGTGCATTGTCTGCCTGCTGACGGGCGAGTGGCTTACGCGTTACTGGGGACTTTACTGGTGGTCGCACTACCCCATCAACTTCGTACTTCCCTCCACGATGATACCTGGCGCACTGATCATGGACACCGTCCTCTTGCTCACGCGCAACTGGATGATCACCGCGCTGGTTGGAGGCGGAGCGTTTGGTCTTCTGTTCTACCCGGGCAACTGGCCGATCTTTGGGCCGACCCACCTGCCGCTGGTAGCCGAAGGCGTATTGCTGTCGGTCGCTGACTACACCGGCTTTCTGTATGTACGCACCGGCACGCCTGAGTACGTACGCCTGATCGAACAAGGCTCGCTGCGCACCTTTGGTGGCCACACCACCGTGATTGCCGCGTTCTTCTCCGCCTT
>JN591195, UncB3560, AOB_like, AOB_like, AOB_like, [AOB_like]
GGAGACTGGGACTTCTGGCTTGACTGGAAAGACCGCCAATGGTGGCCGGTGGTAACCCCCATAGTGGGGATCACCTACTGTGCAGCCATCATGTACTACCTATGGGTGAACTACCGACTGCCCTATGGCGCGACCTTGTGCATTGTCTGCCTGCTGACGGGCGAGTGGCTTACGCGTTACTGGGGATTTTACTGGTGGTCGCACTACCCCATCAACTTCGTACTTCCCTCCACGATGATACCTGGCGCACTGATCATGGACACCGTCCTCTTGCTCACGCGCAACTGGATGATCACCGCGCTGGTTGGAGGCGGAGCGTTTGGTCTTCTGTTCTACCCGGGCAACTGGCCGATCTTTGGGCCGACCCACCTGCCGCTGGTAGCCGAAGGCGTATTGCTGTCGGTTGCTGACTACACCGGCTTTCTGTATGTACACACCGGCACGCCTGAGTACGTACGCCTGATCGAACAAGGTTCACTGCGCACCTTTGGTGGCCACACCACCGTGATTGCCGCGTTCTTCTCCGCCTTC
>JN591196, UncB3561, AOB_like, AOB_like, AOB_like, [AOB_like]
GGGGACTGGGACTTCTGGCTTGACTGGAAAGACCGCCAATGGTGGCCGGTGGTAACCCCCATAGTGGGGATCACCTACTGTGCGGCCATCATGTACTACCTATGGGTGAACTACCGACTGCCCTATGGCGCGACCTTGTGCATTGTCTGCCTGCTGACGGGCGAGTGGCTTACGCGTTACTGGGGATTTTACTGGTGGTCGCACTACCCCATCAACTTCGTACTTCCCTCCACGATGATACCTGGCGCACTGATCATGGACACCGTCCTCTTGCTCACGCGCAACTGGATGATCACCGCGCTGGTTGGAGGCGGAGCGTTTGGTCTTCTGTTCTACCCGGGCAACTGGCCGATCTTTGGGCCGACCCACCTGCCGCTGGTAGCCGAAGGCGTATTGCTGTCGGTTGCTGACTACACCGGCTTTCTGTATGTACGCACCGGCACGCCTGAGTACGTACGCCTGATCGAACAAGGTTCACTGCGCACCTTTGGTGGCCACACCACCGTGATTGCCGCCTTCTTCTCCGCGTTC
>JN591200, UncB3565, AOB_like, AOB_like, AOB_like, [AOB_like]
GGCGACTGGGACTTCTGGCTTGACTGGAAAGACCGCCAATGGTGGCCGGTGGTAACCCCCATAGTGGGGATCACCTACTGTGCAGCCATCATGTACTACCTATGGGTGAACTACCGACTGCCCTATGGCGCGACCTTGTGCATTGTCTGCCTGCTGACGGGCGAGTGGCTTACGCGTTACTGGGGATTTTACTGGTGGTCGCACTACCCCATCAACTTCGTACTTCCCTCCACGATGATACCTGGCGCACTGATCATGGACACCGTCCTCTTGCTCACGCGCAACTGGATGATCACCGCGCTGGTTGGAGGCGGAGCGTTTGGTCTTCTGTTCTACCCGGACAACTGGCCGATCTTTGGGCCGACCCACCTGCCGCTGGTAGCCGAAGGCGTATTGCTGTCGGTCGCTGACTACACCGGCTTTCTGTATGTACGCACCGGCACGCCTGAGTACGTACGCCTGATCGAACAAGGCTCGCTGCGCACCTTTGGTGGCCACACCACCGTGATTGCCGCGTTCTTCTCCGCGTTC
>JN591202, UncB3567, AOB_like, AOB_like, AOB_like, [AOB_like]
GGGGACTGGGACTTCTGGCTTGACTGGAAAGACCGCCAATGGTGGCCGGTGGTAACCCCCATAGTGGGGATCACCTACTGTGCAGCCATCATGTACTACCTATGGGTGAACTACCGACTGCCCTATGGCGCGACCTTGTGCATTGTCTGCCTGCTGACGGGCGAGTGGCTTACGCGTTACTGGGGATTTTACTGGTGGTCGCACTACCCCATCAACTTCGTACTTCCCTCCACGATGATACCTGGCGCACTGATCATGGACACCGTCCTCTTGCTCACGCGCAACTGGATGATCACCGCGCTGGTTGGAGGCGGAGCGTTTGGTCTTCTGTTCTACCCGGGCAACTGGCCGATCTTTGGGCCGACCCACCTGCCGCTGGTAGCCGAAGGCGTATTGCTGTCGGTCGCTGACTACACCGGCTTTCTGTATGTACGCACCGGCACGCCTGAGTACGTACGCCTGATCGAACAAGGCTCACTGCGCACCTTTGGTGGCCACACCACCGTGATTGCCGCGTTCTTCTCCGCCTT
>JN591205, UncB3570, AOB_like, AOB_like, AOB_like, [AOB_like]
GGAGACTGGGACTTCTGGCTGGACTGGAAAGACCGTCAATGGTGGCCTGTCGTGACCCCCATCGTGGGGATCACCTACTGCGCCGCGACCATGTACTACCTGTGGGTGAATTACCGGCTGCCCTATGGGGCGACCTTATGTATCGTATGCCTGCTGGTAGGCGAATGGCTGACGCGTTTCTGGGGATTTTACTGGTGGTCGCACTACCCCATCAACTTCGTATTTCCCTCCACCATGATACCGGGCGCACTGGTCATGGACACCGTCATGCTGCTCACCCGCAACTGGATGATCACCGCCCTGGTTGGCGGCGGCGCATTCGGCCTGCTGTTCTACCCGGGCAACTGGCCCATCTTTGGCCCGACCCACCTGCCGCTGGTAGCCGAAGGCGTGCTGCTGTCGGTAGCCGACTACACCGGCTTCCTGTATGTACGCACCGGCACACCTGAGTACGTGCGCCCGATCGAACAAGGCTCGCTACGCACCTTTGGCGGCCACACCACCGTGATTGCCGCGTTCTTCTCCGCCTTC
>JN591206, UncB3571, AOB_like, AOB_like, AOB_like, [AOB_like]
GGTGACTGGGACTTCTGGCTTGACTGGAAAGACCGCCAATGGTGGCCGGTGGTAACCCCCATAGTAGGGATCACCTACTGTGCAGCCATCATGTACTACCTATGGGTGAACTACCGACTGCCCTATGGCGCGACCTTGTGCATTGTCTGCCTGCTGACGGGCGAGTGGCTTACGCGTTACTGGGGATTTTACTGGTGGTCGCACTACCCCATCAACTTCGTCTTTCCCTCCACCATGATACCTGGCGCCCTCATCATGGACACCGTCCTGCTGCTCACCCGTAACTGGATGATCACCGCACTGGTCGGCGGCGGCGCATTCGGCCTGCTGTTCTACCCGGGCAACTGGCCCATCTTCGGCCCCACCCACCTGCCGCTGGTAGCCGAAGGCGTATTGCTCTCCCTGGCTGACTACACCGGCTTCCTGTATGTACGCACCGGCACGCCTGAGTACGTACGCCTGATCGAACAAGGTTCACTGCGCACCTTTGGTGGCCACACCACCGTGATTGCCGCGTTCTTCTCCGCCTTC
>JN591207, UncB3572, AOB_like, AOB_like, AOB_like, [AOB_like]
GGGGACTGGGACTTCTGGCTGGACTGGAAAGACCGTCAATGGTGGCCTGTGGTGACCCCCATCGTAGGCATCGCCTACTGTGCCGCCATCATGTACTACCTGTGGGTGAACTACCGGCTGCCCTATGGCGCCACGTTATGTATCGTCTGCCTGCTGGTAGGTGAATGGCTGACGCGTTACTGGGGTTTTTACTGGTGGTCGCACTACCCCATCAACTTCGTCTTTCCCTCCACCATGATACCGGGCGCGCTGGTCATGGACACCGTCCTGCTGCTCACCCGCAACTGGATGATCACCGCACTGGTTGGAGGCGGCGCATTTGGCCTGCTGTTCTACCCGGGCAACTGGCCCATTTTTGGCCCGACCCACCTTCCGCTGGTAGCCGAAGGCGTTCTGCTCTCGGTGGCTGACTACACCGGCTTCTTGTATGTACGCACCGGCACACCCGAGTACGTGCGCCTGATCGAACAAGGCTCGCTACGAACCTTTGGCGGGCACACCACCGTAATTGCCGCCTTCTTCTCCGCCTTC
>JN591213, UncB3578, AOB_like, AOB_like, AOB_like, [AOB_like]
GGAGACTGGGACTTCTGGCTTGACTGGAAAGACCGCCAATGGTGGCCGGTGGTAACCCCCATAGTGGGGATCACCTACTGTGCAGCCATCATGTACTACCTATGGGTGAACTACCGACTGCCCTATGGCGCGACCTTGTGCATTGTCTGCCTGCTGACGGGCGAGTGGCTTACGCGTTACTGGGGATTTTACTGGTGGTCGCACTACCCCATCAACTTCGTACTTCCCTCCACGATGATACCCGGCGCACTGATCATGGACACCGTCCTCTTGCTCACGCGCAACTGGACGATCACCGCGCTGGTTGGAGGCGGAGCGTTTGGTCTTCTGTTCTACCCGGGCAACTGGCCGATCTTTGGGCCGACCCACCTGCCGCTGGTAGCCGAAGGCGTATTGCTGTCGGTCGCTGACTACACCGGCTTTCTGTATGTACGCACCGGCACGCCTGAGTACGTACGCCTGATCGAACAAGGCTCGCTGCGCACCTTTGGTGGCCACACCACCGTGATTGCCGCCTTCTTCTCCGCGTTC
>JN591217, UncB3582, AOB_like, AOB_like, AOB_like, [AOB_like]
GGAGACTGGGACTTCTGGCTTGACTGGAAAGACCGCCAATGGTGGCCGGTGGTAACCCCCATAGTGGGGATCACCTACTGTGCAGCCATCATGTACTACCTATGGGTGAACTACCGACTGCCCTATGGCGCGACCTTGTGCATTGTCTGCCTGCTGACGGGCGAGTGGCTTACGCGTTACTGGGGATTTTACTGGTGGTCGCACTACCCCATCAACTTCGTACTTCCCTCCACGATGATACCTGGCGCACTGATCATGGACACCGTCCTCTTGCTCACGCGCAACTGGATGATCACCGCGCTGGTTGGAGGCGGAGCGTTTGGTCTTCTGTTCTACCCGGGCAACTGGCCGATCTTTGGGCCGACCCACCTGCCGCTGGTAGCCGAAGGCGTATTGCTGTCGGTCGCTGACTACACCGGCTTTCTGTATGTACGCACCGGCACGCCTGAGTACGTACGCCTGATCGAACAAGGCTCGCTGCGCACCTTTGGTGGCCACACCACCGTGATTGCCGCGTTCTTCTCAGCGTTC
>JF780897, UncM1730, AOB_like, AOB_like, AOB_like, [AOB_like]
GACTGGAAAGATCGTCAGTGGTGGCCGGTGGTGACCCCGATTGTGGGCATTACCTATTGCGCGGCGATTATGTATTATCTGTGGGTGAACTATCGTCTGCCGTATGGCGCGACCCTGTGCATTGTGTGCCTGCTGGTGGGCGAATGGCTGACCCGTTTTTGGGGCTTTTATTGGTGGAGCCATTATCCGATTAACTTTGTGTTTCCGAGCACCATGATTCCGGGCGCGCTGGTGATGGATACCGTGATGCTGCTGACCCGTAACTGGATGATTACCGCGCTGGTGGGCGGCGGCGCGTTTGGCCTGCTGTTTTATCCGGGCAACTGGCCGATTTTTGGCCCGACCCATCTGCCGCTGGTGGCGGAAGGCGTGCTGCTGAGCGTGGCGGATTATACCGGCTTTCTGTATGTGCGTACCGGCACCCCGGAATATGTGCGTCTGATTGAACAGGGCAGCTTGCG
>AF358041, UncBac61, MOB_like, pxmA, AOB_related, [AOB_rel]
ATCGACTGGAAGGATCGGCAGTTTTGGATGACGGTGACACCTATAGTGGAGGTTATGTACCCAGGGGCAGTCATGTACTACTTCTGGACATTCTACCGACAGCCGTTTGGCGCAACGTTGTGCATCACGGGGCTCCTCGTCGGGAAGTGGATCACGATTGTGTTTGCCTGGTACTGGTGGGCCAACTTTCCGATGAACTTTATGATGCCCGCCACCATGGTCGCCAGCGCGCTGATCCTCGATTGCACCTTGTTGCTGACTCGGACCTGGATTATCACAGCGATAATCGGGGTATGGGCGTTCGCGATGATGTTTGGTCCGTCAAACTATGCCCTATTCGCGTACAGCCACCAACCGTTGGCAGTGGATGGGCAGCTGCTCTCGCTGGCCGACTACATGGGGTTCACCTATGTCCGTACCGGGACGCCTGAGTATATTCGGATCATCGAGGTGGGGTCGTTGCCCACGTTTGGCGGGCACACCGTCTGGATCTCC
>AJ317938, UncBa108, MOB_like, pxmA, AOB_related, [AOB_rel]
GTCGACTGGAAGGATCGGCAGTTCTGGGTAACGGTCACACCGATCGTAGAGGTGATGTATCCCGGTGCGATCATGTACTATTTCTGGACATTCTATAGGCAACCCTTTGGTGCAACGTTGAGCATCTCGGGGCTTGTCGTCGGGAAGTGGATCACGGTTCTGTTTGCCTGGTACTGGTGGGCGAATTTCCCAGCGAACTTCGTGATGCCTGCCACGATGATATCCAGCGCATTGATCCTCGATGCAACCCTGCTCTTGACAAGAAGCTGGATGCTTACAGCAATATTTGGCGTCTGGGCATTCGCGATGGTGTTTAACCCCACACAATATGCCATATTCGGATACAGCCACCAACCGGTGGTCATGGACGGGCAGTTGATGTCACTGGCCGACTACATGGGATTCACATTTGTGAGGACCGGAACGCCTGAATACATCCGAATCATCGAGGTGGGATCGCTCCGTACGTTCGGCGGACACACCGTTTGGATTTCA
>AJ317937, UncBa109, MOB_like, pxmA, AOB_related, [AOB_rel]
GTCGACTGGAAGGATCGGCAGTTCTGGGTAACGGTCACACCGATCGTAGAGGTGATGTATCCCGGTGCGATCATGTACTATTTCTGGACATTCTATAGGCAACCCTTTGGTGCAACGTTGAGCATCTCGGGGCTTGTCGTCGGGAAGTGGATCACGGTTCTGTTTGCCTGGTACTGGTGGGCGAATTTCCCAGCGAACTTCGTGATGCCTGCCACGATGATATCCAGCGCATTGATCCTCGATGCAACCCTGCTCTTGACAAGAAGCTGGATGCTTACAGCAATATTTGGCGTCTGGGCATTCGCGATGGTGTTTAACCCCACACAATATGCCATATTCGGATACAGCCACCAACCGGTGGTCGTGGACGGGCAGTTGATGTCACTGGCCGACTACATGGGATTCACATTTGTGAGGACCGGAACGCCTGAATACATCCGAATCATCGAGGTGGGATCGCTCCGTACGTTCGGCGGACACACCGTTTGGATTTCA
>AJ317936, UncBa110, MOB_like, pxmA, AOB_related, [AOB_rel]
GTCGACTGGAAGGATCGGCAGTTCTGGGTAACGGTCACACCGATCGTAGAGGTGATGTATCCCGGTGCGATCATGTACTATTTCTGGACATTCTATAGGCAACCCTTTGGTGCAACGTTGAGCATCTCGGGGCTTGTCGTCGGGAAGTGGATCACGGTTCTGTTTGCCTGGTACTGGTGGGCGAATTTCCCAGCGAACTTCGTGATGCCTGCCACGATGATATCCAGCGCATTGATCCTCGATGCAACCCTGCTCTTGACAAGAAGCTGGATGCTTACAGCAATATTTGGCGTCTGGGCATTCGCGATGGTGTTTAACCCCACACAATATGCCATATTCGGATACAGCCACCAACCGGTGGTCGTGGACGGGCAGTTGATGTCACTGGCCGACTACATGGGATTCACATTTGTGAGGACCGGAACGCCTGAATACATCCGAATCATCGAGGTGGGATCGCTCCGTACGTCCGGCGGACACACCGTTTGGATTTCA
>AJ317935, UncBa111, MOB_like, pxmA, AOB_related, [AOB_rel]
GTCGACTGGAAGGATCGGCAGTTCTGGGTAACGGTCACACCGATCGTAGAGGTGATGTATCCCGGTGCGATCATGTACTATTTCTGGACATTCTATAGGCAACCCTTTGGTGCAACGTTGAGCATCTCGGGGCTTGTCGTCGGGAAGTGGATCACGGTTCTGTTTGCCTGGTACTGGTGGGCGAATTTCCCAGCGAACTTCGTGATGCCTGCCACGATGATATCCAGCGCATTGATCCTCGATGCAACCCTGCTCTTGACAAGAAGCTGGATGCTTACAGCAATATTTGGCGTCTGGGCATTCGCGATGGTGTTTAACCCCACACAATATGCCATATTCGGATACAGCCACCAACCGGTGGTCGTGGACGGGCAGTTGATGTCACTGGCCGACTACATGGGATTCACATTTGTGAGGACCGGAACGCCTGAATACATCCGAATCATCGAGGTGGGATCGCTCCGTACGTTCGGCGGACACACCGTTTGGATTTCA
>AJ317934, UncBa112, MOB_like, pxmA, AOB_related, [AOB_rel]
ATCGACTGGAAGGATCGGCAGTTTTGGGTCACAGTGACGCCCATTGGTGGAGTCATGTACCCAGGGGCGATCATGTACTACTTCTGGACGTTCTACCGGCAACCGTTTGGTGCAACGTTGAGTATAACGGGGCTTCTTGTCGGAAAGTGGATCACGATTGTGCTTGCCTGGTACTGGTGGGCCAATTTCCCGATGAACTTCGTCATGCCAGCCACCATGGTCTCCAGTGCACTGATCCTCGACTGCACCTTGTTGCTGACGAGGAGTTGGATGCTTACGGCAATCTTCGGGGTTTGGGCATTCGCAATGATGTTTAATCCGTCAAACTATCCTCTCTTCGCGTACAGCCATCAACCATTGGTTGCGGATGGTCAGCTACTTTCACTGGCTGACTACATGGGATTCACCTATGTCCGCACGGGAACGCCTGAGTACATCCGCATTATTGAGGTGGGATCGCTCCGTACATTCGGTGGTCACACCGTCTGGATCTCA
>AJ317933, UncBa113, MOB_like, pxmA, AOB_related, [AOB_rel]
GTCGACTGGAAGGATCGGCAGTTCTGGGTAACGGTCACACCGATCGTAGAGGTGATGTATCCCGGTGCGATCATGTACTATTTCTGGACATTCTATAGGCAACCCTTTGGTGCAACGTTGAGCATCTCGGGGCTTGTCGTCGGGAAGTGGATCACGGTTCTGTTTGCCTGGTACTGGTGGGCGAATTTCCCAGCGAACTTCGTGATGCCTGCCACGATGATATCCAGCGCATTGATCCTCGATGCAACCCTGCTCTTGACAAGAAGCTGGATGCTTACAGCAATATTTGGCGTCTGGGCATTCGCGATGGTGTTTAACCCCACACAATATGCCATATTCGGATACAGCCACCAACCGGTGGTCGTGGACGGGCAGTTGATGTCACTGGCCGACTACATGGGATTCACATTTGTGAGGACCGGAACGCCTGAATACATCCGAATCATCGAGGTGGGATCGCTCCGTACGTTCGGCGGACACACCGTTTGGATTTCA
>AJ317931, UncBa115, MOB_like, pxmA, AOB_related, [AOB_rel]
GTCGACTGGAAGGATCGGCAGTTCTGGGTAACGGTCACACCGATCGTAGAGGTGATGTATCCCGGTGCGATCATGTACTACTTCTGGACATTTTATAGGCAACCATTTGGTGCAACGTTGAGCATCTCTGGGCTTGTCGTCGGGAAGTGGATCACGGTTCTGTTTGCCTGGTACTGGTGGGCGAATTTCCCAGCGAACTTCGTGATGCCTGCCACGATGATATCCAGCGCATTGATCCTCGATGCAACCCTGCTCTTGACAAGAAGCTGGATGCTTACAGCAATATTTGGTGTCTGGGCATTCGCGATGGTGTTTAACCCCACACAATATGCCATATTCGGATACAGCCACCAACCGGTGGTCGTGGACGGGCAGTTGATGTCACTGGCCGACTACATGGGATTCACATTTGTGAGGACCGGAACACCTGAATACATCCGAATCATCGAGGTGGGATCGCTCCGTACGTTCGGCGGACACACCGTTTGGATTTCA
>AJ317930, UncBa116, MOB_like, pxmA, AOB_related, [AOB_rel]
GTCGACTGGAAGGATCGGCAGTTCTGGGTAACGGTCACACCGATCGTAGAGGTGATGTATCCCGGTGCGATCATGTACTATTTCTGGACATTCTATAGGCAACCCTTTGGTGCAACGTTGAGCATCTCGGGGCTTGTCGTCGGGAAGTGGATCACGGTTCTGTTTGCCTGGTACTGGTGGGCGAATTTCCCAGCGAACTTCGTGATGCCTGCCACGATGATATCCAGCGCATTGATCCTCGATGCAACCCTGCTCTTGACAAGAAGCTGGATGCTTACAGCAATATTTGGCGTCTGGGCATTCGCGATGGTGTTTAACCCCACACAATATGCCATATTCGGATACAGCCACCAACCGGTGGTCGTGGACGGGCAGTTGATGTCACTGGCCGACTACATGGGATTCACATTTGTGAGGACCGGAACGCCTGAATACATCCGAATCATCGAGGTGGGATCGCTCCGTACGTTCGGCGGACACACCGTTTGGATTTCA
>AF547183, UncMet40, MOB_like, pxmA, AOB_related, [AOB_rel]
TTTTGGGTGACGGTGACCCCAGTGGTGTCGGTCTGTTACCCCGGGGCGGTCATGTACTACTTCTGGACATTTTACCGGCAACCGTTTGGCGCAACGTTGTGCCTCACGGGGCTCCTCGTCGGAAAGTGGATCACGATTGTGTTTGCCTGGTACTGGTGGGCTAACTTTCCGATGAACTTCGTCATGCCGGCCACCATGGTCCCCAGCGCGCTGATCCTCGACTGCGTCCTGTTGCTGACCAGGAGCTGGATGCTCACAGCGATATTCGGGGTATGGGCGTTCGCGATGATATTTTATCCGGAAAACTATTTCCTATTTGGGTACAGTAAGCAGCCGATGGTCGTGGATGGTCAGCTGCTCTCGCTGGGCGACTACATGGGGTTCACCTATGTCCGTACCGGTACGCCTGAGTATATCCGGA
>AF547182, UncMet41, MOB_like, pxmA, AOB_related, [AOB_rel]
GCAGTTTTGGGTGACGGTGACCCCAGTGGTGTCGGTCTGTTACCCCGGGGCGGTCATGTACTACTTCTGGACATTTTACCGGCAACCGTTTGGCGCAACGTTGTGCCTCACGGGGCTCCTCGTCGGAAAGTGGATCACGATTGTGTTTGCCTGGTACTGGTGGGCTAACTTTCCGATGAACTTCGTCATGCCGGCCACCATGGTCCCCAGCGCGCTGATCCTCGACTGCGTCCTGTTGCTGACCAGGAGCTGGATGCTCACAGCGATATTCGGGGTATGGGCGTTCGCGATGATATTTTATCCGGAAAACTATTTCCTATTTGGGTACAGTAAGCAGCCGATGGTCGTGGATGGTCAGCTGCTCTCGCTGGGCGACTACATGGGGTTCACCTATGTCCGTACCGGTACGCCTGAGTATATCCGGATCATCGAGGTGGGGTCGCTGCGCACGTTTGGCGGACACACCGTCTGGGATTTC
>AF547181, UncMet42, MOB_like, pxmA, AOB_related, [AOB_rel]
AAGATCGGCAGTTCTGGGTAACGGTCACACCGATCGTAGAGGTGATGTATCCCGGTGCGATCATGTACTATTTCTGGACATTCTATAGGCAACCATTTGGTGCAACGTTGAGCATCTCTGGGCTTGTCGTCGGGAAGTGGATCACGGTTCTGTTTGCCTGGTACTGGTGGGCGAATTTCCCAGCGAACTTCGTGATGCCTGCCACGATGATATCCAGCGCATTGATCCTCGATGCAACCTTGCTCTTGACAAGAAGCTGGATGCTTACAGCAATATTTGGCGTCTGGGCATTCGCGATGGTGTTTAACCCCACACAATATGCCATATTCGGATACAGCCACCAACCGGTGGTCGTGGACGGGCAGTTGATGTCACTGGCCGACTACATGGGATTCACATTTGTGAGGACCGGAACGCCTGAATACATCCGAATCATCGAGGTGGGATCGCTCCGTACATTCGGCGGACACACCGTTTGGGATTTC
>AF547180, MtntK321, MOB_like, pxmA, AOB_related, [AOB_rel]
TGGCAGTTTTGGGTGACGGTGGCCCTAGTGGTGTCGGTCTGTTACCCCGGGGCGGTCATGTACTACTTCTGGACATTTTACCGGCAACCGTTTGGCGCAACGTTGTGCCTCACGGGGCTCCTCGTCGGAAAGTGGATCACGATTGTGTTTGCCTGGTACTGGTGGGCTAACTTTCCGATGAACTTCGTCATGCCGGCCACCATGGTCCCCAGCGCGCTGATCCTCGACTGCGTCCTGTTGCTGACCAGGAGCTGGATGCTCACAGCGATATTCGGGGTATGGGCGTTCGCGATGATATTTTATCCGGAAGACTATTTCCTATTTGGGTACAGTAAGCAGCCGATGGTCGTGGATGGTCAGCTGCTCTCGCTGGGCGACTACATGGGGTTCACCTATGTCCGTACCGGTACGCCTGAGTATATCCGGATCATCGAGGTGGGGTCGCTGCGCACGTTTGGCGGACACACCGTCTGGATNTCCGCCTTCTTCTC
>AF547178, MtntK316, MOB_like, pxmA, AOB_related, [AOB_rel]
TCCCAATTCTGGGTAACAGTCACACCGATCGTAGAGGTTATGTATCCAGGGGCGATCATGTACTACTTCTGGACGTTCTACCGGCAACCGTCTGGTGCAACATTGAGTATCACGGGGCTCCTCGTCGGGAAGTGGATCACCGTTCTGTTTGCCTGGTACTGGTGGGCCAACTTTCCAGCGAACTTTGTCATGCCAGCCACCATGGTCTCCAGTGCACTGATCCTGGACTGTACCCTATTGCTGACTCGGAGCTGGATGCTCACAGCAATATTCGGGGTATGGGCGTTTGCAATGGTATTTAACCCGACACAATACGCCATATTCGAGTATAGCCACCAACCAGTGGTCGTGGACGGGCAGCTGCTTTCCCTGGCCGACTACATGGGATTCACCTTTGTCCGGACCGGGACGCCTGAATATATCCGGTTCATCGAGGTGGGATCGCTGCGTACATTTGGCGGCCACACCGTCTGGATTTCG
>AF547177, MtntK214, MOB_like, pxmA, AOB_related, [AOB_rel]
TTGGGTGACGGTGACCCTAGTGGTGTCGGTCTGTTACCCCGGGGCGGTCATGTACTACTTCTGGACATTTTACCGGCAACCGTTTGGCGCAACGTTGTGCCTCACGGGGCTCCTCGTCGGAAAGTGGATCACGATTGTGTTTGCCTGGTACTGGTGGGCTAACTTTCCGATGAACTTCGTCATGCCGGCCACCATGGTCCCCAGCGCGCTGATCCTCGACTGCGTCCTGTTGCTGACCAGGAGCTGGATGCTCACAGCGATATTCGGGGTATGGGCGTTCGCGATGATATTTTATCCGGAAAACTATTTCCTATTTGGGTACAGTAAGCAGCCGATGGTCGTGGATGGTCAGCTGCTCTCGCTGGGCGACTACATGGGGTTCACCTATGTCCGTACCGGTACGCCTGAGTATATCCGGATCATCGAGGTGGGGTCGCTGCGCACGTTTGGCGGACACACCGTCTGGGATNTCCGCCTTCTT
>AJ579661, UncBa225, MOB_like, pxmA, AOB_related, [AOB_rel]
ATCGATTGGAAGGATCGGCAGTTCTGGGTAACGGTCACACCAATTGTAGAAGTGATGTATCCCGGTGCGATCATGTATTACTTCTGGACATTCTACCGGCAACCGTTCGGTGCTACGTTGAGCATCACGGGACTACTTGTCGGAAAGTGGATTACAATTGTATTCGCTTGGTACTGGTGGGCCAATTTCCCAGCAAACTTCGTTATGCCAGCCACCATGGTCTCCAGTGCATTGATTCTTGACTGTACCCTTTTGCTGACTCGGAGCTGGATGCTCACGGCAATATTCGGGGTATGGGCATTTGCAATGATGTTTAACCCCACACAATACGCCCTGTTCGGATACAGCCACCAACCGGTGGTCGTGGACGGTCAGCTCCTTTCGCTGGCCGACTACATGGGCTTCACCTTTGTTAGGACCGGGACGCCTGAATATATCCGTATCATCGAGGTGGGATCGCTGCGTACGTTCGGCGGACACACCGTCTGGATCTCG
>AJ868245, UncBa313, MOB_like, pxmA, AOB_related, [AOB_rel]
GTCGATTGGAAGGACCGGCAGTTCTGGGTGACGGTCACACCAATTGTAGAGGTTATGTATCCCGGAGCAATCATGTACTACTTCTGGACGTTCTACAGACAACCGTTTGGTGCCACATTGAGCATCACGGGACTCCTCGTCGGGAAGTGGATCACGATTCTATTTGCATGGTACTGGTGGGCCAACTTCCCAGCAAATTTCGTCATGCCAGCCACCATGGTCTCCAGTGCACTGATTCTCGACTGTACCCTGCTGCTGACTCGGAGCTGGATGCTCACAGCAATATTCGGAGTATGGGCATTCGCGATGGTGTTTAACCCGACACAATACGCCATATTCGGCTACAGCCACCAACCGGTGGTAGTGGACGGACAGCTGCTCTCGCTGGCCGACTACATGGGGTTCACCTTTGTTCGTACAGGGACGCCTGAATATATCCGGATCATCGAGGTGGGATCGCTCCGTACGTTCGGCGGGCACACCGTCTGGATCTCA
>AJ868243, UncBa315, MOB_like, pxmA, AOB_related, [AOB_rel]
ATCGACTGGAAGGACCGGCAGTTTTGGGTGACGGCGACACCTATTGTGGAGGTTATGTACCCCGGGGCGATCATGTACTACTTCTGGACATTCTACCGGCAACCCTTTGGTGCCACGTTGAGCATCACGGGACTCCTTGTCGGGAAGTGGATTACGATTGTGCTGGCCTGGTACTGGTGGGCCAACTTTCCGATAAACTTCGTCATGCCCGCCACCATGGTCCCTAGCGCGCTGATCCTCGACTGTACCTTGTTGCTGACTCGGAGCTGGATGCTCACAGCGATATTCGGGGTATGGGCATTCGCGATGGTGTTTAATCCGGTAAACTATGCCCTATTCGGGTACAGCCACCAACCGATGGTAGTGGATGGTCAGCTGCTCTCACTGGCCGACTACATGGGGTTCACCTATGTCCGTACGGGGACGCCTGAGTATATCCGGATCATCGAGGTGGGGTCGCTGCGTACGTTCGGCGGGCACACCGTCTGGATCTCC
>AJ868242, UncBa316, MOB_like, pxmA, AOB_related, [AOB_rel]
ATCGACTGGAAGGATCGGCAGTTTTGGATGACGGTGACACCCATAGTGGAGGTCTGTTACCCCGGGGCGGTCATGTACTACTTCTGGACATTCTACCGGCAGCCGTTTGGCGCGACGTTGTGCATCACGGGGCTCCTCGTCGGGAAGTGGATCACGATTGTGTTTGCCTGGTACTGGTGGGCCAACTTTCCGATGAACTTTATGATGCCCGCCACCATGGTCGCCAGCGCGCTGATCCTCGATTGCACCTTGTTGCTGACTCGGACCTGGATAATAACAGCGATAATCGGGGTATGGGCGTTCGCGATGATGTTTGGTCCGACAAACTATGCCCTATTCGCATACAGCTACCAACCGTTGGCAGTGGATGGTCAGCTGCTCTCGCTGGCCGACTACATGGGGTTCACCTATGTCCGTACTGGGACACCTGAGTATATTCGGATCATCGAGGTAGGGTCGTTGCGCACGTTTGGCGGGCGCACCGTCTGGATCTCC
>AB222873, UncMe144, MOB_like, pxmA, AOB_related, [AOB_rel]
ATCGACTGGAAGGATCGGCAGTTTTGGGTCACGGTGACGCCCATTGTGGAGGTGATGTACCCAGGGGCGACCATGTACTACTTCTGGACGTTCTACCGGCAACCGTTTGGTGCAACGTTGAGTATAACGGGGCTTCTTGTCGGAAAGTGGATCACGATTGTGCTTGCCTGGTACTGGTGGGCCAATTTCCCGATGAACTTCGTCATGCCAGCCACCATGGTCTCCAGTGCACTGATCCTCGACTGCACATTGTCGCTGACTAGGAGTTGGATGCTCACGGCGATCTTCGGGGTCTGGGCATTCGCAATGATGTTTAATCCGTCAAACTATCCTCTCTTCGCGTACGGCCATCAACCATTGGTTGCGGATGGTCAGCTACTTTCACTGGCTGACTACATGGGATTCACCTATGTCCGCACAGGAACGCCTGAATACATCCGCATTATTGAGGTGGGATCGCTCCGTACATTCGGTGGTCACACCGTCTGGATCTCG
>AB222872, UncMe145, MOB_like, pxmA, AOB_related, [AOB_rel]
ATCGACTGGAAGGATCGGCAGTTTTGGGTCACGGTGACGCCCATTGTGGAGGTGATGTACCCAGGGGCAATCATGTACTACTTCTGGACGTTCTACCGGCAACCGTTTGGTGCAACGTTGAGTATAACGGGGCTTCTTGTCGGAAAGTGGATCACGATTGTGCTTGCCTGGTACTGGTGGGCCAATTTCCCGATGAACTCCGTCATGCCAGCCACCATGGTCTCCAGTGCACTGATCCTCGACTGCACATTGTTGCTGACTAGGAGTTGGATGCTCACGGCGATCTTCGGGGTCTGGGCATTCGCAATGATGTTTAATCCGTCAAACTATCCTCTCTTCGCGTACAGCCATCAACCATTGGTTGCGGATGGTCAGCTACTTTCACTGGCTGACTACGTGGGATTCACCTATGTCCGCACAGGAACGCCTGAATACATCCGCATTATTGAGGTGGGATCGCTCCGTACATTCGGTGGTCACACCGTCTGGATCTCG
>AB222871, UncMe146, MOB_like, pxmA, AOB_related, [AOB_rel]
ATCGACTGGAAGGATCGGCAGTTTTGGGTCACGGTGACGCCCATTGTGGAGGTGATGTACCCAGGGGCGATCATGTACTACTTCTGGACGTTCTACCGGCAACCGTTTGGTGCAACGTTGAGTATAACGGGGCTTCTTGTCGGAAAGTGGATCACGATTGTGCTTGCCTGGTACTGGTGGGCCAATTTCCCGATGAACTTCGTCATGCCAGCCACCATGGTCTCCAGTGCACTGATCCTCGACTGCACATTGTTGCTGACTAGGAGTTGGATGCTCACGGCGATCTTCGGGGTCTGGGCATTCGCAATGATGTTTAATCCGTCAAACTATCCTCTCTTCGCGTACAGCCATCAACCATTGGTTGCGGATGGTCAGCTACTTTCACTGGCTGACTACATGGGATTCACCTATGTCCGCACAGGAACGCCTGAATACATCCGCATTATTGAGGTGGGATCGCTCCGTACATTCGGTGGTCACACCGTCTGGATCTCG
>AB222870, UncMe147, MOB_like, pxmA, AOB_related, [AOB_rel]
ATCGACTGGAAGGATCGGCAGTTTTGGGTCACGGTGACGCCCATTGTGGAGGTGATGTACCCAGGGGCGATCATGTACTACTTCTGGACGTTCTACCGGCAACCGTTTGGTGCAACGTTGAGTATAACGGGGCTTCTTGTCGGAAAGGGGATCACGATTGTGCTTGCCTGGTACTGGTGGGCCAATTTCCCGATGAACTTCGTCATGCCAGCCACCATGGTCTCCAGTGCACTGATCCTCGACTGCACATTGTTGCTGACTAGGAGTTGGATGCTCACGGCGATCTTCGGGGTCTGGGCATTCGCAATGATGTTTAATCCGTCAAACTATCCTCTCTTCGCGTACAGCCATCAACCATTGGTTGCGGATGGTCAGCTACTTTCACTGGCTGACTACATGGGATTCACCTATGTCCGCACAGGAACGCCTGAATACATCCGCATTATTGAGGTGGGATCGCTCCGTACATTCGGTGGTCACACCGTCTGGATCTCG
>AB222869, UncMe148, MOB_like, pxmA, AOB_related, [AOB_rel]
ATCGACTGGAAGGATCGGCAGTTTTGGGTCACGGTGACGCCCATTGTGGAGGTGATGTACCCAGGGGCGATCATGTACTACTTCTGGACGTTCTACCGGCAACCGTTTGGTGCAACGTTGAGTATAACGGGGCTTCTTGTCGGAAAGTGGATCACGATTGTGCTTGCCTGGTACTGGTGGGCCAATTTCCCGATGAACTTCGTCATGCCAGCCACCATGGTCTCCAGTGCACTGATCCTCGACTGCACATTGTTGCTGACTAGGAGTTGGATGCTCACGGCGATCTTCGGGGTCTGGGCATCCGCAATGATGTTTAATCCGTCAAACTATCCTCTCTTCGCGTACAGCCATCAACCATTGGTTGCGGATGGTCAGCTACTTTCACTGGCTGACTACATGGGATTCACCTATGTCCGCACAGGAACGCCTGAATACATCCGCATTATTGAGGTGGGATCGCTCCGTACATTCGGTGGTCACACCGTCTGGATCTCG
>AB222868, UncMe149, MOB_like, pxmA, AOB_related, [AOB_rel]
ATCGACTGGAAGGATCGGCAGTTTTGGGTCACGGTGACGCCCATTGTGGAGGTGATGTACCCAGGGGCGATCATGTACTACTTCTGGACGTTCTACCGGCAACCGTTTGGTGCAACGTTGAGTATAACGGGGCTTCTTGTCGGAAAGTGGATCACGATTGTGCTTGCCTGGTACTGGTGGGCCAATTTCCCGATGAACTTCGTCATGCCAGCCACCATGGTCTCCAGTGCACTGATCCTCGTCTGCACATTGTTGCTGACTAGGAGTTGGATGCTCACGGCGATCTTCGGGGTCTGGGCATTCGCAATGATGTTTAATCCGTCAAACTATCCTCTCTTCGCGTACAGCCATCAACCATTGGTTGCGGATGGTCAGCTACTTTCACTGGCTGACTACATGGGATTCACCTATGTCCGCACAGGAACGCCTGAATACATCCGCATTATTGAGGTGGGATCGCTCCGTACATTCGGTGGTCACACCGTCTGGATCTCG
>AB222867, UncMe150, MOB_like, pxmA, AOB_related, [AOB_rel]
GTCGATTGGAAGGACCGGCAGTTTTTGGGTGACGTGACACCAATTGTAGAGGTCATGTATCCCGGTGCGGATCATGACTACTTCTGGACGTTCTACCGGCAACCGTTTGGTGCAACATTGAGCATCACGGGGCTCCTCGTCGGGAAGTGGATCACGATTGTATTTGCTTGGTACTGGTGGGCCAACTTTCCGATGAACTTCGTCATGCCAGCCACCATGGTCGGCAGCGCGCTGATCCTTGATTGCACCCTGTTGCTGACTCGGAGCTGGATGCTCACCGCGATATTCGGGGTGTGGGCATTCGCAATGATGTTTAATCCGACACAATACGCCATATTCGGATACAGCCACCAACCGTTGGTTGTGGATGGTCAGCTCATGTCGCTAGCCGATTACATGGGATTCACTTATGTCCGTACTGGGACGCCTGAGTATATCCGAATCATTGAGGTGGGATCGTTGCGTACGTTCGGTGGACACACCGTCTGGATCTCA
>AB222905, UncMe152, MOB_like, pxmA, AOB_related, [AOB_rel]
ATCGACTGGAAGGATCGGCAGTTTTGGGTCACGGTGACGCCCATTGTGGAGGTGATGTACCCAGGGGCGATCATGTACTACTTCTGGACGTTCTACCGGCAACCGTTTGGTGCAACGTTGAGTACAACGGGGCTTCTTGTCGGAAAGTGGATCACGATTGTGCTTGCCTGGTACTGGTGGGCCAATTTCCCGATGAACTTCGTCATGCCAGCCACCATGGTCTCCAGTGCACTGATCCTCGACTGCGCATTGTTGCTGACTAGGAGTTGGATGCTCACGGCGATCTTCGGGGTCTGGGCATTCGCAATGATGTTTAATCCGTCAAACTATCCTCTCTTCGCGTACAGCCATCAACCATTGGTTGCGGATGGTCAGCTACTTTCACTGGCTGACTACATGGGATTCACCTATGTCCGCACAGGAACGCCTGAATACATCCGCATTATTGAGGTGGGATCGCTCCGTACATTCGGTGGTCACACCGTCTGGATCTCG
>AB222904, UncMe153, MOB_like, pxmA, AOB_related, [AOB_rel]
ATCGACTGGAAGGATCGGCAGTTTTGGGTCACGGTGACGCCCATTGTGGAGGTGATGTACCCAGGGGCGATCATGTACTACTTCTGGACGTTCTACCGGCAACCGTTTGGTGCAACGTTGAGTATAACGGGGCTTCTTGTCGGAAAGTGGATCACGATTGTGCTTGCCTGGTACTGGTGGGCCAATTTCCCGATGAACTTCGTCATGCCAGCCACCATGGTCTCCAGTGCACTGATCCTCGACTGCACATTGTTGCTGACTAGGAGTTGGATGCTCACGGCGATCTTCGGGGTCTGGGCATTCGCAATGATGTTTAATCCGTCAAACTATCCTCTCTTCGCGTACAGCCATCAACCATTGGTTGCGGATGGTCAGCTACTTTCACTGGCTGACTACATGGGATTCACCTATGTCCGCACAGGAACGCCTGAATACATCCGCATTATTGAGGTGGGATCGCTCCGTACATTCGGTGGTCACACCGTCTGGATCTCG
>AB222903, UncMe154, MOB_like, pxmA, AOB_related, [AOB_rel]
ATCGACTGGAAGGATCGGCAGTTTTGGGTCACGGTGACGCCCATTGTGGAGGTGATGTACCCAGGGGCGATCGTGTACTACTTCTGGACGTTCTATCGGCAACCGTTTGGTGCAACGTTGAGTATAACGGGGCTTCTTGTCGGAAAGTGGATCACGATTGTGCTTGCCTGGTACTGGTGGGCCAATTTCCCGATGAACTTCGTCATGCCAGCCACCATGGTCTCCAGTGCACTGATCCTCGACTGCACATTGTTGCTGACTAGGAGTTGGATGCTCACGGCGATCTTCGGGGTCTGGGCATTCGCAATGATGTTTAATCCGTCAAACTATCCTCTCTTCGCGTACAGCCATCAACCATTGGTTGCGGATGGTCAGCTACTTTCACTGGCTGACTACATGGGATTCACCTATGTCCGCACAGGAACGCCTGAATACATCCGCATTATTGAGGTGGGATCGCTCCGTACATTCGGTGGTCACACCGTCTGGATCTCG
>AB222902, UncMe155, MOB_like, pxmA, AOB_related, [AOB_rel]
ATCGACTGGAAGGATCGGCAGTTTTGGGTCACGGTGACGCCCATTGTGGAGGTGATGTACCCAGGGGCGATCATGTACTACTTCTGGACGTTCTACCGGCAACCGTTTGGTGCAACGTTGAGTATAACGGGGCTTCTTGTCGGAAAGTGGATCACGATTGTGCTTGCCTGGTACTGGTGGGCCAATTTCCCGATGAACTTCGTCATGCCAGCCACCATGGTCTCCAGTGCACTGATCCTCGACTGCACATTGTTGCTGACTAGGAGTTGGATGCTCACGGCGATCTTCGGGGTCTGGGCATTCGCAATGATGTTTAATCCGTCAAACTATCCTCTCTTCGCGTACAGCCATCAACCATTGGTTGCGGATGGTCAGCTACTTTCACTGGCTGACTACATGGGATTCACCTATGTCCGCACAGGAACGCCTGAATACGTCCGCATTATTGAGGTGGGATCGCTCCGTACATTCGGTGGTCACACCGTCTGGATCTCG
>AB222901, UncMe156, MOB_like, pxmA, AOB_related, [AOB_rel]
ATCGACTGGAAGGATCGGCAGTTTTGGGTCACGGTGACGCCCATTGTGGAGGTGATGTACCCAGGGGCGATCATGTACTACTTCTGGATGTTCTACCGGCAACCGTTTGGTGCAACGTTGAGTATAACGGGGCTTCTTGTCGGAAAGTGGATCACGATTGTGCTTGCCTGGTACTGGTGGGCCAATTTCCCGATGAACTTCGTCATGCCAGCCACCATGGTCTCCAGTGCACTGATCCTCGACTGCACATTGTTGCTGACTAGGAGTTGGATGCTCGCGGCGATCTTCGGGGTCTGGGCATTCGCAATGATGTTTAATCCGTCAAACTATCCTCTCTTCGTGTACAGCCATCAACCATTGGTTGCGGATGGTCAGCTACTTTCACTGGCTGACTACATGGGATTCACCTATGTCCGCACAGGAACGCCTGAATACATCCGCATTATTGAGGTGGGATCGCTCCGTACATTCGGTGGTCACACCGTCTGGATCTCG
>DQ295913, UncBa335, MOB_like, pxmA, AOB_related, [AOB_rel]
GGGGACTGGGACTTCTGGGTCGACTGGAAGGATCGGCAGTTCTGGGTAACGGTCACACCGATCGTAGAGGTGATGTATCCCGGTGCGATCATGTACTATTTCTGGACATTCTATAGGCAATCCTTTGGTGCAACGTTGAGCATCTCTGGGCTTGTCGTCGGGAAGTGGATCACAGTTCTGTTTGCCTGGTACTGGTGGGCGAATTTCCCAGCGAACTTCGTGATGCCTGCCACGATGATATCCAGCGCATTGATCCTCGATGCAACCCTGCTCTTGACAAGAAGCTGGATGCTTACAGCAATATTTGGCGTCTGGGCATTCGCGATGGTGTTTAACCCCACACAATATGCCATATTCGGATACAGCCACCAACCGGTGGTCGTGGACGGGCAGTTGATGTCACTGGCCGACTACATGGGATTCACATTTGTGAGGACCGGAACTCCTGAATACATCCGAATCATCGAGGTGGGATCGCTCCGTACGTTCGGCGGACACACCGTTTGGATTTCAGCCTTCTTCTCCGCGTTC
>DQ295912, UncBa336, MOB_like, pxmA, AOB_related, [AOB_rel]
CGCCACTGGGACTTCTGGGTCGACTGGAAGGATCGGCAGTTCTGGGTAACGGTCACACCGATCGTAGAGGTGATGTATCCCGGTGCGATCATGTACTATTTCTGGACATTCTATAGGCAACCCTTTGGTGCAACGCTGAGCATCTCTGGGCTTGTCGTCGGGAAGTGGATCACAGTTCTGTTTGCCTGGTACTGGTGGGCGAATTTCCCAGCGAACTTCGTGATGCCTGCCACGATGATATCCAGCGCATTGATCCTCGATGCAACCCTGCTCTTGACAAGAAGCTGGATGCTTACAGCAATATTTGGCGTCTGGGCATTCGCGATGGTGTTTAACCCCACACAATATGCCATATTCGGATACAGCCACCAACCGGTGGTCGTGGACGGGCAGTTGATGTCACTGGCCGACTACACGGGATTCACATTTGTGAGGACCGGAACTCCTGAATACATCCGAATCATCGAGGTGGGATCGCTCCGTACGTTCGGCGGACACACCGTTTNNNTTTCAGCGTTCTTCCTCGCCTTC
>DQ367742, UncAlph2, MOB_like, pxmA, AOB_related, [AOB_rel]
GGAGACTGGGACTTCTGGATCGATTGGAAGGACCGGCAGTTCTGGGTCACGGTCACGCCCATTGTGGAAGTCATGTACCCAGGGGCGATCATGTACTACTTCTGGACATTCTACCGGCAACCGTTTGGTGCCACATTGAGCATCACGGGGCTCCTTGTCGGGAAATGGATCACGGTTCTGTTTGCCTGGTACTGGTGGGCCAACTTCCCGGCGAACTTCGTCATGCCTGCCACCATGATCTCCAGTGCGTTGATCCTCGACTGTACCCTGTTGCTGACTCGGAGCTGGATGCTCACAGCGATATTCGGGGTATGGGCGTTCGCAATGGTGTTCTATCCGACACAATACGCCATATTCGGGTACAGCAAGCAACCGATGGTCGTGGATGGCCAGCTGCTCTCGCTGGCCGACTACATGGGGTTCACCTATGTCCGTACGGGGACGCCTGAGTATATTCGGATCATCGAGGTGGGATCGCTGCGCACGTTCGGCGGGCACACCGTTTGGATCTCAGCCTTCTTCTCAGCCTTC
>DQ067064, UncBa416, MOB_like, pxmA, AOB_related, [AOB_rel]
GGTGACTGGGACTTCTGGATCGATTGGAAAGACCGGCAGTTTTGGGTAACGGTCACACCGATTGTAGAGGTGATGTATCCCGGGGCGATCATGTACTACTTCTGGACGTTCTACCGTCAACCGTTTGGTGCAACGTTGAGCATTACGGGGCTCCTCGTCGGTAAGTGGATCACGATTGTGTTTGCCTGGTACTGGTGGGCGAACTTTCCAATGAACTTCGTCATGCCGGCCACCATGGTATCCAGTGCGCTGATCCTAGACTGCACCCTGTTGCTGACCCGAAGCTGGATGCTCACAGCCATATTTGGGGTATGGGCATTCGCGATGATGTTTTATCCGACACAATACGCCCTATTCGGGTACAGCAAGCAACCGATGGTAGTGGATGGTCAGTTGCTCTCGCTGGCCGACTACATGGGATTCACTTATGTCCGTACAGGGACGCCTGAATATATCCGGATCATCGAAGTGGGATCGCTGCGTACGTTCGGCGGACACACTGTCTGGATCTCAGCCTTCTTCTCCGCCTTC
>EU071116, UncBa428, MOB_like, pxmA, AOB_related, [AOB_rel]
GGGGACTGGGACTTCTGGATCGACTGGAAGGATCGGCAGTTCTGGGTAACGGTCACACCGATCGTAGAGGTGATGTATCCCGGTGCGATCATGTACTATTTCTGGACGTTCTACCGGCAACCCTTTGGTGCAACGTTGAGCATCACGGGGCTTCTCGTCGGAAAGTGGATCACGGTTCTGTTTGCTTGGTACTGGTGGGCGAATTTCCCAGCGAACTTCGTGATGCCTGCCACGATGGTGTCCAGCGCATTGATCCTCGATGCCACCTTGCTCTTGACAAGAAGCTGGATGCTCACAGCGATATTTGGAGTCTGGGCGTTCGCGATGGTATTTAATCCTACAAATTACGCTCTATTCGGGTACAGCCACCAACCGGTGGTCGTGGACGGGCAGCTGCTTTCGCTGGCCGACTACATGGGATTCACATTTGTGAGGACCGGAACGCCTGAATACATCCGAATCATCGAGGTAGGATCGCTCCGTACGTTCGGCGGACACACCGTTTGGATTTCAGCGTTCTTCTCTGCGTTC
>EU071110, UncBa430, MOB_like, pxmA, AOB_related, [AOB_rel]
GGTGACTGGGACTTCTGGATTGATTGGAAGGATCGGCAGTTCTGGGTCACGGTCACACCGATTGTAGAGGTGATGTATCCTGGAGCGATCATGTACTACTTCTGGACGTTCTACAGGCAACCGTTTGGTGCGACATTAAGCATCACGGGACTCCTCGTCGGGAAGTGGATCACGATTGTATTTGCTTGGTATTGGTGGGCGAACTTCCCGGCAAACTTTGTCATGCCAGCCACCATGGTCTCCAGTGCATTGATTCTTGACGCTACGCTGTTGTTGACACGGAGCTGGATGCTCACAGCGATATTCGGAGTGTGGGCATTTGCAATGATGTTTAACCCAACCCAATACGCCCTATTTGGATACAGCCATCAACCGGTGGTTATAGACGGGCAGTTGATGTCACTGGCCGACTACATGGGATTCACGTTTGTCAGGACAGGGACGCCTGAGTATATCCGTATCATCGAAGTGGGATCGCTGCGTACGTTCGGCGGACACACCGTCTGGATCTCAGCGTTCTTCTCAGCCTTC
>EU071107, UncBa432, MOB_like, pxmA, AOB_related, [AOB_rel]
GGCGACTGGGACTTCTGGATCGACTGGAAGGATCGGCAGTTCTGGGTAACGGTCACACCGATCGTAGAGGTGATGTATCCCGGTGCGATCATGTACTATTTCTGGACATTCTATAGGCAACCGTTTGGTGCAACGTTGAGCATCACGGGGCTTCTCGTCGGGAAGTGGATCACGGTTCTGTTTGCCTGGTACTGGTGGGCGAATTTCCCAGCGAACTTCGTGATGCCTGCCACGATGGTGTCCAGCGCATTGATCCTCGATGCAACCCTGCTCTTGACAAGAAGCTGGATGCTTACAGCAATATTCGGAGTATGGGCGTTTGCGATGATGTTCAATCCGACACAATATGCCATATTCGGGTATAGCCACCAACCGGTGGTCGTGGACGGGCAGCTGCTTTCGCTGGCCGACTACATGGGGTTCACATTTGTGAGGACCGGAACGCCTGAATACATCCGAATCATCGAGGTAGGATCGCTCCGTACGTTCGGCGGACACACCGTTTGGATTTCAGCCTTCTTCTCAGCCTTC
>AJ884548, UncB1303, MOB_like, pxmA, AOB_related, [AOB_rel]
ATCGATTGGAAGGACCGGCAGTTTTGGGTGACGGTTACACCAATTGTGGAGGTCATGTATCCCGGAGCGATCATGTACTACTTCTGGACGTTCTACAGGCAACCGTTTGGTGCCACCTTGAGCATCACGGGACTCCTCGTCGGGAAGTGGATCACGATCGTATTTGCTTGGTACTGGTGGGCCAACTTCCCAGCGAACTTCGTCATGCCAGCCACCATGGTCTCCAGTGCGTTGATTCTCGACTGTACCCTGCTGCTGACTCGAAGCTGGATGCTCACAGCAATATTCGGGGTATGGGCGTTTGCAATGATGTTTAACCCGACGCAATATGCTCTATTCGGGTACAGCCACCAACCATTGGTGGTGGACGGGCAGCTTATGTCGCTGGCCGACTACATGGGATTCACCTATGTCCGTACTGGGACGCCTGAATATATCCGGATCATCGAGGTGGGATCGCTACGTACGTTCGGCGGGCACACTGTTTGGATCTCA
>AJ884523, UncB1314, MOB_like, pxmA, AOB_related, [AOB_rel]
ATCGATTGGAAGGATCGGCAGTTCTGGGTAACGGTCACACCAATTGTAGAAGTGATGTACCCCGGTGCGATCATGTATTACTTCTGGACATTCTACCGGCAACCGTTCGGTGCTACGTTGAGCATCACGGGACTACTTGTCGGAAAGTGGATTACAATTGTATTCGCTTGGTACTGGTGGGCCAATTTCCCAGCAAACTTCGTTATGCCAGCCACCATGGTCTCCAGTGCATTGATTCTTGACTGTACCCTTTTGCTGACTCGGAGCTGGATGCTCACGGCAATATTCGGGGTATGGGCATTTGCAATGATGTTTAACCCCACACAATACGCCCTGTTCGGATACAGCCACCAACCGGTGGTCGTGGACGGTCAGCTCCTTTCGCTGGCCGACTACATGGGCTTCACCTTTGTTAGGACCGGGACGCCTGAATATATCCGTATCATCGAGGTGGGATCGCTGCGTACGTTCGGCGGACACACCGTCTGGATCTCG
>DQ008421, UncB1518, MOB_like, pxmA, AOB_related, [AOB_rel]
GGGGACTGGGACTTCTGGATCGATTGGAAGGATCGGCAGTTTTGGATGACGGTGACACCTATAGTGGAGGTTATGTACCCTGGGGCGGTCATGTACTACTTCTGGACATTCTACCGGCAGCCGTTTGGCGCAACGTTGTGCATCACGGGGCTCCTCGTCGGGAAGTGGATCACGATTGTGTTCGCCTGGTACTGGTGGGCCAACTTTCCGATGAACTTTATGATGCCCGCCACCATGGTCGCCAGCGCGCTGATCCTCGATTGCACCTTGTTGCTGACTCGGACCTGGATTATCACAGCGATAATCGGGGTATGGGCGTTCGCGATGATGTTTGGTCCGACAAACTATGCCCTATTCGCGTACAGCCACCAACCGTTGGCAGTGGATGGGCAGTTGCTCTCGCTGGCCGACTACATGGGGTTCACCTATGTCCGTACTGGGACGCCTGAGTATATTCGGATCATCGAGGTGGGGTCGTTGCGCACGTTTGGCGGGCACACCGTCTGGATCTCCGCGTTCTTCTCCGCCTTC
>DQ008373, UncB1537, MOB_like, pxmA, AOB_related, [AOB_rel]
GGTGACTGGGACTTCTGGATCGATTGGAAGGATCGGCAGTTTTGGATGACGGTGACACCTATAGTGGAGGTTATGTACCCTGGGGCGGTCATGTACTACTTCTGGACATTCTACCGGCAGCCGTTTGGCGCAACGTTGTGCATCACGGGGCTCCTCGTCGGGAAGTGGATCACGATTGTGTTTGCCTGGTACTGGTGGGCCAACTTTCCGATGAACTTTATGATGCCCGCCACCATGGTCGCCAGCGCGCTGATCCTCGATTGCACCTTGTTGCTGACTCGGACCTGGATTATCACAGCGATAATCGGGGTATGGGCGTTCGCGATGATGTTTGGTCCGACAAACTATGCCCTATTCGCGTACAGCCACCAACCGTTGGCAGTGGATGGGCAGTTGCTCTCGCTGGCCGACTACATGGGGTTCACCTATGTCCGTACTGGGACGCCTGAGTATATTCGGATCATCGAGGTGGGGTCGTTGCGCACGTTTGGCGGGCACACCGTCTGGATCTCCGCGTTCTTCTCGGCCTTCAAGGGCGAATTCGTTTAAACCTGCAGGACTAGTC
>DQ008357, UncB1555, MOB_like, pxmA, AOB_related, [AOB_rel]
GGGGACTGGGACTTCTGGATTGATTGGAAGGATCGGCAGTTCTGGGTAACGGTCACACCGATTGTAGAGGTGATGTACCCCGGAGCGATCATGTACTACTTCTGGACGTTCTACAGGCAACCGTTTGGTGCGACATTAAGCATCACGGGACTCCTCGTCGGGAAGTGGATCACGATTGTATTTGCTTGGTACTGGTGGGCGAACTTCCCGGCAAACTTTGTCATGCCAGCCACCATGGTCTCCAGTGCATTGATTCTTGACGCAACGCTGTTGTTGACACGGAGCTGGATGCTCACAGCGATATTCGGAGTGTGGGCATTTGCAATGATGTTTAACCCAACCCAATACGCCATATTTGGGTACAGCCATCAACCGGTGGTTATTGACGGGCAGTTGATGTCACTGGCCGACTACATGGGATTCACATTTGTGAGGACCGGAACGCCTGAATACATCCGAATCATCGAGGTGGGATCGCTGCGTACGTTCGGCGGACACACCGTCTGGATCTCAGCGTTCTTCTCCGCCTTC
>AJ699317, UncMe433, MOB_like, pxmA, AOB_related, [AOB_rel]
GTCGATTGGAAGGACCGACAGTTTTGGGTGACGGTGACACCCATTGTAGAGGTGATGTATCCCGGGGCGATCATGTACTACTTCTGGACGTTCTACCGGCAACCGTTTGGTGCCACGTTGAGCATCACGGGGCTCCTCGTCGGGAAGTGGATCACGATTGTGTTTGCTTGGTACTGGTGGGCCAACTTTCCAATGAACTTCGTCATGCCCGCCACCATGGTCGCCAGCGCGCTGATCCTCGATTGCACCTTGTTGCTGACTCGGACCTGGATTATCACAGCGATAATCGGGGTATGGGCGTTCGCGATGATGTTTGGTCCGACAAACTATGCCCTATTCGCATACAGCCACCAACCGTTGGCAGTGGATGGGCAACTGCTCTCGCTGGCCGACTACATGGGGTTCACCTATGTCCGTACTGGGACGCCTGAGTATATTCGGATCATCGAGGTGGGGTCGTTGCGCACGTTTGGCGGGCACACCGTCTGGATCTCTGCCTTCTTCTCTGCCTTAA
>AJ699312, UncMe434, MOB_like, pxmA, AOB_related, [AOB_rel]
GTTGACTGGAAAGACCGGCAGTTTTGGGTGACGGTAACACCGATTGTAGAGGTGATGTACCCCGGTGCGATCATGTACTACTTCTGGACGTTCTACCGGCAACCGTTTGGTGCAACGTTGAGCATCACGGGACTTCTCGTCGGGAAGTGGATCACGATCGTGCTTGCCTGGTACTGGTGGGCGAATTTTCCAATGAACTTCGTTATGCCCGCCACCATGGTCCCCAGCGCGCTGATCCTTGACTGCACCTTGTTGTTGACTCGGAGCTGGATGCTCACAGCGATATTCGGAGTGTGGGCCTTCGCGATGGTGTTTAATCCGGTTAACTGTGCCCTATTCTGTTACAGCCACCAACCGATGGTAGTGGATGGTCAGCTGCTCTCGCTGGCGGACTACATGGGGTTCACCTATGTCCGTACAGGGACGCCTGAGTATATCCGGATCATCGAGGTGGGATCGCTACGCACGTTCGGCGGACATACCGTCTGGATCTCCGCCTTCTTCT
>AJ699313, UncMe435, MOB_like, pxmA, AOB_related, [AOB_rel]
ATTGACTGGAAGGATCGGCAGTTTTGGATGACGGTGACACCTATAGTGGAGGTCTGTTACCCCGGGGCGGTCATGTACTACTTCTGGACATTCTACCGGCAGCCGTTTGGCGCGACGTTGTGCATCACGGGGCTCCTCGTCGGGAAGTGGATCACGATTGTGTTTGCCTGGTACTGGTGGGCCAACTTTCCGATGAACTTTATGATGCCCGCCACCATGGTCGCCAGCGCGCTGATCCTCGATGCGACCTTGTTGCTGACTCGGACCTGGATTATCACAGCGATAATCGGGGTATGGGCGTTCGCGATGATGTTTGGTCCGACAAACTATGCCCTATTCGCGTACAGCCACCAACCGTTGGCAGTGGACGGTCAGCTGCTCTCGCTGGCCGACTACATGGGGTTCACCTATGTCCGTACTGGGACGCCTGAGTATATTCGGATCATCGAGGTGGGGTCGTTGCGCACGTTTGGCGGGCACACCGTCTGGATCTCCGCGTTCTTCT
>AJ699316, UncMe438, MOB_like, pxmA, AOB_related, [AOB_rel]
ATTGACTGGAAGGATCGGCAGTTTTGGATGACGGTGACACCTATAGTGGAGGTCTGTTACCCCGGGGCGGTCATGTACTACTTCTGGACATTCTACCGGCAGCCGTTTGGCGCGACGTTGTGCATCACGGGGCTCCTCGTCGGGAAGTGGATCACGATTGTGTTTGCCTGGTACTGGTGGGCCAATTTTCCGATGAACTTCGTCATGCCCGCCACCATGGTCGGCAGCGCGCTGATCCTTGATTGCACCCTGTTGCTGACTCGGAGCTGGATGCTCACCGCGATATTCGGGGTGTGGGCATTCGCAATGATGTTTAATCCAACACAATACGCCATATTCGGATACAGCCACCAACCGTTGGTTGTGGATGGTCAGCTCATGTCGCTGGCCGATTACATGGGATTCACTTATGTCCGTACTGGGACGCCTGAGTATATCCGAATCATTGAGGTGGGATCGCTGCGTACGTTCGGTGGACACACCGTATGGATCTCAGCGTTCTTCT
>AJ699308, UncMe440, MOB_like, pxmA, AOB_related, [AOB_rel]
GGGGACTGGGACTTCTGGATCGACTGGAAGGATCGACAGTTTTGGATGACGGTGACACCTATAGTAGAGGTCGCTTACCCAGGGGCGGTCATGTACTACTTCTGGACATTCTACCGACAGCCGTTTGGCGCGACGTTGTGCATCACGGGGCTCCTCGTCGGGAAGTGGATCACGATTGTGTTTGCCTGGTACTGGTGGGCCAACTTTCCGATGAACTTTATGATGCCCGCCACAATGGTCGCCAGCGCGCTGATCCTCGATTGCACCTTGTTGCTGACTCGGACCTGGATTATCACAGCGATAATCGGGGTATGGGCGTTCGCGATGATGTTTGGTCCGACAAACTATGCCCTATTCGCGTACAGCCACCAACCGTTGGCAGTGGATGGTCAGCTGCTCTCGCTGGCCGACTACATGGGGTTCACCTATGTCCGTACTGGGACGCCTGAGTATATTCGGATCATCGAG
>AJ699310, UncMe441, MOB_like, pxmA, AOB_related, [AOB_rel]
ATTGACTGGAAGGATCGGCAGTTTTGGATGACGGTGACACCTATAGTGGAGGTCTGTTACCCCGGGGCGGTCATGTACTACTTCTGGACATTCTACCGGCAGCCGTTTGGCGCGACGTTGTGCATCACGGGGCTCCTCGTCGGGAAGTGGATCACGATTGTGTTTGCCTGGTACTGGTGGGCCAACTTTCCGATGAACTTTATGATGCCCGCCACCATGGTCGCCAGCGCGCTGATCCTCGATGCGACCTTGTTGCTGACTCGGACCTGGATTATCACAGCGATAATCGGGGTATGGGCGTTCGCGATGATGTTTGGTCCGACAAACTATGCCCTATTCGCGTACAGCCACCAACCGTTGGCAGTGGATGGTCAGCTGCTCTCGCTGGCCGACTACATGGGGTTCACCTATGTCCGTACTGGGACGCCTGAGTATATTCGGATCATCGAGGTGGGGTCGTTGCGCACGTTTGGCGGGCACACCGTCTGGATCTCCGCGTTCTTCT
>EF623821, UncAlph6, MOB_like, pxmA, AOB_related, [AOB_rel]
GGCGACTGGGACTTCTGGATCGATTGGAAAGACCGGCAGTTTTGGGTGACGGTCACACCGATTGTAGAGGTGATGTATCCCGGGGCGATCATGTATTACTTCTGGACGTTCTACCGTCAACCGTTTGGTGCAACGTTGAGCATTACGGGGCTCCTCGTCGGGAAGTGGATTACGGTTGTGTTTGCCTGGTACTGGTGGGCCAACTTCCCAATGAACTTCGTCATGCCGGCCACCATGATCTCCAGTGCGCTGATCCTAGACTGCACCCTGTTGCTGACCCGAAGCTGGATGCTCACAGCCATATTTGGGGTATGGGCATTCGCGATGATGTTTTATCCGACACAATACGCCATATTCGGGTACAGCAAGCAACCGATGGTAGTGGATGGTCAATTGCTCTCGCTGGCCGATTATATGGGATTCACGTATGTCCGTACAGGGACGCCTGAATATATCCGGATCATCGAAGTGGGATCGCTGCGTACGTTCGGCGGGCACACTGTCTGGATCTCAGCCTTCTTCTCAGCCTTC
>EF623820, UncAlph7, MOB_like, pxmA, AOB_related, [AOB_rel]
GGGGACTGGGACTTCTGGATCGATTGGAAAGACCGGCAGTTTTGGGTGACGGTCACACCGATTGTAGAGGTGATGTATCCCGGGGCGATCATGTATTACTTCTGGACGTTCTACCGTCAACCGTTTGGTGCAACGTTGAGCATTACGGGGCTCCTCGTCGGGAAGTGGATTACGGTTGTGTTTGCCTGGTACTGGTGGGCCAACTTCCCAATGAACTTCGTCATGCCGGCCACCATGATCTCCAGCGCGCTGATCCTAGACTGCACCCTGTTGCTGACCCGAAGCTGGATGCTCACAGCCATATTTGGGGTATGGGCATTCGCGATGATGTTTTATCCGACACAATACGCCATATTCGGGTACAGCAAGCAACCGATGGTAGTGGATGGTCAATTGCTCTCGCTGGCCGATTATATGGGATTCACGTATGTCCGTACAGGGACGCCTGAATATATCCGGATCATCGAAGTGGGATCGCTGCGTACGTTCGGCGGGCACACTGTCTGGATCTCAGCCTTCTTCTCTGCCTTC
>EF623822, UncAlph8, MOB_like, pxmA, AOB_related, [AOB_rel]
GGCGACTGGGACTTCTGGATCGATTGGAAAGACCGGCAGTTTTGGGTGACGGTCACACCGATTGTAGAGGTGATGTATCCCGGGGCGATCATGTATTACTTCTGGACGTTCTACCGTCAACCGTTTGGTGCAACGTTGAGCATTACGGGGCTCCTCGTCGGGAAGTGGATTACGGTTGTGTTTGCCTGGTACTGGTGGGCCAACTTCCCAATGAACTTCGTCATGCCGGCCACCATGGTCTCCAGTGCGCTGATCCTAGACTGCACCCTGTTGCTGACCCGAAGCTGGATGCTCACAGCCATATTTGGGGTATGGGCATTCGCGATGATGTTTTATCCGACACAATACGCCATATTCGGGTACAGCAAGCAACCGATGGTAGTGGATGGTCAATTGCTCTCGCTGGCCGATTATATGGGATTCACGTATGTCCGTACAGGGACGCCTGAATATATCCGGATCATCGAAGTGGGATCGCTGCGTACGTTCGGCGGGCACACTGTCTGGATCTCAGCGTTCTTCTCCGCCTTC
>EF623819, UncAlph9, MOB_like, pxmA, AOB_related, [AOB_rel]
GGAGACTGGGACTTCTGGATCGATTGGAAAGACCGGCAGTTCTGGGTAACGGTAACTCCTATTGTAGAGGTTATGTACCCAGGTGCGATCATGTACTATTTCTGGACATTCTATCGGCAACCGTTCGGTGCGACATTGAGCATCACGGGACTCCTTGTCGGTAAGTGGATCACTGTTCTATTTGCCTGGTACTGGTGGGCAAACTTCCCGGCGAACTTCGTCATGCCTGCCACCATGGTCTCCAGCGCATTGATCCTGGACTGCACCCTGTTGCTGACCAGGAGCTGGATGCTGACAGCGATATTCGGAGTATGGGCATTTGCGATGATGTTCTATCCTACGCAATACGCCCTGTTCGGATACAGCAAGCAACCGATGGTTGTGGATGGTCAGCTCCTTTCCTTGGCCGACTACATGGGCTTCACCTATGTCCGGACGGGAACGCCTGAGTATATCCGCATCATCGAAGTCGGTTCGTTGCGTACATTCGGCGGACACACAGTTTGGATCTCCGCCTTCTTCTCAGCCTTC
>EF623818, UncAlp10, MOB_like, pxmA, AOB_related, [AOB_rel]
GGTGACTGGGACTTCTGGATCGATTGGAAAGACCGGCAGTTTTGGGTGACGGTCACACCGATTGTAGAGGTGATGTATCCCGGGGCGATCATGTATTACTTCTGGACGTTCTACCGTCAACCGTTTGGTGCAACGTTGAGCATTACGGGGCTCCTCGTCGGGAAGTGGATTACGGTTGTGTTTGCCTGGTACTGGTGGGCCAACTTCCCAATGAACTTCGTCATGCCGGCCACCATGATCTCCAGTGCGCTGATCCTAGACTGCACCCTGTTGCTGACCCGAAGCTGGATGCTCACAGCCATATTTGGGGTATGGGCATTCGCGATGATGTTTTATCCGACACAATACGCCATATTCGGGTACAGCAAGCAACCGATGGTAGTGGATGGTCAATTGCTCTCGCTGGCCGATTATATGGGATTCACGTATGTCCGTACAGGGACGCCTGAATATATCCGGATCATCGAAGTGGGATCGCTGCGTACGTTCGGCGGGCACACTGTCTGGATCTCAGCCTTCTTCTCCGCCTTC
>EF623817, UncAlp11, MOB_like, pxmA, AOB_related, [AOB_rel]
GGGGACTGGGACTTCTGGGTCGATTGGAAAGACCGGCAGTTTTGGGTGACGGTCACACCGATTGTAGAGGTGATGTATCCCGGGGCGATCATGTATTACTTCTGGACGTTCTACCGTCAACCGTTTGGTGCAACGTTGAGCATTACGGGGCTCCTCGTCGGTAAGTGGATTACGATTGTGTTTGCCTGGTACTGGTGGGCCAACTTCCCAATGAACTTCGTCATGCCGGCCACCATGGTCTCCAGTGCGCTGATCCTAGACTGCACCCTGTTGCTGACCCGAAGCTGGATGCTCACAGCCATATTTGGGGTATGGGCATTCGCGATGATGTTTTATCCGACACAATACGCCATATTCGGGTACAGCAAGCAACCGATGGTAGTGGATGGTCAATTGCTCTCGCTGGCCGATTATATGGGATTCACGTATGTCCGTACAGGGACGCCTGAATATATCCGGATCATCGAAGTGGGATCGCTGCGTACGTTCGGCGGGCACACTGTCTGGATCTCAGCCTTCTTCTCAGCCTTC
>EF623816, UncAlp12, MOB_like, pxmA, AOB_related, [AOB_rel]
GGAGACTGGGACTTCTGGGTCGATTGGAAAGACCGGCAGTTTTGGGTGACGGTCACACCGATTGTAGAGGTGATGTATCCCGGGGCGATCATGTATTACTTCTGGACGTTCTACCGTCAACCGTTTGGTGCAACGTTGAGCATTACGGGGCTCCTCGTCGGGAAGTGGATTACGATTGTGTTTGCCTGGTACTGGTGGGCCAACTTCCCAATGAATTTCGTCATGCCGGCCACCATGGTCTCCAGTGCGCTGATCCTAGACTGCACCCTGTTGCTGACCCGAAGCTGGATGCTCACAGCCATATTTGGGGTATGGGCATTCGCGATGATGTTTTATCCGACACAATACGCCATATTCGGGTACAGCAAGCAACCGATGGTAGTGGATGGTCAATTGCTCTCGCTGGCCGATTATATGGGATTCACGTATGTCCGTACAGGGACGCCTGAATATATCCGGATCATCGAAGTGGGATCGCTGCGTACGTTCGGCGGGCACACTGTCTGGATCTCAGCCTTCTTCTCCGCCTTC
>EF623814, UncAlp13, MOB_like, pxmA, AOB_related, [AOB_rel]
GGAGACTGGGACTTCTGGGTCGATTGGAAAGACCGGCAGTTTTGGGTGACGGTCACACCGATTGTAGAGGTGATGTATCCCGGGGCGATCATGTATTACTTCTGGACGTTCTACCGTCAACCGTTTGGTGCAACGTTGAGCATTACGGGGCTCCTCGTCGGGAAGTGGATTACGATTGTGTTTGCCTGGTACTGGTGGGCCAACTTCCCAATGAACTTCGTCATGCCGGCCACCATGGTCTCCAGTGCGCTGATCCTAGACTGCACCCTGTTGCTGACCCGAAGCTGGATGCTCACAGCCATATTTGGGGTATGGGCATTCGCGATGATGTTTTATCCGACACAATACGCCATATTCGGGTACAGCAAGCAACCGATGGTAGTGGATGGTCAATTGCTCTCGCTGGCCGATTATATGGGATTCACGTATGTCCGTACAGGGACGCCTGAATATATCCGGATCATCGAAGTGGGATCGCTGCGTACGTTCGGCGGGCACACTGTCTGGATCTCAGCCTTCTTCTCTGCCTTC
>EF623815, UncAlp14, MOB_like, pxmA, AOB_related, [AOB_rel]
GGGGACTGGGACTTCTGGATCGATTGGAAAGACCGGCAGTTTTGGGTGACGGTCACACCGATTGTAGAGGTGATGTATCCCGGGGCGATCATGTATTACTTCTGGACGTTCTACCGTCAACCGTTTGGTGCAACGTTGAGCATTACGGGGCTCCTCGTCGGTAAGTGGATTACGGTTGTGTTTGCCTGGTACTGGTGGGCCGACTTCCCAATGAACTTCGTCATGCCGGCCACCATGATCTCCAGTGCGCTGATCCTAGACTGCACCCTGTTGCTGACCCGAAGCTGGATGCTCACAGCCATATTTGGGGTATGGGCATTCGCGATGATGTTTTATCCGACACAATACGCCATATTCGGGTACAGCAAGCAACCGATGGTAGTGGATGGTCAATTGCTCTCGCTGGCCGATTATATGGGATTCACGTATGTCCGTACAGGGACGCCTGAATATATCCGGATCATCGAAGTGGGATCGCTGCGTACGTTCGGCGGGCACACTGTCTGGATCTCAGCCTTCTTCTCCGCGTTC
>EF623813, UncAlp15, MOB_like, pxmA, AOB_related, [AOB_rel]
GGAGACTGGGACTTCTGGGTCGATTGGAAAGACCGGCAGTTTTGGGTGACGGTCACACCGATTGTAGAGGTGATGTATCCCGGGGCGATCATGTATTACTTCTGGACGTTCTACCGTCAACCGTTTGGTGCAACGTTGAGCATTACGGGGCTCCTCGTCGGGAAGTGGATTACGATTGTGTTTGCCTGGTACTGGTGGGCCAACTTCCCAATGAACTTCGTCATGCCGGCCACCATGGTCTCCAGTGCGCTGATCCTAGACTGCACCCTGTTGCTGACCCGAAGCTGGATGCTCACAGCCATATTTGGGGTATGGGCATTCGCGATGATGTTTTATCCGACACAATACGCCATATTCGGGTACAGCAAGCAACCGATGGTAGTGGATGGTCAATTGCTCTCGCTGGCCGATTATATGGGATTCACGTATGTCCGTACAGGGACGCCTGAATATATCCGGATCATCGAAGTGGGATCGCTGCGTACGTTCGGCGGGCACACTGTCTGGATCTCAGCCTTCTTCTCAGCCTTC
>EF623812, UncAlp16, MOB_like, pxmA, AOB_related, [AOB_rel]
GGTGACTGGGACTTCTGGGTCGATTGGAAAGACCGGCAGTTTTGGGTGACGGTCACACCGATTGTAGAGGTGATGTATCCCGGGGCGATCATGTATTACTTCTGGACGTTCTACCGTCAACCGTTTGGTGCAACGTTGAGCATTACGGGGCTCCTCGTCGGTAAGTGGATTACGATTGTGTTTGCCTGGTACTGGTGGGCCAACTTCCCAATGAACTTCGTCATGCCGGCCACCATGGTCTCCAGTGCGCTGATCCTAGACTGCACCCTGTTGCTGACCCGAAGCTGGATGCTCACAGCCATATTTGGGGTATGGGCATTCGCGATGATGTTTTATCCGACACAATACGCCATATTCGGGTACAGCAAGCAACCGATGGTAGTGGATGGTCAATTGCTCTCGCTGGCCGATTATATGGGATTCACGTATGTCCGTACAGGGACGCCTGAATATATCCGGATCATCGAAGTGGGATCGCTGCGTACGTTCGGCGGGCACACTGTCTGGATCTCAGCCTTCTTCTCTGCCTTC
>EF623811, UncAlp17, MOB_like, pxmA, AOB_related, [AOB_rel]
GGCGACTGGGACTTCTGGATCGATTGGAAAGACCGGCAGTTTTGGGTGACGGTCACACCGATTGTAGAGGTGATGTATCCCGGGGCGATCATGTATTACTTCTGGACGTTCTACCGTCAACCGTTTGGTGCAACGTTGAGCATTACGGGGCTCCTCGTCGGGAAGTGGATTACGGTTGTGTTTGCCTGGTACTGGTGGGCCAACTTCCCAATGAACTTCGTCATGCCGGCCACCATGATCTCCAGTGCGCTGATCCTAGACTGCACCCTGTTGCTGACCCGAAGCTGGATGCTCACAGCCATATTTGGGGTATGGGCATTCGCGATGATGTTTTATCCGACACAATACGCCATATTCGGGTACAGCAAGCAACCGATGGTAGTGGATGGTCAATTGCTCTCGCTGGCCGATTATATGGGATTCACGTATGTCCGTACAGGGACGCCTGAATATATCCGGATCATCGAAGTGGGATCGCTGCGTACGTTCGGCGGGCACACTGTCTGGATCTCAGCCTTCTTCTCCGCCTTC
>EF623810, UncAlp18, MOB_like, pxmA, AOB_related, [AOB_rel]
GGCGACTGGGACTTCTGGGTCGATTGGAAAGACCGGCAGTTTTGGGTGACGGTCACACCGATTGTAGAGGTGATGTATCCCGGGGCGATCATGTATTACTTCTGGACGTTCTACCGTCAACCGTTTGGTGCAACGTTGAGCATTACGGGGCTCCTCGTCGGGAAGTGGATTACGATTGTGTTTGCCTGGTACTGGTGGGCCAACTTCCCAATGAACTTCGTCATGCCGGCCACCATGGTCTCCAGTGCGCTGATCCTAGACTGCACCCTGTTGCTGACCCGAAGCTGGATGCTCACAGCCATATTTGGGGTATGGGCATTCGCGATGATGTTTTATCCGACACAATACGCCATATTCGGGTACAGCAAGCAACCGATGGTAGTGGATGGTCAATTGCTCTCGCTGGCCGATTATATGGGATTCACGTATGTCCGTACAGGGACGCCTGAATATATCCGGATCATCGAAGTGGGATCGCTGCGTACGTTCGGCGGGCACACTGTCTGGATCTCAGCCTTCTTCTCTGCCTTC
>EF623809, UncAlp19, MOB_like, pxmA, AOB_related, [AOB_rel]
GGGGACTGGGACTTCTGGATCGATTGGAAAGACCGGCAGTTTTGGGTGACGGTCACACCGATTGTAGAGGTGATGTATCCCGGGGCGATCATGTATTACTTCTGGACGTTCTACCGTCAACCGTTTGGTGCAACGTTGAGCATTACGGGGCTCCTCGTCGGGAAGTGGATTACGGTTGTGTTTGCCTGGTACTGGTGGGCCAACTTCCCAATGAACTTCGTCATGCCGGCCACCATGATCTCCAGCGCGCTGATCCTAGACTGCACCCTGTTGCTGACCCGAAGCTGGATGCTCACAGCCATATTTGGGGTATGGGCATTCGCGATGATGTTTTATCCGACACAATACGCCATATTCGGGTACAGCAAGCAACCGATGGTAGTGGATGGTCAATTGCTCTCGCTGGCCGATTATATGGGATTCACGTATGTCCGTACAGGGACGCCTGAATATATCCGGATCATCGAAGTGGGATCGCTGCGTACGTTCGGCGGGCACACTGTCTGGATCTCAGCCTTCTTCTCTGCCTTC
>EF623807, UncAlp20, MOB_like, pxmA, AOB_related, [AOB_rel]
GGGGACTGGGACTTCTGGGTCGATTGGAAAGACCGGCAGTTTTGGGTGACGGTCACACCGATTGTAGAGGTGATGTATCCCGGGGCGATCATGTATTACTTCTGGACGTTCTACCGTCAACCGTTTGGTGCAACGTTGAGCATTACGGGGCTCCTCGTCGGGAAGTGGATTACGATTGTGTTTGCCTGGTACTGGTGGGCCAACTTCCCAATGAACTTCGTCATGCCGGCCACCATGGTCTCCAGTGCGCTGATCCTAGACTGCACCCTGTTGCTGACCCGAAGCTGGATGCTCACAGCCATATTTGGGGTATGGGCATTCGCGATGATGTTTTATCCGACACAATACGCCATATTCGGGTACAGCAAGCAACCGATGGTAGTGGATGGTCAATTGCTCTCGCTGGCCGATTATATGGGATTCACGTATGTCCGTACAGGGACGCCTGAATATATCCGGATCATCGAAGTGGGATCGCTGCGTACGTTCGGCGGGCACACTGTCTGGATCTCAGCCTTCTTCTCCGCCTTC
>EF623806, UncAlp21, MOB_like, pxmA, AOB_related, [AOB_rel]
GGCGACTGGGACTTCTGGGTCGATTGGAAAGACCGGCAGTTTTGGGTGACGGTCACACCGATTGTAGAGGTGATGTATCCCGGGGCGATCGTGTATTACTTCTGGACGTTCTACCGTCAACCGTTTGGTGCAACGTTGAGCATTACGGGGCTCCTCGTCGGTAAGTGGATTACGATTGTGTTTGCCTGGTACTGGTGGGCCAACTTCCCAATGAACTTCGTCATGCCGGCCACCATGGTCTCCAGTGCGCTGATCCTAGACTGCACCCTGTTGCTGACCCGAAGCTGGATGCTCACAGCCATATTTGGGGTATGGGCATTCGCGATGATGTTTTATCCGACACAATACGCCATATTCGGGTACAGCAAGCAACCGATGGTAGTGGATGGTCAATTGCTCTCGCTGGCCGATTATATGGGATTCACGTATGTCCGTACAGGGACGCCTGAATATATCCGGATCATCGAAGTGGGATCGCTGCGTACGTTCGGCGGGCACACTGTCTGGATCTCAGCGTTCTTCTCTGCCTTC
>EF623805, UncAlp22, MOB_like, pxmA, AOB_related, [AOB_rel]
GGAGACTGGGACTTCTGGATCGATTGGAAAGACCGGCAGTTTTGGGTGACGGTCACACCGATTGTAGAGGTGATGTATCCCGGGGCGATCATGTATTACTTCTGGACGTTCTACCGTCAACCGTTTGGTGCAACGTTGAGCATTACGGGGCTCCTCGTCGGGAAGTGGATTACGATTGTGTTTGCCTGGTACTGGTGGGCCAACTTCCCAATGAACTTCGTCATGCCGGCCACCATGGTCTCCAGTGCGCTGATCCTAGACTGCACCCTGTTGCTGACCCGAAGCTGGATGCTCACAGCCATATTTGGGGTATGGGCATTCGCGATGATGTTTTATCCGACACAATACGCCATATTCGGGTACAGCAAGCAACCGATGGTAGTGGATGGTCAATTGCTCTCGCTGGCCGATTATATGGGATTCACGTATGTCCGTACAGGGACGCCTGAATATATCCGGATCATCGAAGTGGGATCGCTGCGTACGTTCGGCGGGCACACTGTCTGGATCTCAGCGTTCTTCTCGGCCTTC
>EF623804, UncAlp23, MOB_like, pxmA, AOB_related, [AOB_rel]
GGTGACTGGGACTTCTGGATCGATTGGAAAGACCGGCAGTTTTGGGTGACGGTCACACCGATTGTAGAGGTGATGTATCCCGGGGCGATCATGTATTACTTCTGGACGTTCTACCGTCAACCGTTTGGTGCAACGTTGAGCATTACGGGGCTCCTCGTCGGGAAGTGGATTACGGTTGTGTTTGCCTGGTACTGGTGGGCCAACTTCCCAATGAACTTCGTCATGCCGGCCACCATGATCTCCAGTGCGCTGATCCTAGACTGCACCCTGTTGCTGACCCGAAGCTGGATGCTCACAGCCATATTTGGGGTATGGGCATTCGCGATGATGTTTTATCCGACACAATACGCCATATTCGGGTACAGCAAGCAACCGATGGTAGTGGATGGTCAATTGCTCTCGCTGGCCGATTATATGGGATTCACGTATGTCCGTACGGGGACGCCTGAGTATATTCGAATCATCGAGGTGGGTTCGCTGCGTACGTTTGGCGGCCACACCGTCTGGATTTCCGCCTTCTTCTCAGCCTTC
>EF623802, UncAlp24, MOB_like, pxmA, AOB_related, [AOB_rel]
GGGGACTGGGACTTCTGGATCGATTGGAAAGACCGGCAGTTTTGGGTGACGGTCACACCGATTGTAGAGGTGATGTATCCCGGGGCGATCATGTATTACTTCTGGACGTTCTACCGTCAACCGTTTGGTGCAACGTTGAGCATTACTGGGCTCCTCGTCGGGAAGTGGATTACGGTTGTGTTTGCCTGGTACTGGTGGGCCAACTTCCCAATGAACTTCGTCATGCCGGCCACCATGATCTCCAGTGCGCTGATCCTAGACTGCACCCTGTTGCTGACCCGAAGCTGGATGCTCACAGCCATATTTGGGGTATGGGCATTCGCGATGATGTTTTATCCGACACAATACGCCATATTCGGGTACAGCAAGCAACCGATGGTAGTGGATGGTCAATTGCTCTCGCTGGCCGATTACATGGGATTCACGTATGTCCGTACAGGGACGCCTGAATATATCCGGATCATCGAAGTGGGATCGCTGCGTACGTTCGGCGGGCACACTGTCTGGATCTCAGCCTTCTTCTCCGCCTTC
>EF623800, UncAlp25, MOB_like, pxmA, AOB_related, [AOB_rel]
GGGGACTGGGACTTCTGGGTCGATTGGAAAGACCGGCAGTTTTGGGTGACGGTCACACCGATTGTAGAGGTGATGTATCCCGGGGCGATCATGTATTACTTCTGGACGTTCTACCGTCAACCGTTTGGTGCAACGTTGAGCATTACGGGGCTCCTCGTCGGGAAGTGGATTACGATTGTGTTTGCCTGGTACTGGTGGGCCAACTTCCCAATGAACTTCGTCATGCCGGCCACCATGGTCTCCAGTGCGCTGATCCTAGACTGCACCCTGTTGCTGACCCGAAGCTGGATGCTCACAGCCATATTTGGGGTATGGGCATTCGCGATGATGTTTTATCCGACACAATACGCCATATTCGGGTACAGCAAGCAACCGATGGTAGTGGATGGTCAATTGCTCTCGCTGGCCGATTATATGGGATTCACGTATGTCCGTACAGGGACGCCTGAATATATCCGGATCATCGAAGTGGGATCGCTGCGTACGTTCGGCGGGCACACTGTCTGGATCTCAGCCTTCTTCTCAGCCTTC
>EF623799, UncAlp26, MOB_like, pxmA, AOB_related, [AOB_rel]
GGGGACTGGGACTTCTGGATCGATTGGAAAGACCGGCAGTTTTGGGTGACGGTCACACCGATTGTAGAGGTGATGTATCCCGGGGCGATCATGTATTACTTCTGGACGTTCTACCGTCAACCGTTTGGTGCAACGTTGAGCATTACGGGGCTCCTCGTCGGGAAGTGGATTACGGTTGTGTTTGCCTGGTACTGGTGGGCCAACTTCCCAATGAACTTCGTCATGCCGGCCACCATGATCTCCAGTGCGCTGATCCTAGACTGCACCCTGTTGCTGACCCGAAGCTGGATGCTCACAGCCATATTTGGGGTATGGGCATTCGCGATGATGTTTTATCCGACACAATACGCCATATTCGGGTACAGCAAGCAACCGATGGTAGTGGATGGTCAATTGCTCTCGCTGGCCGATTATATGGGATTCACGTATGTCCGTACAGGGACGCCTGAATATATCCGGATCATCGAAGTGGGATCGCTGCGTACGTTCGGCGGGCACACTGTCTGGATCTCAGCGTTCTTCTCCGCGTTC
>EF623798, UncAlp27, MOB_like, pxmA, AOB_related, [AOB_rel]
GGGGACTGGGACTTCTGGATCGATTGGAAAGACCGGCAGTTTTGGGTGACGGTCACACCGATTGTAGAGGTGATGTATCCCGGGGCGATCATGTATTACTTCTGGACGTTCTACCGTCAACCGTTTGGTGCAACGTTGAGCATTACGGGGCTCCTCGTCGGGAAGTGGATTACGGTTGTGTTTGCCTGGTACTGGTGGGCCAACTTCCCAATGAACTTCGTCATGCCGGCCACCATGATCTCCAGTGCGCTGATCCTAGACTGCACCCTGTTGCTGACCCGAAGCTGGATGCTCACAGCCATATTTGGGGTATGGGCATTCGCGATGATGTTTTATCCGACACAATACGCCATATTCGGGTACAGCAAGCAACCGATGGTAGTGGATGGTCAATTGCTCTCGCTGGCCGATTATATGGGATTCACGTATGTCCGTACAGGGACGCCTGAATATATCCGGATCATCGAAGTGGGATCGCTGCGTACGTTCGGCGGGCACACTGTCTGGATCTCAGCCTTCTTCTCCGCCTTC
>EF623797, UncAlp28, MOB_like, pxmA, AOB_related, [AOB_rel]
GGGGACTGGGACTTCTGGATCGATTGGAAAGACCGGCAGTTTTGGGTGACGGTCACACCGATTGTAGAGGTGATGTATCCCGGGGCGATCATGTATTGCTTCTGGACGTTCTACCGTCAACCGTTTGGTGCAACGTTGAGCATTACGGGGCTCCTCGTCGGGAAGTGGATTACGGTTGTGTTTGCCTGGTACTGGTGGGCCAACTTCCCAATGAACTTCGTCATGCCGGCCACCATGATCTCCAGTGCGCTGATCCTAGACTGCACCCTGTTGCTGACCCGAAGCTGGATGCTCACAGCCATATTTGGGGTATGGGCATTCGCGATGATGTTTTATCCGACACAATACGCCATATTCGGGTACAGCAAGCAACCGATGGTAGTGGATGGTCAATTGCTCTCGCTGGCCGATTATATGGGATTCACGTATGTCCGTACAGGGACGCCTGAATATATCCGGATCATCGAAGTGGGATCGCTGCGTACGTTCGGCGGGCACACTGTCTGGATCTCAGCGTTCTTCTCTGCCTTC
>EF623796, UncAlp29, MOB_like, pxmA, AOB_related, [AOB_rel]
GGGGACTGGGACTTCTGGATCGATTGGAAAGACCGGCAGTTTTGGGTGACGGTCACACCGATTGTAGAGGTGATGTATCCCGGGGCGATCATGTATTACTTCTGGACGTTCTACCGTCAACCGTTTGGTGCAACGTTGAGCATTACGGGGCTCCTCGTCGGGAAGTGGATTACGGTTGTGTTTGCCTGGTACTGGTGGGCCAACTTCCCAATGAACTTCGTCATGCCGGCCACCATGATCTCCAGTGCGCTGATCCTAGACTGCACCCTGTTGCTGACCCGAAGCTGGATGCTCACAGCCATATTTGGGGTATGGGCATTCGCGATGATGTTTTATCCGACACAATACGCCATATTCGGGTACAGCAAGCAACCGATGGTAGTGGATGGTCAATTGCTCTCGCTGGCCGATTATATGGGATTCACGTATGTCCGTACAGGGACGCCTGAATATATCCGGATCATCGAAGTGGGATCGCTGCGTACGTTCGGCGGGCACACTGTCTGGATCTCAGCCTTCTTCTCCGCCTTC
>EF623795, UncAlp30, MOB_like, pxmA, AOB_related, [AOB_rel]
GGGGACTGGGACTTCTGGATCGATTGGAAAGACCGGCAGTTTTGGGTGACGGTCACACCGATTGTAGAGGTGATGTATCCCGGGGCGATCATGTATTACTTCTGGACGTTCTACCGTCAACCGTTTGGTGCAACGTTGAGCATTACGGGGCTCCTCGTCGGGAAGTGGATTACGATTGTGTTTGCCTGGTACTGGTGGGCCAACTTCCCAATGAACTTCGTCATGCCGGCCACCATGGTCTCCAGTGCGCTGATCCTAGACTGCACCCTGTTGCTGACCCGAAGCTGGATGCTCACAGCCATATTTGGGGTATGGGCATTCGCGATGATGTTTTATCCGACACAATACGCCATATTCGGGTACAGCAAGCAACCGATGGTAGTGGATGGTCAATTGCTCTCGCTGGCCGATTATATGGGATTCACGTATGTCCGTACAGGGACGCCTGAATATATCCGGATCATCGAAGTGGGATCGCTGCGTACGTTCGGCGGGCACACTGTCTGGATCTCAGCCTTCTTCTCGGCCTTC
>EF623794, UncAlp31, MOB_like, pxmA, AOB_related, [AOB_rel]
GGGGACTGGGACTTCTGGATCGATTGGAAAGACCGGCAGTTTTGGGTGACGGTCACACCGATTGTAGAGGTGATGTATCCCGGGGCGATCATGTATTACTTCTGGACGTTCTACCGTCAACCGTTTGGTGCAACGTTGAGCATTACGGGGCTCCTCGTCGGGAAGTGGATTACGGTTGTGTTTGCCTGGTACTGGTGGGCCAACTTCCCAATGAACTTCGTCATGCCGGCCACCATGATCTCCAGTGCGCTGATCCTAGACTGCACCCTGTTGCTGACCCGAAGCTGGATGCTCACAGCCATATTTGGGGTATGGGCATTCGCGATGATGTTTTATCCGACACAATACGCCATATTCGGGTACAGCAAGCAACCGATGGTAGTGGATGGTCAATTGCTCTCGCTGGCCGATTATATGGGATTCACGTATGTCCGTACAGGGACGCCTGAATATATCCGGATCATCGAAGTGGGATCGCTGCGTACGTTCGGCGGGCACACTGTCTGGATCTCAGCCTTCTTCTCTGCCTTC
>EF623793, UncAlp32, MOB_like, pxmA, AOB_related, [AOB_rel]
GGAGACTGGGACTTCTGGATCGATTGGAAAGACCGGCAGTTTTGGGTGACGGTCACACCGATTGTAGAGGTGATGTATCCCGGGGCGATCATGTATTACTTCTGGACGTTCTACCGTCAACCGTTTGGTGCAACGTTGAGCATTACGGGGCTCCTCGTCGGGAAGTGGATTACGGTTGTGTTTGCCTGGTACTGGTGGGCCAACTTCCCAATGAACTTCGTCATGCCGGCCACCATGATCTCCAGTGCGCTGATCCTAGACTGCACCCTGTTGCTGACCCGAAGCTGGATGCTCACAGCCATATTTGGGGTATGGGCATTCGCGATGATGTTTTATCCGACACAATACGCCATATTCGGGTACAGCAAGCAACCGATGGTAGTGGATGGTCAATTGCTCTCGCTGGCCGATTATATGGGATTCACGTATGTCCGTACAGGGACGCCTGAATATATCCGGATCATCGAAGTGGGATCGCTGCGTACGTTCGGCGGGCACACTGTCTGGATCTCAGCCTTCTTCTCCGCCTTC
>EF623792, UncAlp33, MOB_like, pxmA, AOB_related, [AOB_rel]
GGGGACTGGGACTTCTGGGTCGATTGGAAAGACCGGCAGTTTTGGGTGACGGTCACACCGATTGTAGAGGTGATGTATCCCGGGGCGATCATGTATTACTTCTGGACGTTCTACCGTCAACCGTTTGGTGCAACGTTGAGCATTACGGGGCTCCTCGTCGGGAAGTGGATTACGATTGTGTTTGCCTGGTACTGGTGGGCCAACTTCCCAATGAACTTCGTCATGCCGGCCACCATGGTCTCCAGTGCGCTGATCCTAGACTGCACCCTGTTGCTGACCCGAAGCTGGATGCTCACAGCCATATTTGGGGTATGGGCATTCGCGATGATGTTTTATCCGACACAATACGCCATATTCGGGTACAGCAAGCAACCGATGGTAGTGGATGGTCAATTGCTCTCGCTGGCCGATTATATGGGATTCACGTATGTCCGTACAGGGACGCCTGAATATATCCGGATCATCGAAGTGGGATCGCTGCGTACGTTCGGCGGGCACACTGTCTGGATCTCAGCCTTCTTCTCCGCCTTC
>EF623791, UncAlp34, MOB_like, pxmA, AOB_related, [AOB_rel]
GGGGACTGGGACTTCTGGGTCGATTGGAAAGACCGGCAGTTTTGGGTGACGGTCACACCGATTGTAGAGGTGATGTATCCCGGGGCGATCATGTATTACTTCTGGACGTTCTACCGTCAACCGTTTGGTGCAACGTTGAGCATTACGGGGCTCCTCGTCGGGAAGTGGATTACGATTGTGTTTGCCTGGTACTGGTGGGCCAACTTCCCAATGAACTTCGTCATGCCGGCCACCATGGTCTCCAGTGCGCTGATCCTAGACTGCACCCTGTTGCTGACCCGAAGCTGGATGCTCACAGCCATATTTGGGGTATGGGCATTCGCGATGATGTTTTATCCGACACAATACGCCATATTCGGGTACAGCAAGCAACCGATGGTAGTGGATGGTCAATTGCTCTCGCTGGCCGATTATATGGGATTCACGTATGTCCGTACAGGGACGCCTGAATATATCCGGATCATCGAAGTGGGATCGCTGCGTACGTTCGGCGGGCACACTGTCTGGATCTCAGCCTTCTTCTCCGCCTTC
>EF623790, UncAlp35, MOB_like, pxmA, AOB_related, [AOB_rel]
GGAGACTGGGACTTCTGGATCGATTGGAAAGACCGGCAGTTTTGGGTGACGGTCACACCGATTGTAGAGGTGATGTATCCCGGGGCGATCATGTATTACTTCTGGACGTTCTACCGTCAACCGTTTGGTGCAACGTTGAGCATTACGGGGCTCCTCGTCGGGAAGTGGATTACGGTTGTGTTTGCCTGGTACTGGTGGGCCAACTTCCCAATGAACTTCGTCATGCCGGCCACCATGATCTCCAGTGCGCTGATCCTAGACTGCACCCTGTTGCTGACCCGAAGCTGGATGCTCACAGCCATATTTGGGGTATGGGCATTCGCGATGATGTTTTATCCGACACAATACGCCATATTCGGGTACAGCAAGCAACCGATGGTAGTGGATGGTCAATTGCTCTCGCTGGCCGATTATATGGGATTCACGTATGTCCGTACAGGGACGCCTGAATATATCCGGATCATCGAAGTGGGATCGCTGCGTACGTTCGGCGGGCACACTGTCTGGATCTCAGCCTTCTTCTCGGCCTTC
>EF623789, UncAlp36, MOB_like, pxmA, AOB_related, [AOB_rel]
GGCGACTGGGACCCCTGGATCGATTGGAAAGACCGGCAGTTTTGGGTGACGGTCACACCGATTGTAGAGGTGATGTATCCCGGGGCGATCATGTATTACTTCTGGACGTTCTACCGTCAACCGTTTGGTGCAACGTTGAGCATTACGGGGCTCCTCGTCGGGAAGTGGATTACGGTTGTGTTTGCCTGGTACTGGTGGGCCAACTTCCCAATGAACTTCGTCATGCCGGCCACCATGATCTCCAGTGCGCTGATCCTAGACTGCACCCTGTTGCTGACCCGAAGCTGGATGCTCACAGCCATATTTGGGGTATGGGCATTCGCGATGATGTTTTATCCGACACAATACGCCATATTCGGGTACAGCAAGCAACCGATGGTAGTGGATGGTCAATTGCTCTCGCTGGCCGATTACATGGGATTCACGTATGTCCGTACAGGGACGCCTGAATATATCCGGATCATCGAAGTGGGATCGCTGCGTACGTTCGGCGGGCACACTGTCTGGATCTCAGCCTTCTTCTCTGCCTTC
>EF623787, UncAlp37, MOB_like, pxmA, AOB_related, [AOB_rel]
GGGGACTGGGACTTCTGGATCGATTGGAAAGACCGGCAGTTTTGGGTGACGGTCACACCGATTGTAGAGGTGATGTATCCCGGGGCGATCATGTATTACTTCTGGACGTTCTACCGTCAACCGTTTGGTGCAACGTTGAGCATTACGGGGCTCCTCGTCGGGAAGTGGATTACGGTTGTGTTTGCCTGGTACTGGTGGGCCAACTTCCCAATGAACTTCGTCATGCCGGCCACCATGATCTCCAGTGCGCTGATCCTAGACTGCACCCTGTTGCTGACCCGAAGCTGGATGCTCACAGCCATATTTGGGGTATGGGCATTCGCGATGATGTTTTATCCGACACAATACGCCATATTCGGGTACAGCAAGCAACCGATGGTAGTGGATGGTCAATTGCTCTCGCTGGCCGATTATATGGGATTCACGTATGTCCGTACAGGGACGCCTGAATATATCCGGATCATCGAAGTGGGATCGCTGCGTACGTTCGGCGGGCACACTGTCTGGATCTCAGCCTTCTTCTCAGCCTTC
>EF623782, UncAlp38, MOB_like, pxmA, AOB_related, [AOB_rel]
GGGGACTGGGACTTCTGGATCGATTGGAAAGACCGGCAGTTTTGGGTGACGGTCACACCGATTGTAGAGGTGATGTATCCCGGGGCGATCATGTATTACTTCTGGACGTTCTACCGTCAACCGTTTGGTGCAACGTTGAGCATTACGGGGCTCCTCGTCGGGAAGTGGATTACGATTGTGTTTGCCTGGTACTGGTGGGCCAACTTCCCAATGAACTTCGTCATGCCGGCCACCATGGTCTCCAGTGCGCTGATCCTAGACTGCACCCTGTTGCTGACCCGAAGCTGGATGCTCACAGCCATATTTGGGGTATGGGCATTCGCGATGATGTTTTATCCGACACAATACGCCATATTCGGGTACAGCAAGCAACCGATGGTAGTGGATGGTCAATTGCTCTCGCTGGCCGATTATATGGGATTCACGTATGTCCGTACAGGGACGCCTGAATATATCCGGATCATCGAAGTGGGATCGCTGCGTACGTTCGGCGGGCACACTGTCTGGATCTCAGCCTTCTTCTCGGCCTTC
>EF623781, UncAlp39, MOB_like, pxmA, AOB_related, [AOB_rel]
GGGGACTGGGACTTCTGGATCGATTGGAAAGACCGGCAGTTTTGGGTGACGGTCACACCGATTGTAGAGGTGATGTATCCCGGGGCGATCATGTATTACTTCTGGACGTTCTACCGTCAACCGTTTGGTGCAACGTTGAGCATTACGGGGCTCCTCGTCGGGAAGTGGATTACGGTTGTGTTTGCCTGGTACTGGTGGGCCAACTTCCCAATGAACTTCGTCATGCCGGCCACCATGATCTCCAGTGCGCTGATCCTAGACTGCACCCTGTTGCTGACCCGAAGCTGGATGCTCACAGCCATATTTGGGGTATGGGCATTCGCGATGATGTTTTATCCGACACAATACGCCATATTCGGGTACAGCAAGCAACCGATGGTAGTGGATGGTCAATTGCTCTCGCTGGCCGATTATATGGGATTCACGTATGTCCGTACAGGGACGCCTGAATATATCCGGATCATCGAAGTGGGATCGCTGCGTACGTTCGGCGGGCACACTGTCTGGATCTCAGCCTTCTTCTCGGCGTTC
>EF623780, UncAlp40, MOB_like, pxmA, AOB_related, [AOB_rel]
GGGGACTGGGACTTCTGGGTCGATTGGAAAGACCGGCAGTTTTGGGTGACGGTCACACCGATTGTAGAGGTGATGTATCCCGGGGCGATCATGTATTACTTCTGGACGTTCTACCGTCAACCGTTTGGTGCAACGTTGAGCATTACGGGGCTCCTCGTCGGTAAGTGGATTACGATTGTGTTTGCCTGGTACTGGTGGGCCAACTTCCCAATGAACTTCGTCATGCCGGCCACCATGGTCTCCAGTGCGCTGATCCTAGACTGCACCCTGTTGCTGACCCGAAGCTGGATGCTCACAGCCATATTTGGGGTATGGGCATTCGCGATGATGTTTTATCCGACACAATACGCCATATTCGGGTACAGCAAGCAACCGATGGTAGTGGATGGTCAATTGCTCTCGCTGGCCGATTATATGGGATTCACGTATGTCCGTACAGGGACGCCTGAATATATCCGGATCATCGAAGTGGGATCGCTGCGTACGTTCGGCGGGCACACTGTCTGGATCTCAGCCTTCTTCTCTGCCTTC
>EF623764, UncAlp41, MOB_like, pxmA, AOB_related, [AOB_rel]
GGGGACTGGGACTTCTGGATCGATTGGAAAGACCGGCAGTTTTGGGTGACGGTCACACCGATTGTAGAGGTGATGTATCCCGGGGCGATCATGTATTACTTCTGGACGTTCTACCGTCAACCGTTTGGTGCAACGTTGAGCATTACGGGGCTCCTCGTCGGGAAGTGGATTACGGTTGTGTTTGCCTGGTACTGGTGGGCCAACTTCCCAATGAACTTCGTCATGCCGGCCACTATGATCTCCAGTGCGCTGATCCTAGACTGCACCCTGTTGCTGACCCGAAGCTGGATGCTCACAGCCATATTTGGGGTATGGGCATTCGCGATGATGTTTTATCCGACACAATACGCCATATTCGGGTACAGCAAGCAACCGATGGTAGTGGATGGTCAATTGCTCTCGCTGGCCGATTACATGGGATTCACGTATGTCCGTACAGGGACGCCTGAATATATCCGGATCATCGAAGTGGGATCGCTGCGTACGTTCGGCGGGCACACTGTCTGGATCTCAGCCTTCTTCTCCGCCTTC
>EF623670, UncAlp42, MOB_like, pxmA, AOB_related, [AOB_rel]
GGCGACTGGGACTTCTGGATCGATTGGAAAGACCGGCAGTTTTGGGTAACGGTCACACCGATTGTAGAGGTGATGTATCCCGGGGCGATCATGTACTACTTCTGGACGTTCTACCGTCAACCGTTTGGTGCAACGTTGAGCATTACGGGGCTCCTCGTCGGTAAGTGGATCACGATTGTGTTTGCCTGGTACTGGTGGGCGAACTTTCCAATGAACTTCGTCATGCCGGCCACCATGGTATCCAGTGCGCTGATCCTAGACTGCACCCTGTTGCTGACCCGAAGCTGGATGCTCACAGCCATATTTGGGGTATGGGCATTCGCGATGATGTTTTATCTGACACAATACGCCCTATTCGGGTACAGCAAGCAACCGATGGTAGTGGATGGTCAGTTGCTCTCGCTGGCCGACTACATGGGATTCACTTATGTCCGTACAGGGACGCCTGAATATATCCGGATCATCGAAGTGGGATCGCTGCGTACGTTCGGCGGACACACTGTCTGGATCTCAGCCTTCTTCTCGGCCTTC
>FJ529808, UncB1757, MOB_like, pxmA, AOB_related, [AOB_rel]
GTCGATTGGAAGGATCGGCAGTTCTGGGTAACGGTCACACCAATTGTAGAAGTGATGTATCCCGGTGCGATCATGTACTACTTCTGGACGTTCTACCGGCAACCGTTTGGTGCAACATTGAGCATCACGGGACTCCTCGTCGGAAAGTGGATTACGATTGTATTTGCTTGGTACTGGTGGGCTAATTTCCCAGCAAACTTCGTTATGCCAGCCACCATGGTTTCCAGTGCATTGATTCTTGACTGTACCCTTTTGCTGACTCGGAGCTGGATGCTCACGGCAATATTCGGGGTATGGGCGTTTGCAATGATGTTTAACCCGACACAATACGCCCTGTTCGGATACAGCCACCAACCGGTGGTCGTGGACGGTCAGCTCCTTTCGCTGGCCGACTACATGGGCTTTACCTTTGTGAGGACCGGGACGCCTGAATATATCCGTATCATCGAGGTGGGATCGCTGCGTACGTTCGGCGGACACACCGTCTGGATCTCG
>FJ529805, UncB1760, MOB_like, pxmA, AOB_related, [AOB_rel]
ATCGACTGGAAGGATCGGCAGTTTTGGATGACGGTGACACCTATAGTGGAGGTCTGTTACCCCGGGGCGGTCATGTACTACTTCTGGACATTCTACCGGCAGCCGTTTGGCGCAACGTTGTGCATAACGGGGCTCCTCGTCGGGAAGTGGATCACGATTGTGTTTGCCTGGTACTGGTGGGCCAACTTTCCGATGAACTTTATGATGCCCGCCACCATGGTCGCCAGCGCGCTGATTCTCGACTGCACCCTGTTGCTGACTCGAACCTGGATTATCACAGCGATAATCGGGGTATGGGCATTCGCGATGATGTTTGGTCCGACAAACTATGCCCTATTCGGGTACAGCCACCAACCGTTGGTAGTGGATGGTCAGCTGCTCTCGCTGGCCGACTTCATGGGGTTCACCTATGTCCGTACTGGAACGCCTGAGTATATCCGGATCATCGAGGTGGGTTCGCTGCGCACGTTTGGCGGGCACACCGTCTGGATCTCC
>FJ529804, UncB1761, MOB_like, pxmA, AOB_related, [AOB_rel]
GTCGATTGGAAGGACCGGCAGTTTTGGGTGACGGTGACACCAATTGTAGAGGTCATGTATCCCGGGGCGATCATGTACTACTTCTGGACGTTCTACCGGCAACCGTTTGGTGCAACGTTGAGCATCACGGGGCTCCTCGTCGGGAAGTGGATCACGATTGTATTTGCCTGGTACTGGTGGGCCAACTTTCCGATGAACTTCGTCATGCCAGCCACCATGGTCGGCAGCGCGTTGATCCTTGATTGCACCCTGTTGCTGACTCGGAGCTGGATGCTCACCGCGATATTCGGGGTGTGGGCATTCGCAATGATGTTTAATCCAACGCAATACGCCATATTCGGATACAGCCACCAACCGTTGGTTATAGATGGTCAGCTCATGTCGCTGGCCGATTACATGGGGTTCACGTATGTCCGTACTGGGACGCCTGAGTATATCCGAATCATTGAGGTGGGATCGCTGCGTACGTTCGGTGGACACACCGTCTGGATCTCG
>FJ529799, UncB1766, MOB_like, pxmA, AOB_related, [AOB_rel]
ATCGACTGGAAGGATCGGCAGTTTTGGATGACGGTGACACCTATAGTGGAGGTCTGTTACCCCGGGGCGGTCATGTACTACTTCTGGACATTCTACCGGCAGCCGTTTGGCGCAACGTTGTGCATCACGGGGCTCCTCGTCGGGAAGTGGATCACAATAGTGTTTGCCTGGTACTGGTGGGCCAACTTTCCGATGAACTTTATGATGCCCGCCACCATGGTCGCCAGCGCGCTGATTCTCGACTGCACCCTGTTGCTGACTCGAACCTGGATTATCACAGCGATAATCGGGGTATGGGCATTCGCGATGGTGTTTGGTCCGACAAACTATGCCCTATTCGGGTACAGCCACCAACCGTTGGTAGTGGATGGTCAGCTGCTCTCGCTGGCCGACTACATGGGGTTCACCTATGTCCGTACGGGGACGCCTGAGTATATCCGGATCATCGAGGTGGGGTCGCTGCGCACGTTTGGCGGGCACACCGTCTGGATCTCC
>FJ529794, UncB1771, MOB_like, pxmA, AOB_related, [AOB_rel]
ATCGATTGGAAGGATCGGCAGTTTTGGGTGACAGTGACGCCCATTGTGGAAGTAATGTATCCAGGGGCGATCATGTACTACTTCTGGACGTTCTACCGGCAACCGTTTGGTGCAACGTTGAGCATCACGGGGCTCCTTATCGGGAAATGGATCACGATTGTACTAGCCTGGTACTGGTGGGCCAATTTCCCGATGAACTTCGTCATGCCAGCCTCCATGGTTTCCAGTGCACTAATCCTCGACTGCACACTGTTGCTGACCAGGAGCTGGATGCTCACAGCAATATTTGGGGTCTGGGCGTTTGCGATGATGTTTAATCCGTCAAATTACCCGATATTCGCGTACAGCAAGCAACCGTTGGTTGCGGACGGTCAACTGCTCTCGCTGGCCGACTACATGGGCTTCACCTTTGTTAGGACTGGGACGCCTGAATATATCCGTATCATCGAGGTGGGATCGCTGCGTACGTTCGGTGGACACACCGTCTGGATCTCG
>FJ529793, UncB1772, MOB_like, pxmA, AOB_related, [AOB_rel]
GTCGATTGGAAGGACCGACAGTTTTGGGTGACGGTAACACCCATTGTAGAGGTGATGTATCCCGGGGCGATCATGTACTACTTCTGGACGTTCTACCGGCAACCGTTTGGTGCAACATTGAGCATCACGGGGCTCCTCGTCGGGAAGTGGATCACGATTGTATTTGCTTGGTACTGGTGGGCCAACTTTCCGATGAACTTCGTCATGCCAGCCACCATGGTCGGCAGCGCGCTGATCCTTGATTGCACCCTGTTGCTGACTCGGAGCTGGATGCTCACCGCGATATTTGGGGTCTGGGCATTCGCAATGATGTTTGGTCCGACAAACTATGCCCTATTCGGGTACAGCCACCAACCGTTGGTAGTGGATGGTCAGCTGCTCTCGCTGGCCGACTTCATGGGGTTCACCTATGTCCGTACTGGAACGCCTGAGTATATCCGGATCATCGAGGTGGGTTCGCTGCGCACGTTTGGCGGGCACACCGTCTGGATCTCC
>FJ529791, UncB1774, MOB_like, pxmA, AOB_related, [AOB_rel]
GTCGATTGGAAGGACCGACAGTTTTGGGTGACGGTAACACCCATTGTAGAGGTGATGTATCCCGGGGCGATCATGTACTACTTCTGGACGTTCTACCGGCAACCGTTTGGTGCAACATTGAGCATCACGGGGCTCCTCGTCGGGAAGTGGATCACGATTGTATTTGCTTGGTACTGGTGGGCCAACTTTCCGATGAACTTCGTCATGCCCGCCACCATGGTCGGCAGCGCGCTGATCCTTGATTGCACCCTGTTGCTGACTCGGAGCTGGATGCTCACCGCGATATTCGGGGTATGGGCATTTGCAATGATGTTTAACCCCACACAATACGCCCTGTTCGGATACAGCCACCAACCGGTGGTCGTGGACGGTCAGCTCCTTTCTCTGGCCGACTACATGGGCTTCACCTTTGTTAGGACTGGGACGCCTGAATATATCCGTATCATCGAGGTGGGATCGCTGCGTACGTTCGGCGGACACACCGTCTGGATCTCG
>FJ529789, UncB1776, MOB_like, pxmA, AOB_related, [AOB_rel]
ATCGACTGGAAGGATCGGCAGTTTTGGATGACGGTGACACCTATAGTGGAGGTCTGTTACCCCGGGGCGGTCATGTACTACTTCTGGACATTCTACCGGCAGCCGTTTGGCGCAACGTTGTGCATCACGGGGCTCCTCGTCGGGAAGTGGATCACGATTGTGTTTGCCTGGTACTGGTGGGCCAACTTTCCGATGAACTTTATGATGCCCGCCACCATGGTCGCCAGCGCGCTGATTCTCGACTGCACGCTGTTGCTGACTCGAACCTGGATTATCACAGCGATAATCGGGGTATGGGCATTCGCGATGATGTTTGGTCCGACAAACTATGCCCTATTCGGGTACAGCCACCAACCGTTGGTAGTGGATGGTCAGCTGCTCTCGCTGGCCGACTTCATGGGGTTCACCTATGTCCGTATTGGAACGCCTGAGTATATCCGGATCATCGAGGTGGGTTCGCTGCGCACGTTTGGCGGGCACACCGTCTGGATTTCC
>FJ529787, UncB1778, MOB_like, pxmA, AOB_related, [AOB_rel]
GTCGATTGGAAGGACCGGCAGTTTTGGGTGACGGTGACACCAATTGTAGAGGTCATGTATCCCGGGGCGATCATGTACTACTTCTGGACGTTCTACCGGCAACCGTTTGGTGCAACATTGAGCATCACGGGGCTCCTCGTCGGGAAGTGGATCACGATTGTATTTGCTTGGTACTGGTGGGCCAATTTTCCGATGAACTTCGTCATGCCCGCCACCATGGTCGGCAGCGCGCTGATCCTTGATTGCACCCTGTTGCTGACTCGGAGCTGGATGCTCACCGCGATATTCGGGGTGTGGGCATTCGCAATGATGTTTAATCCGACACAATACGCCATATTCGGATACAGCCACCAACCGTTGGTTGTGGATGGTCAGCTCATGTCGCTGGCCGATTATATGGGATTCACTTATGTCCGTACTGGGACGCCTGAGTATATCCGAATCATTGAGGTGGGATCGCTGCGTACGTTCGGTGGACACACCGTCTGGATCTCG
>FJ529786, UncB1779, MOB_like, pxmA, AOB_related, [AOB_rel]
ATCGACTGGAAGGATCGGCAGTTTTGGATGACGGTGACACCCATAGTGGAGGTGACATACCCAGGGGCGATCATGTACTACTTCTGGACATTCTACCGGCAGCCGTTTGGCGCAACGTTGAGCATCACGGGGCTTCTCGTCGGAAAGTGGATCACGATTGTGTTTGCCTGGTACTGGTGGGCCAACTTTCCAATGAACTTTATCATGCCAGCCACCATGGTCTCCAGCGCGCTGATCCTCGATTGCACATTGTTGCTGACTAGGACTTGGATAATCACAGCGATAATCGGGGTATGGGCATTCGCAATGATGTTTGATCCGTCAAACTATCCCCTATTCGGGTACAGCCATCAACCATTGGTAGCGGATGGTCAGCTACTCTCACTGGCCGACTACATGGGATTCACCTATGTCCGCACGGGAACGCCTGAATACATCCGCATCATCGAGGTGGGATCGCTCCGCACATTCGGCGGTCACACCGTCTGGATCTCG
>FJ529784, UncB1781, MOB_like, pxmA, AOB_related, [AOB_rel]
ATCGACTGGAAGGATCGGCAGTTTTGGATGACGGTGACACCTATAGTGGAGGTCTGTTACCCCGGGGCGGTCATGTACTACTTCTGGACATTCTACCGGCAGCCGTTTGGCGCAACGTTGTGCATCACGGGGCTCCTCGTCGGGAAGTGGATCACGATTGTGTTCGCCTGGTACTGGTGGGCCAACTTTCCGATGAACTTTATGATGCCCGCCACCATGGTCGCCAGCGCGCTGATTCTCGACTGCACCCTGTTGCTGACTCGAACCTGGATTATCACAGCGATAATCGGGGTATGGGCATTCGCGATGATGTTTGGTCCGACAAACTATGCCCTATTCGGGTACAGCCACCAACCGTTGGTAGTGGATGGTCAGCTGCTCTCGCTGGCCGACTACATGGGGTACACCTATGTCCGTACTGGGACGCCTGAGTATATCCGGATCATCGAGGTGGGTTCGCTGCGCACGTTTGGCGGGCACACCGTCTGGATCTCC
>FJ529783, UncB1782, MOB_like, pxmA, AOB_related, [AOB_rel]
ATCGATTGGAAGGACCGGCAGTTTTGGGTGACGGTCACACCAATTGTAGAGGTCATGTATCCCGGAGCGATCATGTACTACTTCTGGACATTCTATCGGCAACCGTTTGGTGCCACGTTGAGCATCACGGGGCTCCTTGTCGGGAAATGGATCACGGTTCTGTTTGCCTGGTACTGGTGGGCCAACTTTCCGGCAAACTTCGTCATGCCGGCCACCATGGTCTCCAGTGCGCTGATCCTCGACTGTACCCTGTTGCTGACTCGGAGTTGGATGCTCACAGCAATATTCGGGGTATGGGCGTTCGCGATGATGTTTAATCCGACAAACTATGCCCTATTCGGGTACAGCCATCAACCGATGGTGGTGGATGGTCAGCTGCTATCTCTGGCAGACTACATGGGATTCACCTATGTCCGTACGGGGACACCTGAATATATCCGGATCATCGAGGTGGGATCGCTGCGTACGTTTGGCGGCCACACCGTCTGGATTTCC
>FJ529782, UncB1783, MOB_like, pxmA, AOB_related, [AOB_rel]
ATCGACTGGAAGGATCGGCAGTTTTGGATGACGGTGACACCTATAGTGGAGGTCTGTTACCCCGGGGCGGTCATGTACTACTTCTGGACATTCTACCGGCAGCCGTTTGGTGCAACGTTGAGTATAACGGGGCTTCTTGTCGGAAAGTGGATCACGATTGTGCTTGCCTGGTACTGGTGGGCCAATTTCCCGATGAACTTCGTCATGCCAGCCACCATGGTCTCCAGTGCACTGATCCTCGACTGCACATTGTTGCTGACGAGGAGTTGGATGCTCACGGCGATCTTCGGGGTCTGGGCATTCGCAATGATGTTTAATCCGTCAAACTATCCTCTCTTCGCGTACAGCCATCAACCATTGGTTGCGGATGGTCAGCTACTTTCACTGGCTGACTACATGGGATTCACCTATGTCCGCACGGGAACGCCTGAATACATCCGCATTATTGAGGTGGGATCGCTCCGTACATTCGGTGGTCACACCGTCTGGATCTCG
>FJ529781, UncB1784, MOB_like, pxmA, AOB_related, [AOB_rel]
GTCGATTGGAAGGACCGGCAGTTTTGGGTGACGGTGACACCAATTGTAGAGGTCATGTATCCCGGGGCGATCATGTACTACTTCTGGACGTTCTACCGGCAACCGTTTGGTGCAACGTTGAGCATCACGGGGCTCCTTGTCGGGAAGTGGATCACGATTGTATTTGCTTGGTACTGGTGGGCCAACTTTCCGATGAACTTCGTCATGCCAGCCACCATGGTCGGCAGCGCGCTGATCCTTGATTGCACCCTGTTGCTGACTCGGAGCTGGATGCTCACCGCGATATTCGGGGTGTGGGCATTCGCAATGATGTTTAATCCGTCAAACTATCCTCTCTTCGCGTACAGCCATCAACCATTGGTTGCGGATGGTCAGCTACTTTCACTGGCTGACTACATGGGATTCACCTATGTCCGAACGGGAACGCCTGAATACATCCGCATTATTGAGGTGGGATCGCTCCGTACATTCGGTGGTCACACCGTCTGGATCTCG
>FJ529780, UncB1785, MOB_like, pxmA, AOB_related, [AOB_rel]
ATCGATTGGAAGGATCGGCAGTTTTGGGTCACGGTCACTCCGATTGTAGAAGTGATGTATCCCGGTGCGATCATGTACTACTTCTGGACGTTCTACCGGCAACCGTTTGGTGCAACGTTAAGCATCACGGGGCTCCTCGTCGGAAAGTGGATTACCATTGTGTTTGCCTGGTACTGGTGGGTCAATTTCCCTGCAAACTTTGTGATGCCTGCCACGATGGTATCCAGCGCATTGATCCTCGATGCCACCTTGCTTTTGACAAGGAGCTGGATGCTGACCGCGATCTTCGGAGTATGGGCATTTGCGATGATGTTTAACCCGACACAGTACGCCCTATTCGGATACAGCCATCAGCCAGTCGTAGTGGACGGGCAGCTGATGTCACTGGCCGACTACATGGGTTTCACCTTTGTCCGTACAGGAACGCCAGAATATATCCGGATCATCGAGGTAGGTTCGCTCCGTACATTCGGCGGACACACCGTCTGGATCTCA
>FJ529778, UncB1787, MOB_like, pxmA, AOB_related, [AOB_rel]
ATCGATTGGAAGGACCGGCAGTTTTGGGTGACGGTCACACCAATTGTAGAGGTTATGTATCCCGGGGCAATCATGTATTACTTCTGGACGTTCTACCGGCAACCGTTTGGTGCAACATTGAGCATCACGGGGCTGCTCGTCGGGAAGTGGATCACGGTGTTGTTTGCCTGGTACTGGTGGGCCAACTTTCCGGCAAATTTCGTCATGCCGGCCACCATGGTATCCAGTGCGCTGATCCTCGACTGTACCCTGTTGCTGACTCGAAGCTGGATGCTCACAGCAATATTCGGGGTATGGGCGTACGCGATGATGTTTAATCCGACAAACTATGCCCTATTCGGGTACAGCCATCAACCGATGGTAGTGGATGGTCAGCTGCTGTCTCTGGCAGACTACATGGGGTTCACCTATGTCCGTACGGGAACGCCTGAGTATATCCGAATCATCGAGGTGGGTTCGCTTCGCACGTTTGGCGGGCACACCGTCTGGATCTCC
>FJ529776, UncB1789, MOB_like, pxmA, AOB_related, [AOB_rel]
ATCGATTGGAAGGATCGGCAGTTCTGGGTAACGGTCACACCAATTGTAGAAGTGATGTATCCCGGTGCGATCATGTATTACTTCTGGACATTCTACCGGCAACCGTTCGGTGCTACGTTGAGCATCACGGGACTACTTGTCGGAAAGTGGATTACAATTGTATTCGCTTGGTACTGGTGGGCCAATTTCCCAGCAAACTTCGTTATGCCAGCCACCATGGTCTCCAGTGCATTGATTCTTGACTGTACCCTTTTGCTGACTCGGAGCTGGATGCTCACGGCAATATTCGGGGTATGGGCATTTGCAATGATGTTTAACCCCACACAATACGCCCTGTTCGGATACAGCCACCAACCGGTGGTCGTGGACGGTCAGCTCCTTTCTCTGGCCGACTACATGGGCTTCACCTTTGTTAGGACTGGGACGCCTGAATATATCCGTATCATCGAGGTGGGATCGCTGCGTACGTTCGGCGGACACACCGTCTGGATCTCG
>FJ529775, UncB1790, MOB_like, pxmA, AOB_related, [AOB_rel]
GTCGATTGGAAGGACCGACAGTTTTGGGTGACGGTAACACCCATTGTAGAGGTGATGTATCCCGGGGCGATCATGTACTACTTCTGGACGTTCTACCGACAACCGTTTGGTGCAACATTGAGCATCACGGGGCTCCTCGTCGGGAAGTGGATCACGATTGTATTTGCTTGGTACTGGTGGGCCAACTTTCCGATGAACTTCGTCATGCCAGCCACCATGGTCGGCAGCGCGCTGATCCTCGATTGCACGCTGTTGCTGACTCGGAGCTGGATGCTCACAGCGATATTCGGGGTGTGGGCATTCGCAATGATGTTTAATCCAACACAATACGCCATATTCGGATACAGCCGCCAACCGTTGGTTGTGGATGGTCAGCTCATGTCGCTGGCCGATTACATGGGGTTCACTTACGTCCGTACTGGGACGCCTGAGTATATCCGAATCATTGAGGTGGGATCGCTGCGTACGTTCGGCGGACACACCGTCTGGATCTCA
>FJ529773, UncB1792, MOB_like, pxmA, AOB_related, [AOB_rel]
ATCGACTGGAAGGATCGGCAGTTTTGGATGACGGTGACACCTATAGTGGAGGTCTGTTACCCCGGGGCGGTCATGTACTACTTCTGGACATTCTACCGGCAGCCGTTTGGCGCAACATTGTGCATCACGGGACTCCTCGTCGGGAAATGGATCACGATTGTGTTTGCCTGGTACTGGTGGGCCAACTTTCCGATGAACTTTATGATGCCCGCCACCATGGTCGCCAGCGCGCTGATTCTTGACTGCACCCTGTTGCTGACTCGAACCTGGATTATCACAGCGATAATCGGGGTATGGGCATTCGCGATGATGTTTGGTCCGACAAACTATGCCCTATTCGGGTACAGCCACCAACCGTTGGTAGTGGATGATCAGCTGCTCTCGCTGGCCGACTTCATGGGGTTCACCTATGTCCGTACTGGAACGCCTGAGTATATCCGGATCATCGAGGTGGGTTCGCTGCGCACGTTTGGCGGGCACACCGTCTGGATCTCC
>FJ529772, UncB1793, MOB_like, pxmA, AOB_related, [AOB_rel]
ATCGACTGGAAGGATCGGCAGTTTTGGGTCACGGTGACGCCCATTGTGGAGGTGATGTACCCAGGGGCGATCATGTACTACTTCTGGACGTTCTACCGGCAACCGTTTGGTGCAACGTTGAGTATAACGGGGCTTCTTGTCGGAAAGTGGATCACGATTGTGCTTGCCTGGTACTGGTGGGCCAATTTCCCGATGAACTTCGTCATGCCAGCCACCATGGTCTCCAGTGCACTGATCCTCGACTGCACACTGTTGCTGACCAGGAGCTGGATGCTCACAGCAATATTTGGGGTATGGGCGTTTGCGATGATGTTTAATCCGTCAAATTACCCGATATTCGCGTACAGCAAGCAACCGTTGGTTGCGGACGGTCAACTGCTCTCGCTGGCCGACTATATGGGATTCACCTATGTCCGTACGGGAACGCCTGAATATATCCGAATCATCGAGGTGGGATCACTTCGTACGTTCGGCGGGCACACCGTCTGGATCTCG
>FJ529771, UncB1794, MOB_like, pxmA, AOB_related, [AOB_rel]
ATCGACTGGAAGGATCGGCAGTTTTGGATGACGGTGACACCTATAGTGGAGGTCTGTTACCCCGGGGCGGTCATGTACTACTTCTGGACATTCTACCGGCAGCCGTTTGGCGCAACGTTGTGCATCACGGGGCTCCTCGTCGGGAAGTGGATCACGATTGTGTTTGCCTGGTACTGGTGGGCCAACTTTCCGATGAACTTTATGATGCCCGCCACCATGGTCGCCAGCGCGCTGATTCTCGACTGCACCCTGTTGCTGACTCGAACCTGGATTATCACAGCGATACTCGGGGTATGGGCATTCGCGATGGTATTTGGTCCGACAAACTATGCCATATTCGGATACAGCCACCAACCGTTGGTTGTGGATGGTCAGCTCATGTCGCTGGCCGATTACATGGGGTTCACTTACGTCCGTACTGGGACGCCTGAGTATATCCGAATCATTGAGGTGGGATCGCTGCGTACGTTCGGCGGACACACCGTCTGGATCTCA
>FJ529769, UncB1796, MOB_like, pxmA, AOB_related, [AOB_rel]
ATCGACTGGAAGGATCGGCAGTTTTGGGTCACAGTGACGCCCATTGTGGAGGTGATGTACCCAGGGGCGATCATGTACTACTTCTGGACGTTCTACCGGCAACCGTTTGGTGCAACGTTGAGCATAACGGGGCTTCTTGTCGGAAAGTGGATCACGATTGTGCTTGCCTGGTACTGGTGGGCCAATTTCCCGATGAACTTCGTCATGCCAGCCACCATGGTCGCCAGCGCGCTGATTCTCGACTGCACCCTGTTGCTGACTCGAACCTGGATTATCACAGCGATAATCGGGGTATGGGCATTCGCGATGATGTTTGGTCCGACAAACTATGCCCTATTCGGGTACAGCCACCAACCGTTGGTTATAGATGGTCAGCTCATGTCGCTGGCCGATTACATGGGGTTCACGTATGTCCGTACTGGGACGCCTGAGTATATCCGAATCATTGAGGTGGGATCGCTGCGTACGTTCGGTGGACACACCGTCTGGATCTCG
>FJ529768, UncB1797, MOB_like, pxmA, AOB_related, [AOB_rel]
ATCGATTGGAAGGATCGGCAGTTCTGGGTAACGGTCACACCAATTGTAGAAGTGATGTATCCCGGTGCGATCATGTATTACTTCTGGACATTCTACCGGCAACCGTTCGGTGCTACGTTGAGCATCACGGGACTACTTGTCGGAAAGTGGATTACAATTGTATTTGCTTGGTACTGGTGGGCCAATTTCCCAGCAAACTTCGTTATGCCAGCCACCATGGTCTCCAGTGCATTGATTCTTGACTGTACCCTTTTGCTGACTCGGAGCTGGATGCTCACGGCAATATTCGGGGTATGGGCATTTGCAATGATGTTTAACCCCACACAATACGCCCTGTTCGGATACAGCCACCAACCGGTGGTCGTGGACGGTCAGCTCCTTTCGCTGGCCGACTACATGGGCTTCACCTTTGTTAGGACCGGGACGCCTGAATATATCCGTATCATCGAGGTGGGATCGCTGCGTACGTTCGGCGGACACACCGTCTGGATCTCG
>FJ529767, UncB1798, MOB_like, pxmA, AOB_related, [AOB_rel]
ATCGACTGGAAGGATCGGCAGTTTTGGGTCACGGTGACGCCCATTGTGGAGGTGATGTACCCAGGGGCGATCATGTACTACTTCTGGACGTTCTACCGGCAACCGTTTGGTGCAACGTTGAGCATAACGGGGCTTCTTGTCGGAAAGTGGATCACGATTGTGCTTGCCTGGTACTGGTGGGCCAATTTCCCGATGAACTTCGTCATGCCAGCCACCATGGTCTCCAGTGCACTGATCCTCGACTGCACATTGTTGCTGACGAGGAGTTGGATGCTCACGGCGATCTTCGGGGTCTGGGCATTTGCAATGATGTTTAATCCGTCAAACTATCCTCTCTTCGCGTACAGCCATCAACCATTGGTTGCGGATGGTCAGCTACTTTCACTGGCCGACTTCATGGGATTCACCTATGTCCGTACTGGAACGCCTGAGTATATCCGGATCATCGAGGTGGGTTCACTTCGCACGTTTGGCGGGCACACCGTCTGGATCTCC
>FJ529766, UncB1799, MOB_like, pxmA, AOB_related, [AOB_rel]
ATCGATTGGAAGGATCGGCAGTTTTGGGTCACGGTCACTCCGATTGTAGAAGTGATGTATCCCGGTGCGATCATGTACTACTTCTGGACGTTCTACCGGCAACCGTTTGGTGCAACGTTAAGCATCACGGGGCTCCTCGTCGGAAAGTGGATTACCATTGTGTTTGCCTGGTACTGGTGGGCCAATTTCCCTGCAAACTTTGTGATGCCTGCCACGATGGTATCCAGCGCATTGATCCTCGATGCCACCTTGCTTTTGACAAGGAGCTGGATGCTGACCGCGATCTTCGGAGTATGGGCATTTGCGATGATGTTTAACCCGACACAGTACGCCCTATTCGGATACAGCCATCAGCCAGTCGTAGTGGACGGGCAGCTGATGTCACTGGCCGACTACATGGGTTTCACCTTTGTCCGTACAGGAACGCCAGAATATATCCGGATCATCGAGGTAGGTTCGCTCCGTACATTCGGCGGACACACCGTCTGGATCTCA
>FJ529765, UncB1800, MOB_like, pxmA, AOB_related, [AOB_rel]
ATCGACTGGAAGGATCGGCAGTTTTGGGTAACAGTGACGCCCATTGTGGAGGTGATGTACCCAGGGGCGATCATGTACTACTTCTGGACGTTCTACCGGCAACCGTTTGGGGCAACTTTGAGTATAACGGGGCTTCTTGTCGGAAAGTGGATTACAATTGTGCTTGCCTGGTACTGGTGGGCCAATTTCCCGATGAACTTCGTCATGCCAGCCACCATGGTCTCCAGTGCACTCATCCTCGACTGCACGTTGTTGCTGACCAGGAGCTGGATGCTCACGGCGATATTCGGGGTATGGGCATTTGCAATGATGTTTAATCCGTCAAACTATCCGCTCTTCGCGTACAGCCATCAACCGTTGGTTGCGGATGGTCAGCTACTTTCACTCGCTGACTACATGGGATTCACCTATGTCCGCACGGGAACGCCTGAGTACATCCGCATTATTGAGGTGGGATCGCTCCGTACATTCGGTGGTCACACCGTCTGGATCTCG
>FJ529764, UncB1801, MOB_like, pxmA, AOB_related, [AOB_rel]
ATCGACTGGAAGGATCGGCAGTTATGGGTCACGGTGACGCCCATTGTGGAGGTGATGTACCCAGGGGCGATCATGTACTACTTCTGGACGTTCTACCGGCAACCGTTTGGTGCAACGTTGAGTATAACGGGGCTTCTTGTCGGAAAGTGGATCACGATTGTGCTTGCCTGGTACTGGTGGGCCAATTTCCCGATGAACTTCGTCATCCCAGCCACCATGGTGTCCAGTGCACTGATCCTTGACTGCACCTTGTTGCTGACGAGGAGTTGGATGCTTACGGCGATCTTCGGGGTTTGGGCATTCGCAATGATGTTTAATCCGTCAAACTATCCTCTCTTCGCGTACAGCCATCAACCATTGGTTGTGGATGGCCAGCTACTTTCACTGGCTGACTACATGGGATTCACCTATGTCCGCACGGGAACGCCTGAATACATCCGCATTATTGAGGTGGGATCGCTCCGTACATTCGGTGGTCACACCGTCTGGATCTCG
>FJ529763, UncB1802, MOB_like, pxmA, AOB_related, [AOB_rel]
GTCGATTGGAAGGACCGGCAGTTTTGGGTGACGGTGACACCAATTGTAGAGGTCATGTATCCCGGGGCGATCATGTACTACTTCTGGACGTTCTACCGGCAACCGTTTGGTGCAACATTGAGCATCACGGGGCTCCTCGTCGGGAAGTGGATCACGATTGTATTTGCTTGGTACTGGTGGGCCAACTTTCCGATGAACTTCGTCATGCCCGCCACCATGGTCGGCAGCGCGTTGATCCTTGATTGCACCCTGTTGCTGACTCGGAGCTGGATGCTCACCGCGATATTCGGGGTGTGGGCATTCGCAATGATGTTTAATCCGTCAAACTATCCTCTCTTCGCGTACAGCCATCAACCATTGGTTGCGGATGGTCAGCTACTTTCACTGGCTGACTACATGGGACTCACCTATGTCCGCACGGGAACGCCTGAATACATCCGCATTATTGAGGTGGGATCGCTCCGTACATTCGGTGGTCACACCGTCTGGATCTCG
>FJ529762, UncB1803, MOB_like, pxmA, AOB_related, [AOB_rel]
ATCGATTGGAAGGATCGGCAGTTTTGGGTGACAGTGACGCCCATTGTGGAAGTAATGTATCCAGGGGCGATCATGTACTACTTCTGGACGTTCTACCGGCAACCGTTTGGTGCAACGTTGAGCATCACGGGGCTCCTTATCGGGAAATGGATCACGATTGTACTAGCCTGGTACTGGTGGGCCAATTTCCCGATGAACTTCATCATGCCAGCCTCCATGGTTTCCAGTGCACTAATCCTCGACTGCACACTGTTGCTGACCAGGAGCTGGATGCTCACAGCAATATTTGGGGTCTGGGCGTTTGCGATGATGTTTAATCCGTCAAATTACCCGATATTCGCGTACAGCAAGCAACCGTTGGTTGCGGACGGTCAACTGCTCTCGCTGGCCGACTTCATGGGGTTCACCTATGTCCGTACTGGAACGCCTGAGTATATCCGGATCATCGAGGTGGGTTCGCTGCGCACGTTTGGCGGGCACACCGTCTGGATCTCC
>FJ529761, UncB1804, MOB_like, pxmA, AOB_related, [AOB_rel]
ATCGATTGGAAGGACCGGCAGTTTTGGGTGACGGTCACACCAATTGTAGAGGTTATGTATCCCGGGGCAATCATGTATTACTTCTGGACGTTCTACCGGCAACCGTTTGGTGCAACATTGAGCATCACGGGGCTGCTCGTCGGGAAGTGGATCACGGTGTTGTTTGCCTGGTACTGGTGGGCCAACTTTCCGGCAAATTTCGTCATGCCGGCCACCATGGTATCCAGTGCGCTGATCCTCGACTGTACCCTGTTGCTGACTCGAAGCTGGATGCTCACAGCAATATTCGGGGTGTGGGCATTCGCAATGATGTTTAATCCAACACAATACGCCATATTCGGATACAGCCACCAACCGTTGGTTATAGATGGTCAGCTCATGTCGCTGGCCGATTACATGGGGTTCACGTATGTCCGTACTGGGACGCCTGAGTATATCCGAATCATTGAGGTGGGATCGCTGCGTACGTTCGGTGGACACACCGTCTGGATCTCG
>FJ529760, UncB1805, MOB_like, pxmA, AOB_related, [AOB_rel]
ATCGACTGGAAGGATCGGCAGTTTTGGATGACGGTGACACCTATAGTGGAGGTCTGTTACCCCGGGGCGGTCATGTACTACTTCTGGACATTCTACCGGCAGCCGTTTGGCGCAACGTTGTGCATCACGGGGCTCCTCGTCGGGAAGTGGATCACAATAGTGTTTGCCTGGTACTGGTGGGCCAACTTTCCGATGAACTTTATGATGCCCGCCACCATGGTCGCCAGCGCGCTGATTCTCGACTGCACCCTGTTGCTGACTCGAACCTGGATTATCACAGCGATAATCGGGGTATGGGCATTCGCGATGGTGTTTGGTCCGACAAACTATGCCCTATTCGGGTACAGCCACCAACCGTTGGTAGTGGATGGTCAGCTGCTCTCGCTGGCCGACTACATGGGGTTCACCTATGTCCGTACGGGGACGCCTGAGTATATCCGGATCATCGAGGTGGGGTCGCTGCGCACGTTTGGCGGGCACACCGTCTGGATCTCC
>FJ529759, UncB1806, MOB_like, pxmA, AOB_related, [AOB_rel]
ATCGATTGGAAGGATCGGCAGTTCTGGGTAACGGTCACACCAATTGTAGAAGTGATGTATCCCGGTGCGATCATGTATTACTTCTGGACATTCTACCGGCAACCGTTCGGTGCTACGTTGAGCATCACGGGACTACTTGTCGGAAAGTGGATTACGATTGTATTTGCTTGGTACTGGTGGGCCAATTTCCCGATGAACTTCGTCATGCCAGCCACCATGGTCTCCAGTGCACTCATCCTCGACTGCACGTTGTTGCTGACCAGGAGCTGGATGCTCACGGCGATATTCGGGGTATGGGCATTTGCAATGATGTTTAATCCGTCAAACTATCCGCTCTTCGCGTACAGCCATCAACCGTTGGTCGTGGACGGTCAGCTCCTTTCGCTGGCCGACTACATGGGCTTCACCTTTGTGAGAACCGGGACGCCTGAATATATCCGTATCATCGAGGTGGGATCGCTGCGTACGTTCGGCGGACACACCGTCTGGATCTCG
>FJ529758, UncB1807, MOB_like, pxmA, AOB_related, [AOB_rel]
ATCGATTGGAAGGATCGGCAGTTCTGGGTAACGGTCACACCAATTGTAGAAGTGATGTATCCCGGTGCGATCATGTATTACTTCTGGACATTCTACCGGCAACCGTTTGGTGCAACGTTGAGCATCACGGGACTCCTCGTCGGAAAGTGGATTACGATTGTATTTGCTTGGTACTGGTGGGCCAATTTCCCAGCAAACTTCGTTATGCCAGCCACCATGGTCTCCAGTGCATTGATTCTTGACTGTACCCTTTTGCTGACTCGGAGCTGGATGCTCACGGCAATATTCGGGGTATGGGCGTTTGCAATGATGTTTAACCCGACACAATACGCCCTGTTCGGATACAGCCACCAACCGGTGGTCGTGGACGGTCAGCTCCTTTCGCTGGCCGACTACATGGGCTTCACCTTTGTGAGAACCGGGACGCCTGAATATATCCGTATCATCGAGGTGGGATCGCTGCGTACGTTCGGCGGACACACCGTCTGGATCTCG
>FJ529757, UncB1808, MOB_like, pxmA, AOB_related, [AOB_rel]
ATCGACTGGAAGGATCGGCAGTTTTGGGTAACAGTGACGCCCATTGTGGAGGTGATGTACCCAGGGGCGATCATGTACTACTTCTGGACGTTCTACCGGCAACCGTTTGGGGCAACTTTGAGTATAACGGGGCTTCTTGTCGGAAAGTGGATTACGATTGTATTTGCTTGGTACTGGTGGGCCAATTTCCCAGCAAACTTCGTTATGCCAGCCACCATGGTCTCCAGTGCATTGATTCTTGACTGTACCCTTTTGCTGACTCGGAGCTGGATGCTCACGGCAATATTCGGGGTATGGGCGTTTGCAATGATGTTTAACCCGACACAATACGCCCTGTTCGGATACAGCCACCAACCGGTGGTCGTGGACGGTCAGCTCCTTTCGCTGGCCGACTACATGGGCTTCACCTTTGTGAGAACCGGGACGCCTGAATATATCCGTATCATCGAGGTGGGATCGCTGCGTACGTTCGGCGGACACACCGTCTGGATCTCG
>FJ529756, UncB1809, MOB_like, pxmA, AOB_related, [AOB_rel]
ATCGACTGGAAGGACCGGCAGTTTTGGATGACGGTGACACCTATAGTGGAGGTCGCATACCCCGGGGCGGTCATGTACTACTTCTGGACATTCTACCGGCAGCCGTTTGGCGCAACGTTGTGCATCACGGGGCTCCTCGTCGGGAAGTGGATCACGATTGTGTTTGCCTGGTACTGGTGGGCCAACTTTCCGATGAACTTTATGATGCCCACCACCATGGTCGCCAGCGCGCTGATTCTCGACTGCACCCTATTGCTGACTCGAACCTGGATTATCACAGCGATAATCGGGGTATGGGCATTCGCGATGATGTTTGGTCCGACAAACTATGCCCTATTCGGGTACAGCCACCAACCGTTGGTAGTGGATGGTCAGCTGCTCTCGCTGGCCGACTTCATGGGGTTCACCTATGTCCGTACTGGAACGCCTGAGTATATCCGGATCATCGAGGTGGGTTCGCTTCGCACGTTTGGCGGGCACACCGTCTGGATCTCC
>FJ529753, UncB1812, MOB_like, pxmA, AOB_related, [AOB_rel]
GTCGATTGGAAGGACCGGCAGTTTTGGGTGACGGTGACACCCATTGTAGAGGTCATGTATCTCGGGGCGATCATGTACTACTTCTGGACGTTCTACCGGCAACCGTTTGGTGCAACATTGAGCATCACGAGGCTCCTCGTCGGGAAGTGGATCACGATTGTATTTGCTTGGTACTGGTGGGCCAACTTTCCGATGAACTTCGTCATGCCCGCCACCATGGTCGGCAGCGCGCTGATCCTTGATTGCACCCTGTTGCTGACTCGGAGCTGGATGCTCACCGCGATATTCGGGGTGTGGGCATTCGCAATGATGTTTAATCCGACACAATACGCCATATTCGGATACAGCCACCAACCGTTGGTTGTGGATGGTCAGCTCATGTCGCTGGCCGATTACATGGGATTCACTTATGTCCGTACCGGGACGCCTGAGTATATCCGAATCATTGAGGTGGGATCGCTGCGTACGTTCGGTGGACACACCGTCTGGATCTCG
>FJ529752, UncB1813, MOB_like, pxmA, AOB_related, [AOB_rel]
ATCGATTGGAAGGACCGGCAGTTTTGGGTGACGGTCACACCAATTGTAGAGGTCATGTATCCCGGAGCGATCATGTACTACTTCTGGACATTCTATCGGCAACCGTTTGGTGCCACGTTGAGCATCACGGGGCTCCTTGTCGGGAAATGGATCACGGTTCTGTTTGCCTGGTACTGGTGGGCCAACTTTCCGGCAAACTTCGTCATGCCGGCCACCATGGTCTCCAGTGCGCTGATCCTCGACTGTACCCTGTTGCTGACTCGGAGTTGGATGCTCACAGCAATATTCGGGGTATGGGCGTTCGCGATGATGTTTAATCCGACAAACTATGCCCTATTCGGGTACAGCCATCAACCGATGGTGGTGGATGGTCAGCTGCTATCTCTGGCAGACTACATGGGATTCACCTATGTCCGTACGGGGACACCTGAATATATCCGGATCATCGAGGTGGGATCGCTGCGTACGTTTGGCGGCCACACCGTCTGGATTTCC
>FJ529747, UncB1817, MOB_like, pxmA, AOB_related, [AOB_rel]
GTCGATTGGAAGGACCGGCAGTTTTGGGTGACGGTGACACCAATTGTAGAGGTCATGTATCCCGGGGCGATCATGTACTACTTCTGGACGTTCTACCGGCAACCGTTTGGTGCAACGTTGAGCATCACGGGGCTCCTTGTCGGGAAGTGGATCACGATTGTATTTGCTTGGTACTGGTGGGCCAACTTTCCGATGAACTTCGTCATGCCAGCCACCATGGTCGGCAGCGCGCTGATCCTTGATTGCACCCTGTTGCTGACTCGGAGCTGGATGCTCACCGCGATATTCGGGGTGTGGGCATTCGCAATGATGTTTAATCCGACACAATACGCCATATTCGGATACAGCCACCAACCGTTGGTTATAGATGGTCAGCTCATGTCGCTGGCCGATTACATGGGGTTCACGTATGTCCGTACTGGGACGCCTGAGTATATCCGAATCATTGAGGTGGGATCGCTGCGTACGTTCGGTGGACACACCGTCTGGATCTCG
>FJ529741, UncB1823, MOB_like, pxmA, AOB_related, [AOB_rel]
ATCGACTGGAAGGATCGGCAGTTTTGGGTCACAGTGACGCCCATTGTGGAGGTGATGTACCCAGGGGCGATCATGTACTACTTCTGGACGTTCTACCGGCAACCGTTTGGTGCAACGTTGAGCATAACGGGGCTTCTTGTCGGAAAGTGGATCACGATTGTGCTTGCCTGGTACTGGTGGGCCAATTTCCCGATGAACTTCGTCATGCCAGCCACCATGGTCTCCAGTGCACTGATCCTCGACTGCACATTGTTGCTGACGAGGAGTTGGATGCTCACGGCGATCTTCGGGGTCTGGGCATTCGCAATGATGTTTAATCCGTCAAACTATCCTCTCTTCGCGTACAGCCATCAACCATTGGTTGCGGATGGTCAGCTACTTTCACTGGCTGACTACATGGGATTCACCTATGTCCGCACGGGAACGCCTGAATACATCCGCATTATTGAGGTGGGATCGCTCCGTACATTCGGTGGTCACACCGTCTGGATCTCG
>FJ529740, UncB1824, MOB_like, pxmA, AOB_related, [AOB_rel]
ATCGACTGGAAGGATCGGCAGTTTTGGATGACGGTGACACCTATAGTGGAGGTCTGTTACCCCGGGGCGGTCATGTACTACTTCTGGACATTCTACCGGCAGCCGTTTGGCGCAACGTTGTGCATCACGGGGCTCCTCGTCGGGAAGTGGATCACAATAGTGTTTGCCTGGTACTGGTGGGCCAACTTTCCGATGAACTTTATGATGCCCGCCACCATGGTCGCCAGCGCGCTGATTCTCGACTGCACCCTGTTGCTGACTCGAACCTGGATTATCACAGCGATAATCGGGGTATGGGCATTCGCGATGGTGTTTGGTCCGACAAACTATGCCCTATTCGGGTACAGCCACCAACCGTTGGTAGTGGATGGTCAGCTGCTCTCGCTGGCCGACTACATGGGGTTCACCTATGTCCGTACGGGGACGCCTGAGTATATCCGGATCATCGAGGTGGGGTCGCTGCGCACGTTTGGCGGGCACACCGTCTGGATCTCC
>FJ529734, UncB1829, MOB_like, pxmA, AOB_related, [AOB_rel]
ATCGATTGGAAGGATCGGCAGTTCTGGGTAACGGTCACACCAATTGTAGAAGTGATGTATCCCGGTGCGATCATGTATTACTTCTGGACATTCTACCGGCAACCGTTCGGTGCTACGTTGAGCATCACGGGACTACTTGTCGGAAAGTGGATTACAATTGTATTTGCTTGGTACTGGTGGGCCAATTTCCCAGCAAACTTCGTTATGCCAGCCACCATGGTCTCCAGTGCATTGATTCTTGACTGTACCCTTTTGCTGACTCGGAGCTGGATGCTCACGGCAATATTCGGGGTATGGGCATTTGCAATGATGTTTAACCCCACACAATACGCCCTGTTCGGATACAGCCACCAACCGGTGGTCGTGGACGGTCAGCTCCTTTCGCTGGCCGACTACATGGGCTTCACCTTTGTTAGGACCGGGACGCCTGAATATATCCGTATCATCGAGGTGGGATCGCTGCGTACGTTCGGCGGACACACCGTCTGGATCTCG
>FJ529732, UncB1830, MOB_like, pxmA, AOB_related, [AOB_rel]
ATCGATTGGAAGGACCGGCAGTTCTGGGTAACGGTCACACCAATCGTAGAAGTGATGTATCCCGGTGCGATCATGTACTACTTCTGGACGTTCTATCGGCAACCGTTTGGTGCAACGTTGAGCATCACGGGACTCCTCGTCGGAAAGTGGATTACGATTGTATTTGCTTGGTACTGGTGGGCCAATTTCCCAGCAAACTTCGTTATGCCAGCCACCATGGTCTCCAGTGCATTGATTCTTGACTGTACCCTTTTGCTGACTCGGAGCTGGATGCTCACGGCAATATTCGGGGTATGGGCGTTTGCAATGATGTTTAACCCGACACAATACGCCCTGTTCGGATACAGCCACCAACCGGTGGTCGTGGACGGTCAGCTCCTTTCGCTGGCCGACTACATGGGCTTCACCTTTGTGAGAACCGGGACGCCTGAATATATCCGTATCATCGAGGTGGGATCGTTGCGTACGTTCGGCGGACACACCGTCTGGATCTCG
>FJ529731, UncB1831, MOB_like, pxmA, AOB_related, [AOB_rel]
ATCGATTGGAAGGACCGGCAGTTCTGGGTAACGGTCACACCAATCGTAGAAGTGATGTATCCCGGTGCGATCATGTACTACTTCTGGACGTTCTATCGGCAACCGTTTGGTGCAACGTTGAGCATCACGGGACTCCTCGTCGGAAAGTGGATTACGATTGTATTTGCTTGGTACTGGTGGGCCAATTTCCCAGCAAACTTCGTTATGCCAGCCACCATGGTCTCCAGTGCATTGATTCTTGACTGTACCCTTTTGCTGACTCGGAGCTGGATGCTCACGGCAATATTCGGGGTATGGGCGTTTGCAATGATGTTTAACCCGACACAATACGCCCTGTTCGGATACAGCCACCAACCGGTGGTCGTGGACGGCCAGCTCCTTTCGCTGGCCGACTACATGGGCTTCACCTTTGTGAGAACCGGGACGCCTGAATATATCCGTATCATCGAGGTGGGATCGCTGCGTACGTTCGGCGGACACACCGTCTGGATCTCG
>FJ529730, UncB1832, MOB_like, pxmA, AOB_related, [AOB_rel]
ATCGATTGGAAGGATCGGCAGTTCTGGGTAACGGTCACACCAATTGTAGAAGTGATGTATCCCGGTGCGATCATGTATTACTTCTGGGCATTCTACCGGCAACCGTTCGGTGCTACGTTGAGCATCACGGGACTACTTGTCGGAAAGTGGATTACAATTGTATTCGCTTGGTACTGGTGGGCCAATTTCCCAGCAAACTTCGTTATGCCAGCCACCATGGTCTCCAGTGCATTGATTCTTGACTGTACCCTTTTGCTGACTCGGAGCTGGATGCTCACGGCAATATTCGGGGTATGGGCATTTGCAATGATGTTTAACCCCACACAATACGCCCTGTTCGGATACAGCCACCAACCGGTGGTCGTGGACGGTCAGCTCCTTTCGCTGGCCGACTACATGGGCTTCACCTTTGTTAGGACCGGGACGCCTGAATATATCCGTATCATCGAGGTGGGATCGCTGCGTACGTTCGGCGGACACACCGTCTGGATCTCG
>FJ529727, UncB1834, MOB_like, pxmA, AOB_related, [AOB_rel]
GTCGATTGGAAGGACCGACAGTTTTGGGTGACGGTAACACCCATTGTAGAGGTGATGTATCCCGGGGCGATCATGTACTACTTCTGGACGTTCTACCGACAACCGTTTGGTGCAACATTGAGCATCACGGGGCTCCTCGTCGGGAAGTGGATCACGATTGTATTTGCTTGGTACTGGCGGGCCAACTTTCCGATGAACTTCGTCATGCCAGCCACCATGGTCGGCAGCGCGCTGATCCTCGATTGCACGCTGTTGCTGACTCGGAGCTGGATGCTCACAGCGATATTCGGGGTGTGGGCATTCGCAATGATGTTTAATCCAACACAATACGCCATATTCGGATACAGCCACCAACCGTTGGTTGTGGATGGTCAGCTCATGTCGCTGGCCGATTACATGGGGTTCACTTACGTCCGTACTGGGACGCCTGAGTATATCCGAATCATTGAGGTGGGATCGCTGCGTACGTTCGGCGGACACACCGTCTGGATCTCA
>FJ529726, UncB1835, MOB_like, pxmA, AOB_related, [AOB_rel]
ATCGATTGGAAGGATCGGCAGTTCTGGGTAACGGTCACACCAATTGTAGAAGTGATGTATCCCGGTGCGATCATGTATTACTTCTGGACATTCTACCGGCAACCGTTCGGTGCTACGTTGAGCATCACGGGACTACTTGTCGGAAAGTGGATTACAATTGTATTTGCTTGGTACTGGTGGGCCAATTTCCCAGCAAACTTCGTTATGCCAGCCACCATGGTCTCCAGTGCATTGATTCTTGACTGTACCCTTTTGCTGACTCGGAGCTGGATGCTCACGGCAATATTCGGGGTATGGGCATTTGCAATGATGTTTAACCCCACACAATACGCCCTGTTCGGATACAGCCACCAACCGGTGGTCGTGGACGGTCAGCTCCTTTCGCTGGCCGACTACATGGGCTTCACCTTTGTTAGGACCGGGACGCCTGAATATATCCGTATCATCGAGGTGGGATCGCTGCGTACGTTCGGCGGACACACCGTCTGGATCTCG
>FJ529725, UncB1836, MOB_like, pxmA, AOB_related, [AOB_rel]
ATCGATTGGAAGGACCGGCAGTTCTGGGTAACGGTCACACCAATCGTAGAAGTGATGTATCCCGGTGCGATCATGTACTACTTCTGGACGTTCTATCGGCAACCGTTTGGTGCAACGTTGAGCATCACGGGACTCCTCGTCGGAAAGTGGATTACGATTGTATTTGCTTGGTACTGGTGGGCCAATTTCCCAGCAAACTTCGTTATGCCAGCCACCATGGTCTCCAGTGCATTGATTCTTGACTGTACCCTTTTGCTGACTCGGAGCTGGATGCTCACGGCAATATTCGGGGTATGGGCGTTTGCAATGATGTTTAACCCGACACAATACGCCCTGTTCGGATACAGCCACCAACCGGTGGTCGTGGACGGTCAGCTCCTTTCGCTGGCCGACTACATGGGCTTCACCTTTGTGAGAACCGGGACGCCTGAATATATCCGTATCATCGAGGTGGGATCGCTGCGTACGTTCGGCGGACACACCGTCTGGATCTCG
>EU723755, UncB1888, MOB_like, pxmA, AOB_related, [AOB_rel]
GACTGGGACTTCTGGATCGATTGGAAAGATCGGCAGTTTTGGGTAACGGTGACGCCCATTGTGGAAGTGATGTATCCAGGCGCGATCATGTACTACTTCTGGACCTTCTACCGGCAACCTTTTGGTGCAACTCTGAGTATAACGGGGCTTCTTGTCGGAAAGTGGATCACGATTGTGCTTGCCTGGTATTGGTGGGCCAATTTCCCCATGAACTTCGTTATGCCTGCCACCATGGTTTCCAGTGCACTGATCCTCGACTGCACGTTGCTGCTGACGAGGAGCTGGATGCTCACAGCAATATTCGGGGTATGGGCATTTGCAATGATGTTTAATCCGTCAAACTATCCTCTCTTTGCGTACAGCCATCAACCATTGGTTGCGGATGGCGCGCTACTTTCACTGGCGGACTACATGGGATTCACCTATGTCCGCACGGGAACACCTGAATACATCCGCATCATTGAGGTGGGATCACTCCGTACATTCGGTGGTCACACTGTCTGGATTTCGGCCTTCTTCTCAGCGTTC
>EU723754, UncB1889, MOB_like, pxmA, AOB_related, [AOB_rel]
GGGGACTGGGACTTCTGGATCGATTGGAAAGATCGGCAGTTTTGGGTAACGGTGACGCCCATTGTGGAAGTGATGTATCCAGGCGCGATCATGTACTACTTCTGGACCTTCTACCGGCAACCTTTTGGTGCAACTCTGAGTATAACGGGGCTTCTTGTCGGAAAGTGGATCACGATTGTGCTTGCCTGGTATTGGTGGGCCAATTTCCCCATGAACTTCGTTATGCCAGCCACCATGGTTTCCAGTGCACTGATCCTCGACTGCACGTTGCTGCTGACGAGGAGCTGGATGCTCACAGCAATATTCGGGGTATGGGCATTTGCAATGATGTTTAATCCGTCAAACTATCCTCTCTTTGCGTACAGCCATCAACCATTGGTTGCGGATGGCGCGCTACTTTCACTGGCGGACTACATGGGATTCACCTATGTCCGCACGGGAACACCTGAATACATCCGCATCATTGAGGTGGGATCACTCCGTACATTCGGTGGTCACACTGTCTGGATTTCGGCCTTCTTCTCTGCGTTC
>EU723749, UncB1894, MOB_like, pxmA, AOB_related, [AOB_rel]
GGTGACTGGGACTTCTGGATCGATTGGAAAGATCGGCAGTTTTGGGTAACGGTGACGCCCATTGTGGAAGTGATGTATCCAGGCGCGATCATGTACTACTTCTGGACCTTCTACCGGCAACCTTTTGGTGCAACTCTGAGTATAACGGGGCTTCTTGTCGGAAAGTGGATCACGATTGTGCTTGCCTGGTATTGGTGGGCCAATTTCCCCATGAACTTCGTTATGCCAGCCACCATGGTTTCCAGTGCACTGATCCTCGACTGCACGTTGCTGCTGACGAGGAGCTGGATGCTCACAGCAATATTCGGGGTATGGGCATTTGCAATGATGTTTAATCCGTCAAACTATCCTCTCTTTGCGTACAGCCATCAACCATTGGTTGCGGATGGCGCGCTACTTTCACTGGCGGACTACATGGGATTCACCTATGTCCGCACGGGAACACCTGAATACATCCGCATCATTGAGGTGGGATCACTCCGTACATTCGGTGGTCACACTGTCTGGATTTCGGCCTTCTTCTCTGCGTTC
>EU723747, UncB1896, MOB_like, pxmA, AOB_related, [AOB_rel]
GGCGACTGGGACTTCTGGATCGATTGGAAAGATCGGCAGTTTTGGGTAACGGTGACGCCCATTGTGGAAGTGATGTATCCAGGCGCGATCATGTACTACTTCTGGACCTTCTACCGGCAACCTTTTGGTGCAACTCTGAGTATAACGGGGCTTCTTGTCGGAAAGTGGATCACGATTGTGCTTGCCTGGTATTGGTGGGCCAATTTCCCCATGAACTTCGTTATGCCAGCCACCATGGTTTCCAGTGCACTGATCCTCGACTGCACGTTGCTGCTGACGAGGAGCTGGATGCTCACAGCGATATTCGGGGTATGGGCATTTGCAATGATGTTTAATCCGTCAAACTATCCTCTCTTTGCGTACAGCCATCAACCATTGGTTGCGGATGGCGCGCTACTTTCACTGGCGGACTACATGGGATTCACCTATGTCCGCACGGGAACACCTGAATACATCCGCATCATTGAGGTGGGATCACTCCGTACATTCGGTGGTCACACTGTCTGGATTTCGGCCTTCTTCTCAGCGTTC
>EU723746, UncB1897, MOB_like, pxmA, AOB_related, [AOB_rel]
GGTGACTGGGACTTCTGGATCGATTGGAAAGATCGGCAGTTTTGGGTAACGGTGACGCCCATTGTGGAAGTGATGTATCCAGGCGCGATCATGTACTACTTCTGGACCTTCTACCGGCAACCTTTTGGTGCAACTCTGAGTATAACGGGGCTTCTTGTCGGAAAGTGGATCACGATTGTGCTTGCCTGGTATTGGTGGGCCAATTTCCCCATGAACTTCGTTATGCCAGCCACCATGGTTTCCAGTGCACTGATCCTCGACTGCACGTTGCTGCTGACGAGGAGCTGGATGCTCACAGCAATATTCGGGGTATGGGCATTTGCAATGATGTTTAATCCGTCAAACTATCCTCTCTTTGCGTACAGCCATCAACCATTGGTTGCGGATGGCGCGCTACTTTCACTGGCGGACTACATGGGACTCACCTATGTCCGCACGGGAACACCTGAATACATCCGCATCATTGAGGTGGGATCACTCCGTACATTCGGTGGTCACACTGTCTGGATTTCGGCCTTCTTCTCTGCGTTC
>EU723744, UncB1899, MOB_like, pxmA, AOB_related, [AOB_rel]
GGGGACTGGGACTTCTGGATCGATTGGAAAGATCGGCAGTTTTGGGTAACGGTGACGCCCATTGTGGAAGTGATGTATCCAGGCGCGATCATGTACTACTTCTGGACCTTCTACCGGCAACCTTTTGGTGCAACTCTGAGTATAACGGGGCTTCTTGTCGGAAAGTGGATCACGATTGTGCTTGCCTGGTATTGGTGGGCCAATTTCCCCATGAACTTCGTTATGCCAGCCACCATGGTTTCCAGTGCACTGATCCTCGACTGCACGTTGCTGCTGACGAGGAGCTGGATGCTCACAGCAATATTCGGGGTATGGGCATTTGCAATGATGTTTAATCCGTCAAACTATCCTCTCTTTGCGTACAGCCATCAACCATTGGTTGCGGATGGCGCGCTACTTCCACTGGCGGACTACATGGGATTCACCTATGTCCGCACGGGAACACCTGAATACATCCGCATCATTGAGGTGGGATCACTCCGTACATTCGGTGGTCACACTGTCTGGATTTCGGCCTTCTTCTCAGCGTTC
>FN395328, UncB2580, MOB_like, pxmA, AOB_related, [AOB_rel]
GGGGACTGGGACTTCTGGATCGATTGGAAGGACCGGCAGTTTTGGGTGACGGTTACACCAATTGTGGAGGTCATGTATCCCGGAGCGATCATGTACTACTTCTGGACTTTCTACCGGCAACCGTTTGGTGCAACGTTGAGCATCACGGGGCTACTCGTCGGAAAGTGGATTACGATTGTATTTGCTTGGTACTGGTGGGCCAATTTCCCAGCAAACTTCGTTATGCCAGCCACCATGGTTTCCAGTGCATTGATTCTCGACTGTACCCTTCTGCTGACTCGGAGCTGGATGCTCACAGCAATATTCGGGGTATGGGCGTTTGCGATGATGTTTAACCCGACGCAATATGCTCTATTCGGGTACAGCCACCAACCGTTGGTAGTAGACGGGCAGCTGATGTCGCTGGCCGACTACATGGGGTTCACCTATGTCCGTACTGGGACGCCTGAATATATCCGGATCATCGAGGTGGGGTCGCTACGTACGTTCGGCGGCCACACTGTTTGGATCTCAGCCTTCTTCTCCGCCTTCA
>FN395327, UncB2581, MOB_like, pxmA, AOB_related, [AOB_rel]
GGGGACTGGGACTTCTGGATCGACTGGAAGGATCGGCAGTTCTGGGTCACGGTCTCACCGATCGTAGAGGTGATGTATCCCGGTGCGATCATGTACTATTTCTGGACGTTCTACCGGCAACCCTTTGGTGCAACGTTGAGCATCACGGGGCTTCTCGTCGGGAAGTGGATCACGGTTCTGTTTGCCTGGTACTGGTGGGCGAATTTCCCAGCAAACTTCGTGATGCCTGCCACGATGGTGTCCAGCGCATTGATTCTTGACTGTACCCTTCTGCTGACTCGGAGCTGGATGCTCACAGCAATATTCGGGGTATGGGCGTTTGCAATGATGTTTAACCCGACACAATACGCCCTGTTCGGATACAGCCACCAACCGGTGGTCGTGGACGGTCAGCTCCTTTCGCTGGCCGACTACATGGGCTTCACCTTTGTTAGGACCGGGACGCCTGAATATATCCGTATCATCGAGGTGGGATCGCTGCGTACATTCGGCGGGCACACCGTCTGGATCTCGGCCTTCTTCTCCGCCTTCA
>JQ807872, UncB3409, MOB_like, pxmA, AOB_related, [AOB_rel]
GGCGACTGGGACTTCTGGATCGATTGGAAAGATCGGCAGTTTTGGGTGACGGTGACCCCAGTGGTGTCGGTCTGTTACCCCGGGGCGGTCATGTACTACTTCTGGACATTTTACCGGCAACCGTTTGGCGCAACGTTGTGCCTCACGGGGCTTCTCGTCGGAAAGTGGATCACGATTGTGTTTGCCTGGTACTGGTGGGCTAACTTTCCGATGAACTTCGTCATGCCGGCCACCATGGTCCCCAGCGCGCTGATCCTCGACTGCACCCTGTTGCTGACCAGGAGCTGGATGCTCACAGCGATATTTGGGGTATGGGCGTTCGCGATGATATTTTATCCGGAAAACTATTTCCTATTCGGGTACAGTAAGCAGCCGATGGTCGTGGATGGTCAGCTGCTCTCGCTGGGCGACTACATGGGGTTCACCTATGTCCGTACCGGTACGCCTGAGTATATCCGGATCATTGAGGTGGGGTCGCTGCGCACGTTTGGCGGACACACCGTCTGGATCTCCGCGTTCTTCTCTGCGTTCATCTTTCTAGAA
>JQ807873, UncB3410, MOB_like, pxmA, AOB_related, [AOB_rel]
GGTGACTGGGACTTCTGGATCGATTGGAAGGATCGGCAGTTTTGGGTCACGGTCACACCGATCGTAGAGGTGATGTATCCTGGTGCGATCATGTACTATTTCTGGACGTTTTACCGGCAACCGTTTGGTGCAACCTTAAGCATCTCGGGGCTTGTCGTCGGGAAGTGGATCACGGTTCTGTTTGCCTGGTACTGGTGGGCGAATTTTCCAGCAAACTTCGTTATGCCCGCCACTATGATATCCAGTGCGTTGATCCTGGACTGTACCCTATTGCTGACTCGGAGCTGGATGCTTACAGCAATCTTCGGAGTATGGGCGTTCGCGATGATGTTTAATCCGACACAATATGCCATATTCGGGTACAGCCACCAACCGGTGGTCGTGGACGGCCAGTTGATGTCACTGGCCGACTACATGGGATTCACATTTGTGAGGACCGGAACGCCTGAATACATCCGAATCATCGAGGTAGGATCGCTCCGTACGTTCGGCGGACACACCGTTTGGATTTCCGCGTTCT
>JN591062, UncB3427, MOB_like, pxmA, AOB_related, [AOB_rel]
GGAGACTGGGACTTCTGGATCGATTGGAAGGACCGGCAGTTTTGGGTAACGGTCACACCAATCGTAGAAGTGATGTATCCCGGTGCGATCATGTACTACTTCTGGACTTTCTACCGGCAACCGTTTGGTGCAACGTTGAGCATCACGGGTCTACTTGTCGGAAAGTGGATTACGATTGTATTCGCCTGGTACTGGTGGGCCAATTTCCCAGCAAACTTCGTTATGCCAGCCACCATGGTCTCCAGTGCATTGATTCTTGACTGTACGCTTCTACTGACTCGGAGCTGGATGCTCACAGCAATATTCGGGGTATGGGCGTTTGCAATGATGTTTAATCCGACACAATACGCCCTGTTCGGATACAGCCACCAACCAGTAGTCGTGGACGGTCAGCTCCTTTCGCTGGCCGACTACATGGGCTTCACCTTTGTTAGGACCGGAACGCCTGAATATATCCGTATCATCGAGGTGGGATCGCTGCGTACGTTCGGCGGACACACCGTCTGGATCTCAGCGTTCTTCTCCGCGTTT
>JN591065, UncB3430, MOB_like, pxmA, AOB_related, [AOB_rel]
GATTATTGGAAGGACCGGCAGTTCTGGGTAACGGTCACACCAATCGTAGAAGTGATGTATCCCGGTGCGATCATGTACTACTTCTGGACTTCCTACCGGCAACCGTTTGGTGCAACGTTGAGCATCACGGGTCTACTTGTCGGAAAGTGGATTACGATTGTATTCGCTTGGTACTGGTGGGCCAATTTCCCAGCAAACTTCGTTATGCCAGCCACCATGGTCTCCAGTGCATTGATTCTTGACTGTACGCTTCTACTGACTCGGAGCTGGATGCTCACAGCAATATTCGGGGTATGGGCGTTTGCAATGATGTTTAATCCGACACAATACGCCCTGTTCGGATACAGCCACCAACCAGTGGTCGTGGACGGTCAGCTCCTTTCGCTGGCCGACTACATGGGCTTCACCTTTGTTAGGACCGGAACGCCTGAATATATCCGTATCATCGAGGTGGGATCGCTGCGTACGTTCGGCGGACACACCGTCTGGATCTC
>JN591071, UncB3436, MOB_like, pxmA, AOB_related, [AOB_rel]
TTAGACTGGGACTTCTGGATCGATTGGAAGGACCGGCAGTTCTGGGTAACGGTCACACCAATCGTAGAAGTGATGTATCCCGGTGCGATCATGTACTACTTCTGGACCTTCTACCGGCAACCGTTTGGTGCAACGTTGAGCATCACGGGTCTACTTGTCGGAAAGTGGATTACGATTGTATTCGCTTGGTACTGGTGGGCCAATTTCCCAGCAAACTTCGTTATGCCAGCCACCATGGTCTCCAGTGCATTGATTCTTGACTGTACGCTTCTACTGACTCGGAGCTGGATGCTCACAGCAATATTCGGGGTATGGGCGTTTGCAATGATGTTTAACCCGACACAATACGCCCTGTTCGGATACAGCCACCAACCGGTGGTCGTGGATGGTCAGCTCCTTTCGCTGGCCGACTACATGGGCTTCACCTTTGTTAGGACCGGAACGCCTGAATATATCCGTATCATCGAGGTGGGATCGCTGCGTACGTTCGGCGGACACACCGTCTGGATCTCAGCGTTCTTCTCGGCCTTC
>JN591087, UncB3452, MOB_like, pxmA, AOB_related, [AOB_rel]
GGAGACTGGGACTTCTGGATCGATTGGAAGGACCGGCAGTTTTGGGTAACGGTCACACCAATCGTAGAAGTGATGTATCCCGGTGCGATCATGTACTACTTCTGGACTTTCTACCGGCAACCGTTTGGTGCAACGTTGAGCATCACGGGTCTACTTGTCGGAAAGTGGATTACGATTGTATTCGCCTGGTACTGGTGGGCCAATTTCCCAGCAAACTTCGTTATGCCAGCCACCATGGTCTCCAGTGCATTGATTCTTGACTGTACGCTTCTACTGACTCGGAGCTGGATGCTCACAGCAATATTCGGGGTATGGGCGTTTGCAATGATGTTTAATCCGACACAATACGCCCTGTTCGGATACAGCCACCAACCAGTAGTCGTGGACGGTCAGCTCCTTTCGCTGGCCGACTACATGGGCTTCACCTTTGTTAGGACCGGAACGCCTGAATATATCCGTATCATCGAGGTGGGATCGCTGCGTACGTTCGGCGGACACACCGTCTGGATCTCAGCGTTCTTCTCCGCGTTT
>JF798629, UncB3796, MOB_like, pxmA, AOB_related, [AOB_rel]
GGAGACTGGGACTTCTGGATCGACTGGAAGGATCGGCAGTTTTGGATGACGGTGACACCTATAGTGGAGGTTATGTACCCCGGGGCGGTCATGTACTACTTCTGGACATTTTACCGGCAGCCGTTTGGCGCAACGTTATGCATCACGGGGCTCCTCGTCGGGAAGTGGATCACGATTGTGTTTGCCTGGTACTGGTGGGCCAACTTTCCGATGAACTTTATGATGCCCGCCACCATGGTCGCCAGCGCGCTGATCCTGGATTGCACCTTGTTGCTGACTCGGACCTGGATTATCACAGCGATAATCGGGGTATGGGCGTTTGCGATGATGTTTGGTCCGACAAACTATGCCCTATTCGGGTACAGCCACCAACCGTTGGCAGTGGATGGGCAGCTGCTCTCGCTGGCCGACTATATGGGGTTCACCTATGTCCGTACTGGGACGCCTGAGTATATTCGGATCATCGAGGTAAAGACGTTGCGCCGG
>JQ838761, UncB3887, MOB_like, pxmA, AOB_related, [AOB_rel]
GGGGACTGGGACTTCTGGATCGACTGGAAGGACCGGCAGTTTTGGGTGACGGTCACACCGATCGTAGAAGTGATGTATCCCGGGGCGATCATGTATTACTTCTGGACGTTCTACCGGCAACCGTTTGGTGCCACGTTGAGCATCACGGGGCTCCTCGTCGGGAAGTGGATCACGATTGTGTTTGCTTGGTATTGGTGGGCCAATTTTCCGATGAACTTCGTCATGCCCGCCACCATGGTCGGCAGCGCGCTGATCCTCGACTGCACATTGCTGCTGACTCGGAGCTGGATGCTCACAGCGATATTCGGGGTATGGGCATTCGCAATGATGTTCAATCCGACACAATATGCCCTGTTTGGATACAGCCATCAACCGTTGGTGGTGGATGGTCAACTCATGTCACTGGCCGATTATATGGGATTCACGTATGTCCGTACGGGGACACCTGAGTATATCCGAATCATTGAGGTGGGATCGCTGCGTACGTTCGGTGGACACACCGTTTGG
>JQ040551, UncM1535, MOB_like, pxmA, AOB_related, [AOB_rel]
GCAGTGGTGGGTGACGGTGACCCCTATGGTGGAGGTCATGTACCCCGGGGCGGTCATGTACTACTTCTGGACGTTTTATCGGCAACCGTTTGGCGCAACGTTGTGCGTCACGGGGCTTCTTGTCGGGAAGTGGATCACGATTGTTTTTGCCTGGTACTGGTGGGCTAACTTTCCGATGAACTTCAACATGCCAGCCACCATGGTCCCCAGCGCGCTGGTCCTCGACTGCGTCCTGTTGCTCACCCGGAGCTGGATGCTCACAGCGATATTCGGGGTATGGGCGTTTGCGATGATATTTTATCCGGAAAACTATTTCATATTCGGGTACAGCAAGCAGCCGCTGGTAGCGGATGGGCAGTTGCTCTCGCTGGCCGATTACATGGGGTTCACCTATGTACGTACGGGGACGCCTGAGTATATCCGGATCATTGAGGTGGGGTCGCTGCGCACGTTTGGCGGGCACACCGTCTGGATCTCCGCCTTCTTCTCT
>JQ040554, UncB4073, MOB_like, pxmA, AOB_related, [AOB_rel]
ATCGACTGGAAAGACCGGCAGTTTTGGGTGACGGTGACGCCTATTGTGGAGGTTATGTACCCAGGGGCGATCGTGTACTACTTCTGGACATTCTACCGGCAACCGTTTGGTGCAACGTTGAGCATCACGGGGCTCCTCGTCGGGAAGTGGATCACGATTGTGCTGGCCTGGTACTGGTGGGCCAATTTCCCAATAAACTTCGTCATGCCCGCCACCATGGTCCCTAGCGCGCTGATCCTCGACTGCACCTTGTTGCTGACTCGGAGCTGGATGCTCACAGCGATATTCGGAGTATGGGCATTCGCGATGATGTTTAATCCGACAAACTATGCCCTATTCGGGTACAGCCACCAACCGTTAGTGGTGGATGGTCAGCTGCTTTCGCTGGCCGACTACATGGGGTTCACCTATGTCCGTACAGGGACGCCTGAGTATATCCGGATCATCGAGGTGGGGTCGCTGCGTACGTTCGGCGGGCACACCGTCTGGATCTCC
>JQ040557, UncM1537, MOB_like, pxmA, AOB_related, [AOB_rel]
ATCGACTGGAAAGACCGGCAGTTTTGGGTGACGGTGACGCCTATTGTGGAGGTTATGTACCCAGGGGCGATCGTGTACTACTTCTGGACATTCTACCGGCAACCGTTTGGTGCAACGTTGAGCATCACGGGGCTCCTCGTCGGGAAGTGGATCACGATTGTGCTGGCCTGGTACTGGTGGGCCAATTTCCCAATAAACTTCGTCATGCCCGCCACCATGGTCCCTAGCGCGCTGATCCTCGACTGCACCTTGTTGCTGACTCGGAGCTGGATGCTCACAGCGATATTCGGAGTATGGGCATTCGCGATGATGTTTAATCCGACAAACTATGCCCTATTCGGGTACAGCCACCAACCGTTAGTGGTGGATGGTCAGCTGCTTTCGCTGGCCGACTACATGGGGTTCACCTATGTCCGTACAGGGACGCCTGAGTATATCCGGATCATCGAGGTGGGGTCGCTGCGTACGTTCGGCGGGCACACCGTCTGGATCTCC
>JQ040560, UncM1538, MOB_like, pxmA, AOB_related, [AOB_rel]
GCAGTGGTGGGTGACGGTGACCCCTATGGTGTCAGTCATGTACCCCGGGGCGGTCATGTACTACTTCTGGACGTTTTATCGGCAACCGTTTGGCGCAACGTTGTGCCTCACGGGGCTCCTCGTCGGAAAGTGGATCACGATTGTTTTTGCCTGGTACTGGTGGGCTAATTTTCCGATGAACTTCGTCATGCCGGCCACCATGGTCCCTAGCGCGCTGGTTCTCGACTGCGTCCTGTTGATTACACGGAGCTGGATGCTCACAGCGATATTCGGGGTGTGGGGCTTCGCGATGATATTTTATCCGGAAAACTATTTCATATTCGCGTACAGCAAGCAGCCGCTGGTAGCGGATGGTCAGTTGCTCTCGTTGGCCGACTACATGGGGTTCACCTATGTCCGTACGGGAACGCCTGAGTACATCCGGATCATCGAGGTGGGATCGCTGCGCACGTCTGGCGGGCACACCGTCTGGATCTCCGCCTTCTTCTCA
>JQ040565, UncM1539, MOB_like, pxmA, AOB_related, [AOB_rel]
GCAGTGGTGGGTGACGGTGACCCCTATGGTGGAGGTCATGTACCCCGGGGCGGTCATGTACTACTTCTGGACGTTTTATCGGCAACCGTTTGGCGCAACGTTGTGCGTCACGGGGCTTCTTGTCGGGAAGTGGATCACGATTGTTTTTGCCTGGTACTGGTGGGCTAACTTTCCGATGAACTTCAACATGCCAGCCACCATGGTCCCCAGCGCGCTGGTCCTCGACTGCGTCCTGTTGCTCACCCGGAGCTGGATGCTCACAGCGATATTCGGGGTATGGGCGTTTGCGATGATATTTTATCCGGAAAACTATTTCATATTCGGGTACAGCAAGCAGCCGCTGGTAGCGGATGGGCAGTTGCTCTCGCTGGCCGATTACATGGGGTTCACCTATGTACGTACGGGGACGCCTGAGTATATCCGGATCATTGAGGTGGGGTCGCTGCGCACGTTTGGCGGGCACACCGTCTGGATCTCCGCCTTCTTCTC
>HE647850, UncM2524, MOB_like, pxmA, AOB_related, [AOB_rel]
GCAGTTCTGGGTAACGGTCACACCAATTGTAGAAGTGATGTATCCCGGTGCGATCATGTATTACTTCTGGACATTCTACCGGCAACCGTTCGGTGCTACGTTGAGCATCACGGGACTACTTGCCGGAAAGTGGATTACAATTGTATTCGCTTGGTACTGGTGGGCCAATTTCCCAGCAAACTTCGTTATGCCAGCCACCATGGTCTCCAGTGCATTGATTCTTGACTGTACCCTTTTGCTGACTCGGAGCTGGATGCTCACGGCAATATTCGGGGTATGGGCATTTGCAATGATGTTTAACCCCACACAATACGCCCTGTTCGGATACAGCCACCAACCGGTGGTCGTGGACGGTCAGCTCCTTTCGCTGGCCGACTACATGGGCTTCACCTTTGTTAGGACCGGGACGCCTGAATATATCCGTATCATCGAGGTGGGATCGCTGCGTACGTTC
>FR749677, UncB5222, MOB_like, pxmA, AOB_related, [AOB_rel]
ATCGACTGGAAGGATCGGCAGTTTTGGATGACGGTGACACCTATAGTGGAGGTTATTTACCCCGGGGCGGTCATGTACTACTTCTGGACATTCTACCGGCAGCCGTTTGGCGCAACGTTGTGCATCACGGGGCTCCTCGTCGGGAAGTGGATCACGATTGTGTTTGCCTGGTACTGGTGGGCCAACTTTCCGATGAACTTTATGATGCCCGCCACCATGGTCGCCAGCGCGCTGATCCTCGATGCGACCTTGTTGCTGACTCGGACCTGGATTATCACAGCGATAATCGGGGTATGGGCGTTCGCGATGATGTTTGGTCCGACAAACTATGCCCTATTCGCGTACAGCCACCAACCGTTGGCAGTGGATGGTCAGCTGCTCTCGCTGGCCGACTACATGGGGTTCACCTATGTCCGTACTGGGACACCTGAGTATATTCGGATCATCGAGGTAAAGACGTTGCTAAGG
>FR749680, UncB5225, MOB_like, pxmA, AOB_related, [AOB_rel]
ATTGACTGGAAGGATCGGCAGTTTTGGATGACGGTGACACCTATAGTGGAGGTCTGTTACCCCGGGGCGGTCATGTACTACTTCTGGACATTCTACCGGCAGCCGTTTGGCGCGACGTTGTGCATCACGGGGCTCCTCGTCGGGAAGTGGATCACGATTGTGTTTGCCTGGTACTGGTGGGCCAACTTTCCGATGAACTTTATGATGCCCGCCACCATGGTCGCCAGCGCGCTGATCCTCGATTGCACCTTGTTGCTGACTCGAACCTGGATAATAACAGCGATAATCGGGGTATGGGCATTCGCAATGATGTTTGGTCCAACAAACTATGCCCTATTTGCGTACAGCCACCAACCGTTGGCAGTGGATGGGCAGCTCCTCTTGCTGGCCGACTACATGGGGTTCACCTATGTCCGTACTGGGACACCTGAGTATATTCGGATCATCGAGGTAAGGACGTTGCGCCCG
>FR749700, UncB5245, MOB_like, pxmA, AOB_related, [AOB_rel]
ATCGACTGGAAAGACCGGCAGTTTTGGGTAACGGTGACACCTATTGTGGAGGTTATGTACCCCGGGGCGATCATGTACTACTTCTGGACATTCTACCGGCAGCCGTTTGGCGCAACGTTGTGCATCACGGGGCCCCTCGTCGGGAAGTGGATCACGATTGTGTTTGCCTGGTACTGGTGGGCCAACTTTCCGATGAACTTTATGATGCCCGCCACCATGGTCGCCAGCGCGCTGATCCTCGATTGCACCTTGTTGCTGACTCGGACCTGGATAATAACAGCGATAATCGGGGTATGGGCGTTCGCGATGATGTTTGGTCCGACAAACTATGCCCTATTCGCGTACAGCCACCAACCGTTGGCAGTGGATGGTCAGCTGCTCTCGCTGGCCGACTACATGGGGTTCACCTATGTCCGTACTGGGACACCTGAGTATATTCGGATCATCGAGGTAAGGACGTTGCAAGGG
>FR749705, UncB5250, MOB_like, pxmA, AOB_related, [AOB_rel]
ATCGACTGGAAAGACCGGCAGTTTTGGGTAACGGTGACACCTATTGTGGAGGTTATGTACCCCGGGGCGATCATGTACTACTTCTGGACATTCTACCGGCAGCCGTTTGGCGCAACGTTGTGCATCACGGGGCCCCTCGTCGGGAAGTGGATCACGATTGTGTTTGCCTGGTACTGGTGGGCCAACTTTCCGATGAACTTTATGATGCCCGCCACCATGGTCGCCAGCGCGCTGATCCTCGATTGCACCTTGTTGCTGACTCGGACCTGGATAATAACAGCGATAATCGGGGTATGGGCGTTCGCGATGATGTTTGGTCCGACAAACTATGCCCTATTCGCGTACAGCCACCAACCGTTGGCAGTGGATGGTCAGCTGCTCTCGCTGGCCGACTACATGGGGTTCACCTATGTCCGTACTGGGACACCTGAGTATATTCGGATCATCGAGGTAAGGACGTTGCAAGG
>FR749707, UncB5252, MOB_like, pxmA, AOB_related, [AOB_rel]
ATTGACTGGAAGGATCGGCAGTTTTGGATGACGGTGACACCTATAGTGGAGGTCTGTTACCCCGGGGCGGTCATGTACTACTTCTGGACATTCTACCGGCAGCCGTTTGGCGCGACGTTGTGCATCACGGGGCTCCTCGTCGGGAAGTGGATCACGATTGTGTTTGCCTGGTACTGGTGGGCCAACTTTCCGATGAACTTTATGATGCCCGCCACCATGGTCGCCAGCGCGCTGATCCTCGATTGCACCTTGTTGCTGACTCGAACCTGGATAATAACAGCGATAATCGGGGTATGGGCATTCGCAATGATGTTTGGTCCAACAAACTATGCCCTATTTGCGTACAGCCACCAACCGTTGGCAGTGGATGGGCAGCTCCTCTTGCTGGCCGACTACATGGGGTTCACCTATGTCCGTACTGGGACACCTGAGTATATTCGGATCATCGAGGTAAGGACGTTGCGCCCGG
>EU131049, UncBa351, MOB_like, typeI, typeIa, [aquifer_cluster]
ATTGACTGGGACTTCTGGACTGACTGGAAAGATAGACGTCTTTGGGTAACTGTGTTGCCTATCGTTGGTATTACTTTTCCGGCTGCTGTTCAAGCTGTTCTGTGGTGGCGTTACCGTCTGCCGTTCGGTGCGGTAGTTAGTGTACTGGGTCTGCTCTTCGGTGAGTGGGTCAACAGATACTTCAACTTCTGGGGATGGACTTATTTCCCAGTCAATTTCGTATTCCCTTCAAACTTCATGCCTGGCGCTATCGTGCTGGACGTTGTCCTACTGTTCACCAACAGTATGGTAATTACAGCGGTTGCCGGCGGTTTGGGATACGGTCTGTTGTTCTATCCTGGCAACTGGCCAGTCATTGCTCCATTACACGTGCCTGTTGAATACAACGGCATGATGATGACTCTGGCTGACCTGCAAGGTTACCACTATGTAAGAACCGGTACCCCTGAGTACATCCGGATGGTTGAAAAAGGTACACTGAGAACTTTCGGTAAAGACGTTGCTCCGG
>AM410181, UncB1710, MOB_like, typeI, typeIa, [aquifer_cluster]
GGTGACTGGGACTTCTGGACTGACTGGAAAGATAGACGTCTTTGGGTAACTGTGTTACCTATCGTTGGTATTACTTTCCCAGCCGCTGTTCAAGCTGTTCTGTGGTGGCGTTACCGTTTACCATTCGGTGCAGTTGTTAGCGTTTTAGGTCTGCTCTTCGGTGAGTGGGTCAACAGATACTTCAACTTCTGGGGCTGGACATATTTCCCAGTAAACTTCGTTTTCCCATCAAACTTCATGCCTGGTGCTATCGTATTAGATGTTGTTCTGTTAATGACAAATAGTATGATTATTACAGCAGTAGCTGGCGGTTTGGGATACGGTCTGTTGTTCTATCCTGGTAACTGGCCAGTCATTGCTCCATTACACGTTCCTGTTGAATATAATGGAATGATGATGACTTTGGCTGACTTACAAGGTTACCACTATGTAAGAACAGGTACACCTGAGTATATCAGAATGGTTGAAAAAGGTACCTTAAGAACATTCGGTAAAGACGTTGCTCCGGA
>AM410176, UncB1715, MOB_like, typeI, typeIa, [aquifer_cluster]
GGTGACTGGGACTTCTGGACTGACTGGAAAGATAGACGTCTTTGGGTAACTGTGTTACCTATCGTTGGTATTACTTTCCCAGCCGCTGTTCAAGCTATTCTGTGGTGGCGTTACCGTTTACCATTCGGTGCAGTTGTTAGCGTTTTAGGTCCGCTCTTCGGTGAGTGGGTCAACAGATACTTCAACTTCTGGGGCTGGACATATTTCCCAGTAAACTTCGTTTTCCCATCAAACTTCATGCTTGGTGCTATCGTATTAGATGTTGTTCTGTTAATGACAAATAGTATGATTATTACAGCAGTAGCTGGCGGTTTGGGATACGGTCTGTTGTTCTATCCTGGTAACTGGCCAGTCATTGCTCCATTACACGTTCCTGTTGAATATAATGGAATGATGATGACTTTGGCTGACTTACAAGGTTACCACTATGTAAGAACAGGTACACCTGAGTATATCAGAATGGTTGAAAAAGGTACCTTAAGAACATTCGGTAAATGTTCAGGGCGCCGC
>AM410175, UncB1716, MOB_like, typeI, typeIa, [aquifer_cluster]
GGTGACTGGGACTTCTGGACTGACTGGAAAGATAGACGTCTTTGGGTAACTGTGTTACCTATCGTTGGTATTACTTTCCCAGCCGCTGTTCAAGCTATTCTGTGGTGGCGTTACCGTTTACCATTCGGTGCAGTTGTTAGCGTTTTAGGTCTGCTCTTCGGTGAGTGGGTCAACAGATACTTCAACTTCTGGGGCTGGACATATTTCCCAGTAAACTTCGTTTTCCCATCAAACTTCATGCCTGGTGCTATCGTATTAGATGTTGTTCTGTTAATGACAAATAGTATGATTATTACAGCAGTAGCTGGCGGTTTGGGATACGGTCTGTTGTTCTATCCTGGTAACTGGCCAGTCATTGCTCCATTACACGTTCCTGTTGAATATAATGGAATGATGATGACTTTGGCTGACTTACAAGGTTACCACTATGTAAGAACAGGTACACCTGAGTACATCAGAATGGTTGAAAAAGGTACCTTAAGAACATTCGGTAAAGACGTTGCGCCGGA
>AM410173, UncB1718, MOB_like, typeI, typeIa, [aquifer_cluster]
GGCGACTGGGACTTCTGGACTGACTGGAAAGATAGACGTCTTTGGGTAACTGTGTTACCTATCGTTGGTATTACTTTCCCAGCCGCTGTTCAAGCTATTCTGTGGTGGCGTTACCGTTTACCATTCGGTGCAGTTGTTAGCGTTTTAGGTCTGCTCTTCGGTGAGTGGGTCAACAGATACTTCAACTTCTGGGGCTGGACATATTTCCCAGTAAACTTCGTTTTCCCATCAAACTTCATGCCTGGTGCTATCGTATTAGATGTTGTTCTGTTAATGACAAATAGTATGATTATTACAGCAGTAGCTGGCGGTTTGGGATACGGTCTGTTGTTCTATCCTGGTAACTGGCCAGTCATTGCTCCATTACACGTTCCTGTTGAATATAATGGAATGATGATGACTTTGGCTGACTTACAAGGTTACCACTATGTAAGAACAGGTACACCTGAGTACATCAGAATGGTTGAAAAAGGTACCTTAAGAACATTCGGTAAAGACGTTGCTCC
>AM410172, UncB1719, MOB_like, typeI, typeIa, [aquifer_cluster]
GGCGACTGGGACTTCTGGACTGACTGGAAAGATAGACGTCTTTGGGTAACTGTGTTACCTATCGTTGGTATTACTTTCCCAGCCGCTGTTCAAGCTATTCTGTGGTGGCGTTACCGTTTACCATTCGGTGCAGTTGTTAGCGTTTTAGGTCTGCTCTTCGGTGAGTGGGTCAACAGATACTTCAACTTCTGGGGCTGGACATATTTCCCAGTAAACTTCGTTTTCCCATCAAACTTCATGCCTGGTGCTATCGTATTAGATGTTGTTCTGTTAATGACAAATAGTATGATTATTACAGCAGTAGCTGGCGGTTTGGGATACGGTCTGTTGTTCTATCCTGGTAACTGGCCAGTCATTGCTCCATTACACGTTCCTGTTGAATATAATGGAATGATGATGACTTTGGCTGACTTACAAGGTTACCACTATGTAAGAACAGGTACACCTGAGTACATCAGAATGGTTGAAAAAGGTACCTTAAGAACATTCGGTAAAGAGCGTNGCTCCGG
>GQ857592, UncMe788, MOB_like, typeI, typeIa, [aquifer_cluster]
GGCGACTGGGACTTCTGGACTGACTGGAAAGATAGACGTCTTTGGGTAACTGTGTTACCTATCGTTGGTATTACATTCCCAGCCGCTGTTCAAGCTATTCTGTGGTGGCGTTACCGTTTACCATTCGGTGCAGTTGTTAGCGTTTTAGGTCTGCTCTTCGGTGAGTGGGTCAACAGATACTTCAACTTCTGGGGCTGGACATATTTCCCAGTAAACTTCGTTTTCCCATCAAACTTCATGCCTGGTGCTATCGTATTAGATGTCGTTCTGTTAATGACAAATAGTATGATTATTACAGCAGTAGCTGGCGGTTTGGGATACGGTCTGTTGTTCTATCCTGGTAACTGGCCAGTCATTGCTCCATTACACGTTCCTGTTGAATATAATGGAATGATGATGACTTTGGCTGACTTACAAGGTTACCACTATGTAAGAACAGGTACACCTGAGTACATCAGAATGGTTGAAAAAGGTACCTTAAGAACATTCGGTAAAGACGTTGCTCCGG
>GQ857573, UncMe796, MOB_like, typeI, typeIa, [aquifer_cluster]
GGTGACTGGGACTTCTGGACTGACTGGAAAGATAGACGTCTTTGGGTAACTGTGTTACCTATCGTTGGTATTACATTCCCAGCCGCTGTTCAAGCTATTCTGTGGTGGCGTTACCGTTTACCATTCGGTGCAGTTGTTAGCGTTTTAGGTCTGCTCTTCGGTGAGTGGGTCAACAGATACTTCAACTTCTGGGGCTGGACATATTTCCCAGTAAACTTCGTTTTCCCATCAAACTTCATGCCTGGTGCTATCGTATTAGATGTCGTTCTGTTAATGACAAATAGTATGATTATTACAGCAGTAGCTGGCGGTTTGGGATACGGTCTGTTGTTCTATCCTGGTAACTGGCCAGTCATTGCTCCATTGCACATTCCTGTTGAAGACAATGGCATGATGTTCACTCTGGCTGACTTACAAGGTTACCACTACGTAAGAACTGGTACTCCTGAGTACATCAGAATGGTTGAAAAAGGTACACTAAGAACTTTCGGTAAGGACGTTGCGCCGG
>GQ857562, UncMe807, MOB_like, typeI, typeIa, [aquifer_cluster]
GGTGACTGGGACTTCTGGACTGACTGGAAAGATAGACGTCTTTGGGTAACTGTGTTACCTATCGTTGGTATTACATTCCCAGCCGCTGTTCAAGCTATTCTGTGGTGGCGTTACCGTTTACCATTCGGTGCAGTTGTTAGCGTTTTAGGTCTGCTCTTCGGTGAGTGGGTCAACAGATACTTCAACTTCTGGGGCTGGACATATTTCCCAGTAAACTTCGTTTTCCCATCAAACTTCATGCCTGGTGCTATCGTATTAGATGTCGTTCTGTTAATGACAAATAGTATGATTATTACAGCAGTAGCTGGCGGTTTGGGATACGGTCTGTTGTTCTATCCTGGTAACTGGCCAGTCATTGCTCCATTGCACGTTCCTGTTGAATACAATGGAATGATGATGACTTTGGCTGACTTACAAGGTTACCATTATGTAAGAACAGGTACACCTGAGTACATCAGAATGGTTGAAAAAGGTACCTTAAGAACATTCGGTAAAGACGTTGG
>GQ857559, UncMe810, MOB_like, typeI, typeIa, [aquifer_cluster]
GGGACTTCTGGACTGACTGGAAAGATAGACGTCTTTGGGTAACTGTATTACCTATCGTTGGTATTACTTTTCCAGCTGCTGTTCAAGCTATTCTGTGGTGGCGTTACCGTTTACCATTCGGCGCAGTTGTTAGCGTTTTAGGTCTGCTCTTCGGTGAGTGGGTCAACAGATACTTCAACTTCTGGGGCTGGACATATTTCCCAGTAAACTTCGTTTTCCCATCAAACTTCATGCCTGGTGCTATCGTATTAGATGTTGTTCTGTTAATGACAAATAGTATGGTTATTACAGCAGTAGCTGGCGGTTTGGGATACGGTCTGTTGTTCTATCCTGGTAACTGGCCAATCATTGCTCCATTACACGTTCCTGTTGAATATAATGGAATGATGACGACTTTGGCTGACTTACAAGGTTACCACTATGTAAGAACAGGTACACCTGAGTACATCAGAATGGTTGAAAAAGGTACTNTNAGAACATTCGGTAANGACGTTGCTCCGG
>AB512509, UncB2293, MOB_like, typeI, typeIa, [aquifer_cluster]
ACCGACTGGAAAGATAGACGTCTATGGGTAACTGTAGCACCTATCGTTTCTATTACGTTCCCTGCGGCAGTACAAGCAATTTTATGGTGGCGTTATCGCTTACCATTCGGTGCTGTGTTGTCAGTACTTGGCTTGTTATTTGGTGAGTGGGTAAACAGATACTTCAACTTCTGGGGATGGACATATTTCCCAGTGAACTTCGTATTCCCATCACAATTGATTCCAAGTGCAATCGTTCTTGATGTTGTTCTGTTGCTTTCAAACAGCATGACATTAACTGCTGTTGTTGGTGGTTTGGCGTATGGTTTGTTATTCTACCCAAGCAACTGGCCAGTAATGGCTCCTTTACACGTGCCAGTAGAATATAACGGCATGGTAATGACTTTAGCTGATATTCAAGGTTACCACTATGTAAGAACTGGTACTCCTGAGTACATCAGAATGGTTGAAAAAGGTACACTGAGAACTTTC
>GQ906775, UncB2628, MOB_like, typeI, typeIa, [aquifer_cluster]
GGAGACTGGGACTTCTGGACCGACTGGAAAGATAGACGTCTGTGGGTAACTGTGTTGCCTATCGTTGGTATAACTTTCCCTGCCGCTGTTCAAGCTGTGCTGTGGTGGCGTTATCGTCTGCCATTCGGCGCGGTAGTAAGTGTATTGGGTCTGCTTTTCGGAGAATGGGTTAGCAGATACTTCAATTTCTGGGGCTGGACCTATTTCCCTGTAAGCTTCGTATTCCCATCAAACCCCATGCCAGGCGCTATCGTACTGGATGTTGTCCTGCTGTTCACCAACAGTATGATAATCACAGCGGTTGCCGGTGGTTTGGGATACGGTCTGTTGTTCTATCCTGGCAACTGGCCAGTCATTGCTCCATTACACGTTCCCGTTGAGTACAACGGTATGGTAATGACTTTGGCGGACTTGCAAGGTTACCACTATGTTAGAACCGGTACACCTGAGTACATCAGAATGGTTGAAAAAGGTACACTGAGAACTTTCGGTAAAGACGTTGCTCCGG
>AB500819, UncB2694, MOB_like, typeI, typeIa, [aquifer_cluster]
GGGGACTGGGACTTCTGGACTGACTGGAAAGATAGACGTCTTTGGGTAACTGTATTACCTATCGTTGGTATTACTTTCCCAGCTGCTGTTCAAGCTATTCTATGGTGGCGTTACCGTTTACCATTTGGTGCGGTAGTTAGCGTTTTAGGTCTGCTCTTCGGTGAGTGGGTCAACAGATACTTCAACTTCTGGGGCTGGACATATTTCCCAGTAAACTTCGTATTCCCATCAAATTTCATGCCTGGTGCAATCGTATTAGATGTTGTTCTGTTAATGACAAATAGTATGATTATTACAGCTGTAGCTGGTGGTTTGGGATACGGTCTGTTGTTCTATCCTGGTAACTGGCCAATCATTGCTCCATTACACGTTCCTGTTGAATATAACGGAATGATGATGACTTTGGCTGACTTACAAGGTTACCACTATGTAAGAACAGGTACACCTGAGTATATCAGAATGGTTGAAAAAGGTACCTTAAGAACATTCGGTAAAGACGTTGCTCCGG
>AB500803, UncB2699, MOB_like, typeI, typeIa, [aquifer_cluster]
GGAGACTGGGACTTCTGGACTGACTGGAAAGATAGACGTCTTTGGGTAACTGTATTACCTATCGTTGGTATTACTTTCCCAGCTGCTGTTCAAGCTATTCTATGGTGGCGTTACCGTTTACCATTTGGTGCGGTAGTTAGCGTTTTAGGTCTGCTCTTCGGTGAGTGGGTCAACAGATACTTCAACTTCTGGGGCTGGACATATTTCCCAGTAAACTTCGTATTCCCATCAAATTTCATGCCTGGTGCAATCGTATTAGATGTTGTTCTGTTAATGACAAATAGTATGATTATTACAGCTGTAGCTGGTGGTTTGGGATACGGTCTGTTGTTCTATCCTGGTAACTGGCCAATCATTGCTCCATTACACGTTCCTGTTGAATATAACGGAATGATGATGACTTTGGCTGACTTACAAGGTTACCACTATGTAAGAACAGGTACACCTGAGTATATCAGAATGGTTGAAAAAGGTACCTTAAGAACATTCGGTAAAGACGTTGCTCCGG
>AB500799, UncB2700, MOB_like, typeI, typeIa, [aquifer_cluster]
GGGGACTGGGACTTCTGGACTGACTGGAAAGATAGACGTCTTTGGGTAACTGTATTACCTATCGTTGGTATTACTTTCCCAGCTGCTGTTCAAGCTATTCTATGGTGGCGTTACCGTTTACCATTTGGTGCGGTAGTTAGCGTTTTAGGTCTGCTCTTCGGTGAGTGGGTCAACAGATACTTCAACTTCTGGGGCTGGACATATTTCCCAGTAAACTTCGTATTCCCATCAAATTTCATGCCTGGTGCAATCGTATTAGATGTTGTTCTGTTAATGACAAATAGTATGATTATTACAGCTGTAGCTGGTGGTTTGGGATACGGTCTGTTGTTCTATCCTGGTAACTGGCCAATCATTGCTCCATTACACGTTCCTGTTGAATATAACGGAATGATGATGACTTTGGCTGACTTACAAGGTTACCACTATGTAAGAACAGGTACACCTGAGTATATCAGAATGGTTGAAAAAGGTACCTTAAGAACATTCGGTAAAGACGTTGCTCCGG
>AB500797, UncB2701, MOB_like, typeI, typeIa, [aquifer_cluster]
GGGGACTGGGACTTCTGGACTGACTGGAAAGATAGACGTCTTTGGGTAACTGTATTACCTATCGTTGGTATTACTTTCCCAGCTGCTGTTCAAGCTATTCTATGGTGGCGTTACCGTTTACCATTTGGTGCGGTAGTTAGCGTTTTAGGTCTGCTCTTCGGTGAGTGGGTCAACAGATACTTCAACTTCTGGGGCTGGACATATTTCCCAGTAAACTTCGTATTCCCATCAAATTTCATGCCTGGTGCAATCGTATTAGATGTTGTTCTGTTAATGACAAATAGTATGATTATTACAGCTGTAGCTGGTGGTTTGGGATACGGTCTGTTGTTCTATCCTGGTAACTGGCCAATCATTGCTCCATTACACGTTCCTGTTGAATATAACGGAATGATGATGACTTTGGCTGACTTACAAGGTTACCACTATGTAAGAACAGGTACACCTGAGTATATCAGAATGGTTGAAAAAGGTACCTTAAGAACATTCGGTAAAGACGTTGCTCCGG
>AB500796, UncB2702, MOB_like, typeI, typeIa, [aquifer_cluster]
GGTGACTGGGACTTCTGGACTGACTGGAAAGATAGACGTCTTTGGGTAACTGTATTACCTATCGTTGGTATTACTTTCCCAGCTGCTGTTCAAGCTATTCTATGGTGGCGTTACCGTTTACCATTTGGTGCGGTAGTTAGCGTTTTAGGTCTGCTCTTCGGTGAGTGGGTCAACAGATACTTCGACTTCTGGGGCTGGACATATTTCCCAGTAAACTTCGTATTCCCATCAAATTTCATGCCTGGTGCAATCGTATTAGATGTTGTTCTGTTAATGACAAATAGTATGATTATTACAGCTGTAGCTGGTGGTTTGGGATACGGTCTGTTGTTCTATCCTGGTAACTGGCCAATCATTGCTCCATTACACGTTCCTGTTGAATATAACGGAATGATGATGACTTTGGCTGACTTACAAGGTTACCACTATGTAAGAACAGGTACACCTGAGTATATCAGAATGGTTGAAAAAGGTACCTTAAGAACATTCGGTAAAGACGTTGCTCCGG
>HE617686, UncB4164, MOB_like, typeI, typeIa, [aquifer_cluster]
GGGGACTGGGACTTCTGGACTGACTGGAAAGATAGACGTCTGTGGGTAACTGTGTTACCTATCGTTGGTATTACTTTCCCAGCTGCTGTTCAAGCTATTCTGTGGTGGCGTTACCGTTTACCATTCGGTGCAGTTGTTAGCGTTTTAGGTCTGCTCTTCGGTGAGTGGGTCAACAGATACTTCAACTTCTGGGGCTGGACATATTTCCCAGTAAACTTCGTTTTCCCATCAAACTTCATGCCTGGTGCTATCGTATTAGATGTTGTTCTGTTAATGACAAATAGTATGATTATTACAGCAGTAGCTGGCGGTTTGGGATACGGTCTGTTGTTCTATCCTGGTAACTGGCCAGTCATTGCTCCATTACACGTTCCTGTTGAATATAATGGAACGATGATGACTTTGGCTGACTTACAAGGTTACCACTATGTAAGAACAGGTACACCTGAGTACATCAGAATGGTTGAAAAAGGTACCTTAAGAACATTCGGTAAGGACGTTGCGCC
>HE617687, UncB4165, MOB_like, typeI, typeIa, [aquifer_cluster]
GGCGACTGGGACTTCTGGACTGACTGGAAAGATAGACATCTGTGGGTAACCGTGTTACCTATCGTTGGTATTACTTTCCCAGCTGCTGTTCAAGCTATTCTGTGGTGGCGTTACCGTTTACCATTCGGTGCAGTTGTTAGCGTTTTAGGTCTGCTCTTCGGTGAGTGGGTCAATAGATACTTCAACTTCTGGGGCTGGACATATTTCCCAGTAAACTTCGTTTCCCCATCAAACTTTATGCCTGGTGCTATCGTATTAGATGTTGTTCTGTTAATGACAAATAGTATGATTATTACAGCAGTAGCTGGCGGTTTGGGATACGGTCTGTTGTTCTATCCTGGTAACTGGCCAATCATTGCTCCATTACACGTTCCTGTTGAATATAATGGAATGATGATGACTTTGGCTGACTTACAAGGTTACCACTATGTAAGAACAGGTACACCTGAGTACATCAGAATGGTTGAAAAAGGTACCTTAAGAACATTCGGTAAAGACGTTGCGCCGGA
>HE617691, UncB4169, MOB_like, typeI, typeIa, [aquifer_cluster]
GGGGACTGGGACTTCTGGACTGACTGGAAAGATAGACGTCTGTGGGTAACTGTGTTACCTATCGTTGGTATTACTTTCCCAGCTGCTGTTCAAGCTATTCTGTGGTGGCGTTACCGTTTACCATTCGGTGCAGTTGTTAGCGTTTTAGGTCTGCTCTTCGGTGAGTGGGTCAACAGATACTTCAACTTCTGGGGCTGGACATATTTCCCAGTAAACTTCGTTCTCCCATCAAACTTCATGCCTGGTGCTATCGTATTAGATGTTGTTCTGTTAATGACAAATAGTATGATTATTACAGCAGTAGCTGGCGGTTTGGGATACGGTCTGTTGTTCTATCCTGGTAACTGGCCAGTCATTGCTCCATTACACGTTCCTGTTGAATATAATGGAATGATGATGACTTTGGCTGACTTACAAGGTTACCACTATGTAAGAACAGGTACACCTGAGTACATCAGAATGGTTGAAAAAGGTACCTTAAGAACATTCGGTAAAGACGTTGCTCCGG
>HE617702, UncB4180, MOB_like, typeI, typeIa, [aquifer_cluster]
GGTGACTGGGACTTCTGGACTGACTGGAAAGATAGACGTCTTTGGGTAACTGTGTTACCTATCGTTGGTATTACTTTCCCAGCTGCTGTTCAAGCTATTCTGTGGTGGCGTTACCGTTTACCATTCGGTGCAGTTGTTAGCGTTTTAGGTCTGCTCTTCGGTGAGTGGGTCAACAGATACTTCAACTTCTGGGGCTGGACATATTTCCCAGTAAACTTCGTTTTCCCATCAAACTTCATGCCTGGTGCTATCGTATTAGATGTTGTTCTGTTAATGACAAATAGTATGATTATTACAGCAGTAGCTGGAGGTTTGGGATACGGTCTGTTGTTCTATCCTGGTAACTGGCCAGTCATTGCTCCATTACACGTTCCAGTTGAATATAATGGAATGATGATGACTTTGGCTGACTTACAAGGCTACCACTATGTAAGAACAGGTACACCTGAGTACATCAGAATGGTTGAAAAAGGTACCATAAGAACATTCGGTAAAGACGTTGCTCCGG
>HE617712, UncB4190, MOB_like, typeI, typeIa, [aquifer_cluster]
GGCGACTGGGACTTCTGGACTGACTGGAAAGATAGACGTCTGTGGGTAACCGTGTTACCTATCGTTGGTATTACTTTCCCAGCTGCTGTTCAAGCTATTCTGTGGTGGCGTTACCGTTTACCATTCGGTGCAGTTGTTAGCGTTTTAGGTCTGCTCTTCGGTGAGTGGGTCAATAGATACTTCAACTTCTGGGGCTGGACATATTTCCCAGTAAACTTCGTTTTCCCATCAAACTTCATGCCTGGTGCTATCGTATTAGATGTTGTTCTGTTAATGACAAATAGTATGATTATTACAGCAGTAGCTGGCGGTTTGGGATACGGTCTGTTGTTCTATCCTGGTAACTGGCCAATCATTGCTCCATTACACGTTCCTGTTGAATATAATGGAATGATGAAGACTTTGGCTGACTTACAAGGTTACCACTATGTAAGAACAGGTACACCTGAGTACATCAGAATGGTTGAAAAAGGTACCTTAAGAACATTCGGTAAGGACGTTGCTCCGG
>HE617713, UncB4191, MOB_like, typeI, typeIa, [aquifer_cluster]
GGCGACTGGGACTTCTGGACTGACTGGAAAGATAGACGTCTGTGGGTAACTGTGTTACCTATCGTTGGTATTACTTTCCCAGCTGCTGTTCAAGCTATTCTGTGGTGGCGTTGCCGTTTACCATTCGGTGCAGTTGTTAGCGTTTTAGGTCTGCTCTTCGGTGAGTGGGTCAACAGATACTTCAACTTCTGGGGCTGGACATATTTCCCAGTAAACTTCGTTTTCCCATCAAACTTCATGCCTGGTGCTATCGTATTAGATGTTGTTCTGTTAATGACAAATAGTATGATTATTACAGCAGTAGCTGGCGGTTTGGGATACGGTCTGTTGTTCTATCCTGGTAACTGGCCAGTCATTGCTCCATTACACGTTCCTGTTGAATATAATGGAATGATGATGACACTGGCTGATTTGCAAGGTTACCACTATGTTAGAACTGGTACACCTGAATATATCAGAATGGTTGAAAAAGGTACACTGAGAACTTTCGGTAAAGACGTTGCGCCGG
>HE617722, UncB4200, MOB_like, typeI, typeIa, [aquifer_cluster]
GGGGACTGGGACTTCTGGACTGACTGGAAAGATAGACGTCTGTGGGTAACTGTGTTACCTATCGTTGGTATTACTTCCCCAGCTGCTGTTCAAGCTATTCTGTGGTGGCGTTACCGTTTACCATTCGGTGCAGTTGTTAGCGTTTTAGGTCTGCTCTTCGGTGAGTGGGTCAACAGATACTTCAACTTCTGGGGCTGGACATATTTCCCAGTAAACTTCGTTTTCCCATCAAACTTCATGCCTGGTGCTATCGTATTAGATGTTGTTCTGTTAATGACAAATAGTATGATTATTACAGCAGTAGCTGGAGGTTTGGGATACGGTCTGTTGTTCTATCCTGGTAACTGGCCAGTCATTGCTCCATTACACGTTCCAGTTGAATATAATGGAATGATGATGACTTTGGCTGACTTACAAGGCTACCACTATGTAAGAACAGGTACACCTGAGTACATCAGAATGGTTGAAAAAGGTACCTTAAGAACATTCGGTAAGGACGTTGCTCCGG
>HE617747, UncB4225, MOB_like, typeI, typeIa, [aquifer_cluster]
GGGGACTGGGACTTCTGGACTGACTGGAAAGATAGACGTCTGTGGGTAACTGTGTTACCTATCGTTGGTATTACTTTCCCAGCTGCTGTTCAAGCTATTCTGTGGTGGCGTTACCGTTTACCATTCGGTGCAGTTGTTAGCGTTTTAGGTCTGCTCTTCGGTGAGTGGGTCAACAGATACTTCAACTTCTGGGGCTGGACATATTTCCCAGTAAGCTTCGTTTTCCCATCAAACTTCATGCCTGGTGCTATCGTATTAGATGTTGTTCTGTTAATGACAAATAGTATGATTATTACAGCAGTAGCTGGCGGTTTGGGATACGGTCTGTTGTTCTATCCTGGTAACTGGCCAGTCATTGCTCCATTACACGTTCCTGTTGAATATAATGGAATGATGATGACTTTGGCTGACTTACAAGGTTACCACTATGTAAGAACAGGTACACCTGAGTACATCAGAATGGTTGAAAAAGGTACCTTAAGAACATTCGGNAAAGACGTTGCGCCGG
>HE617756, UncB4234, MOB_like, typeI, typeIa, [aquifer_cluster]
GGCGACTGGGACTTCTGGTCAGATTGGAAAGATAGACGTCTGTGGGTTACTGTACTGCCTATCGTGGGTATTACTTTCCCGGCAGCTGTTCAAGCCGTTCTGTGGTGGCGCTATAAATTGCCTTTTGGTGCAGTTGTTAGCGTATTAGGTTTATTGTTCGGTGAATGGGTAAACAGATACTTCAACTTCTGGGGCTGGACATATTTCCCAGTAAATATCTGCTTCCCATCTAACTTCATGCCCGGTGCCATCGTATTAGATGTTGTTTTGTTAATGACAAATAGTATGGTAATTACCGCGGTTGCCGGTGGCTTGGGTTATGGTCTGTTGTTCTATCCTGGCAACTGGCCAATCATTGCACCATTACACGTTCCTGTTGAATACAATGGTATGATGATGACTTTGGCTGACTTGCAAGGTTATCACTATGTAAGAACAGGTACTCCTGAGTATATCAGAATGGTTGAAAAAGGTACCTTAAGAACTTTCGGTAAGGACGTTGCGCCGG
>HE617759, UncB4237, MOB_like, typeI, typeIa, [aquifer_cluster]
GGAGACTGGGACTTCTGGTCAGATTGGAAAGATAGACGTCTGTGGGTTACTGTACTGCCTATCGTGGGTATTACTTTCCCGGCAGCTGTTCAAGCCGTTCTGTGGTGGCGCTATAAATTGCCTTTTGGTGCAGTTGTTAGCGTATTAGGTTTATTGTTCGGTGAATGGGTAAACAGATACTTCAACTTCTGGGGCTGGACATATTTCCCAGTAAATATCTGCTTCCCATCTAACTTCATGCCCGGTGCCATCGTATTAGATGTTGTTTTGTTAATGACAAATAGTATGGTAATTACCGCGGTTGCCGGTGGCTTGGGTTATGGTCTGTTGTTCTATCCTGGCAACTGGCCAATCATTGCACCATTACACGTTCCTGTTGAATACAATGGTATGATGATGACTTTGGCTGACTTGCAAGGTTATCACTATGTAAGAACAGGTACTCCTGAGTATATCAGAATGGTTGAAAAAGGTACCTTAAGAACTTTCGGTAAAGACGTTGCGCCGG
>HE617760, UncB4238, MOB_like, typeI, typeIa, [aquifer_cluster]
GGGGACTGGGACTTCTGGACTGACTGGAAAGATAGACGTCTTTGGGTAACTGTGTTACCTATCGTTGGTATTACTTTCCCAGCTGCTGTTCAAGCTATTCTGTGGTGGCGTTACCGTTTACCATTCGGTGCAGTTGTTAGCGTTTTAGGTCTGCTCTTCGGTGAGTGGGTCAACAGATACTTCAACTTCTGGGGCTGGACATATTTCCCAGTAAACTTCGTTTTCCCATCAAACTTCATGCCTGGTGCTATCGTATTAGATGTTGTTCTGTTAATGACAAATAGTATGATTATTACAGCAGTAGCTGGAGGTTTGGGATACGGTCTGTTGTTCTATCCTGGTAACTGGCCAGTCATTGCTCCATTACACGTTCCAGTTGAATATAATGGAATGATGATGACTTTGGCTGACTTACAAGGCTACCACTATGTAAGAACAGGTACACCTGAGTACATCAGAATGGTTGAAAAAGGTACCTTAAGAACATTCGGTAAAGACGTTGCGCCGG
>HE617766, UncB4244, MOB_like, typeI, typeIa, [aquifer_cluster]
GC_GACTGGGACTTCTGGACTGACTGGAAAGATAGACGTCTTTGGGTAACTGTGTTACCAATCGTCGGTATTACTTTTCCAGCTGCTGTTCAGGCTATTCTGTGGTGGCGTTACCGTTTACCATTCGGTGCAGTTGTTAGCGTTTTAGGGCTGCTCTTCGGTGAGTGGGTCAACAGATACTTCAACTTCTGGGGCTGGACATATTTCCCAGTAAACTTCGTTTTCCCATCAAACTTCATGCCTGGTGCTGTCGTATTAGATGTTGTTCTGTTAATGACAAATAGTATGATTATTACAGCAGTAGCTGGCGGATTGGGATACGGTCTGTTGTTCTATCCTGGTAACTGGCCAGTTATTGCTCCATTACACGTTCCTGTTGAATATAATGGAATGATGATGACTTTGGCTGACTTACAAGGTTACCACTATGTAAGAACAGGTACACCTGAGTATATCAGAATGGTTGAAAAAGGTACCTTAAGAACATTCGGTAAAGACGTTGCTCCGG
>HE617778, UncB4256, MOB_like, typeI, typeIa, [aquifer_cluster]
GGGGACTGGGACTTCTGGACCGACTGGAAAGATAGACGTCTGTGGGTAACTGTGTTGCCTATCGTTGGTATTACTTTCCCTGCCGCTGTTCAAGCTGTGTTGTGGTGGCGTTATCGTCTGCCATTCGGCGCGGTAGTAAGTGTATTGGGTCTGCTTTTCGGAGAATGGGTTAACAGATACTTCAATTTCTGGGGCTGGACCTATTTCCCTGTAAGCTTTGTATTCCCATCAAACTTCATGCCAGGCGCTATCGTGCTGGATGTTGTCCTGCTGTTCACCAACAGTATGATAATTACAGCGGTTGCCGGTGGCTTGGGATACGGTCTGTTGTTCTATCCTGGCAACTGGCCAGTCATTGCTCCATTACACGTTCCTGTTGAGTACAACGGTATGGTAATGACTTTGGCGGACTTGCAAGGTTACCACTATGTTAGAACCGGTACACCTGAGTACATCAGAATGGTTGAAAAAGGTACACTGAAAACTTTCGGTAAAGACGTTGCGCCGG
>HE617785, UncB4263, MOB_like, typeI, typeIa, [aquifer_cluster]
GGAGACTGGGACTTCTGGTCAGATTGGAAAGATAGACGTCTGTGGGTTACTGTACTGCCTATCGTGGGTATTACTTTCCCGGCAGCTGTTCAAGCCGTTCTGTGGTGGCGCTATAAATTGCCTTTTGGTGCAGTTGTTAGCGTATTAGGTTTATTGTTCGGTGAATGGGTAAACAGATACTTCAACTTCTGGGGCTGGACATATTTCCCAGTAAATATCTGCTTCCCATCTAACTTCATGCCCGGTGCCATCGTATTAGATGTTGTTTTGTTAATGACAAATAGTATGGTAATTACCGCGGTTGCCGGTGGCTTGGGTTATGGTCTGTTGTTCTATCCTGGCAACTGGCCAATCATTGCACCATTACACGTTCCTGTTGAATACAATGGTATGATGATGACTTTGGCTGACTTGCAAGGTTATCACTATGTAAGAACAGGTACTCCTGAGTATATCAGAATGGTTGAAAAAGGTACCTTAAGAACTTTCGGTAAAGACGTTGCGCCGG
>HE617792, UncB4270, MOB_like, typeI, typeIa, [aquifer_cluster]
GGGGACTGGGACTTCTGGACCGACTGGAAAGATAGACGTCTGTGGGTAACTGTGTTGCCTATCGTTGGTATTACGTTTCCTGCCGCTGTTCAAGCTGTACTGTGGTGGCGTTACCGTTTGCCATTCGGCGCAGTCGTTAGTGTACTGGGTCTGCTCTTCGGTGAGTGGGTCAACAGATACTTCAACTTCTGGGGATGGACTTATTTCCCAGTAAACTTCGTATTCCCTTCAAACTTTATGCCTGGCGCTATCGTGTTGGACGTTGTCCTGCTGTTCACTAACAGTATGATAATTACAGCGGTTGCCGGCGGTTTGGGATACGGTCTGTTGTTCTATCCTGGAAACTGGCCTATTATTGCTCCTTTGCACGTGCCTGTTGAGTATAACGGCATGATGATGACTCTGGCCGACTTGCAAGGTTACCACTATGTAAGAACCGGTACACCTGAGTACATCAGAATGGTTGAAAAAGGTACACTGAGAACATTCGGTAAAGACGTTGCTCCGG
>HE617800, UncB4278, MOB_like, typeI, typeIa, [aquifer_cluster]
GGCGACTGGGACTTCTGGACTGACTGGAAAGATAGACGTCTTTGGGTAACTGTGTTACCAATCGTCGGTATTACTTTTCCAGCTGCTGTTCAGGCTATTCTGTGGTGGCGTTACCGTTTACCATTCGGTGCAGTTGTTAGCGTTTTAGGGCTGCTCTTCGGTGAGTGGGTCAACAGATACTTCAACTTCTGGGGCTGGACATATTTCCCAGTAAACTTCGTTTTCCCATCAAACTTCATGCCTGGTGCTATCGTATTAGATGTTGTTCTGTTAATGACAAATAGTATGATTATTACAGCAGTAGCTGGCGGATTGGGATACGGTCTGTTGTTCTATCCTGGTAACTGGCCAGTTATTGCTCCATTACACGTTCCTGTTGAATATAATGGAATGATGATGACTTTGGCTGACTTACAAGGTTACCACTATGTAAGAACAGGTACACCTGAGTATATCAGAATGGTTGAAAAAGGTACCTTAAGAACATTCGGTAAGGACGTTGCTCCGG
>HE617801, UncB4279, MOB_like, typeI, typeIa, [aquifer_cluster]
GGCGACTGGGACTTCTGGTCAGATTGGAAAGATAGACGTCTGTGGGTTACTGTACTGCCTATCGTGGGTATTACTTTCCCGGCAGCTGTTCAAGCCGTTCTGTGGTGGCGCTATAAATTGCCTTTTGGTGCAGTTGTTAGCGTATTAGGTTTATTGTTCGGTGAATGGGTAAACAGATACTTCAACTTCTGGGGCTGGACATATTTCCCAGTAAATATCTGCTTCCCATCTAACTTCATGCCCGGTGCCATCGTATTAGATGTTGTTTTGTTAATGACAAATAGTATGGTAATTACCGCGGTTGCCGGTGGCTTGGGTTATGGTCTGTTGTTCTATCCTGGCAACTGGCCAATCATTGCACCATTACACGTTCCTGTTGAATACAATGGTATGATGATGACTTTGGCTGACTTGCAAGGTTATCACTATGTAAGAACAGGTACTCCTGAGTATATCAGAATGGTTGAAAAAGGTACCTTAAGAACTTTCGGTAAAGACGTTGCTCCGG
>HE617806, UncB4284, MOB_like, typeI, typeIa, [aquifer_cluster]
GGAGACTGGGACTTCTGGACTGACTGGAAAGATAGACGTCTTTGGGTAACTGTGTTACCTATCGTTGGTATTACTTTCCCAGCTGCTGTTCAAGCTATTCTGTGGTGGCGTTACCGTTTACCATTCGGTGCAGTTGTTAGCGTTTTAGGTCTGCTCTTCGGTGAGTGGGTCAACAGATACTTCAACTTCTGGGGCTGGACATATTTCCCAGTAAACTTCGTTTTCCCATCAAACTTCATGCCTGGTGCTATCGTATTAGATGTTGTTCTGTTAATGACAAATAGTATGATTATTACAGCAGTAGCTGGAGGTTTGGGATACGGTCTGTTGTTCTATCCTGGTAACTGGCCAGTCATTGCTCCATTACACGTTCCAGTTGAATATAATGGAATGATGATGACTTTGGCTGACTTACAAGGCTACCACTATGTAAGAACAGGTACACCTGAGTACATCAGAATGGTTGAAAAAGGTACCTTAAGAACATTCGGTAAAGACGTTGCGCCGG
>HE617807, UncB4285, MOB_like, typeI, typeIa, [aquifer_cluster]
GGAGACTGGGACTTCTGGACTGACTGGAAAGATAGACGTCTTTGGGTAACTGTGTTACCTATCGTTGGTATTACTTTCCCAGCTGCTGTTCAAGCTATTCTGTGGTGGCGTTACCGTTTACCATTCGGTGCAGTTGTTAGCGTTTTAGGTCTGCTCTTCGGTGAGTGGGTCAACAGATACTTCAACTTCTGGGGCTGGACATATTTCCCAGTAAACTTCGTTTTCCCATCAAACTTCATGCCTGGTGCTATCGTATTAGATGTTGTTCTGTTAATGACAAATAGTATGATTATTACAGCAGTAGCTGGAGGTTTGGGATACGGTCTGTTGTTCTATCCTGGTAACTGGCCAGTCATTGCTCCATTACACGTTCCAGTTGAATATAATGGAATGATGATGACTTTGGCTGACTTACAAGGCTACCACTATGTAAGAACAGGTACACCTGAGTACATCAGAATGGTTGAAAAAGGTACCTTAAGAACATTCGGTAAAGACGTTGCGCCGG
>HE617812, UncB4290, MOB_like, typeI, typeIa, [aquifer_cluster]
GGGGACTGGGACTTCTGGACTGACTGGAAAGATAGACGTCTTTGGGTAACTGTGTTACCTATCGTTGGTATTACTTTCCCAGCTGCTGTTCAAGCTATTCTGTGGTGGCGTTACCGTTTACCATTCGGTGCAGTTGTTAGCGTTTTAGGTCTGCTCTTCGGTGAGTGGGTCAACAGATACTTCAACTTCTGGGGCTGGACATATTTCCCAGTAAACTTCGTTTTCCCATCAAACTTCATGCCTGGTGCTATCGTATTAGATGTTGTTCTGTTAATGACAAATAGTATGATTATTACAGCAGTAGCTGGAGGTTTGGGATACGGTCTGTTGTTCTATCCTGGTAACTGGCCAGTCATTGCTCCATTACACGTTCCAGTTGAATATAATGGAATGATGATGACTTTGGCTGACTTACAAGGCTACCACTATGTAAGAACAGGTACACCTGAGTACATCAGAATGGTTGAAAAAGGTACCTTAAGAACATTCGGTAAAGACGTTGCGCCGG
>HE617819, UncB4297, MOB_like, typeI, typeIa, [aquifer_cluster]
GGGGACTGGGACTTCTGGACTGACTGGAAAGATAGACGTCTTTGGGTAACTGTGTTACCTATCGTTGGTATTACATTCCCAGCCGCTGTTCAAGCTGTTCTGTGGTGGCGTTACCGTTTACCATTCGGTGCAGTTGTTAGCGTTTTAGGTCTGCTCTTCGGTGAGTGGGTCAACAGATACTTCAACTTCTGGGGCTGGACATATTTCCCAGTAAACTTCGTTTTCCCATCAAACTTCATGCCTGGTGCTATCGTATTAGATGTCGTTCTGTTAATGACAAATAGTATGATTATTACAGCAGTGGCTGGCGGTTTGGGATACGGTCTGTTGTTCTATCCTGGTAACTGGCCAGTCATTGCTCCATTGCACGTTCCTGTTGAATACAATGGAATGATGATGACTTTGGCTGACTTACAAGGTTACCATTATGTAAGAACAGGTACACCTGAGTACATCAGAATGGTTGAAAAAGGTACCTTAAGAACATTCGGTAAGGACGTTGCTCCGG
>HE617820, UncB4298, MOB_like, typeI, typeIa, [aquifer_cluster]
GGAGACTGGGACTTCTGGACTGACTGGAAAGATAGACGTCTTTGGGTAACTGTGTTACCTATCGTTGGTATTACTTTCCCAGCCGCTGTTCAAGCTGTTCTGTGGTGGCGTTACCGTTTACCATTCGGTGCAGTTGTTAGCGTTTTAGGTCTGCTCTTCGGTGAGTGGGTCAACAGATACTTCAACTTCTGGGGCTGGACATATTTCCCAGTAAACTTCGTTTTCCCATCAAACTTCATGCCTGGTGCTATCGTATTAGATGTTGTTCTGTTAATGACAAATAGTATGATTATTACAGCAGTAGCTGGCGGTTTGGGATACGGTCTGTTGTTCTATCCTGGTAACTGGCCAGTCATTGCTCCATTACACGTTCCTGTTGAATATACTGGAATGATGATGACTTTGGCTGACTTACAAGGTTACCACTATGTAAGAACAGGTACACCTGAGTACATCAGAATGGTTGAAAAAGGTACCTTAAGAACATTCGGTAAAGACGTTGCGCCGG
>HE617823, UncB4301, MOB_like, typeI, typeIa, [aquifer_cluster]
GGTGACTGGGACTTCTGGACTGACTGGAAAGATAGACGTCTTTGGGTAACTGTGTTACCTATCGTTGGTATTACTTTCCCAGCCGCTGTTCAAGCTGTTCTGTGGTGGCGTTACCGTTTACCATTCGGTGCAGTTGTTAGCGTTTTAGGTCTGCTCTTCGGTGAGTGGGTCAACAGATACTTCAACTTCTGGGGCTGGACATATTTCCCAGTAAACTTCGTTTTCCCATCAAACTTCATGCCTGGTGCTATCGTATTAGATGTTGTTCTGTTAATGACAAATAGTATGATTATTACAGCAGTAGCTGGCGGTTTGGGATACGGTCTGTTGTTCTATCCTGGTAACTGGCCAGTCATTGCTCCATTACACGTTCCTGTTGAATATAATGGAATGATGATGACTTTGGCTGACTTACAAGGTTACCACTATGTAAGAACAGGTACACCTGAGTACATCAGAATGGTTGAAAAAGGTACCTTAAGAACATTCGGTAAGGACGTTGCGCCGG
>HE617826, UncB4304, MOB_like, typeI, typeIa, [aquifer_cluster]
GGTGACTGGGACTTCTGGACCGACTGGAAAGATAGACGTCTGTGGGTAACTGTGTTGCCTATCGTTGGTATTACGTTTCCTGCCGCTGTTCAAGCTGTACTGTGGTGGCGTTACCGTTTGCCATTCGGCGCAGTCGTTAGTGTACTGGGTCTGCTCTTCGGTGAGTGGGTCAACAAATACTTCAACTTCTGGGGATGGACTTATTTCCCAGTAAACTTCGTATTCCCTTCAAACTTTATGCCTGGCGCTATCGTGTTGGACGTTGTCCTGCTGTTCACTAACAGTATGATAATTACAGCGGTTGCCGGCGGTTTGGGATACGGTCTGTTGTTCTATCCTGGAAACTGGCCTATTATTGCTCCTTTGCACGTGCCTGTTGAGTATAACGGCATGATGATGACTCTGGCCGACTTGCAAGGTTACCACTATGTAAGAACCGGTACACCTGAGTACATCAGAATGGTTGAAAAAGGTACACTGAGAACATTCGGTAAAGACGTTGCGCCGG
>HE617827, UncB4305, MOB_like, typeI, typeIa, [aquifer_cluster]
GGGGACTGGGACTTCTGGACTGACTGGAAAGATAGACGTCTTTGGGTAACTGTGTTACCTATCGTTGGTATTACATTCCCAGCCGCTGTTCAAGCTATTCTGTGGTGGCGTTACCGTTTACCATTCGGTGCAGTTGTTAGCGTTTTAGGTCTGCTCTTCGGTGAGTGGGCCAACAGATACTTCAACTTCTGGGGCTGGACATATTTCCCAGTAAACTTCGTTTTCCCATCAAACTTCATGCCTGGTGCTATCGTATTAGATGTCGTTCTGTTAATGACAAATAGTATGATTATTACAGCAGTAGCTGGCGGTTTGGGATACGGTCTGTTGTTCTATCCTGGTAACTGGCCAGTCATTGCTCCATTACACGTTCCTGTTGAATATAATGGCATGATGATGACTTTGGCTGATTTACAAGGTTACCACTATGTAAGAACAGGTACACCTGAGTACATCAGAATGGTTGAAAAAGGTACCTTAAGAACATTCGGTAAAGACGTTGCTCCGG
>HE617832, UncB4310, MOB_like, typeI, typeIa, [aquifer_cluster]
GGAGACTGGGACTTCTGGACTGACTGGAAAGATAGACGTCTTTGGGTAACTGTGTTACCTATCGTTGGTATTACTTTCCCAGCCGCTGTTCAAGCTATTCTGTGGTGGCGTTACCGTTTACCATTCGGTGCAGTTGTTAGCGTTTTAGGTCTGCTCTTCGGTGAGTGGGTCAACAGATACTTCAACTTCTGGGGCTGGACATATTTCCCAGTAAACTTCGTTTTCCCATCAAACTTCATGCCTGGTGCTATCGTATTAGATGTTGTTCTGTTAATGACAAATAGTATGATTATTACAGCAGTAGCTGGCGGTTTGGGATACGGTCTGTTGTTCTATCCTGGTAACTGGCCAATCATTGCTCCATTACATGTTCCTGTTGAATATAATGGCATGATGATGACACTGGCTGATTTGCAAGGTTACCACTATGTAAGAACTGGTACACCTGAATATATCAGAATGGTTGAAAAAGGTACACTGAGAACTTTCGGTAAGGACGTTGCGCCGG
>HE617834, UncB4312, MOB_like, typeI, typeIa, [aquifer_cluster]
GGGGACTGGGACTTCTGGACTGACTGGAGAGATAGACGTCTTTGGGTAACTGTGTTACCTATCGTTGGTATTACATTCCCAGCCGCTGTTCAAGCTGTTCTGTGGTGGCGTTACCGTTTACCATTCGGTGCAGTTGTTAGCGTTTTAGGTCTGCTCTTCGGTGAGTGGGTCAACAGATACTTCAACTTCTGGGGCTGGACATATTTCCCAGTAAACTTCGTTTTCCCATCAAACTTCATGCCTGGTGCTATCGTATTAGATGTCGTTCTGTTAATGACAAATAGTATGATTATTACAGCAGTAGCTGGCGGTTTGGGATACGGTCTGTTGTTCTATCCTGGTAACTGGCCAGTCATTGCTCCATTGCACGTTCCTGTTGAATACAATGGAATGATGATGACTTTGGCTGACTTACAAGGTTACCATTATGTAAGAACAGGTACACCTGAGTACATCAGAATGGTTGAAAAAGGTACCTTAAGAACATTCGGTAAGGACGTTGCGCCGG
>HE617841, UncB4319, MOB_like, typeI, typeIa, [aquifer_cluster]
GGGGACTGGGAATTCTGGACTGACTGGAAAGATAGACGTCTTTGGGTAACTGTGTTACCTATCGTTGGTATTACTTTCCCAGCTGCTGTTCAAGCTATTCTGTGGTGGCGTTACCGTTTACCATTCGGTGCAGTTGTTAGCGTTTTAGGTCTGCTCTTCGGTGAGTGGGTCAACAGATACTTCAACTTCTGGGGCTGGACATATTTCCCAGTAAACTTCGTTTTCCCATCAAACTTCATGCCTGGTGCTATCGTATTAGATGTTGTTCTGTTAATGACAAATAGTATGATTATTACAGCAGTAGCTGGAGGTTTGGGATACGGTCTGTTGTTCTATCCTGGTAACTGGCCAGTCATTGCTCCATTACACGTTCCAGTTGAATATAATGGAATGATGATGACTTTGGCTGACTTACAAGGCTACCACTATGTAAGAACAGGTACACCTGAGTACATCAGAATGGTTGAAAAAGGTACCTTAAGAACATTCGGTAAAGACGTTGCTCCGG
>HE617842, UncB4320, MOB_like, typeI, typeIa, [aquifer_cluster]
GGGGACTGGGACTTCTGGACTGACTGGAAAGATAGACGTCTTTGGGTAACTGTGTTACCTATCGTTGGTATTACATTCCCAGCCGCTGTTCAAGCTATTCTGTGGTGGCGTTACCGTTTACCATTCGGTGCAGTTGTTAGCGTTTTAGGTCTGCTCTTCGGTGAGTGGGTCAACAGATACTTCAACTTCTGGGGCTGGACATATTTCCCAGTAAACTTCGTTTTCCCATCAAACTTCATGCCTGGTGCTATCGTATTAGATGTCGTTCTGTTAATGACAAATAGTATGATTATTACAGCAGTAGCTGGCGGTTTGGGATACGGTCTGTTGTTCTATCCTGGTAACTGGCCAGTCATTGCTCCATTACACGTTCCTGTTGAATATAATGGCATGATGATGACTTTGGCTGATTTACAAGGTTACCACTATGTAAGAACAGGTACACCTGAGTACATCAGAATGGTTGAAAAAGGTACCTTAAGAACATTCGGTAAGGACGTTGCTCCGG
>HE617847, UncB4325, MOB_like, typeI, typeIa, [aquifer_cluster]
GGGGACTGGGACTTCTGGACTGACTGGAAAGATAGACGTCTTTGGGTAACTGTGTTACCTATCGTTGGTATTACATTCCCAGCCGCTGTTCAAGCTATTCTGTGGTGGCGTTACCGTTTACCATTCGGTGCAGTTGTTAGCGTTTTAGGTCTGCTCTTCGGTGAGTGGGTCAACAGATGCTTCAACTTCTGGGGCTGGACATATTTCCCAATAAACTTCGTTTTCCCATCAAACTTCATGCCTGGTGCTATCGTATTAGATGTCGTTCTGTTAAGGACAAATAGTATGATTATTACAGCAGTAGCTGGCGGTTTGGGATACGGTCTGTTGTTCTATCCTGGTAACTGGCCAGTCATTGCTCCATTACACGTTCCTGTTGAATATAATGGCATGATGATGACTTTGGCTGATCTACAAGGTTACCACTATGTAAGAACAGGTACACCTGAGTACATCAGAATGGTTGAAAAAGGTACCTTAAGAACATTCGGTAAAGACGTTGCTCCGG
>HE617862, UncB4340, MOB_like, typeI, typeIa, [aquifer_cluster]
GGAGACTGGGACTTCTGGACTGACTGGAAAGATAGACGTCTTTGGGTAACTGTGTTACCTATCGTTGGTATTACTTTCCCAGCTGCTGTTCAAGCTATTCTGTGGTGGCGTTACCGTTTACCATTCGGTGCAGTTGTTAGCGTTTTAGGTCTGCTCTTCGGTGAGTGGGTCAACAGATACTTCAACTTCTGGGGCTGGACATATTTCCCAGTAAACTTCGTTTTCCCATCAAACTTCATGCCTGGTGCTATCGTATTAGATGTTGTTCTGTTAATGACAAATAGTATGATTATTACAGCAGTAGCTGGAGGTTTGGGATACGGTCTGTTGTTCTATCCTGGTAACTGGCCAGTCATTGCTCCATTACACGTTCCAGTTGAATATAATGGAATGATGATGACTTTGGCTGACTTACAAGGCTACCACTATGTAAGAACAGGTACACCTGAGTACATCAGAATGGTTGAAAAAGGTACCTTAAGAACATTCGGTAAAGACGTTGCTCCGG
>HE617879, UncB4357, MOB_like, typeI, typeIa, [aquifer_cluster]
GGAGACTGGGACTTCTGGACTGACTGGAAAGATAGACGTCTTTGGGTAACTGTGTTACCTATCGTTGGTATTACTTTCCCAGCCGCTGTTCAAGCTGTTCTGTGGTGGCGTTACCGTTTACCATTCGGTGCAGTTGTTAGCGTTTTAGGTCTGCTCTTCGGTGAGTGGGTCAACAGATACTTCAACTTCTGGGGCTGGACATATTTCCCAGTAAACTTCGTTTTCCCATCAAACTTCATGCCTGGTGCTATCGTATTAGATGTTGTTCTGTTAATGACAAATAGTATGATTATTACAGCAGTAGCTGGCGGTTTGGGATACGGTCTGTTGTTCTATCCTGGTAACTGGCCAGTCATTGCTCCATTACACGTTCCTGTTGAATATACTGGAATGATGATGACTTTGGCTGACTTACAAGGTTACCACTATGTAAGAACAGGTACACCTGAGTACATCAGAATGGTTGAAAAAGGTACCTTAAGAACATTCGGTAAAGACGTTGCGCCGG
>HE617885, UncB4363, MOB_like, typeI, typeIa, [aquifer_cluster]
GGAGACTGGGACTTCTGGACTGACTGGAAAGATAGACGTCTTTGGGTAACTGTGTTACCTATCGTTGGTATTACATTCCCAGCCGCTGTTCAAGCTATTCTGTGGTGGCGTTACCGTTTACCATTCGGTGCAGTTGTTAGCGTTTTAGGTCTGCTCTTCGGTGAGTGGGTCAACAGATACTTCAACTTCTGGGGCTGGACATATTTCCCAGTAAACTTCGTTTTCCCATCAAACTTCATGCCTGGTGCTATCGTATTAGATGTCGTTCTGTTAATGACAAATAGTATGATTATTACAGCAGTAGCTGGCGGTTTGGGATACGGTCTGTTGTTCTATCCTGGTAACTGGCCAGTCATTGCTCCATTACACGTTCCTGTTGAATATAATGGCATGATGATGACTTTGGCTGATTTACAAGGTTACCACTATGTAAGAACAGGTACACCTGAGTACATCAGAATGGTTGAAAAAGGTACCTTAAGAACATTCGGTAAAGACGTTGCTCCGG
>HE617890, UncB4368, MOB_like, typeI, typeIa, [aquifer_cluster]
GGAGGCTGGGACTTCTGGACTGACTGGAAAGATAGACGTCTTTGGGTAACTGTGTTACCTATCGTTGGTATTACATTCCCAGCCGCTGTTCAAGCTATTCTGTGGTGGCGTTACCGTTTACCATTCGGTGCAGTTGTTAGCGTTTTAGGTCTGCTCTTCGGTGAGTGGGTCAACAGATACTTCAACTTCTGGGGCTGGACATATTTCCCAGTAAACTTCGTTTTCCCATCAAACTTCATGCCTGGTGCTATCGTATTAGATGTCGTTCTGTTAATGACAAATAGTATGATTATTACAGCAGTAGCTGGCGGTTTGGGATACGGTCTGTTGTTCTATCCTGGTAACTGGCCAGTCATTGCTCCATTACACGTTCCTGTTGAATATAATGGCATGATGATGACTTTGGCTGATTTACAAGGTTACCACTATGTAAGAACAGGTACACCTGAGTACATCAGAATGGTTGAAAAAGGTACCTTAAGAACATTCGGTAAGGACGTTGCTCCGG
>GU735494, UncM2437, MOB_like, typeI, typeIa, [aquifer_cluster]
GACTGGAAAGATAGACGTCTTTGGGTAACTGTATTACCTATCGTTGGTATTACTTTCCCAGCTGCTGTTCAAGCTATTCTGTGGTGGCGTTACCGTTTACCATTCGGTGCAGTTGTTAGCGTTTTAGGTCTGCTCTTCGGTGAGTGGGTCAACAGATACTTCAATTTCTGGGGCTGGACATATTTCCCAGTAAACTTCGTATTCCCATCAAACTTCATGCCTGGTGCGATCGTATTAGATGTTGTTCTGTTAATGACAAATAGTATGATTATCACAGCAGTAGCTGGCGGTTTGGGATACGGTCTGTTGTTCTATCCTGGTAACTGGCCAATCATTGCTCCATTACACGTTCCTGTTGAATATAATGGAATGATGATGACTTTGGCTGACTTACAAGGTTACCACTATGTAAGAACAGGTACACCTGAGTACATCAGAATGGTTGAAAAAGGTACCTTAAGAACATTCGGTAAAGACGT
>GU735498, UncM2441, MOB_like, typeI, typeIa, [aquifer_cluster]
GACTGGAAAGATAGACGTCTTTGGGTAACTGTATTACCTATCGTTGGTATTACTTTCCCAGCTGCTGTTCAAGCTATTCTGTGGTGGCGTTACCGTTTACCATTCGGTGCAGTTGTTAGCGTTTTAGGTCTGCTCTTCGGTGAGTGGGTCAACAGATACTTCAATTTCTGGGGCTGGACATATTTCCCAGTAAACTTCGTATTCCCATCAAACTTCATGCCTGGTGCGATCGTATTAGATGTTGTTCTGTTAATGACAAATAGTATGATTATCACAGCAGTAGCTGGCGGTTTGGGATACGGTCTGTTGTTCTATCCTGGTAACTGGCCAATCATTGCTCCATTACACGTTCCTGTTGAATATAATGGAATGATGATGACTTTGGCTGACTTACAAGGTTACCACTATGTAAGAACAGGTACACCTGAGTACATCAGAATGGTTGAAAAAGGTACCTTAAGAACATTCGGTAAAGACGT
>AF264131, UncBac20, MOB_like, pxmA, AOB_related, [Crenothrix]
CTCGATTGGAAAGACCGTCAGTGGTGGCCGATCGTGACGCCGGTTACCCTGATCACCTTCTGCGCCGCTCTCCAGTACTACAACTGGGTGAACTACCGTCAGCCATTCGGTGCGACGCTCTGCATTCTGGCGCTGGGCGCTGGAAAATGGATCGCCGTCTACACTTCATGGTGGTGGTGGTCTAACTATCCACCCAACTTCGTCATGCCGGCTACAGCAATTCCCGGTGCCTTGGTTCTCGACATCGTACTCTTATTGACCAGGAATTGGACCTTGATGGCGGTGATCGGAGCATGGATGTTCGCGGCACTGTTCTATCCGAGCAACTGGCCGATTTTCGCCTATAGCCATACGCCGATCGTCGTAGACGGCGCATTGCTCTCATGGGCGGACTATATGGGCTTCATGTATGTTCGTACGGGAACTCCAGAGTACATTCGGATGATCGAAGTTGGATCGCTGCGCACCTTCGGCGGTCACAGCACCATGATCTTC
>AF264136, UncBac25, MOB_like, pxmA, AOB_related, [Crenothrix]
CTCGACTGGAAAGACCGTCAGTGGTGGCCGATCGTGACGCCGGTTACCTTGATCACCTTCTGCGCCGCTATCCAGTACTACAACTGGGTCAACTACCGACAGCCATTCGGTGCGACGCTCTGCATTCTGGCGCTGGGCGCTGGAAAATGGATCGCCGTCTACACTTCTTGGTGGTGGTGGTCTAACTATCCACCGAACTTCGTCATGCCCGCTACAGCGATTCCCGGTGCCTTGGTTCTCGACATCGTGCTCTTGTTGACTAGAAACTGGACGATAACGGCAGTGATCGGCGCATGGATGTTCGCGGCATTGTTCTATCCGAGTAACTGGCCTATATTTGCCTATAGCCATACGCCGCTTGTCGTCGATGGCGCATTGCTCTCATGGGCAGACTGTATGGGCTTTATGTATGTTCGTACGGGAACTCCTGAGTACATCCGGATGATCGAGTTTGGATCGCTGCGCACATTCGGCGGTCACAGCACCATGATCTTC
>DQ295904, CrePolys, MOB_like, pxmA, AOB_related, [Crenothrix]
GGGGACTGGGACTTCTGGCTCGACTGGAAAGATCGTCAGTGGTGGCCGATCGTAACGCCGGTGACCTTGATCACCTTCTGCGCCGCCATCCAGTACTACAACTGGGTGAACTACCGACAGCCATTCGGTGCGACGCTCTGCATTCTGGCGCTGGCGCTGGGAAAATGGATCGCCGTCTACACTTCTTGGTGGTGGTGGTCTAACTATCCACCCAACTTCGTCATGCCTGCTACGGCGATTCCCGGTGCCTTGGTTCTCGACATCACTCTCTTGTTAACCAGGAACTGGACGTTGACGGCAGTGATCGGAGCATGGATGTTCGCGGCACTGTTCTATCCGAGCAACTGGCCGATATTTGCCTATAGCCATACGCCGCTTGTCGTTGACGGCGCATTGCTCTCATGGGCAGACTATATGGGCTTCATGTATGTTCGTACCGGGACTCCTGAGTACATTCGGATGATCGAAGTTGGATCATTGCGCACATTCGGTGGTCACAGCACGATGATCTCCGCCTTCTTCTCAGCCTTC
>DQ295903, CrePoly2, MOB_like, pxmA, AOB_related, [Crenothrix]
GGGGACTGGGACTTCTGGCTCGACTGGAAAGATCGTCGGTGGTGGCCGATCGTAACGCCGGTGACCTTGATCACCTTCTGCGCCGCCATCCAGTACTACAACTGGGTGAACTACCGACAGCCATTCGGTGCGACGCTCTGCATTCTGGCGCTGGCGGTGGGAAAATGGATCGCCGTCTACACTTCTTGGTGGTGGTGGTCTAACTATCCACCCAACTTCGTCATGCCTGCTACGGCGATTCCCGGTGCCTTGGTTCTCGACATCACTCTCTTGTTAACCAGGAACTGGACGTTGACGGCAGTGATCGGAGCATGGATGTTCGCGGCACTGTTCTATCCGAGCAACTGGCCGATATTTGCCGATAGCCATACGCCGCTTGTCGTTGACGGCGCATTGCTCTCATGGGCAGACTATATGGGCTTCATGTATGTTCGTACCGGGACTCCTGAGTACATTCGGATGATCGAAGTTGGATCATTGCGCACATTCGGTGGTCACAGCACGATGATCTCCGCCTTCTTCTCAGCGTTC
>DQ295902, CrePoly3, MOB_like, pxmA, AOB_related, [Crenothrix]
GGGACTGGGGACTTCTGGCTCGACCGGAAAGATCGTCAGTGGTGGCCGATCGTAACGCCGGTGACCTTGATCACCTTCTGCGCCGCCATCCAGTACTACAACTGGGTGAACTACCGACAGCCATTCGGTGCGACGCTCTGCATTCTGGCGCTGGCGGTGGGAAAATGGATCGCCGTCTACACTTCTTGGTGGTGGTGGTCTAACTATCCACCCAACTTCGTCATGCCTGCTACGGCGATTCCCGGTGCCTTGGTTCTCGACATCACTCTCTTGTTAACCAGGAACTGGACGTTGACGGCAGTGATCGGAGCATGGATGTTCGCGGCACTGTTCTATCCGAGCAACTGGCCGATATTTGCCGATAGCCATACGCCGCTTGTCGTTGACGGCGCATTGCTCTCATGGGCAGACTATATGGGCTTCATGTATGTTCGTACCGGGACTCCTGAGTACATTCGGATGATCGAAGTTGGATCATTGCGCACATTCGGTGGTCACAGCACGATGATCTCCGCCTTCTTCTCAGCGTTC
>DQ295901, CrePoly4, MOB_like, pxmA, AOB_related, [Crenothrix]
GGACACTGGGACTTCTGGCTCGATTGGAAGGACCGTCAGTGGTGGCCGATCGTGACACCAGTTACCCTGATCACCTTCTGCGCCGCCGTCCAGTACTACAACTGGGTGAACTACCGGCAGCCATTCGGTGCGACGCTCTGCATTCTGGCGCTTGGTGCCGGGAAATGGATGGCCGTCTACACTTCGTGGTGGTGGTGGTCTAACTATCCACCCAACTTCGTCATGCCAGCTACAGCGATTCCCGGTGCCTTGGTTCTCGACATCACCCTCTTGTTAACCAGGAACTGGACGTTGACGGCAGTGATCGGAGCATGGATGTTCGCGGCATTGTTCTATCCGAGCAACTGGCCTATATTTGCCTATAGCCATACGCCGCTTGTCGTTGATGGCGCATTGCTCTCATGGGCAGACTACATGGGCTTCATGTATGTTCGTACCGGAACTCCTGAGTACATTCGGATGATCGAAGTTGGATCGCTGCGCACATTCGGCGGTCACAGCACCATGATCTCCGCGTTCTTCTCAGCGTTC
>DQ295900, CrePoly5, MOB_like, pxmA, AOB_related, [Crenothrix]
GGAGACTGGGACTTCTGGCTCGATTGGAAGGACCGTCAGTGGTGGCCGATCGTGACACCAGTTACCCTGATCACCTTCTGCGCCGCCGTCCAGTACTACAACTGGGTGAACTACCGGCAGCAATTCGGTGCGACGCTCTGCATTCTGGCGCTTGGTGCCGGGAAATGGATGGCCGTCTACACTTCGTGGTGGTGGTGGTCTAACTATCCACCCAACTTCGTCATGCCAGCTACAGCGATTCCCGGTGCCTTGGTTCTCAACATCACCCTCTTGTTAACCAGGAACTGGACGTTGACGGCAGTGATCGGAGCATGGATGTTCGCGGCATTGTTCTATCCGAGCAACTGGCCTATATTTGCCTATAGCCATACGCCGCTTGTCGTTGATGGCGCATTGCTCTCATGGGCAGACTACATGGGCTTCATGTATGTTCGTACCGGAACTCCTGAGTACATTCGGATGATCGAAGTTGGATCGCTGCGCACATTCGGCGGTCACAGCACCATGATCTCCGCGTTCTTCTCAGCGTTC
>DQ295899, CrePoly6, MOB_like, pxmA, AOB_related, [Crenothrix]
GGTGACTGGGACTTCTGGCTCGATTGGAAGGACCGTCAGTGGTGGCCGATCGTGACACCAGTTACCCTGATCACCTTCTGCGCCGCCGTCCAGTACTACAACTGGGTGAACTACCGGCAGCCATTCGGTGCGACGCTCTGCATTCTGGCGCTTGGTGCCGGGAAATGGATGGCCGTCTACACTTCGTGGTGGTGGTGGTCTAACTGTCCACCCAACTTCGTCATGCCAGCTACAGCGATTCCCGGTGCCTTGGTTCTCGACATCACCCTCTTGTTAACCAGGAACTGGACGTTGACGGCAGTGATCGGAGCATGGATGTTCGCGGCATTGTTCTATCCGAGCAACTGGCCTATATTTGCCTATAGCCATACGCCGCTTGTCGTTGATGGCGCATTGCTCTCATGGGCAGACTACATGGGCTTCATGTATGTTCGTACCGGAACTCCTGAGTACATTCGGATGATCGAAGTTGGATCGCTGCGCACATTCGGCGGTCACAGCACCATGATCTCCGCCTTCTTCTCTGCCTTC
>DQ367741, UncAlph3, MOB_like, pxmA, AOB_related, [Crenothrix]
GGAGACTGGGACTTCTGGCTCGACTGGAAAGACCGTCAGTGGTGGCCGATCGTGACGCCGGTTACCTTGATTACCTTCTGCGCCGCTCTCCAGTACTACAACTGGGTGAACTATCGCCAGCCATTCGGTGCGACGCTCTGCATTCTGGCGCTGGGCGCTGGAAAATGGATCGCCGTCTACTCTTCCTGGTGGTGGTGGTCTAACTATCCACCTAACTTCGTCATGCCGGCTACAGCGATTCCAGGTGCCTTGGTCCTCGACATCACCCTCTTGTTGACCAGGAACTGGACATTGACGGCAGTGATCGGAGCATGGATGTTCGCGGCATTGTTCTATCCGAGCAACTGGCCTATATTTGCCTATAGCCATACGCCGCTCGTCGTTGATGGCGCATTGCTCTCATGGGCAGATTATATGGGCTTCATGTATGTTCGTACGGGAACTCCTGAGTACATTCGGATGATCGAAGTTGGATCGCTGCGCACATTCGGCGGTCACAGCACCATGATCTCCGCCTTCTTCTCGGCCTTC
>EU071122, UncBa423, MOB_like, pxmA, AOB_related, [Crenothrix]
GGGGACTGGGACTTCTGGCTCGATTGGAAAGACCGTCAGTGGTGGCCGATCGTGACACCGGTTACCTTGATCACCTTCTGCGCCGCTATCCAGTACTACAACTGGGTCAACTACCGACAGCCATTCGGTGCGACGCTCTGCATTCTGGCGCTGGGCGCTGGAAAATGGATCGCCGTCTACACTTCTTGGTGGTGGTGGTCTAACTATCCACCCAACTTCGTCATGCCTGCTACGGCGATTCCCGGTGCCTTGGTTCTCGACATCGTGCTCTTGTTGACTAGAAACTGGACGATAACGGCAGTGATTGGAGCATGGATGTTCGCGGCATTGTTCTATCCGAGCAACTGGCCTATATTTGCCTATAGCCATACGCCGCTTGTCGTCGATGGTGCATTGCTCTCCTGGGCAGACTATATGGGCTTTATGTATGTTCGTACGGGAACTCCTGAGTACATCCGGATGATCGAAGTTGGATCGCTACGCACATTCGGCGGTCACAGCACCATGATCTCCGCGTT
>AB222895, UncB2112, MOB_like, pxmA, AOB_related, [Crenothrix]
CTCGATTGGAAGGACCGCCAGTGGTGGCCGATCGTGACGCCGGTAACGACGATCACTTTTTGCGCCGCGCTGCAGTATTACAACTGGGTGAACTACCGGCAGCCGTTCGGGGCGACCCTGACCATTCTGGCGTTGGCAGCCGGGAAATGGATCGCCGTGTATACGTCCTGGTGGTGGTGGTCCAACTATCCACCGAACTTCGTCATGCCCGCCACACTGATTCCCAGTGCGCTGGTTCTCGACATCGTCCTGTTGTTAACCAGAAACTGGACACTCACCGCAGTCATCGGGGCCTGGATGTATGCCGCGCTGTTCTATCCGAGCAACTGGCCCATCTTCGCCTATAGCCATACGCCGCTCGTCGTCGATGGCACGCTGCTCTCGTGGGCGGACTACATGGGCTTCATGTATGTCCGGACCGGGACGCCGGAGTACATTCGGATGATCGAGGTGGGGTCGCTGCGCACGTTCGGCGGTCATAGCACCATGATTTCT
>AB222896, UncB2113, MOB_like, pxmA, AOB_related, [Crenothrix]
CTCGATTGGAAGGACCGCCAGTGGTGGCCGATCGTGACGCCGGTAACGACGATCACTTTTTGCGCCGCGCTGCAGTATTACAACTGGGTGAACTACCGGCAGCCGTTCGGGGCGACCCTGACCATTCTGGCGTTGGCAGCCGGGAAATGGATCGCCGTGTATACGTCCTGGTGGTGGTGGTCCAACTATCCACCGAACTTCGTCATGCCCGCCACACTGATTCCCAGTGCGCAGGTTCTCGACATCGTCCTGTTGTTAACCAGAAACTGGACACTCACCGCAGTCATCGGGGCCTGGATGTATGCCGCGCTGTTCTATCCGAGCAACTGGCCCATCTTCGCCTATAGCCATACGCCGCTCGTCGTCGATGGCACGCTGCTCTCGTGGGCGGACTACATGGGCTTCATGTATGTCCGGACCGGGACGCCGGAGTACATTCGGATGATCGAGGTGGGGTCGCTGCGCACGTTCGGCGGTCATAGCACCATGATTTCT
>AB222928, UncB2117, MOB_like, pxmA, AOB_related, [Crenothrix]
CTCGATTGGAAGGACCGCCAGTGGTGGCCGATCGTGACGCCGGTAACGACGATCACTTTTTGCGCCGCGCTGCAGTATTACAACTGGGTGAGCTACCGGCAGCCGTTCGGGGCGACCCTGACCATTCTGGCGTTGGCAGCCGGGAAATGGATCGCCGTGTATACGTCCTGGTGGTGGTGGTCCAACTATCCCCCCAACTTTGTCATGCCCGCCACCCTGCTTCCCAGTGCGATAGTTCTCGATATCGTGCTCCTGCTGACCAGGAATTGGACATTGACGGCAGTCATCGGGGCCTGGATGTATGCCGCGCTGTTCTATCTGAGCAACTGGCCCATCTTCGCCTATAGCCATACGCCGCTCGTCGTCGATGGCACGTTGCTCTCGTGGGCGAACTACATGGGCTTCATGTATGTCCGGACCGGGACGCCGGAGTACATCCGGATGATCGAGGTGGGGTCGCTGCGCACCTTCGGTGGTCACAGCACCATGATCTCG
>AB222929, UncB2118, MOB_like, pxmA, AOB_related, [Crenothrix]
CTAGATTGGAAGGATCGGCAATGGTGGCCGATCGTCACCCCGATCACTACAATCACCTTTTGTGCCGCACTTCAGTACTACAATTGGGTGAACTATCGCCAGCCCTTCGGCGCGACGATCACCATTCTGGCTCTTGGTTTCGGGAAGTGGATTGCCGTTTATACCTCTTGGTGGTGGTGGTCCAATTATCCCCCGAACTTCGTCATGCCTGCGACGCTGCTTCCTAGCGCGTTGGTCCTGGATATCACGCTCTTGTTGACCAGAAACTGGACCTTGACTGCTGTGGTTGGAGCATGGATGTACGCCATTCTGTTTTACCCAAGCAATTGGCCAATCTTTGGCTATAGCCATACTCCGATTGTCGTCGATGGTTCGCTGCTCTCATGGGCTGACTACATGGGCTTCATGTATGTCCGCACCGGGACGCCTGAGTACATCCGAATGATCGAGGTCGGTTCACTGCGCACCTTCGGTGGTCACAGCACCATGATCTCG
>AB222930, UncB2119, MOB_like, pxmA, AOB_related, [Crenothrix]
CTAGATTGGAAGGATCGGCAATGGTGGCCGATCGTCACCCCGATCACTACAATCACCTTTTGTGCCGCACTTCAGTATTACAATTGGGTGAACTATCGCCAGCCCTTCGGCGCGACGATCACCATTCTGGCTCTTGGTTTCGGGAAATGGATTGCCGTTTATACCTCTTGGTGGTGGTGGTCCAATTATCCCCCGAACTTCGTCATGCCTGCGACGCTGCTTCCTAGCGCGTTGGTCCTGGATATCACGCTCTTGTTGACCAGAAACTGGACCTTGACTGCCGTGGTTGGAGCATGGATGTACGCCATTCTGTTTTACCCAAGCAATTGGCCAATCTTTGGCTATAGCCATACTCCGATTGTCGTCGATGGTTCGCTGCTCTCATGGGCTGGCTACATGGGCTTCATGTATGTCCGCACCGGGACGCCTGAGTACATCCGAATGATCGAGGTTGGTTCGCTGCGCACCTTCGGTGGTCACAGCACCATGATCTCG
>AB222931, UncB2120, MOB_like, pxmA, AOB_related, [Crenothrix]
GTAGATTGGAAGGATCGGCAATGGTGGCCGATCGTCACCCCGATCACTACAATCACCTTTTGTGCCGCACTTCAGTACTACAATTGGGTGAACTATCGCCAGCCCTTCGGCGCGACGATCACCATTCTGGCTCTTGGTTTCGGAAGGTGGATTGCCGTTTATACTTCTTGGTGGTGGTGGTCCAATTATCCGCCGAACTTCGTCATGCCAGCGACGCTGCTTCCTAGCGCGTTGGTATTGGACATCACGCTCTTGTTGACCAGGAACTGGACCTTGACGGCCGTGGTCGGAGCATGGATGTACGCCATTCTGTTTTATCCAAGCAATTGGCCAATCTTCGGCTATAGCCACACTCCGATTGTGGTCGATGGTTCGTTGCTCTCTTGGGCCGATTACATGGGCTTCATGTACGTCCGAACCGGGACGCCTGAGTACATCCGAATGATCGAGGTCGGTTCACTGCGCACCTTCGGTGGTCACAGCACCATGATCTCG
>AB222932, UncB2121, MOB_like, pxmA, AOB_related, [Crenothrix]
CTAGATTGGAAAGATCGGCAATGGTGGCCGATCGTCACCCCGATCACTACAATCACCTTTTGTGCCGCACTTCAGTACTACAATTGGGTGAACTATCGCCAGCCCTTCGGCGCGACGATCACCATTCTGGCTCTTGGTTTCGGGAAGTGGATTGCCGTTTATACCTCTTGGTGGTGGTGGTCCAATTATCCCCCGAACTTCGTCATGCCTGCGACGCTGCTTCCTAGCGCGTTGGTCCTGGATATCACGCTCTTGTTGACCAGAAACTGGACCTTGACTGCCGTGGTTGGAGCATGGATGTACGCCATTCTGTTTTACCCAAGCAATTGGCCAATCTTTGGCTATAGCCATACTCCGATTGTCGTCGATGGTTCGCTGCTCCCATGGGCTGACTACATGGGCTTCATGTATGTCCGCACCGGGACGCCTGAGTACATCCGAATGATCGAGGTTGGTTCGCTGCGCACCTTCGGTGGTCACAGCACCATGATCTCG
>FN597182, UncB2405, MOB_like, pxmA, AOB_related, [Crenothrix]
GGGGACTGGGACTTCTGGCTCGATTGGAAAGACCGTCAGTGGTGGCCGATCGTGACGCCGGTTACCTTGATCACCTTCTGCGCCGCTATCCAGTACTACAACTGGGTCAACTACCGACAGCCATTCGGTGCGACGCTCTGCATTCTGGCGCTGGGCGCTGGAAAATGGATCGCCGTCTACACTTCTTGGTGGTGGTGGTCTAACTATCCACCCAACTTCGTCATGCCTGCTACGGCGATTCCCGGTGCCTTGGTTCTCGACATCACCCTCTTGTTAACCAGGAACTGGACGTTGACGGCAGTGATCGGAGCATGGATGTTCGCGACACTGTTCTATCCGAGCAACTGGCCTATATTTGCCTATAGCCATACGCCGCTTGTCGTCGATGGCGCATTGCTCTCATGGGCGGACTACATGGGCTTCATGTATGTTCGTACAGGTACTCCTGAGTACATTCGGATGATCGAAGTTGGATCGCTGCGCACATTCGGCGGTCACAGCACTATGATCTCCGCCTTCTTCTCCGCCTTC
>FN597181, UncB2406, MOB_like, pxmA, AOB_related, [Crenothrix]
GGGGACTGGGACTTTTGGCTCGATTGGAAAGACCGTCAGTGGTGGCCGATCGTGACGCCGGTTACCTTGATCACCTTCTGCGCCGCTATCCAGTACTACAACTGGGTCAACTACCGACAGCCATTCGGTGCAACGCTCTGCATTCTGGCGCTGGGCGCTGGAAAATGGATCGCCGTCTACACTTCTTGGTGGTGGTGGTCTAACTATCCACCCAACTTCGTCATGCCTGCTACGGCGATTCCCGGTGCCTTGGTTCTCGACATCACCCTCTTGTTGACCAGGAACTGGACGTTGACGGCAGTGATCGGAGCATGGATGTTCGCGGCACTGTTCTATCCGAGCAACTGGCCTATATTTGCCTATAGCCATACGCCGCTTGTCGTCGATGGCGCATTGCTCTCATGGGCGGACTACATGGGCTTCATGTATGTTCGTACAGGTACTCCTGAGTACATTCGGATGATCGAAGTTGGATCGCTGCGCACATTCGGCGGTCACAGCACTATGATCTCCGCCTTCTTCTCAGCCTTC
>FN597178, UncB2409, MOB_like, pxmA, AOB_related, [Crenothrix]
GGGGACTGGGACTTCTGGCTCGATTGGAAAGACCGTCAGTGGTGGCCGATCGTAACGCCGGTTACCTTGATCACCTTCTGCGCCGCTATCCAGTACTACAACTGGGTCAACTACCGACAGCCATTCGGTGCGACGCTCTGCATTCTGGCGCTGGGCGCTGGAAAATGGATCGCCGTCTACACTTCTTGGTGGTGGTGGTCTAACTATCCACCCAACTTCGTCATGCCTGCTACGGCGATTCCCGGTGCCTTGGTTCTCGACATCACCCTCTTGTTAACCAGGAACTGGACGTTGACGGCAGTGATCGGAGCATGGATGTTCGCGGCACTGTTCTATCCGAGCAACTGGCCTATATTTGCCTATAGCCATACGCCGCTTGTCGTCGATGGCGCATTGCTCTCATGGGCGGACTACATGGGCTTCATGTATGTTCGTACAGGTACTCCTGATTACATTCGGATGATCGAAGTTGGATCGCTGCGCACATTCGGCGGTCACAGCACCATGATCTCCGCCTTCTTCTCGGCCTTC
>FN597176, UncB2411, MOB_like, pxmA, AOB_related, [Crenothrix]
GGGGACTGGGACTTCTGGCTCGATTGGAAAGACCGTCAGTGGTGGCCGATCGTGACGCCGGTTACCTTGATCACCTTCTGCGCCGCTATCCAGTACTACAACTGGGTCAACTACCGACAGCCATTCGGTGCGACGCTCTGCATTCTGGCGCTGGGCGCTGGAAAATGGATCGCCGTCTACACTTCTTGGTGGTGGTGGTCTAACTATCCACCCAACTTCGTCATGCCTGCTACGGCGATTCCCGGTGCCTTGGTTCTCGACATCACCCTCTTGTTAACCAGGAACTGGACGTTGACGGCAGTGATCGGAGCATGGATGTTCGCGGCACTGTTCTATCCGAGCAACTGGCCTATATTTGCCTATAGCCATACGCCGCTTGTCGTCGATGGCGCATTGCTCTCATGGGCGGACTACATGGGCTTCATGTATGTTCGTACAGGTACTCCTGAGTACATTCGGATGATCGAAGTTGGATCGCTGCGCACATTCGGCGGTCACAGCACCATGATCTCCGCCTTCTTCTCTGCCTTC
>FN597172, UncB2414, MOB_like, pxmA, AOB_related, [Crenothrix]
GGGGACTGGGACTTCTGGCTCGATTGGAAAGACCGTCAGTGGTGGCCGATCGTGACGCCGGTTACCTTGATCACCTTCTGCGCCGCTATCCAGTACTACAACTGGGTCAACTACCGACAGCCATTCGGTGCGACGCTCTGCATTCTGGCGCTGGGCGCTGGAAAATGGATCGCCGTCTACACTTCTTGGTGGTGGTGGTCTAACTATCCACCCAACTTCGTCATGCCTGCTACGGCGATTCCCGGTGCCTTGGTTCTCGACATCACCCTCTTGTTGACCAGGAACTGGACGTTGACGGCAGTGATCGGAGCATGGATGTTCGCGGCACTGTTCTATCCGAGCAACTGGCCTATATTTGCCTATAGCCATACGCCGCTTGTCGTCGATGGCGCATTGCTCTCATGGGCGGACTACATGGGCTTCATGTATGTTCGTACAGGTACTCCTGAGTACATTCGGATGATCGAAGTTGGATCGCTGCGCACATTCGGCGGTCATAGCACCATGATCTCCGCCTTCTTCTCTGCGTTC
>FN597168, UncB2418, MOB_like, pxmA, AOB_related, [Crenothrix]
GGTGACTGGGACTTCTGGCTCGATTGGAAAGGCCGTCAGTGGTGGCCGATCGTGACGCCGGTTACCTTGATCACCTTCTGCGCCGCTATCCAGTACTACAACTGGGTCAACTACCGACAGCCATTCGGTGCGACGCTCTGCATTCTGGCGCTGGGCGCTGGAAAATGGATCGCCGTCTACACTTCTTGGTGGTGGTGGTCTAACTATCCACCCAACTTCGTCATGCCTGCTACGGCGATTCCCGGTGCCTTGGTTCTCGACATCACCCTCTTGTTGACCAGGAACTGGACGTTGACGGCAGTGATCGGAGCATGGATGTTCGCGGCACTGTTCTATCCGAGCAACTGGCCTATATTTGCCTATAGCCATACGCCGCTTGTCGTCGATGGCGCATTGCTCTCATGGGCGGACTACATGGGCTTCATGTATGTTCGTACAGGTACTCCTGAGTACATTCGGATGATCGAAGTTGGATCGCTGCGCACATTCGGCGGTCACAGCACCATGATCTCCGCCTTCTTCTCTGCGTTC
>FN597167, UncB2419, MOB_like, pxmA, AOB_related, [Crenothrix]
GGTGACTGGGACTTCTGGCTCGATTGGAAAGACCGTCAGTGGTGGCCGATCGTGACGCCGGTTACCTTGATCACCTTCTGCGCCGCTATCCAGTACTACAACTGGGTCAACTACCGACAGCCATTCGGTGCGACGCTCTGCATTCTGGCGCTGGGCGCTGGAAAATGGATCGCCGTCTACACTTCTTGGTGGTGGTGGTCTAACTATCCACCCAACTTCGTCATGCCTGCTACGGCGATTCCCGGTGCCTTGGTTCTCGACATCACCCTCTTGTTAACCAGGAACTGGACGTTGACGGCAGTGATCGGAGCATGGATGTTCGCGGCACTGTTCTATCCGAGCAACTGGCCTATATTTGCCTATAGCCATACGCCGCTTGTCGTCGATGGCGCATTGCTCTCATGGGCGGACTACATGGGCTTCATGTATGTTCGTACAGGTACTCCTGAGTACATTCGGATGATCGAAGTTGGATCGCTGCGCACATTCGGCGGTCACAGTACCATGATCTCCGCCTTCTTCTCTGCCTTC
>FN597166, UncB2420, MOB_like, pxmA, AOB_related, [Crenothrix]
GGGGACTGGGACTTCTGGCTCGATTGGAAAGACCGTCAGTGGTGGCCGATCGTGACGCCGGTTACCTTGATCACCTTCTGCGCCGCTATCCAGTACTACAACTGGGTCAACTACCGACAGCCATTCGGTGCGACGCTCTGCATTCTGGCGCTGGGCGCTGGAAAATGGATCGCCGTCTACACTTTTTGGTGGTGGTGGTCTAACTATCCACCCAACTTCGTCATGCCTGCTACGGCGATTCCCGGTGCCTTGGTTCTCGACATCACCCTCTTGTTGACCAGGAACTGGACGTTGACGGCAGTGATCGGAGCATGGATGTTCGCGGCACTGTTCTATCCGAGCAACTGGCCTATATTTGCCTATAGCCATACGCCGCTTGTCGTCGATGGCGCATTGCTCTCATGGGCGGACTACATGGGCTTCATGTATGTTCGTACAGGTACTCCTGAGTACATTCGGATGATCGAAGTTGGATCGCTGCGCACATTCGGCGGTCACAGCACCATGATCTCCGCGTTCTTCTCCGCCTTC
>FN597165, UncB2421, MOB_like, pxmA, AOB_related, [Crenothrix]
GGGGACTGGGACTTCTGGCTCGATTGGAAAGACCGTCAGTGGTGGCCGATCGTGACGCCGGTTACCTTGATCACCTTCTGCGCCGCTATCCAGTACTACAACTGGGTCAACTACCGACAGCCATTCGGTGCGACGCTCTGCATTCTGGCGCTGGGCGCTGGAAAATGGATCGCCGTCTACACTTCTTGGTGGTGGTGGTCTAACTGTCCACCCAACTTCGTCATGCCTGCTACGGCGATTCCCGGTGCCTTGGTTCTCGACATCACCCTCTTGTTGACCAGGAACTGGACGTTGACGGCAGTGATCGGAGCATGGATGTTCGCGGCACTGTTCTATCCGAGCAACTGGCCTATATTTGCCTATAGCCATACGCCGCTTGTCGTCGATGGCGCATTGCTCTCATGGGCGGACTACATGGGCTTCATGTATGTTCGTACAGGTACTCCTGAGTACATTCGGATGATCGAAGTTGGATCGCTGCGCACATTCGGCGGTCATAGCACCATGATCTCCGCGTTCTTCTCAGCGTTC
>FN597164, UncB2422, MOB_like, pxmA, AOB_related, [Crenothrix]
GGGGACTGGGACTTCTGGCTCGATTGGAAAGACCGTCAGTGGTGGCCGATCGTGACGCCGGTTACCTTGATCACCTTCTGCGCCGCTATCCAGTACTACAACTGGGTCAACTACCGACAGCCATTCGGTGCGACGCTCTGCATTCTGGCGCTGGGCGCTGGAAAATGGATCGCCGTCTACACTTCTTGGTGGTGGTGGTCTAACTGTCCACCCAACTTCGTCATGCCTGCTACGGCGATTCCCGGTGCCTTGGTTCTCGACATCACCCTCTTGTTGACCAGGAACTGGACGTTGACGGCAGTGATCGGAGCATGGATGTTCGCGGCACTGTTCTATCCGAGCAACTGGCCTATATTTGCCTATAGCCATACGCCGCTTGTCGTCGATGGCGCATTGCTCTCATGGGCGGACTACATGGGCTTCATGTATGTTCGTACAGGTACTCCTGAGTACATTCGGATGATCGAAGTTGGATCGCTGCGCACATTCGGCGGTCATAGCACCATGATCTCCGCGTTCTTCTCAGCGTTC
>FN597163, UncB2423, MOB_like, pxmA, AOB_related, [Crenothrix]
GGGGACTGGGACTTCTGGCTCGATTGGAAAGACCGTCAGTGGTGGCCGATCGTGACGCCGGTTACCTTGATCACCTTCTGCGCCGCTATCCAGTACTACAACTGGGTCAACTACCGACAGCCATTCGGCGCGACGCTCTGCATTCTGGCGCTGGGCGCTGGAAAATGGATCGCCGTCTACACTTCTTGGTGGTGGTGGTCTAACTATCCACCCAACTTCGTCATGCCTGCTACGGCGATTCCCGGTGCCTTGGTTCTCGACATCACCCTCTTGTTGACCAGGAACTGGACGTTGACGGCAGTGATCGGAGCATGGATGTTCGCGGCACTGTTCTATCCGAGCAACTGGCCTATATTTGCCTATAGCCATACGCCGCTTGTCGTCGATGGCGCATTGCTCTCATGGGCGGACTACATGGGCTTCATGTATGTTCGTACAGGTACTCCTGAGTACATTCGGATGATCGAAGTTGGATCGCTGCGCACATTCGGCGGTCACAGCACCATGATCTCCGCGTTCTTCTCTGCCTTC
>FN597150, UncB2436, MOB_like, pxmA, AOB_related, [Crenothrix]
GGAGACTGGGACTTCTGGCTCGATTGGAAAGACCGTCAGTGGTGGCCGATCGTGACGCCGGTTACCTTGATCACCTTCTGCGCCGCTATCCAGTACTACAACTGGGTCAACTACCGACAGCCATTCGGTGCGACGCTCTGCATTCTGGCGCTGGGCGCTGGAAAATGGATCGCCGTCTACACTTCTTGGTGGTGGTGGTCTAACTATCCACCCAACTTCGTCATGCCTGCTACGGCGATTCCCGGTGCCTTGGTTCTCGACATCACCCTCTTGTTGACCAGGAACTGGACGTTGACGGCAGTGATCGGAGCATGGATGTTCGCGGCGCTGTTCTATCCGAGCAACTGGCCTATATTTGCCTATAGCCATACGCCGCTTGTCGTCGATGGCGCATTGCTCTCATGGGCGGACTACATGGGCTTCATGTATGTTCGTGCAGGTACTCCTGAGTACATTCGGATGATCGAAGTTGGATCGCTGCGCACATTCGGCGGTCACAGCACCATGATCTCCGCGTTCTTCTCCGCCTTC
>FN597149, UncB2437, MOB_like, pxmA, AOB_related, [Crenothrix]
GGGGACTGGGACTTCTGGCTCGATTGGAAAGACCGTCAGTGGTGGCCGATCGTGACGCCGGTTACCTTGATCACCTTCTGCGCCGCTATCCAGTACTACAACTGGGTCAACTACCGACAGCCATTCGGTGCGACGCTCTGCATTCTGGCGCTGGGCGCTGGAAAATGGATCGCCGTCTACACTTCTTGGTGGTGGTGGTCTAACTATCCACCCAACTTCGTCATGCCTGCTACGGCGATTCCCGGTGCCTTGGTTCTCGACATCACCCTCTTGTTGACCAGGAACTGGACGTTGACGGCAGTGATCGGAGCATGGATGTTCGCGGCACTGTTCTATCCGAGCAACTGGCCTATATTTGCCTATAGCCATACGCCGCTTGTCGTCGATGGCGCATTGCTCTCATGGGCGGACTACATGGGCTTCATGTATGTTCGTACAGGTACTCCTGAGTACATTCGGATGATCGAAGTTGGATCGCTGCGCACATTCGGCGGTCACAGCACCATGATCTCCGCGTTCTTCTCGGCCTTC
>FN395324, UncB2584, MOB_like, pxmA, AOB_related, [Crenothrix]
GGGGACTGGGACTTCTGGCTCGACTGGAAAGACCGTCAGTGGTGGCCGATCGTGACGCCGGTTACCTTGATCACCTTCTGCGCCGCTATCCAGTACTACAACTGGGTCAACTACCGACAGCCATTCGGTGCGACGCTCTGCATTCTTGCGCTGGGCGCTGGAAAATGGATCGCCGTCTACACTTCTTGGTGGTGGTGGTCTAACTATCCACCGAACTTCGTCATGCCCGCTACGGCGATTCCTGGTGCCTTGGTTCTCGACATCGTGCTCTTGTTGACTAGAAACTGGACGATAACGGCAGTGATTGGAGCATGGATGTTCGCGGCATTGTTCTATCCGAGCAACTGGCCTATATTTGCCTATAGCCATACGCCGCTTGTCGTCGATGGCGCATTGCTCTCATGGGCAGACTATATGGGCTTTATGTATGTTCGTACGGGAACTCCTGAGTACATCCGGATGATCGAAGTTGGATCGCTGCGCACATTCGGCGGTCACAGCACCATGATCTCCGCCTTCTTCTCCGCCTTCA
>FN394214, UncMe975, MOB_like, pxmA, AOB_related, [Crenothrix]
GATCGATTGGAAAGATCGGCAGTGGTGGCCCATCGTCACCCCGGTGACGACGATCACCTTCTGCGCGGCGCTGCAATATTACAACTGGGTCAATTATCGGCAACCGTTCGGTGCCACACTATCGATTCTTGCGTATGCCTTCGGGAAGTGGATTGCCGTTTACACCTCGTGGTGGTGGTGGTCGAACTATCCGCCGAATTTCGTCATGCCGGCCACGCTGATCCCCAGCGCCTTGGTGCTGGATATCACCTTGCTCTTAACGAGAAACTGGACCTTAACGGCCGTCATTGGCGCGTGGATGTTTGCGATCCTGTTTTATCCAAGCAACTGGCCCATCTTCGGGTACAGCCATACGCCGATCGTCGTCGATGGCACCTTGCTCTCGTGGGCTGACTACATGGGCTTCATGTATGTCCGGACCGGGACGCCGGAGTACATCCGAATGATTGAGGTCGGGTCGCTGCGCACGTTCGGAGGCCACAGCACCATGATCTCG
>FN394213, UncMe976, MOB_like, pxmA, AOB_related, [Crenothrix]
GATCGATTGGAAAGATCGGCAGTGGTGGCCCATCGTCACCCCGGTGACGACGATCACCTTCTGCGCGGCGCTGCAATATTACAACTGGGTCAATTATCGGCAACCGTTCGGTGCCACACTATCGATTCTTGCGTATGCCTTCGGGAAGTGGATCGCCGTTTACACCTCGTGGTGGTGGTGGTCGAACTATCCGCCGAATTTCGTCATGCCGGCCACGCTGATCCCCAGCGCCTTGGTGCTGGATATCACCTTGCTCTTAACGAGAAACTGGACCTTAACGGCCGTCATTGGCGCGTGGATGTTTGCGATCCTGTTTTATCCAAGCAACTGGCCCATCTTCGGGTACAGCCATACGCCGATCGTCGTCGATGGCACCTTGCTCTCGTGGGCTGACTACATGGGCTTCATGTATGTCCGGACCGGGACGCCGGAGTACATCCGAATGATTGAGGTCGGGTCGCTGCGCACGTTCGGAGGCCACAGCACCATGATCTCG
>FN394210, UncMe979, MOB_like, pxmA, AOB_related, [Crenothrix]
GATCGATTGGAAAGATCGGCAGTGGTGGCCCATCGTCACCCCGGTGACGACGATCACCTTCTGCGCGGCGCTGCGATATTACAACTGGGTCAATTATCGGCAACCGTTCGGTGCCACACTATCGATTCTTGCGTATGCCTTCGGGAAGTGGATCGCCGTTTACACCTCGTGGTGGTGGTGGTCGAACTATCCGCCGAATTTCGTCATGCCGGCCACGCTGATCCCCAGCGCCTTGGTGCTGGATATCACCTTGCTCTTAACGAGAAACTGGACCTTAACGGCCGTCATTGGCGCGTGGATGTTTGCGATCCTGTTCTATCCGAGCAACTGGCCCATCTTCGGGTACAGCCATACGCCGATCGTCGTCGATGGCACCTTGCTCTCGTGGGCTGACTACATGGGCTTCATGTATGTCCGGACCGGGACACCGGAGTACATCCGAATGATTGAGGTCGGGTCGCTGCGCACGTTCGGAGGCCACAGCACCATGATCTCG
>FN394208, UncMe981, MOB_like, pxmA, AOB_related, [Crenothrix]
GATCGATTGGAAAGATCGGCAGTGGTGGCCCATCGTCACCCCGGTGACGACGATCACCTTCTGCGCGGCGCTGCAATATTACAACTGGGTCAATTATCGGCAACCGTTCGGTGCCACACTATCGATTCTTACGTATGCCTTCGGGAAGTGGATCGCCGTTTACACCTCGTGGTGGTGGTGGTCGAACTATCCGCCGAATTTCGTCATGCCGGCCACGCTGATCCCCAGCGCCTTGGTGCTGGATATCACCTTGCTCTTAACGAGAAACTGGACCTTAACGGCCGTCATTGGCGCGTGGATGTTTGCGATCCTGTTTTATCCAAGCAACTGGCCCATCTTCGGGTACAGCCATACGCCGATCGTCGTCGATGGCACCTTGCTCTCGTGGGCTGACTACATGGGCTTCATGTATGTCCGGACCGGGACGCCGGAGTACATCCGAATGATTGAGGTCGGGTCGCTGCGCACGTTCGGAGGCCACAGCACCATGATCTCG
>FN394207, UncMe982, MOB_like, pxmA, AOB_related, [Crenothrix]
GATCGATTGGAAAGATCGGCAGTGGTGGCCCATCGTCACCCCGGTGACGACGATCACCTTCTGCGCGGCGCTGCAATATTACAACTGGGTCAATTATCGGCAACCGTTCGGTGCCACACTATCGATTCTTGCGTATGCCCTCGGGAAGTGGATCGCCGTTTACACCTCGTGGTGGTGGTGGTCGAACTATCCGCCGAATTTCGTCATGCCGGCCACGCTGATCCCCAGCGCCTTGGTGCTGGATATCACCTTGCTCTTAACGAGAAACTGGACCTTAACGGCCGTCATTGGCGCGTGGATGTTTGCGATCCTGTTTTATCCAAGCAACTGGCCCATCTTCGGGTACAGCCATACGCCGATCGTCGTCGATGGCACCTTGCTCTCGTGGGCTGACTACATGGGCTTCATGTATGTCCGGACCGGGACGCCGGAGTACATCCGAATGATTGAGGTCGGGTCGCTGCGCACCTTCGGGGGACACAGCACCATGATCTCG
>FN394206, UncMe983, MOB_like, pxmA, AOB_related, [Crenothrix]
GATCGATTGGAAAGATCGGCAGCGGTGGCCCATCGTCACCCCGGTGACGACGATCACCTTCTGCGCGGCGCTACAATATTACAACTGGGTCAATTACCGGCAACCGTTCGGTGCCACACTATCGATTCTTGCGTATGCCTTCGGGAAGTGGATCGCCGTTTACACCTCGTGGTGGTGGTGGTCGAACTATCCGCCGAATTTCGTCATGCCGGCCACGCTGATCCCCAGCGCCTTGGTGCTGGATATCACCTTGCTCTTAACGAGAAACTGGACCTTAACGGCCGTCATTGGCGCGTGGATGTTTGCGATCCTGTTTTATCCAAGCAACTGGCCCATCTTCGGGTACAGCCATACGCCGATCGTCGTCGATGGCACCTTGCTCTCGTGGGCTGACTACATGGGCTTCATGTATGTCCGGACCGGGACGCCGGAGTACATCCGAATGATTGAGGTCGGGTCGCTGCGCACGTTCGGAGGCCACAGCACCATGATCTCG
>FN394205, UncMe984, MOB_like, pxmA, AOB_related, [Crenothrix]
GATCGATTGGAAAGATCGGCAGTGGTGGCCCATCGTCACCCCGGTGACGACGATCACCTTCTGCGCGGCCCTGCAATATTACAACTGGGTCAACTATCGGCAACCGTTCGGTGCCACCCTAACGATCCTGGCATATGCCTTCGGGAAGTGGATCGCCGTCTACACCTCGTGGTGGTGGTGGTCGAACTATCCGCCGAATTTCGTCATGCCGGCCACGCTGATCCCCAGCGCCTTGGTGCTGGATATCACCTTGCTCTTAACGAGAAACTGGACCTTAACGGCCGTCATTGGCGCGTGGATGTTTGCGATCCTGTTTTATCCAAGCAACTGGCCCATCTTCGGGTACAGCCATACGCCGATCGTCGTCGATGGCACCTTGCTCTCGTGGGCTGACTACATGGGCTTCATGTATGTCCGGACCGGGACGCCGGAGTACATCCGAATGATTGAGGTCGGGTCGCTGCGCACGTTCGGAGGCCACAGCACCATGATCTCG
>FN394204, UncMe985, MOB_like, pxmA, AOB_related, [Crenothrix]
GATCGATTGGAAAGATCGGCAGTGGTGGCCCATCGTCACCCCGGTGACGACGATCACCTTCTGCGCGGCGCTGCAATATTACAACTGGGTCAATTATCGGCAACCGTTCGGTGCCACACTATCGATTCTTGCGTATGCCTTCGGGAAGTGGATCGCCGTTTACACCTCGTGGTGGTGGTGGTCGAACTATCCGCCGAATTTCGTCATGCCGGCCACGCTGATCCCCAGCGCCTTGGTGCTGGATATCACCTTGCTCTTAACGAGAAACTGGACCTTAACGGCCGTCATTGGCGCGTGGATGTTTGCGATCCTGTTTTATCCAAGCAACTGGCCCATCTTCGGGTACAGCCATACGCCGATCGTCGTCGATGGCACCTTGCTCTCGTGGGCTGACTACATGGGCTTCATGTATGTCCGGACCGGGACGCCGGAGTACATCCGAATGATTGAGGTCGGGTCGCTGCACACGTTCGGAGGCCACAGCACCATGATCTCG
>FN394203, UncMe986, MOB_like, pxmA, AOB_related, [Crenothrix]
GATCGATTGGAAAGATCGGCAGTGGTGGCCCATCGTCACCCCGGTGACGACGATCACCTTCTGCGCGGCGCTGCAATATTACAACTGGGTCAACTATCGGCAACCGTTCGGTGCCACCCTAACGATCCTGGCATATGCCTTCGGGAAGTGGATCGCCGTCTACACCTCGTGGTGGTGGTGGTCGAACTATCCGCCGAATTTCGTCATGCCGGCCACGCTGATTCCCGGGGCCTTGGTGCTGGATATCACCTTGCTCTTAACGAGAAACTGGACCTTAACGGCCGTCATTGGCGCGTGGATGTATGCGATTCTGTTCTATCCGAGCAACTGGCCAATTTTCGGGTACAGCCATACGCCGATCGTCGTCGATGGCACCTTGCTCTCGTGGGCTGACTACATGGGCTTCATGTATGTCCGGACCGGGACGCCGGAGTACATCCGAATGATTGAGGTCGGGTCGCTGCGCACGTTCGGAGGCCACAGCACCATGATCTCG
>FN394202, UncMe987, MOB_like, pxmA, AOB_related, [Crenothrix]
GATCGATTGGAAAGATCGGCAGTGGTGGCCCATCGTCACCCCGGTGACGACGATCACCTTCTGCGCGGCGCTGCAATATTACAACTGGGTCAATTATCGGCAACCGTTCGGCGCCACCCTGACTATTTTGGCGCTCGGGTTTGGGAAATGGGTCGCCGTCTACACCTCGTGGTGGTGGTGGTCGAACTATCCGCCGAATTTCGTCATGCCGGCCACGCTGATTCCCGGGGCCTTGGTGCTGGATATCACCTTGCTCTTAACGAGAAACTGGACCTTAACGGCCGTCATTGGCGCGTGGATGTTTGCGATCCTGTTTTATCCAAGCAACTGGCCCATCTTCGGGTACAGCCATACGCCGATCGTCGTCGATGGCACCTTGCTCTCGTGGGCTGACTACATGGGCTTCATGTATGTCCGGACCGGGACGCCGGAGTACATCCGAATGATTGAGGTCGGGTCGCTGCGCACGTTCGGAGGCCACAGCACCATGATCTCG
>FN394200, UncMe989, MOB_like, pxmA, AOB_related, [Crenothrix]
GATCGATTGGAAAGATCGGCAGTGGTGGCCCATCGTCACCCCGGTGACGACGATCACCTTCTGCGCGGCGCTGCAATATTACAACTGGGTCAATTATCGGCAACCGTTCGGTGCCACACTATCGATTCTTGCGTATGCCTTCGGGAAGTGGATCGCCGTTTACACCTCGTGGTGGTGGTGGTCGAACTATCCGCCGAATTTCGTCATGCCGGCCACGCTGATCCCCAGCGCCTTGGTGCTGGATATCACCTTGCTCTTAACGAGAAACTGGACCTTAACGGCCGTCATTGGCGCGTGGATGTTTGCGATCCTGTTTTATCCAAGCAACTGGCCCATCTTCGGGTACAGCCATACGCCGATCGTCGTCGATGGCACCTTGCTCTCGTGGGCTGACTACATGGGCTTCATGTATGTCCGGACCGGGACGCCGGAGTACATCCGAATGATTGAGGTCGGGTCGCTGCGCACCTTCGGGGGACACAGCACCATGATCTCG
>FN394199, UncMe990, MOB_like, pxmA, AOB_related, [Crenothrix]
GATCGATTGGAAAGATCGGCAGTGGTGGCCCATCGTCACCCCGGTGACGACGATCACCTTCTGCGCGGCGCTGCAATATTACAACTGGGTCAATTATCGGCAACCGTTCGGTGCCACACTATCGATTCTTGCGTATGCCTTCGGGAAGTGGATCGCCGTTTACACCTCGTGGTGGTGGTGGTCGAACTATCCGCCGAATTTCGTCATGCCGGCCACGCTGATCCCCAGCGCCTTGGTGCTGGATATCACCTTGCTCTTAACGAGAAACTGGACCTTAACGGCCGTCATTGGCGCGTGGATGTTTGCGATCCTGTTTTATCCAAGCAACTGGCCCATCTTCGGGTACAGCCATACGCCGATCGTCGTCGATGGCACCTTGCTCTCGTGGGCTGACTACATGGGCTTCATGTATGTCCGGACCGGGACACCGGAGTACATCCGGATGATTGAGGTCGGGTCGCTGCGCACGTTCGGAGGCCACAGCACCATGATCTCG
>FN394198, UncMe991, MOB_like, pxmA, AOB_related, [Crenothrix]
GATCGATTGGAAAGATCGGCAGTGGTGGCCCATCGTCACCCCGGTGACGACGATCACCTTCTGCGCGGCGCTGCAATATTACAACTGGGTCAATTATCGGCAACCGTTCGGTGCCACACTATCGATTCTTGCGTATGCCTTCGGGAAGTGGATCGCCGTTTACACCTCGTGGTGGTGGTGGTCGAACTATCCGCCGAATTTCGTCATGCCGGCCACGCTGATCCCCAGCGCCTTGGTGCTGGATATCACCTTGCTCTTAACGAGAAACTGGACCTTAACGGCCGTCATTGGCGCGTGGATGTTTGCGATCCTGTTTTATCCAAGCAACTGGCCCATCTTCGGGTACAGCCATACGCCGATCGTCGTCGATGGCACCTTGCTCTCGTGGGCTGACTACATGGGCTTCATGTATGTCCGGACCGGGACGCCGGAGTACATCCGAATGATTGAGGTCGGGTCGCTGCGCACGTTCGGAGGCCACAGCACCATGATCTCG
>FN394196, UncMe993, MOB_like, pxmA, AOB_related, [Crenothrix]
GATCGATTGGAAAGATCGGCAGTGGTGGCCCATCGTCACCCCGGTGACGACGATCACCTTCTGCGCGGCGCTGCAATATTACAACTGGGTCAATTATCGGCAACCGTTCGGTGCCACACTATCGATTCTTGCGTATGCCTTCGGGAAGTGGATCGCCGTTTACACCTCGTGGTGGTGGTGGTCGAACTATCCGCCGAATTTCGTCATGCCGGCCACGCTGATCCCCAGCGCCTTGGTGCTGGATATCACCTTGCTCTTAACGAGAAACTGGACCTTAACGGCCGTCATTGGCGCGTGGATGTTTGCGATCCTGTTTTATCCAAGCAACTGGCCCATCTTCGGGTACAGCCATACGCCGATCGTCGTCGATGGCACCTTGCTCTCGCGGGCTGACTACATGGGCTTCATGTATGTCCGGACCGGGACGCCGGAGTACATCCGGATGATCGAGGTCGGGTCGCTGCGGACCTTCGGGGGACACAGCACCATGATCTCG
>FN394195, UncMe994, MOB_like, pxmA, AOB_related, [Crenothrix]
GATCGATTGGAAAGCTCGGCAGTGGTGGCCCATCGTCACCCCGGTGACGACGATCACCTTCTGCGCGGCCCTGCAATATTACAACTGGGTCAATTATCGGCAACCGTTCGGTGCCACACTATCGATTCTTGCGTATGCCTTCGGGAAGTGGATCGCCGTTTACACCTCGTGGTGGTGGTGGTCGAACTATCCGCCGAATTTCGTCATGCCGGCCACACTGATCCCCAGCGCCTTGGTGCTGGATATCACCTTGCTCTTAACGAGAAACTGGACCTTAACGGCCGTCATTGGCGCGTGGATGTTTGCGATCCTGTTTTATCCAAGCAACTGGCCCATCTTCGGGTACAGCCATACGCCGATCGTCGTCGATGGCACCTTGCTCTCGTGGGCTGACTACATGGGCTTCATGTATGTCCGGACCGGGACGCCGGAGTACATCCGAATGATTGAGGTCGGGTCGCTGCGCACGTTCGGAGGCCACAGCACCATGATCTCG
>FN394194, UncMe995, MOB_like, pxmA, AOB_related, [Crenothrix]
GATCGATTGGAAAGATCGGCAGTGGTGGCCCATCGTCACCCCGGTGACGACGATCACCTTCTGCGCGGCGCTGCAATATTACAACTGGGTCAATTATCGGCAACCGTTCGGTGCCACACTATCGATTCTTGCGTATGCCTTCGGGAAGTGGATCGCCGTTTACACCTCGTGGTGGTGGTGGTCGAACTATCCGCCGAATTTCGTCATGCCGGCCACGCTGATCCCCAGCGCCTTGGTGCTGGATATCACCTTGCTCTTAACGAGAAACTGGACCTTAACGGCCGTCATTGGCGCGTGGATGTTTGCGATCCTGTTTTATCCAAGCAACTGGCCCATCTTCGGGTACAGCCATACGCCGATCGTCGTCGATGGCACCTTGCTCTCGTGGGCTGACTACATGGGCTTCATGTATGTCCGGACCGGGACGCCGGAGTACATCCGAATGATTGAGGTCGGGTCGCTGCGCACGTTCGGAGGCCACAGCACCATGATCTCG
>FN394193, UncMe996, MOB_like, pxmA, AOB_related, [Crenothrix]
GATCGATTGGAAAGATCGGCAGTGGTGGCCCATCGTCACCCCGGTGACGACGATCACCTTCTGCGCGGCCCTGCAATATTACAACTGGGTCAACTATCGGCAACCGTTCGGTGCCACCCTAACGATCCTGGCATATGCCTTCGGGAAGTGGATCGCCGTCTACACCTCGTGGTGGTGGTGGTCGAACTATCCGCCGAATTTCGTCATGCCGGCCACGCTGATTCCCGGGGCCTTGGTGCTGGATATCACCTTGCTCTTAACGAGAAACTGGACCTTAACGGCCGTCATTGGCGCGTGGATGTATGCGATTCTGTTCTATCCGAGCAACTGGCCAATTTTCGGGTACAGCCATACACCGATCGTCGTCGATGGCACCTTGCTCTCGTGGGCTGACTACATGGGCTTCATGTATGTCCGGACCGGGACGCCGGAGTACATCCGAATGATTGAGGTCGGGTCGCTGCGCACGTTCGGAGGCCACAGCACCATGATCTCG
>FN394192, UncMe997, MOB_like, pxmA, AOB_related, [Crenothrix]
GATCGATTGGAAAGATCGGCAGTGGTGGCCCATCGCCACCCCGGTGACGACGATCACCTTCTGCGCGGCGCTGCAATATTACAACTGGGTCAATTATCGGCAACCGTTCGGTGCCACACTATCGATTCTTGCGTATGCCTTCGGGAAGTGGATCGCCGTTTACACCTCGTGGTGGTGGTGGTCGAACTATCCGCCGAATTTCGTCATGCCGGCCACGCTGATCCCCAGCGCCTTGGTGCTGGATATCACCTTGCTCTTAACGAGAAACTGGACCTTAACGGCCGTCATTGGCGCGTGGATGTTTGCGATCCTGTTTTATCCAAGCAACTGGCCCATCTTCGGGTACAGCCATACGCCGATCGTCGTCGATGGCACCTTGCTCTCGTGGGCTGACTACATGGGCTTCATGTATGTCCGGACCGGGACGCCGGAGTACATCCGGATGATCGAGGTCGGGTCGCTGCGGACCTTCGGGGGACACAGCACCATGATCTCG
>FN394188, UncM1001, MOB_like, pxmA, AOB_related, [Crenothrix]
GATCGATTGGAAAGATCGGCAGTGGTGGCCCATCGTCACCCCGGTGACGACGATCACCTTCTGCGCGGCGCTGCAATATTACAACTGGGTCAATTATCGGCAACCGTTCGGTGCCACCCTAACGATCCTGGCATATGCCTTCGGGAAGTGGATCGCCGTTTACACCTCGTGGTGGTGGTGGTCGAACTATCCGCCGAATTTCGTCATGCCGGCCACGCTGATCCCCAGCGCCTTGGTGCTGGATATCACCTTGCTCTTAACGAGAAACTGGACCTTAACGGCCGTCATTGGCGCGTGGATGTTTGCGATCCTGTTCTATCCGAGCAACTGGCCAATTTTCGGGTACAGCCATACACCGATCGTCGTCGATGGCACCTTGCTCTCGTGGGCTGACTACATGGGCTTCATGTATGTCCGGACCGGGACGCCGGAGTACATCCGAATGATTGAGGTCGGGTCGCTGCGCACGTTCGGAGGCCACAGCACCATGATCTCG
>FN394187, UncM1002, MOB_like, pxmA, AOB_related, [Crenothrix]
GATCGAGTGGAAAGATCGGCAGTGGTGGCCCATCGTCACCCCGGTGACGACGATCACCTTCTGCGCGGCCCTGCAATATTACAACTGGGTCAATTATCGGCAACCGTTCGGTGCCACACTATCGATTCTTGCGTATGCCTTCGGGAAGTGGATCGCCGTTTACACCTCGTGGTGGTGGCGGTCGAACTATCCGCCGAATTTCGTCATGCCGGCCACGCTGATCCCCAGCGCCTTGGTGCTGGATATCACCTTGCTCTTAACGAGAAACTGGACCTTAACGGCCGTCATTGGCGCGTGGATGTTTGCGATCCTGTTTTATCCAAGCAACTGGCCCATCTTCGGGTACAGCCATACGCCGATCGTCGTCGATGGCACCTTGCTCTCGTGGGCTGACTACATGGGCTTCATGTATGTCCGGACCGGGACGCCGGAGTACATCCGAATGATTGAGGTCGGGTCGCTGCGCACGTTCGGAGGCCACAGCACCATGATCTCG
>FN394186, UncM1003, MOB_like, pxmA, AOB_related, [Crenothrix]
GATCGATTGGAAAGATCGGCAGTGGTGGCCCATCGTCACCCCGGTGACGACGATCACCTTCTGCGCGGCGCTGCAATATTACAACTGGGTCAATTATCGGCAACCGTTCGGTGCCACCCTAACGATCCTGGCATATGCCTTCGGGAAGTGGATCGCCGTTTACACCTCGTGGTGGTGGTGGTCGAACTATCCGCCGAATTTCGTCATGCCGGCCACGCTGATCCCCAGCGCCTTGGTGCTGGATATCACCTTGCTCTTAACGAGAAACTGGACCTTAACGGCCGTCATTGGCGCGTGGATGTTTGCGATCCTGTTTTATCCAAGCAACCGGCCCATCTTCGGGTACAGCCATACGCCGATCGTCGTCGATGGCACCTTGCTCTCGTGGGCTGACTACATGGGCTTCATGTATGTCCGGACCGGGACGCCGGAGTACATCCGAATGATTGAGGTCGGGTCGCTGCGCACGTTCGGAGGCCACAGCACCATGATCTCG
>FN394185, UncM1004, MOB_like, pxmA, AOB_related, [Crenothrix]
GATCGATTGGAAAGATCGGCAGTGGTGGCCCATCGTCACCCCGGTGACGACGATCACCTTCTGCGCGGCGCTGCAATATTACAACTGGGTCAATTATCGGCAACCGTTCGGTGCCACACTATCGATTCCTGCGTATGCCTTCGGGAAGTGGATCGCCGTTTACACCTCGTGGTGGTGGTGGTCGAACTATCCGCCGAATTTCGTCATGCCGGCCACGCTGATCCCCAGCGCCTTGGTGCTGGATATCACCTTGCTCTTAACGAGAAACTGGACCTTAACGGCCGTCATTGGCGCGTGGATGTTTGCGATCCTGTTTTATCCAAGCAACTGGCCCATCTTCGGGTACAGCCATACGCCGATCGTCGTCGGTGGCACCTTGCTCTCGTGGGCTGACTACATGGGCTTCATGTATGTCCGGACCGGAACGCCGGAGTACATCCGAATGATTGAGGTCGGGTCGCTGCGCACGTTCGGAGGCCACAGCACCATGATCTCG
>JN591085, UncB3450, MOB_like, pxmA, AOB_related, [Crenothrix]
GGGGACTGGGACTTCTGGCTCGATTGGAAGGACCGGCAGTAGTGGCCGATCGTGACGCCGGTAACGACGATCACTTTTTGCGCCGCGCTGCAGTATTACAACTGGGTGAACTACCGGCAGCCGTTCGGGGCGACCCTGACCATTCTGGCGTTGGCAGCCGGGAAATGGATCACCGTGTATACGTCCTGGTGGTGGTGGTCCAACTATCCACCGAACTTCGTCATGCCCGCCACACTGATTCCCAGTGCGCTGGTTCTCGACATCGTACTGTTGTTAACCAGAAACTGGACACTCACCGCAGTCATCGGGGCCTGGATGTATGCCGCGCTGTTCTATCCGAGCAACTGGCCCATCTTCGCCTATAGCCATACGCCGCTCGTCGTCGATGGCACGCTGCTCTCGTGGGCGGACTACATGGGCTTCATGTATGTCCGGACCGGGACGCCGGAGTACATTCGGATGATCGAGGTGGGGTCGCTGCGCACGTTCGGCGGTCATAGCACCATGATCTCGGCGTTCTTCTCGGCGTTC
>JN591086, UncB3451, MOB_like, pxmA, AOB_related, [Crenothrix]
GGGGACTGGGACTTCTGGCTCGATTGGAAGGACCGGCAGTAGTGGCCGATCGTGACGCCGGTAACGACGATCACTTTTTGCGCCGCGCTGCAGTATTACAACTGGGTGAACTACCGGCAGCCGTTCGGGGCGACCCTGACCATTCTGGCGTTGGCAGCCGGGAAATGGATCACCGTGTATACGTCCTGGTGGTGGTGGTCCAACTATCCACCGAACTTCGTCATGCCCGCCACACTGATTCCCAGTGCGCTGGTTCTCGACATCGTACTGTTGTTAACCAGAAACTGGACACTCACCGCAGTCATCGGGGCCTGGATGTATGCCGCGCTGTTCTATCCGAGCAACTGGCCCATCTTCGCCTATAGCCATACGCCGCTCGTCGTCGATGGCACGCTGCTCTCGTGGGCGGACTACATGGGCTTCATGTATGTCCGGACCGGGACGCCGGAGTACATTCGGATGATCGAGGTGGGGTCGCTGCGCACGTTCGGCGGTCATAGCACCATGATCTCGGCGTTCTTCTCGGCGTTC
>JN591175, UncB3540, MOB_like, pxmA, AOB_related, [Crenothrix]
GGCGACTGGGACTTCTGGCTCGATTGGAAGGACCGCCAGTGGTGGCCGATCGTGACGCCGGTAACGACGATCACTTTTTGCGCCGCGCTGCAGTATTACAACTGGGTGAACTACCGGCAGCCGTTCGGGGCGACCCTGACCATTCTGGCGTTGGCAGCCGGGAAATGGATCGCCGTGTATACCTCCTGGTGGTGGTGGTCTAACTATCCACCGAACTTCGTCATGCCCGCCACCCTGATTCCCAGTGCGCTGGTTCTCGACATCGTCCTGTTGTTAACCAGAAACTGGACACTCACCGCAGTCATCGGGGCCTGGATGTATGCCGCGCTGTTCTATCCGAGCAACTGGCCCATCTTCGCCTATAGCCATACGCCGCTCGTCGTCGATGGCACGCTGCTCTCGTGGGCGGACTACAAGGGCTTCATGTATGTGCGGACCGGGACGCCGGAGTACATTCGGATGATCGAGGTGGGGTCGCTGCGCACGTTCGGCGGTCATAGCACCATGATCTCGGCGTTCTTCTCCGCGTTC
>JN591180, UncB3545, MOB_like, pxmA, AOB_related, [Crenothrix]
GGGGACTGGGACTTCTGGCTCGATTGGAAGGACCGCCAGTGGTGGCCGATCGTGACGCCGGTGACGACGATCACCTTTTGCGCCGCGCTGCAGTATTACAACTGGGTGAACTACCGGCAGCCGTTCGGGGCGACCCTGACCATTCTGGCGTTGGCAGCCGGGAAATGGATCGCCGTGTATACGTCCTGGTGGTGGTGGCCCAACTATCCCCCCAACTTTGTCATGCCCGCCACCCTGCTTCCCAGTGCGCTGGTTCTCGACATCGTCCTGTTGTTAACCAGAAACTGGACACTCACCGCAGTCATCGGGGCCTGGATGTATGCCGCGCTGTTCTATCCGAGCAACTGGCCCATCTTCGCCTATAGCCATACGCCGCTCGTCGTCGATGGCACGCTGCTCTCGTGGGCGGACTACATGGGCTTCATGTATGTCCGGACCGGGACGCCGGAGTACATCCGGATGATCGAGGTGGGGTCGCTGCGCACGTTCGGCGGTCATAGCACCATGATCTCGGCGTTCTTCTCCGCCTTC
>JN591183, UncB3548, MOB_like, pxmA, AOB_related, [Crenothrix]
GGAGACTGGGACTTCTGGCTCGATTGGAAGGACCGGCAGTGGTGGCCGATCGTGACGCCGGTGACGACGATCACCTTTTGCGCCGCCCTTCAGTATTACAACTGGGTGAACTATCGGCAGCCGTTCGGGGCGACGCTGACCATCCTGGCGTTGGGGGCCGGCAAATGGATCGCCGTGTATACCTCCTGGTGGTGGTGGTCCAACTATCCCCCCAACTTTGTCATGCCCGCCACACTGCTTCCCAGTGCGCTGGTTCTCGACATCGTCCTGTTGTTAACCAGAAACTGGACACTCACCGCAGTCATCGGGGCCTGGATGTATGCCGCGCTGTTCTATCCGAGCAACTGGCCCATCTTCGCCTATAGCCATACGCCGCTCGTCGTCGATGGCACGCTGCTCTCGTGGGCGGACTACATGGGCTTCATGTATGTCCGGACCGGGACGCCGGAGTACATCCGGATGATCGAGGTGGGGTCGCTGCGCACGTTCGGCGGTCATAGCACCATGATCTCGGCGTTCTTCTCAGCCTT
>JN591189, UncB3554, MOB_like, pxmA, AOB_related, [Crenothrix]
GGAGACTGGGACTTCTGGCTCGATTGGAAGGACCGCCAGTGGTGGCCGATCGTGACGCCGGTGACGACGATCACCTTTTGCGCCGCGCTGCAGTATTACAACTGGGTGAACTACCGGCAGCCGTTCGGGGCGACCCTGACCATTCTGGCGTTGGCAGCCGGGAAATGGATCGCCGTGTATACGTCCTGGTGGTGGTGGTCCAACTATCCCCCCAACTTTGTCACGCCCGCCACCCTGCTTCCCAGTGCGCTGGTTCTCGACATCGTCCTGTTGTTAACCAGAAACTGGACACTTACCGCAGTCATCGGGGCCTGGATGTATGCCGCGCTGTTCTATCCGAGCAACTGGCCCATCTTCGCCTATAGCCATACGCCGCTCGTCGTCGATGGCACGCTGCTCTCGTGGGCGGACTACATGGGCTTCATGTATGTGCGGACCGGGACGCCGGAGTACATCCGGATGATCGAGGTGGGGTCACTGCGCACGTTCGGTGGTCATAGCACCATGATCTCGGCCTTCTTCTCCGCCTTC
>JN591194, UncB3559, MOB_like, pxmA, AOB_related, [Crenothrix]
GGGGACTGGGACTTCTGGCTCGATTGGAAGGACCGCCAGTGGTGGCCGATCGTGACGCCGGTGACGACGATCACCTTTTGCGCCGCGCTGCAGTATTACAACTGGGTGAACTACCGGCAGCCGTTCGGAGCGACCCTGACCATTCTGGCGTTGGCAGCCGGGAAATGGATCGCCGTGTATACGTCCTGGTGGTGGTGGTCCAACTATCCCCCCAACTTTGTCATGCCCGCCACCCTGCTTCCCAGTGCGCTGGTTCTCGACATCGTCCTGTTGTTAACCAGAAACTGGACACTCACCGCAGTCATCGGGGCCTGGATGTATGCCGCGCTGTTCTATCCGAGCAACTGGCCCATCTTCGCCTATAGCCATACGCCGCTCGTCGTCGATGGCACGCTGCTCTCGTGGGCGGACTACATGGGCTTCATGTATGTCCGGACCGGGACGCCGGAGTACATCCGGATGATCGAGGTGGGGTCGCTGCGCACGTTCGGCGGTCATAGCACCATGATCTCGGCGTTCTTCTCTGCCTTC
>JN591201, UncB3566, MOB_like, pxmA, AOB_related, [Crenothrix]
GGAGACTGGGACTTCTGGCTCGATTGGAAGGACCGCCAGTGGTGGCCGATCGTGACGCCGGTGACGACGATCACCTTTTGCGCCGCGCTGCAGTATTACAACTGGGTGAACTACCGGCAGCCGTTCGGGGCGACCCTGACCATTCTGGCGTTGGCAGCCGGGAAATGGATCGCCGTGTATACGTCCTGGTGGTGGTGGTCCAACTATCCCCCCAACTTTGTCATGCCCGCCACACTGCTTCCCAGTGCGCTGGTTTTCGACATCGTCCTGTTGTTAACCAGAAACTGGACACTCACCGCAGTCATCGGGGCCTGGATGTATGCCGCGCTGTTCTATCCGAGCAACTGGCCCATCTTCGCCTATAGCCATACGCCGCTCGTCGTCGATGGCACGCTGCTCTCGTGGGCGGACTACATGGGCTTCATGTATGTCCGGACCGGGACGCCGGAGTACATCCGGATGATCGAGGTGGGGTCGCTGCGCACGTTCGGCGGTCATAGCACCATGATCTCGGCGTTCTTCTCTGCCTTC
>JN591203, UncB3568, MOB_like, pxmA, AOB_related, [Crenothrix]
GGAGACTGGGACTTCTGGCTCGATTGGAAGGACCGCCAGTGGTGGCCGATCGTGACGCCGGTGACGACGATCACCTTTTGCGCCGCGCTGCAGTATTACAACTGGGTGAACTACCGGCAGCCGTTCGGGGCGACCCTGACCATTCTGGCGTTGGCAGCCGGGAAATGGATCGCCGTGTATACGTCCTGGTGGTGGTGGTCCAACTATCCCCCCAACTTTGTCATGCCCGCCACACTGCTTCCCAGTGCGCTGGTTCTCGACATCGTCCTGTTGTTAACCAGAAACTGGACACTCACCGCAGTCATCGGGGCCTGGATGTATGCCGCGCTGTTCTATCCGAGCAACTGGCCCATCTTCGCCTATAGCCATACGCCGCTCGTCGTCGATGGCACGCTGCTCTCGTGGGCGGACTACATGGGCTTCATGTATGTCCGGACCGGGACGCCGGAGTACATCCGGATGATCGAGGTGGGGTCGCTGCGCACGTTCGGCGGTCATAGCACCATGATCTCGGCCTTCTTCTCAGCGTTC
>JN591208, UncB3573, MOB_like, pxmA, AOB_related, [Crenothrix]
GGAGACTGGGACTTCTGGCTCGATTGGAAGGACCGCCAGTGGTGGCCGATCATGACGCCGGTGACGACGATCACCTTTTGCGCCGCGCTGCAGTATTACAACTGGGTGAACTACCGGCAGCCGTTCGGGGCGACCCTGACCATTCTGGCGTTGGCAGCCGGGAAATGGATCGCCGTGTATACGTCCTGGTGGTGGTGGTCCAACTATCCCCCCAACTTTGTCATGCCCGCCACACTGCTTCCCAGTGCGCTGGTTCTCGACATCGTCCTGTTGTTAACCAGAAACTGGACACTCACCGCAGTCATCGGGGCCTGGATGTATGCCGCGCTGTTCTATCCGAGCAACTGGCCCATCTTCGCCTATAGCCATACGCCGCTCGTCGTCGATGGCACGCTGCTCTCGTGGGCGGACTACATGGGCTTCATGTATGTCCGGACCGGGACGCCGGAGTACATCCGGATAATCGAG
>JN591212, UncB3577, MOB_like, pxmA, AOB_related, [Crenothrix]
GGTGACTGGGACTTCTGGCTCGATTGGAAGGACCGCCAGTGGTGGCCGATCGTGACGCCGGTGACGACGATCACCTTTTGCGCCGCGCTGCAGTATTACAACTGGGTGAACTACCGGCAGCCGTTCGGGGCGACCCTGACCATTCTGGCGTTGGCAGCCGGGAAATGGATCGCCGTGTATACGTCCTGGTGGTGGTGGTCCAACTATCCCCCCAACTTTGTCATGCCCGCCACACTGCTTCCCAGTGCGCTGGTTCTCGACATCGTCCTGTTGTTAACCAGAAACTGGACACTCACCGCAGTCATCGGGGCCTGGATGTATGCCGCGCTGTTCTATCCGAGCAACTGGCCCATCTTCGCCTATAGCCATACGCCGCTCGTCGTCGATGGCACGCTGCTCTCGTGGGCGGACTACATGGGCTTCATGTATGTCCGGACCGGGACGCCGGAGTACATCCGGATGATCGAGGTGGGGTCGCTGCGCACGTTCGGCGGTCATAGCACCATGATCTCGGCCTTCTTCTCCGCCTTC
>JN591214, UncB3579, MOB_like, pxmA, AOB_related, [Crenothrix]
GGGGACTGGGACTTCTGGCTCGATTGGAAGGACCGCCAGTGGTGGCCGATCGTGACGCCGGTGACGACGATCACCTTTTGCGCCGCGCTGCAGTATTACAACTGGGTGAACTACCGGCAGCCGTTCGGGGCGACCCTGACCATTCTGGCGTTGGCAGCCGGGAAATGGATCGCCGTGTATACGTCCTGGTGGTGGTGGTCCAACTATCCCCCCAACTTTGTCATGCCCGCCACCCTGCTTCCCAGTGCGCTGGTTCTCGACATCGTCCTGTTGTTAACCAGAAACTGGACACTTACCGCAGTCATCGGGGCCTGGATGTATGCCGCGCTGTTCTATCCGAGCAACTGGCCCATCTTCGCCTATAGCCATACGCCGCTCGTCGTCGATGGCACGCTGCTCTCGTGGGCGGACTACATGGGCTTCATGTATGTGCGGACCGGGACGCCGGAGTACATCCGGATGATCGAGGTGGGGTCACTGCGCACGTTCGGTGGTCATAGCACCATGATCTCGGCGTTCTTCTCCGCCTTC
>JN591215, UncB3580, MOB_like, pxmA, AOB_related, [Crenothrix]
GGGGACTGGGACTTCTGGCTCGATTGGAAGGACCGGCAGTGGTGGCCGATCGTGACGCCGGTGACGACGATCACCTTTTGCGCCGCGCTGCAGTATTACAACTGGGTGAACTACCGGCAGCCGTTCGGGGCGACCCTGACCATTCTGGCGTTGGCAGCCGGGAAATGGATCGCCGTGTATACGTCCTGGTGGTGGTGGTCCAACTATCCCCCCAACTTTGTCATGCCCGCCACACTGCTTCCCAGTGCGCTGGTTCTCGACATCGTCCTGTTGTTAACCAGAAACTGGACACTCACCGCAGTCATCGGGGCCTGGATGTATGCCGCGCTGTTCTATCCGAGCAACTGGCCCATCTTCGCCTATAGCCATACGCCGCTCGTCGTCGATGGCACGCTGCTCTCGTGGGCGGACTACATGGGCTTCATGTATGTCCGGACCGGGACGCCGGAGTACATCCGGATGATCGAGGTGGGGTCGCTGCGCACGTTCGGCGGTCATAGCACCATGATCTCGGCGTTCTTCTCGGCCTTC
>JN591219, UncB3583, MOB_like, pxmA, AOB_related, [Crenothrix]
TGGGACTTCTGGCTCGATTGGAAGGACCGCCAGTGGTGGCCGATCGTGACGCCGGTGACGACGATCACCTTTTGCGCCGCGCTGCAGTATTACAACTGGGTGAACTACCGGCAGCCGTTCGGGGCGACCCTGACCATTCTGGCGTTGGCAGCCGGGAAATGGATCGCCGTGTATACGTCCAGGTGGTGGTGGTCCAACTATCCCCCCAACTTTGTCATGCCCGCCACACTGCTTCCCAGTGCGCTGGTTCTCGACATCGTCCTGTTGTTAACCAGAAACTGGACACTCACCGCAGTCATCGGGGCCTGGATGTATGCCGCGCTGTTCTATCCGAGCAACTGGCCCATCTTCGCCTATAGCCATACGCCGCTCGTCGTCGATGGCACGCTGCTCTCGTGGGCGGACTACATGGGCTTCATGTATGTCCGGACCGGGACGCCGGAGTACATCCGGATGATCGAGGTGGGGTCGCTGCGCACGTTCGGCGGTCATAGCACCATGATCTCGGCGTTCTTCTCGGCGTTC
>JF706213, NcBact27, MOB_like, pxmA, AOB_related, [Crenothrix]
GGGGACTGGGACTTCTGGCTAGACTGGAAGGATCGGCAATGGTGGCCTATCGTCACTCCGATTACGACCATTACATTTTGTGCCGCACTCCAGTATTACAATTGGGTGAACTATCGTCAGCCGTTCGGCGCGACGATCACCATTCTGGCTCTCGGTTTCGGAAAGTGGATTGCCGTCTATACGTCTTGGTGGTGGTGGTCCAATTATCCGCCGAACTTCGTCATGCCTGCGACACTGCTTCCTAGCGCACTGGTCCTGGACATCACGCTCTTGCTGACCAGGAACTGGACGTTGACGGCTGTGATCGGAGCATGGATGTACGCCATTTTATTTTACCCGAGCAACTGGCCAATTTTTGGTTACAGCCACACCCAGATCGTGGTTGATGGCTCGCTTCTCTCATGGGCAGACTACATGGGCTTCATGTATGTCCGTACCGGGACGCCTGAGTACATCCGAATGATCGAGGTCGGTTCGCTGCGCACCTTCGGTGGTCACAGCACCATGATCTCGGCGTTCTTCTCCGCGTTC
>JF706214, NcBact28, MOB_like, pxmA, AOB_related, [Crenothrix]
GGGGACTGGGACTTCTGGCTCGACTGGAAGGATCGGCAATGGTGGCCGATCGTCACCCCGATTACGACCATTACGTTTTGTGCGGCCCTGCAGTATTACAATTGGGTGAACTATCGTCAGCCGTTCGGCGCGACGATCACGATTCTGGCGCTTGGGTTCGGAAAGTGGATTGCCGTTTATACGTCGTGGTGGTGGTGGTCGAATTATCCGCCGAACTTCGTCATGCCGGCGACACTGCTGCCGAGCGCGTTGGTCTTGGACATCACGCTCTTGCTCACCAGGAACTGGACCTTGACGGCGGTGATCGGAGCTTGGATGTACGCGATTCTGTTTTATCCCAGCAACTGGCCGATCTTTGGCTATAGCCACACCCCGATCGTGGTTGATGGCTCGTTGCTCTCATGGGCTGACTACATGGGCTTCATGTATGTCCGGACCGGGACGCCGGAGTACATCCGCATGATCGAGGTCGGCTCGCTGCGCACCTTCGGTGGGCACAGCACCATGATCTCGGCCTTCTTCTCCGCCTTC
>AB176933, UncBa285, MOB_like, typeI, typeIa, [deep_sea_3]
TCTGACTGGAAAGATAGACGTTTGTGGGTGACAGTTGCCCCGATCGTTTCTATTACTTTTCCGGCGGCCGTTCAGGCTTGTTTATGGTTCCGCTATAAACTTCCATGGGGCGCGACTGTATGTGTCCTGGGCCTGTTGTTAGGTGAGTGGGTTAACAGATACTTCAACTTCTGGGGATGGACATATTTCCCAGTCAATTTCTGCTTCCCTTCAAACCTGATTCCAGGTGCGATCGTATTGGATGTCGTATTAATGCTGTCTAACAGCATGACATTGACTGCGGTTGTTGGTGGTATGGCTTGGGGTCTGTTGTTCTACCCTGGTAACTGGCCGATCATCGCTCCATTACATGTTCCTGTTGAATATAATGGCATGATGTTTACACTGGCTGATTTACAAGGTTATCACTATGTAAGAACTGGTACACCTGAGTACATCAGAATGGTAGAGAAAGGTACACTGAGAACATTCGGTAAAGACGTTGCTCCTGTATCA
>DQ514634, UncB1381, MOB_like, typeI, typeIa, [deep_sea_3]
CCTCTGGGTGACTGTCGCACCAATTGTTTCTATAACTTTCCCTGCAGCCGTGCAAGCGTGCTTGTGGGCTCGTTATCGTCTGCCATGGGGCGCAACCGTAGCTATACTCGGTCTGTTGCTAGGTGAGTGGATTAACAGATACCTGAACTTCTGGGGCTGGACTTATCTCCCAGTCAACATCTGTTTCCCATCTAACCTGATGCCCGGTGCGATTTTACTTGACGTTATTCTAATGCTGTCGGGTAGCTTCACATTGACCGCAGTTCTTGGTGGATTGACATATGGTCTGATTTTCTATCCTGGTAACTGGCCTATCATTGCGCCTTTACATATTCCTATAGAATATAACGGCATGATGTTTACCCTGGCTGACTTACAAGGTTATCACTATGTAAGAACAGGTACACCTGAGTACATCGGAATGGTGGAAAAAGGCACATTAAGAACATTCGGTAAAGACGTTGCGCCGGAAGGGCG
>DQ514629, UncB1386, MOB_like, typeI, typeIa, [deep_sea_3]
CTCGGAAGATAGACGTTTATGGGTGACTGTCGCACCAATCGTTTCGATCACTTTCCCTGCGGCTGTTCAGGCTGTACTGTGGGGTAAATATCGTATTGCTTGGGGCGCAACCATGTGTGTTCTGGGTCTGCTACTAGGTGAGTGGATTAACAGATACTTCAACTTCTGGGGATGGACATATTTCCCAGTCAATATCTGTTTTCCTTCAAACCTGGTACCTGGCGCTATTCTTCTTGATGTTATCCTGATGATGTCTGGTAGCTATACGTTGACTGCTGTCGTGGGTGGATTAGGCTGGGGTCTGATCTTCTATCCAGGAAACTGGCCTATCATTGCTCCACTACATCTTCCAATTGAATATAACGGTATGATGTTCACGTTGGCTGATTTACAAGGTTACCATTATGTAAGAACAGGTACACCTGAGTACATTAGAATGGTTGAGAAAGGTACATTGAGAACATTTGGTAAAGACGTTGCGCCGGAAGGGCGAATTCCAGCA
>DQ514621, UncB1394, MOB_like, typeI, typeIa, [deep_sea_3]
GCGACGCCTTTGGGTAACTGTTGCACCGATCGTTTCTATTACTTTTCCTGCGGCCGTGCAAGCGTGCTTGTGGGCCCGTTATCGTCTGCCATGGGGCGCAACCGTAGCTATACTCGGTCTGTTGCTGGGTGAGTGGATTAACGGATACCTGAACTTCTGGGGCTGGACTTATTTCCCAGTCAACATCTGTTTCCCATCTAACCTGATGCCCGGTGCGATTTTACTTGACGTCATCCTGATGTTGTCTGGTAGCTTCACATTAACTGCGGTTCTTGGTGGTTTGGCTTATGGATTGATTTTCTATCCTGGCAACTGGCCTATCATTGCGCCTTTACATATTCCTATCGAATATAACGGCATGATGTTTACTCTGGCTGATTTACAGGGTTATCACTATGTAAGAACAGGTACACCTGAGTATATCAGAATGGTGGAAAAAGGTACATTAAGAACCTTCGGTAAGGACGTTGCTCCGGAAGGGCG
>DQ514617, UncB1398, MOB_like, typeI, typeIa, [deep_sea_3]
ACGCCTTTGGGTAACTGTTGCACCGATCGTTTCTATTACTTTCCCTGCAGCCGTGCAAGCGTGCTTGTGGGCCCGTTATCGTCTGCCATGGGGCGCAACCGTAGCTATACTCGGTCTGTTGCTGGGTGAGTGGATTAACAGATACCTGAACTTCTGGGGCTGGACATATTTCCCAGTCAACATCTGTTTCCCATCTAACCTGATGCCCGGTGCGATTTTACTTGACGTCATTCTGATGTTGTCTGGTAGCTTCACATTAACTGCGGTTCTTGGTGGTTTGGGTTATGGATTGATTTTCTATCCTGGCAACTGGCCTATCATTGCGCCTTTACATATTCCTATTGAATATAACGGCATGATGTTTACCCTGGCTGATTTACAGGGTTATCACTATGTAAGAACAGGTACACCTGAGTACATCAGAATGGTGGAAAAAGGTACATTAAGAACATTCGGTAAAGACGTTGCNCCGGAAGGGCG
>DQ518573, UncB1401, MOB_like, typeI, typeIa, [deep_sea_3]
GACAGACGCCTTTGGGTAACTGTTGCACCGATCGTTTCTATTACTTTTCCTGCGGCCGTGCAAGCGTGCTTGTGGGCCCGTTATCGTCTGCCATGGGGCGCAACCGTAGCTATACTCGGTCTGTTGCTGGGTAAGTGGATTAACAGATACCTGAACTTCTGGGGCTGGACTTATTTCCCAGTCAACATCTGTTTCCCATCTAACCTGATGCCTGGTGCGATTTTACTTGACGTCATTCTGATGTTGTCTGGTAGCTTCACATTAACAGCGGTTCTTGGTGGTTTAACTTATGGATTAATTTTCTATCCTGGCAACTGGCCTATCATTGCGCCTTTACATATTCCTATTGAATATAACGGCATGATGTTTACTCTGGCTGATTTACAGGGTTATCACTATGTAAGAACAGGTACACCTGAGTACATCAGAATGGTGGAAAAAGGTACATTAAGAACATTCGGTAAAGACGTTGCGCCAAGGGCGAATTCCAGCACACTGGCGGCA
>DQ518571, UncB1403, MOB_like, typeI, typeIa, [deep_sea_3]
ACGCCTATGGGTGACTGTTGCACCGATCGTTTCTATAACTTTCCCTGCGGCCGTGCAAGCGTGCCTGTGGGCCCGTTATCGTCTACCATGGGGCGCAACCGTAGCTATTTTAGGTCTGTTGCTGGGTGAGTGGATTAACAGATACCTGAACTTCTGGGGCTGGACTTATTTCCCAGTCAACATCTGTTTCCCATCTAACCTGATGCCCGGTGCGATTTTACTTGACGTCATCCTGATGTTGTCTGGTAGCTTCACATTAACTGCGGTTCTTGGTGGTTTGGCTTATGGATTGATTTTCTATCCTGGCAACTGGCCTATCATTGCGCCTTTACATATTCCTATCGAATATAACGGCATGATGTTTACTCTGGCTGATTTACAGGGTTATCACTATGTAAGAACAGGTACACCTGAGTACATCAGAATGGTGGAAAAAGGTACATTAAGAACATTCGGTAAGGACGTTGCGCCGGAAGGGCG
>AB451519, UncB1733, MOB_like, typeI, typeIa, [deep_sea_3]
GGGGACTGGGACTTCTGGTCAGACTGGAAAGACAGACGTTTATGGGTGACGGTTGCGCCAATCGTTTCAATAACATTCCCTGCAGCGGTTCAAGCGTGTGTGTGGGGACGTTACCGTTTGCCGTGGGGCGCTACCGTATGCGTCCTGGGTCTGTTGTTGGGTGAATGGGTGAACAGATACTTCAACTTCTGGGGATGGACATACTTCCCGGTTAATATCTGCTTCCCGTCAAACCAGGTTCCGGGTGCGATTGTTCTGGACGTGGTACTGATGCTGTCAAACAGCTACACGCTGACCGCTGTTGTTGGTGGTATGGCTTGGGGACTGCTGTTCTACCCGGGTAACTGGCCAATCATCGCGCCTCTGCATATTCCTGTTGAATATAACGGCATGATGTTCACATTGGCTGACTTGCAAGGCTATCACTATGTAAGAACCGGTACACCTGAGTACATCAGAATGGTTGAAAAAGGTACATTGAGAACTTTCGGTAAAGACGTTGCTCCAGTATCAGCGTTCTTCTCTGCGTTC
>AB451517, UncB1735, MOB_like, typeI, typeIa, [deep_sea_3]
GGTGACTGGGACTTCTGGTCAGACTGGAAAGACAGACGTCTATGGGTGACGGTTGCTCCAATCGTTTCAATTACATTCCCTGCGGCGGTGCAAGCTTGCGTATGGGGACGTTATCGTTTGCCATGGGGCGCTACCGTATGTGTCCTGGGTCTGTTGTTGGGTGAGTGGGTTAACAGATACTTCAACTTCTGGGGTTGGACATACTTCCCAGTCAATATCTGCTTCCCATCAAACTTGGTTCCTGGCGCTATCATTCTTGACGTGGTTCTGCTGCTGTCAAACAGCTACACACTGACTGCTGTTGTTGGAGGTATGGGTTGGGGTTTGATCTTCTACCCAGGTAACTGGCCAATCATCGCGCCTTTGCATATTCCTGTTGAATATAATGGCATGATGTTCACATTGGCTGACTTGCAAGGCTATCACTATGTAAGAACCGGTACACCTGAGTACATCAGAATGGTTGAAAAAGGTACATTAAGAACTTTCGGTAAAGACGTTGCTCCAGTATCAGCCTTCTTCTCCGCGTTC
>AB451515, UncB1737, MOB_like, typeI, typeIa, [deep_sea_3]
GGCGACTGGGACTTCTGGTCTGACTGGAAAGACAGACGTCTTTGGGTGACTGTTGCTCCAATCGTATCCATTACATTCCCTGCGGCTGTTCAAGCTTGTGTTTGGGGCCGTTATCGTCTGCCATGGGGCGCAACAGTTTGTGTTTTGGGACTGTTGTTAGGTGAATGGGTTAACAGATATTTCAACTTCTGGGGTTGGACATACTTCCCTGTTAATATCTGCTTTCCATCAAACCTGGTTCCTGGCGCAATTATACTTGACGTTGTCCTGATGCTGTCTGGTAGTTACACACTGACAGCTGTTGTTGGCGGTATGGGCTGGGGATTGATCTTCTATCCTGGTAACTGGCCAATCATTGCTCCATTACATGTTCCTGTTGAATATAACGGCATGATGATGACACTGGCGGATTTGCAGGGTTATCACTATGTTAGAACAGGTACACCTGAGTACATCAGAATGGTAGAAAAAGGTACATTAAGAACATTCGGTAAAGACGTTGCTCCAGTATCAGCGTTCTTCTCTGCGTTC
>EU444874, UncB1750, MOB_like, typeI, typeIa, [deep_sea_3]
GGTGACTGGGATTTCTGGTCTGATTGGAAAGACAGACGTCTTTGGGTGACTGTTGCACCAATCGTTTCCATTACTTTCCCTGCGGCTGTTCAAGCCTGTGTATGGGGTCGTTATCGTTTGCCATGGGGCGCTACAGTATGTGTACTGGGCCTGTTATTGGGCGAATGGGTTAACAGATATTTCAACTTCTGGGGTTGGACATACTTCCCAGTTAATATCTGCTTCCCATCAAACCTGATTCCTGGTGCGATTCTGCTTGACGTGATACTGTTACTTTCTGGCAGTTACACACTGACAGCTGTAGTTGGCGGCATGGCTTGGGGTTTGATCTTCTACCCTGGTAACTGGCCAATCATTGCTCCATTACATGTTCCGGTTGAATATAACGGCATGATGTTCACCTTGGCTGATTTGCAAGGTTATCACTATGTAAGAACAGGTACACCTGAGTACGTCAGAATGGTAGAAAAAGGTACATTAAGAACTTTC
>EU444872, UncB1752, MOB_like, typeI, typeIa, [deep_sea_3]
GGTGACTGGGATTTCTGGACAGATTGGAAAGACAGACGTCTTTGGGTAACTGTTGCACCAATCGTTTCTATTACGTTCCCTGCTGCTGTACAGGCATGTTTATGGACACGTTATCGTTTACCATGGGGCGCCACAGTATGTATCCTGGGTCTATTATTAGGTGAGTGGATTAACAGATACCTGAACTTCTGGGGTTGGACTTATTTCCCAGTAAATATCTGTTTCCCATCAAATCTGATGCCTGGTGCTATATTACTTGACGTTATCCTGATGATGTCTGGTAGCTTCACATTAACAGCAGTTCTTGGCGGTATGGCTTGGGGTTTGGTTTTCTATCCTGGTAACTGGCCTATCATCGCGCCTTTGCATATTCCTATTGAATATAATGGCATGATGTTCACCTTGGCAGATTTACAAGGATATCACTATGTAAGAACAGGTACGCCTGAGTACATCAGAATGGTTGAAAAAGGTACATTAAGAACATTT
>EU444870, UncB1754, MOB_like, typeI, typeIa, [deep_sea_3]
GGTGACTGGGACTTCTGGTCTGACTGGAAAGACAGACGTTTGTGGGTGACAGTTGCCCCGATCGTTTCTATTACTTTTCCAGCGGCCGTTCAGGCTTGTTTATGGTTCCGCTATAAACTTCCATGGGGCGCGACAATATGTATCCTGGGCTTGTTATTAGGTGAGTGGGTTAACAGATACTTCAACTTCTGGGGATGGACATATTTCCCAGTCAATTTCCGCTTCCCTTCAAACCTGATTCCAGGTGCGATCGTATTGAATGTCGTATTACTGCTGTCTAACAGCATGACATTGACTGCGGTTGTGGGTGGTATGGCTTGGGGTCTGTTGTTCTACCCAGGTAACTGGCCGATCATCGCTCCATTACATGTTCCTGTTGAATATAATGGCATGATGTTCACACTGGCTGATTTACAAGGTTATCACTATGTAAGAACAGGTACACCTGAGTACATCAGAATGGTAGAGAAAGGGACACTGAGGACATTT
>EU444868, UncB1756, MOB_like, typeI, typeIa, [deep_sea_3]
GGTGACTGGGATTTCTGGTCAGATTGGAAAGACAGACGCCTTTGGGTAACTGTTGCACCGATCGTTTCTATTACTTTCCCTGCTGCAGTACAAGCATGTTTGTGGGCTCGCTATCGGATCGCATGGGGCGCTACAGTCTCTATTCTTGGTCTGTTACTTGGTGAGTGGATTAACAGATATTTGAACTTCTGGGGTTGGACATATTTCCCAGTAAACATTTGTTTCCCATCTAACCTGGTTCCTGGTGCGATTTTACTTGACGTTATCCTGATGATGTCTGGTAGCTTCACATTAACAGCTGTACTTGGTGGTTTGGCATATGGTCTGATTTTCTATCCTGGCAACTGGCCAATCATCGCGCCTTTACATATTCCTATTGAATATAATGGCATGATGTTTACTTTGGCTGACTTACAAGGTTATCACTATGTAAGAACAGGTACACCTGAGTACATCAGAATGGTAGAAAAAGGTACGTTAAGAACATTT
>EU444865, UncB1848, MOB_like, typeI, typeIa, [deep_sea_3]
GGTGACTGGGACTTCTGGGCTGACTGGAAAGACAGACGTTTGTGGGTGACAGTTGCCCCAATCGTTTCTATTACTTTCCCGGCGGCCGTTCAGGCTTGTTTATGGTTCCGCTATAAAATTCCATTTGGAGCTACACTTTGTATCCTGGGCTTGTTGTTAGGTGAGTGGGTTAACAGATACTTCAACTTCTGGGGATGGACATATTTCCCAGTCAATTTCTGCTTCCCTTCAAACCTGATGCCAGGTGCGATCGTATTAGATGTCGTATTACTGCTGTCTAACAGCATGACATTGACTGCGGTTGGGGGTGGTATGGCTTGGGGTCTGTTGTTTTACCCTGGTAACTGGCCGATCATCGCTCCATTGCATGTTCCTGTTGAATATAATGGCATGATGTTCACACTGGCTGATTTACAAGGTTATCACTATGTAAGAACGGGTACACCTGAGTACATCAGAATGGTAGAGAAAGGGACACTGAGGACATTT
>EU444864, UncB1849, MOB_like, typeI, typeIa, [deep_sea_3]
GGTGACTGGGACTTCTGGACTGACTGGAAAGACAGACGTTTGTGGGTGACAGTTGCCCCAATCGTTTCTATTACTTTTCCTGCTGCAGTACAAGCTTGTCTATGGTGGCGTTTTCGTATACCTTGGGGAGCTACAATCTGCATACTGGGCCTGTTGTTAGGTGAGTGGGTAAACAGATACTTCAACTTCTGGGGATGGACCTACTTCCCAGTGAATTTCGTCTTCCCTTCACAACTGGTTCCAGGCGCTATATTGCTAGATGCAATATTATTGCTGTCTAACAGCATGACATTGACTGCGGTTGTAGGCGGTTTAGCTTGGGGTCTGATCTTCTACCCAGGTAACTGGCCGGTCATCGCTCCATTGCATGTTCCTGTTGAGTATAATGGCATGATGTTTACACTGGCTGATTTACAAGGTTATCACTATGTAAGAACGGGTACACCTGAGTACATCAGAATGGTAGAAAAAGGGACACTGAGAACATTC
>EU444863, UncB1850, MOB_like, typeI, typeIa, [deep_sea_3]
GGTGACTGGGATTTCTGGGCTGACTGGAAAGACAGACGTTTGTGGGTGACAGTTGCCCCAATCGTTTCTATTACTTTTCCGGCGGCCGTTCAGGCTTGTTTATGGTTCCGCTATAAACTTCCATGGGGCGCAACAATGTGTGTCCTGGGCTTGTTGTTAGGTGAGTGGGTTAACAGATATTTCAACTTCTGGGGATGGACATATTTCCCAGTCAATTTCTGCTTCCCTTCAAACCTGGTTCCAGGTGCGATCGTATTAGATGTCGTATTAATGCTGTCTAACAGCATGACATTGACTGCGGTTGTGGGTGGTATGGCTTGGGGTCTGTTGTTCTACCCTGGTAACTGGCCGATCATCGCTCCATTACATGTTCCTGTTGAATATAACGGCATGATGTTTACTTTGGCTGATTTACAAGGTTACCACTACGTACGTACTGGTACTCCTGAGTACATCAGAATGGTTGAAAAAGGTACATTAAGAACTTTC
>EU444861, UncB1852, MOB_like, typeI, typeIa, [deep_sea_3]
GGTGACTGGGACTTTTGGGCTGACTGGAAAGACAGACGTCTTTGGGTAACAGTTGCACCAGTCGTTTCAATCACTTTCCCTGCAGCAGTACAAGCTTGTTTATGGTGGGGATATCGTATTCCTTGGGGCGCAACTGTTTGTGTTCTAGGTCTATTATTAGGTGAGTGGGTAAACAGATATTTCAACTTCTGGGGATGGACTTACTTCCCAGTGAACTTTTGTTTCCCTTCAAATTTAGTTCCTGGTGCTATCCTGCTTGACTGCATCTTGTTGTTGTCTGGAAGTATGACTCTGACAGCGGTACTTGGTGGTTTAGGTTGGGGTTTAATTTTCTACCCAGGTAACTGGCCTATCATTGCTCCATTACATTTACCAGTTGAATATAATGGCATGATGATGACTCTGGCTGATATTCAAGGATACCACTATGTAAGAACGGGTACTCCTGAGTACATCAGAATGATCGAAAAAGGTACACTTAGAACTTTC
>EU444858, UncB1855, MOB_like, typeI, typeIa, [deep_sea_3]
GGTGACTGGGACTTCTGGTCTGACTGGAAAGACAGACGTTTGTGGGTGACAGTTGCCCCGATCGTTTCTATTACTTTTCCAGCGGCCGTTCAGGCTTGTTTATGGTTCCGCTATAAACTTCCATGGGGCGCAACCATATGTATACTGGGCCTGTTGTTAGGTGAGTGGGTTAACAGATATTTCAACTTCTGGGGATGGACATATTTCCCAGTGAATTTCGTTTTCCCTTCAAACCTGATTCCTGGCGCTATCCTGCTTGATGTTATTTTGATGTTGTCTAACAGCATGACATTGACAGCGGTTGTAGGCGGTTTGGCTTGGGGTCTGATCTTTTACCCAGGTAACTGGCCGGTTATCGCTCCATTACACGTTCCAGTGGAATATAATGGCATGATGTTTACATTGGCCGATTTACAAGGTTACCACTATGTAAGAACGGGTACGCCTGAGTACATCAGAATGGTAGAGAAAGGGACACTGAGAACATTC
>EU444856, UncB1857, MOB_like, typeI, typeIa, [deep_sea_3]
GGTGACTGGGATTTCTGGGCTGACTGGAAAGACAGACGTTTGTGGGTGACAGTTGCCCCAATCGTTTCTATTACTTTTCCGGCGGCCGTTCAGGCTTGTTTATGGTTCCGCTATAAACTTCCATGGGGCGCAACAATGTGTGTCCTGGGCTTGTTACTAGGTGAGTGGGTTAACAGATATTTCAACTTCTGGGGATGGACATATTTCCCAGTCAATTTCTGCTTCCCTTCAAACCTGGTTCCAGGTGCGATCGTATTAGATGTCGTATTAATGCTGTCTAACAGCATGACATTGACTGCGGTTGTGGGTGGTATGGCTTGGGGTCTGTTGTTCTACCCTGGTAACTGGCCGATCATCGCTCCATTACATGTTCCTGTTGAATATAATGGCATGATGTTCACACTGGCTGATTTACAAGGTTATCACTATGTAAGAACGGGTACACCTGAGTACATCAGAATGGTAGAGAAAGGTACACTGAGAACATTC
>EU444850, UncB1863, MOB_like, typeI, typeIa, [deep_sea_3]
GGTGACTGGGATTTCTGGTCAGATTGGAGAGACAGACGCCTTTGGGTAACTGTTGCACCGATCGTTTCTATTACTTTTCCTGCAGCCGTGCAAGCGTGCTTGTGGGCCCGTTATCGTCTACCATGGGGCGCAACCGTAGCTATACTCGGTCTGTTGCTGGGTGGGTGGATTAACAGATACCTGAACTTCTGGGGCTGGACATATTTCCCAGTCAACATCTGTTTCCCATCTAACCTGATGCCCGGTGCGATTTTACTTGACGTCATCCTGATGTTGTCTGGTAGCTTCACATTAACTGCGGTTCTTGGTGGTTTGGCTTATGGATTGATTTTCTATCCTGGCAACTGGCCTATCATTGCGCCTTTACATATTCCTATTGAATATAACGGCATGATGTTTACTCTGGCTGATTTACAGGGTTATCACTATGTAAGAACAGGTACACCTGAGTACATCAGAATGGTGGAAAAAGGTACATTAAGAACATTC
>GU584230, UncB2586, MOB_like, typeI, typeIa, [deep_sea_3]
GGGGACTGGGACTTCTGGTCTGACTGGAAAGACAGACGTTTATGGGTGACAGTTGCCCCGATCGTCTCTATTACTTTTCCGGCGGCCGTTCAAGCGAGTCTATGGTTCCGCTATAAACTTCCATGGGGCGCGACTGTATGTGTCCTAGGCCTGTTGTTAGGTGAGTGGGTTAACAGATATTTCAATTTCTGGGGATGGACATATTTCCCAGTGAATTTCGTTTTCCCTTCAAACCTGATTCCTGGCGCTATCCTGCTTGATGTTATTTTGATGCTGTCTAACAGTATGACATTGACAGCGGTTGTGGGCGGTTTGGCTTGGGGGCTGATCTTTTACCCAGGTAACTGGCCGATCATCGCTCCATTACACGTTCCAGTGGAATATAATGGCATGATGTTTACATTGGCCGATTTACAAGGTTACCACTATGTAAGAACGGGTACGCCTGAGTACATCAGAATGGTAGAGAAAGGGACACTGAGAACATTCGGTAAAGACGTTGCTCCG
>GU584242, UncB2598, MOB_like, typeI, typeIa, [deep_sea_3]
GGGGACTGGGACTTCTGGTCTGACTGGAAAGACAGACGTTTATGGGTGACAGTTGCCCCGATCGTTTCTATTACTTTTCCGGCGGCCGTTCAAGCGAGTCTATGGTTCCGCTATAAACTTCCATGGGGCGCGACTGTATGTGTCCTAGGCCTGTTGTTAGGTGAGTGGGTTAACAGATATTTCAATTTCTGGGGATGGACATATTTCCCAGTGAATTTCGTTTTCCCTTCAAACCTGATTCCTGGCGCTATCCTGCTTGATGTTATTTTGATGCTGTCTAACAGTATGACATTGACAGCGGTTGTGGGCGGTTTGGCTTGGGGGCTGATCTTTTACCCAGGTAACTGGCCGATCATCGCTCCATTACACGTTCCAGTGGAATATAATGGCATGATGTTTACATTGGCCGATTTACAAGGTTACCACTATGTAAGAACGGGTACGCCTGAGTACGTCAGAATGGTAGAGAAAGGGACACTGAGAACATTCGGTAAAGACGTTGCTCCG
>GU584254, UncB2838, MOB_like, typeI, typeIa, [deep_sea_3]
GGGGACTGGGACTTCTGGTCTGACTGGAAAGACAGACGTTTATGGGTGACAGTTGCCCCGATCGTTTCTATTACTTTTCCGGCGGCCGTTCAAGCGAGTCTATGGTTCCGCTATAAACTTCCATGGGGCGCGACTGTATGTGTCCTAGGCCTGTTGTTAGGTGAGTGGGTTAACAGATATTTCAATTTCTGGGGATGGACATATTTCCCAGTGAATTTCGTTTTCCCTTCAAACCTGATTCCTGGCGCTATCCTGCTTGATGTTATTTTGATGCTGTCTAACAGTATGACATTGACAGCGGTTGTGGGCGGTTTGGCTTGGGGGCTGATCTTTTACCCAGGTAACTGGCCGATCATCGCTCCATTACACGTTCCAGTGGAATATAATGGCATGATGTTTACATTGGCCGATTTACAAGGTTACCACTATGTAAGAACGGGTACGCCTGAGTACATCAGAATGGTAGAGAAAGGGACACTGAGAACATTCGGTAAAGACGTTGCTCCG
>GU584259, UncB2843, MOB_like, typeI, typeIa, [deep_sea_3]
GGGGACTGGGACTTCTGGACTGACTGGAAAGACAGACGCTTGTGGGTGACAGTTGCCCCGATCGTTTCTATTACTTTTCCTGCTGCAGTACAAGCTTGTCTATGGTGGCGTTTTCGTCTGCCTTGGGGAGCTACAATCTGCGTACTGGGCCTGTTGTTAGGTGAGTGGATAAACAGATACTTCAACTTCTGGGGATGGACATATTTCCCAGTGAATTTCGTCTTCCCTTCACAATTAGTTCCAGGCGCTATCCTGCTAGATGCAATATTATTGCTGTCTAACAGCATGACATTGACTGCGGTTATTGGTGGTTTGGCTTGGGGTTTGATCTTCTACCCCGGTAACTGGCCGACCATCGCTCCATTGCATGTTCCTGTTGAATATAATGGCATGATGTTTACACTGGCTGATTTACAAGGTTACCATTATGTAAGAACAGGTACACCTGAGTACATCAGAATGGTAGAGAAAGGTACACTGAGAACATTCGGTAAAGACGTTGCTCCG
>GU584293, UncB2877, MOB_like, typeI, typeIa, [deep_sea_3]
GGGGACTGGGACTTCTGGTCTGACTGGAAAGATAGACGTTTATGGGTAACTGTTGCACCAATCGTATCGATTACTTTCCCTGCCGCTGTTCAGGCTGTTCTTTGGGGTAGATATCGTATTGCTTGGGGCGCTACTGTTTGTGTTCTGGGTCTACTATTAGGTGAGTGGATCAACAGATACTTTAACTTCTGGGGATGGACATATTTCCCAGTAAATATCTGTTTTCCTTCAAACCTGATTCCTGGTGCGATTCTTCTTGATGTCGTCCTGATGATGTCTGGTAGTTACACACTGACAGCTGTCGTTGGTGGTTTAGGCTATGGTCTGATCTTCTACCCAGGTAACTGGCCTATCATTGCTCCGTTGCATATTCCTATTGAATATAACGGAATGATGTTCACATTGGCTGATTTACAAGGTTATCACTATGTAAGAACTGGTACACCTGAGTACATCAGAATGGTAGAGAAAGGTACGTTGAGAACTTTTGGTAAGGACGTTGCGCCG
>GU584297, UncB2881, MOB_like, typeI, typeIa, [deep_sea_3]
GGGGACTGGGACTTCTGGTCTGACTGGAAAGATAGACGTTTATGGGTAACTGTTGCACCAATCGTATCGATTACTTTCCCTGCCGCTGTTCAGGCTGTTCTTTGGGGTAGATATCGTATTGCTTGGGGCGCTACTGTTTGTGTTCTGGGTCTACTATTAGGTGAGTGGATCAACAGATACTTTAACTTCTGGGGATGGACATATTTCCCAGTAAATATCTGTTTTCCTTCAAACCTGATTCCTGGTGCGATTCTTCTTGATGTCGTCCTGATGATGTCTGGTAGTTACACACTGACAGCTGTCGTTGGTGGTTTAGGCTATGGTCTGATCTTCTACCCAGGCAACTGGCCTATCATTGCTCCGTTGCATATTCCTATTGAATATAACGGAATGATGTTCACATTGGCTGATTTACAAGGTTATCACTATGTAAGAACTGGTACACCTGAGTACATCAGAATGGTAGAGAAAGGTACGTTGAGAACTTTTGGTAAGGACGTTGCGCCG
>EU983009, UncB3035, MOB_like, typeI, typeIa, [deep_sea_3]
GGTGACTGGGACTTCTGGTCTGACTGGAAAGACAGACGCTTGTGGGTGACAGCTGCCCCAATCGTTTCTATTACTTTTCCAGCGGCCGTTCAGGCTTGTTTATGGTTCCGCTATAAACTTCCATTTGGCGCGACAGTATGTATCCTGGGCTTGTTGTTAGGTGAGTGGGTTAACAGATATTTCAACTTCTGGGGATGGACATATTTCCCAGTCAATTTCTGCTTCCCTTCAAACCTGATGCCAGGTGCGATCGTATTAGATGTCGTATTATTGCTGTCTAACAGCATGACATTGACTGCGGTTGTCGGTGGTATGGCTTGGGGTCTGTTGTTTTACCCTGGTAACTGGCCGATCATCGCTCCATTACATGTTCCTGTTGAATATAATGGCATGATGTTCACACTGGCTGATTTACAAGGTTATCACTATGTAAGAACGGGTACACCTGAGTACATCAGAATGGTAGAGAAAGGGACACTGAGAACATTCGGTAAAGACGTTGCTCCTGTATC
>JX648580, UncB5259, MOB_like, typeI, typeIa, [deep_sea_3]
GGGGACTGGGACTTCTGGTCCGATTGGAAAGATAGACGTTTGTGGGTAACCGTGGCCCCGATCGTTTCTATTACTTTCCCTGCGGCAATCCAAGCCTGTTTGTGGGGCCGCTATCGTCTGCCCTGGGGCGCGACAATCGCTGTTCTAGGTTTGTTGCTGGGTGAATGGGTTAACAGATATTTCAACTTCTGGGGATGGACCTATTTCCCGGTTAATATCTGCTTCCCGTCAAACCTGATGCCGGGCGCTATTATTTTGGACGTTGTTCTGATGTTGTCTAACAGCTACACCCTGACTGCCGTTGTTGGCGGTATGGGTTGGGGTTTGATCTTCTATCCGGGTAACTGGCCAATTATCGCACCTTTACACGTTCCTGTTGAATACAACGGTATGATGATGACTTTGGCTGACTTGCAAGGTTATCACTATGTAAGAACAGGTACACCTGAGTACATCAGAATGGTTGAAAAAGGTACATTGAGAACCTTCGGTAAGGACGTTGCGCCGG
>AF182492, UncMeth4, MOB_like, typeI, typeIa, [deep_sea_3]
GCTGACTGGAAAGACCGTCGTCTATGGGTAACAGTCGCACCAATCGTTTCTATTACTTTTCCTGCAGCTGTACAAGCTAGCTTATGGGGTCGCTATCGTATACCTTTCGAGGCTACTGTAGCTATTCTTGGGCTGCTGTTCGGCGAATGGGTTAACAGATACTTCAACTTCTGGGGTTGGACATACTTCCCTATGAATTTCGTATGGCCTTCAAACCTGGTTCCAGGCGCTATTCTCCTGGACGTGATATTGCTGCTGTCTAACAGCTATACATTGACAGCTGTAGTTGGTGGATTAGGCTATGGTCTGATCTTCTATCCTGGCAATTGGCCTATGGTTGCGCCATTGCATATTCCTGTTGAATACAACGGCATGATGATGACACTGGCTGATTTGCAGGGTTATCACTATGTAAGAACAGGTACATCTGAATACATCAGAATGGTAGAAAAAGGTACATTGAGAACATTC
>AF182484, UncMet12, MOB_like, typeI, typeIa, [deep_sea_3]
ACTGACTGGAAAGACCGTCGTCTTTGGGTGACTGTAGCACCAATCGTTTCTATTACTTTCCCGGCTGCTGTACAGGCTAGCTTGTGGGGACGCTATCGTATTCCTTTTGGGGCTACTGTGAGTGTTCTCGGTTTGCTGTTCGGTGAATGGGTTAACAGATACTTCAACTTCTGGGGTTGGACATACTTCCCTATGAATTTTGTATGGCCATCAAACCTGGCTCCAGGCGCTATTCTTCTGGACGTTATACTGCTGTTGTCTAACAGCTATACACTGACAGCGGTTGTTGGCGGTTTGGGCTACGGTCTGATCTTCTATCCTGGCAATTGGCCTATGGTTGCGCCATTGCATATTCCTGTTGAATACAACGGCATGATGATGACACTGGCTGACTTGCAGGGTTATCACTATGTTAGAACAGGTACACCTGAATACATCAGAATGGTAGAACAAGGTACATTGAGAACTTTC
>AY354043, UncBa172, MOB_like, typeI, typeIa, [deep_sea_3]
GGAGACTGGGACTTCTGGTCAGACTGGAAAGACAGACGTCTTTGGGTAACAGTTGCACCTATCGTAGCTATTACATTCCCTGCTGCAGTTCAAGCGTGTGTTTGGGGGCGTTATCGTCTTCCTTGGGGCGCTACAATACGCATCTTAGGTTTGTTGTTCGGTGAGTGGATCAATAGATATTTCAACTTTTGGGGTTGGACATATTTCCCAATTAATATCTGTTTCCCATCAAACTTAGTACCTGGCGCAATATTGCTTGACGTAATATTAATGTTGTCTGGTAGCTATACATTAACTGCTGTAATTGGTGGTTTAAGTTTTGGTTTGATTTTCTACCCAGGTAACTGGCCAATCATTGCTCCTTTACATGTTCCTGTTGAATACAACGGCATGATGATGACATTAGCTGACTTGTCAGGTTATCACTATGTAAGAACAGGTACTCCAGAGTACATTAGAATGGTTGAGAAAGGTACATTAAGAACATTCGGTAAAGACGTTGCTCCG
>EF623625, UncGam11, MOB_like, typeI, typeIa, [deep_sea_3]
GGGGACTGGGACTTCTGGACAGATTGGAAAGACCGTCGTCTTTGGGTGACTGTTGCTCCTATCGTTTCAATCACTTTTCCTGCAGCTGTACAGGCTAGCTTGTGGGGTCGTTATCGTATACCTTTCGGCGCAACTGTCTGTGTTTTAGGACTGTTATTTGGTGAGTGGGTTAACAGATACTTCAATTTCTGGGGTTGGACATACTTCCCTATGAACTTTGTATGGCCTTCAAACCTGGTTCCAGGTGCAATTATTCTTGATGTTGTACTGATGATGTCTGGTAGTTATACACTGACAGCAGTACTAGGCGGCATGGGCTGGGGTTTGATCTTCTATCCTGGTAACTGGCCAATGGTTGCTCCATTGCATATTCCTGTTGAATACAACGGCATGATGTTCACCTTGGCTGATTTGCAAGGTTACCACTATGTTAGAACAGGTACACCTGAGTACATCAGAATGGTAGAAAAAGGTACATTAAGAACATTCGGTAAAGACGTTGCTCCAGTATCAGCCTTCTTCTCCGCCTTC
>EF623627, UncGam13, MOB_like, typeI, typeIa, [deep_sea_3]
GGTGACTGGGACTTCTGGACAGATTGGAAAGACCGTCGTCTTTGGGTGACTGTTGCTCCTATCGTTTCAATCACTTTTCCTGTAGCTGTACAGGCTTGCTTGTGGGGTCGTTATCGTATACCTTTCGGCGCAACTGTCTGTGTTTTAGGACTGTTATTTGGTGAGTGGGTTAACAGATACTTCAATTTCTGGGGTTGGACATACTTCCCTATGAACTTTGTATGGCCTTCAAACCTGGTTCCAGGTGCAATTATTCTTGATGTTGTACTGATGATGTCTGGTAGTTATACACTGACAGCAGTACTAGGCGGCATGGGCTGGGGTTTGATCTTCTATCCTGGTAACTGGCCAATGGTTGCTCCATTGCATATTCCTGTTGAATACAACGGCATGATGTTCACCTTGGCTGATTTGCAAGGTTACCACTATGTTAGAACAGGTACACCTGAGTACATCAGAATGGTAGAAAAAGGTACATTAAGAACATTCGGTAAAGACGTTGCTCCAGTATCAGCCTTCTTCTCTGCGTTC
>EF623637, UncGam23, MOB_like, typeI, typeIa, [deep_sea_3]
GGGGACTGGGACTTCTGGACAGATTGGAAAGACCGTCGTCTTTGGGTGACTGTTGCTCCTATCGTTTCAATCACTTTTCCTGCAGCTGTACAGGCTTGCTTGTGGGGTCGTTATCGTATACCTTTCGGCGCAACTGTCTGTGTTTTAGGACTGTTATTTGGTGAGTGGGTTAACAGATACTTCAATTTCTGGGGTTGGACATACTTCCCTATGAACTTTGTATGGCCTTCAAACCTGGTTCCAGGTGCAATTATTCTTGATGTTGTACTGATGATGTCTGGTAGTTATACACTGACAGCAGTACTAGGCGGCATGGGCTGGGGTTTGATCTTCTATCCTGGTAACTGGCCAATGGTTGCTCCATTGCATATTCCTGTTGAATACAACGGCATGATGTTCACCTTGGCTGATTTGCAAGGTTACCACTATGTTAGAACAGGTACACCTGAGTACATCAGAATGGTAGAAAAAGGTACATTAAGAACATTCGGTAAAGACGTTGCTCCAGTATCAGCGTTCTTCTCCGCCTTC
>EF623642, UncGam28, MOB_like, typeI, typeIa, [deep_sea_3]
GGAGACTGGGACTTCTGGACAGATTGGAAAGACCGTCGTCTTTGGGTGACTGTTGCTCCTATCGTTTCAATCACTTTTCCTGCAGCTGTACAGGCTTGCTTGTGGGGTCGTTATCGTATACCTTTCGGCGCAACTGTCTGTGTTTTAGGACTGTTATTTGGTGAGTGGGTTAACAGATACTTCAATTTCTGGGGTTGGACATACTTCCCTATGAACTTTGTATGGCCTTCAAACCTGGTTCCAGGTGCAATTATTCTTGATGTTGTACTGATGATGTCTGGTAGTTATACACTGACAGCAGTACTAGGCGGCATGGGCTGGGGTTTGATCCTCTATCCTGGTAACTGGCCAATGGTTGCTCCATTGCATATTCCTGTTGAATACAACGGCATGATGTTCACCTTGGCTGATTTGCAAGGTTACCACTATGTTAGAACAGGTACACCTGAGTACATCAGAATGGTAGAAAAAGGTACATTAAGAACATTCGGTAAAGACGTTGCTCCAGTATCAGCCTTCTTCTCCGCCTTC
>EF623644, UncGam30, MOB_like, typeI, typeIa, [deep_sea_3]
GGGGACTGGGACTTCTGGACAGATTGGAAAGACCGTCGTCTTTGGGTGACTGTTGCTCCTATCGTTTCAATCACTTCTCCTGCAGCTGTACAGGCTTGCTTGTGGGGTCGTTATCGTATACCTTTCGGCGCAACTGTCTGTGTTTTAGGACTGTTATTTGGTGAGTGGGTTAACAGATACTTCAATTTCTGGGGTTGGACATACTTCCCTATGAACTTTGTATGGCCTTCAAACCTGGTTCCAGGTGCAATTATTCTTGATGTTGTACTGATGATGTCTGGTAGTTATACACTGACAGCAGTACTAGGCGGCATGGGCTGGGGTTTGATCTTCTATCCTGGTAACTGGCCAATGGTTGCTCCATTGCATATTCCTGTTGAATACAACGGCATGATGTTCACCTTGGCTGATTTGCAAGGTTACCACTATGTTAGAACAGGTACACCTGAGTACATCAGAATGGTAGAAAAAGGTACATTAAGAACATTCGGTAAAGACGTTGCTCCAGTATCAGCGTTCTTCTCCGCCTTC
>EF623646, UncGam32, MOB_like, typeI, typeIa, [deep_sea_3]
GGGGACTGGGACTTCTGGACAGATTGGAAAGACCGTCGTCTTTGGGTGACTGTTGCTCCTATCGTTTCAATCACTTTTCCTGCAGCTGTACAGGCTTGCTTGTGGGGTCGTTATCGTATACCTTTCGGCGCAACTGTCTGTGTTTTAGGACTGTTATTTGGTGAGTGGGTTAACAGATACTTCAATTTCTGGGGTTGGACATACTTCCCTATGAACTTTGTATGGCCTTCAAACCTGGTTCCAGGTGCAATTATTCTTGATGTTGTACTGATGATGTTTGGTAGTTATACACTGACAGCAGTACTAGGCGGCATGGGCTGGGGTTTGATCTTCTATCCTGGTAACTGGCCAATGGTTGCTCCATTGCATATTCCTGTTGAATACAACGGCATGATGTTCACCTTGGCTGATTTGCAAGGTTACCACTATGTTAGAACAGGTACACCTGAGTACATCAGAATGGTAGAAAAAGGTACATTAAGAACATTCGGTAAAGACGTTGCTCCAGTATCAGCCTTCTTCTCCGCGTTC
>EF623656, UncGam42, MOB_like, typeI, typeIa, [deep_sea_3]
GGGGACTGGGACTTCTGGACAGATTGGAAAGACCGTCGTCTTTGGGTGACTGTTGCTCCTATCGTTTCAATCACTTTTCCTGCAGCTGTACAGGCTTGCTTGTGGGGTCGTTATCGTATACCTTTCGGCGCAACTGTCTGTGTTTTAGGACTGTTATTTGGTGAGTGGGTTAACAGATACTTCAATTTCTGGGGTTGGACATACTTCCCTATGAACTTTGTATGGCCTTCAAACCTGGTTCCAGGTGCAGTTATTCTTGATGTTGTACTGATGATGTCTGGTAGTTATACACTGACAGCAGTACTAGGCGGCATGGGCTGGGGTTTGATCTTCTATCCTGGTAACTGGCCAATGGTTGCTCCATCGCATATTCCTGTTGAATACAACGGCATGATGTTCACCTTGGCTGATTTGCAAGGTTACCACTATGTTAGAACAGGTACACCTGAGTACATCAGAATGGTAGAAAAAGGTACATTAAGAACATTCGGTAAAGACGTTGCTCCAGTATCAGCGTTCTTCTCAGCCTTC
>EF623657, UncGam43, MOB_like, typeI, typeIa, [deep_sea_3]
GGGGACTGGGACTTCTGGACAGATTGGAAAGACCGTCGTCTTTGGGTGACTGTTGCTCCTATCGTTTCAATCACTTTTCCTGCAGCTGTACAGGCTTGCTTGTGGGGTCGTTATCGTATACCTTTCGGCGCAACTGTCTGTGTTTTAGGACTGTTATTTGGTGAGTGGGTTAACAGATACTTCAATTTCTGGGGTTGGACATACTTCCCTATGAACTTTGTATGGCCTTCAAACCTGGTTCCAGGTGCAATTATTCTTGATGTTGTACTGATGATGTCTGGTAGTTATACACTGACAGCAGTACTAGGCGGCATGGGCTGGGGTTTGATCTTCTATCCTGGTAACTGGCCAATGGTTGCTCCATTGCATATTCCTGTTGAATACGACGGCATGATGTTCACCTTGGCTGATTTGCAAGGTTACCACTATGTTAGAACAGGTACACCTGAGTACATCAGAATGGTAGAAAAAGGTACATTAAGAACATTCGGTAAAGACGTTGCTCCAGTATCAGCCTTCTTCTCCGCGTTC
>EF623662, UncGam48, MOB_like, typeI, typeIa, [deep_sea_3]
GGAGACTGGGACTTCTGGGCAGATTGGAAAGACCGTCGCCTTTGGGTGACTGTTGCTCCTATCGTTTCAATCACTTTTCCTGCAGCTGTACAGGCTTGCTTGTGGGGTCGTTATCGTATACCTTTCGGCGCAACTGTCTGTGTTTTGGGACTGTTGTTTGGTGAGTGGGTTAACAGATACTTCAATTTCTGGGGTTGGACATACTTCCCTATGAACTTTGTATGGCCTTCAAACCTGGTTCCAGGTGCAATTATTCTTGATGTTGTACTGATGATGTCTGGTAGTTATACACTAACAGCAGTAGTCGGAGGCATGGGCTGGGGTTTGATCTTCTATCCTGGTAACTGGCCAATGGTTGCTCCATTGCATATTCCTGTTGAATACAACGGCATGATGTTCACCTTGGCTGATTTGCAAGGTTACCACTATGTTAGAACAGGTACACCTGAGTACATCAGAATGGTAGAAAAAGGTACATTAAGAACATTCGGTAAAGACGTTGCTCCAGTATCAGCGTTCTTCTCGGCGTTC
>AB276028, UncB1289, MOB_like, typeI, typeIa, [deep_sea_3]
TCTGACTGGAAAGACAGACGTTTATGGGTAACAGTATGTCCTATCGTAGCGATTACATTCCCTGCAGCAGTTCAAGCGGTTCTATGGACTCGTTACAGAATTGCATGGGGCGCTACAGTTTCTATCCTAGGTTTACTATTTGGTGAGTGGATTAACAGATACTTCAACTTCTGGGGCTGGACTTATTTCCCTATGAACTTTGTATTCCCTGCTAACTTCGTCCCAAGTGCAATCTTCCTTGACACTGTATTAGTACTATCAAATAGCTTCACTTTGACAGCTATCGCTGGTGGTATGGGTTGGGGTTTATTGTTCTACCCATCTAACTGGCCTATCATTGCACCTTTACATTTACCTGTTGAGTACAACGGCATGATGTTTACTGTTGCTGATTTATCTGGATACCACTATGTAAGAACTGGTACTCCTGAGTACATCAGAATGGTAGAAAAAGGTACTTTGAGAACTTTT
>AB276027, UncB1290, MOB_like, typeI, typeIa, [deep_sea_3]
TCTGACTGGAAAGACAGACGTTTATGGGTAACAGTATGTCCTATCGTAGGTATTACATTCCCTGCAGCAGTTCAAGCGGTTCTATGGACTCGTTATAGAATTGCATGGGGCGCTACAGTGTCTATCTTAGGTCTATTGTTCGGTGAGTGGATTAACAGATACTTCAACTTCTGGGGCTGGACATACTTCCCTATGAACTTTGTATTCCCTGCTAACTTCATTCCTAGCGCAATCTTTCTTGATTGTGTACTAGTACTATCAAATAGCTTCACTTTGACAGCTATCGCTGGTGGTATGGGTTGGGGATTGTTGTTCTACCCATCTAACTGGCCTATCATTGCACCTTTACATCTACCTGTTGAATACAACGGCATGATGTTTACTGTTGCTGATTTATCTGGTTACCACTATGTAAGAACTGGTACTCCTGAGTACATCAGAATGGTAGAAAAAGGTACTTTGAGAACTTTT
>AB261621, UncB1294, MOB_like, typeI, typeIa, [deep_sea_3]
GGTGACTGGGACTTCTGGACAGATTGGAAAGACCGTCGTCTTTGGGTGACCGTTGCTCCTATCGTTTCAATCACTTTTCCTGCAGCTGTACAGGCTTGCTTGTGGGGTCGTTATCGTATCCCATTCGGCGCGACTGTTTGTGTCTTAGGACTGTTGTTTGGTGAATGGATTAACAGATACTTCAATTTCTGGGGTTGGACATACTTCCCTATGAACTTTGTATGGCCATCAAACCTGGTTCCAGGTGCAATTATTCTGGATGTTGTTCTGATGATGTCTGGAAGTTATACACTGACAGCAGTTGTCGGCGGCATGGGCTGGGGTTTGATCTTCTATCCTGGTAACTGGCCAATGGTTGCTCCATTGCATCTTCCTGTTGAATACAACGGCATGATGTTTACCTTGGCTGATTTGCAAGGTTATCACTATGTAAGAACAGGTACACCTGAGTACATCAGAATGATAGAAAAAGGTACATTAAGAACATTCGGTAAGGACGTTGCTCCGG
>DQ514650, UncB1365, MOB_like, typeI, typeIa, [deep_sea_3]
TGGAAGACGTCGCCTTTGGGTGACTGTTGCTCCTATCGTTTCTATCACTTTCCCTGCAGCTGTACAGGCTTGCTTATGGGGTCGTTATCGTATACCTTTCGGCGCGACTGTCTGTGTATTAGGACTGTTGTTTGGCGAATGGATTAACAGATACTTCAATTTCTGGGGTTGGACATACTTCCCAATGAACTTTGTATGGCCATCAAACCTGGTTCCAGGCGCAATTATTCTGGACGTAGTATTGATGATGTCTGGAAGTTATACACTGACAGCAGTTGTTGGCGGCATGGGCTGGGGTTTGATCTTCTATCCTGGTAACTGGCCAATGGTTGCTCCATTGCATATTCCTGTTGAATACAACGGCATGATGTTCACCTTGGCTGATTTGCAAGGTTATCACTATGTTAGAACAGGTACACCCGAGTACATCAGAATGGTAGAAAAAGGTACATTAAGAACATTCGGTAAAGACGTTGCGCCGGAAGGGCGAATTCA
>DQ514639, UncB1376, MOB_like, typeI, typeIa, [deep_sea_3]
TGGAGATCGTCGTCTTTGGGTGACTGTTGCTCCTATCGTCTCAATCACTTTTCCTGCAGCTGTACAGGCTTGCTTGTGGGGTCGTTATCGTATACCTTTCGGCGTAACTGTTTGTGTTTTAGGACTGTTGTTTGGCGAATGGGTTAACAGATATTTCAATTTCTGGGGTTGGACATACTTCCCAATGAACTTTGTATGGCCATCAAACCTGGTTCCAGGCGCAATTCTTCTGGATGTTGTTTTGATGATGTCTGGAAGTTATACACTGACAGCAGTTGTCGGCGGCATGGGCTGGGGTTTGATCTTCTATCCTGGTAACTGGCCAATGGTTGCTCCATTGCATATTCCTGTTGAATACAACGGCATGATGTTCACCTTGGCTGATTTGCAAGGTTATCACTATGTTAGAACAGGTACACCTGAGTACATCAGAATGGTAGAAAAAGGTACATTAAGAACATTCGGTAAAGACGTTGCTCCGGAAGGGCG
>DQ514622, UncB1393, MOB_like, typeI, typeIa, [deep_sea_3]
TCGTCTTTGGGTGACTGTTGCTCCTATCGTTTCAATCACTTTTCCTGCAGCTGTACAGGCTTGCTTGTGGGGTCGTTATCGTATCCCATTCGGCGCGACTGTTTGTGTCTTAGGACTGTTGTTTGGTGAATGGATTAACAGATACTTCAATTTCTGGGGTTGGACATACTTCCCTATGAACTTTGTATGGCCATCAAACCTGGTTCCAGGTGCAATTCTTCTGGATGTTGTTCTGATGATGTCTGGAAGTTATACGCTGACTGCAGTTGTCGGCGGCATGGGCTGGGGATTGATCTTCTATCCTGGTAACTGGCCAATGGTTGCTCCATTGCATATTCCTGTTGAATACAACGGCATGATGTTCACCTTGGCTGATGTGCAAGGTTATCACTATGTTAGAACAGGTACACCTGAGTACATCAGAATGGTAGAAAAAGGTACATTAAGAACATTCGGTAAAGACGTTGCTCCGGAAGGGCG
>DQ518569, UncB1405, MOB_like, typeI, typeIa, [deep_sea_3]
CGTCGTCTTTGGGTGACCGTTGCTCCAATCGTTTCAATCACTTTTCCAGCAGCTGTACAGGCTTGCTTGTGGGGTCGTTATCGTATACCTTTCGGCGCAACTGTCTGTGTTTTAGGACTGTTGTTTGGCGAATGGGTTAACAGATACTTCAATTTCTGGGGTTGGACATACTTCCCAATGAACTTTGTATGGCCATCAAACCTGGTTCCAGGTGCAATTATCCTGGATGTTGTTTTGATGATGTCTGGAAGTTATACACTGACAGCAGTTGTCGGCGGCATGGGCTGGGGTTTGATCTTTTATCCTGGTAACTGGCCAATGGTTGCTCCATTGCATATTCCTATTGAGTACAACGGCATGATGTTCACCTTGGCTGATTTACAAAATTATCACTATATAAAAACAAATACACCTGAATACATCAGAATGGTAGAAAAAGGTACATTAAGAACATTCGGTAAAGACGTTGCGCCGAAGGGCG
>EU417553, UncB1480, MOB_like, typeI, typeIa, [deep_sea_3]
GCTGACTGGAAAGACAGACGTCTTTGGGTAACAGTTTGTCCTATCGTTGCTATTACTTTCCCTGCAGCTGTACAAGCGGTTCTTTGGTCTCGCTATCGTATCGCTTGGGGCGCAACCGTCTCTGTATTAGGTTTATTGTTCGGTGAGTGGGTCAACAGATACTTCAACTTCTGGGGTTGGACATACTTTCCAATGAACTTCGTATGGCCTGCAAACTTCATCCCAAGTGCAATTTTCTTGGATTGTGTCTTGTTATTATCAAACAGCTTCACACTGACAGCTATCGTTGGCGGTATGGGCTGGGGCTTAATTTTCTACCCATCTAACTGGCCAATGACAGCGCCATTGCATTTACCTATCGAATATAACGGTATGATGTTTACAGTTGCTGACTTGTCTGGTTACTTCTATGTTAGAACTGGTACTCCTGAGTACATCAGAATGGTAGAAAAAGGCACATTGAGAACATT
>EU417492, UncB1621, MOB_like, typeI, typeIa, [deep_sea_3]
TCAGACTGGAAAGACAGACGTCTATGGGTAACAGTAGCACCAATCGTCTCTATTACTTTTCCTGCTGCAGTACAAGCTTCAATATGGGGACGTTATCGTTTACCATGGGGCGCAACAGTATCTGTATTAGGTCTGTTGTTCGGTGAGTGGATTAACAGATATTTCAACTTTTGGGGTTGGACATATTTCCCAATGAATATTTGTTTTCCATCAAACTTAGTTCCAGGCGCAATTTTACTTGACGTTATCTTGATGTTGTCAAACAGCTACACATTGACAGCTATCGTTGGTGGATTGGGTTATGGTTTGATTTTTTACCCAGGTAACTGGCCAATTATTGCTCCTTTACATGTTCCTGTTGAGTATAACGGCATGATGATGACATTAGCGGATTTGCAAGGTTATCACTATGTTAGAACTGGTACTCCAGAGTACATCAGAATGGTTGAGAAAGGTACATTAAGAACCTT
>EU417496, UncB1625, MOB_like, typeI, typeIa, [deep_sea_3]
ACAGACTGGAAAGACCGTCGTCTTTGGGTGACTGTTGCTCCTATCGTTTCCATTACTTTTCCTGCAGCTGTACAGGCTAGCCTGTGGGGGCGCTATCGTATTCCTTTCGGAGCTACTGTTAGTGTTCTGGGTCTTCTGTTCGGTGAATGGATCAACAGATATTTCAACTTCTGGGGATGGACATACTTCCCTATGAATTTCGTTTGGCCATCAAACCTCGTTCCAGGAGCGATAATTCTGGATGTTGTGTTGATGTTGTCCAATAGCTATACACTGACCGCGGTTGTTGGTGGTATGGGCTATGGTCTAATCTTCTATCCTGGCAACTGGCCAATGGTTGCTCCATTGCATATTCCTGTTGAATACAACGGCATGATGATGACACTGGCTGACTTGCAGGGTTATCACTATGTTAGAACAGGTACACCTGAGTACATCAGAATGGTAGAGAAAGGTACATTGAGAACATT
>EU417482, UncB1680, MOB_like, typeI, typeIa, [deep_sea_3]
GCGGACTGGAAAGACAGACGTCTGTGGGTTACGGTTTGTCCTATTGTCGCCATCACTTTCCCAGCGGCAGTACAAGCTTCATTATGGGGACGCTATCGTATACCTTGGGGAGCTACAGTCTGCGTACTGGGTCTGTTATTTGGTGAATGGATCAACAGATATTTCAATTTCTGGGGATGGACATATTTCCCGGTAAATTTTGTATTCCCGGCAAACTTTGTACCTGGAGCAATCCTGCTTGACGTAATTTTGATGATGTCAGGTAGCTATACATTGACAGCCGTTGTCGGTGGATTGGGCTGGGGTTTGATCTTCTATCCGGGTAACTGGAACATCATTGCTCCATTACATATCCCTGTTGAATATAATGGCATGATGTTTACATTAGCTGATTTGCAAGGTTACCACTATGTGAGAACAGGTACACCTGAATATATCAGAATGGTAGAAAAAGGAACATTGAGAACATT
>EU417479, UncB1683, MOB_like, typeI, typeIa, [deep_sea_3]
TCCGATTGGAAAGACAGACGTTTGTGGGTAACTGTTTGCCCTATCGTTGCTATTACATTTCCAGCAGCTGTACAAGCGAGCCTGTGGTGGCGTTATAGAGTTCCATGGGGCGCAACCATCTGCATCTTGGGTCTATTGTTTGGTGAGTGGATTAACAGATACTTCAACTTCTGGGGATGGACATATTTCCCAGTTAACTTTGTATTCCCTGCTAACTTTGTTCCTGGTGCAATCTTACTCGACGTTATATTAATGCTGTCTAACAGCATGACATTGACTGCGGTAGTTGGTGGCTTGGGCTGGGGATTGATTTTCTATCCTGGTAACTGGCCAATCATCGCTCCATTACATATTCCTGTTGAATATAATGGCATGATGTTTACTCTGGCTGACTTGCAAGGTTATCACTATGTAAGAACAGGTACTCCTGAGTACATCAGAATGGTAGAAAAAGGTACACTGAGAACATT
>EU444875, UncB1749, MOB_like, typeI, typeIa, [deep_sea_3]
GGTGACTGGGATTTCTGGTCTGACTGGAAAGACAGACGTTTATGGGTAACAGTATGTCCTATCGTTGCTATAACTTTTCCTGCAGCCGTTCAAGCGGTTCTATGGATGCGTTATAAAATCGCATGGGGCGCTACAGTTTCTATCCTAGGTTTACTATTTGGTGAGTGGATTAACAGATACTTCAACTTCTGGGGCTGGACTTATTTCCCTATGAACTTTGTATTCCCTGCTAACTTCATTCCTAGCGCAATCTTTCTTGATTGTGTACTAGTACTATCAAATAGCTTCACTTTGACAGCTATCGCTGGTGGTATGGGTTGGGGATTGTTGTTCTACCCATCTAACTGGCCTATCATTGCACCTTTACATCTACCTGTTGAATACAACGGCATGATGTTTACTGTTGCTGATTTATCTGGTTACCACTATGTAAGAACTGGTACTCCTGAGTACATCAGAATGGTAGAAAAAGGTACTTTGAGAACTTTT
>EU444873, UncB1751, MOB_like, typeI, typeIa, [deep_sea_3]
GGAGACTGGGATTTCTGGGCTGACTGGAAAGACAGACGTCTTTGGGTAACAGTTTGTCCTATCGTTGCTATTACATTCCCAGCGGCTGTTCAAGCTTGCTTATGGGCACGTTATCGTATCGCTTGGGGCGCAACTGTCTCAATCTTAGGTTTACTCTTCGGTGAGTGGATCAACAGATACTTCAACTTCTGGGGTTGGACATACTTTCCAATGAACTTTGTATGGCCTGCTACTTTCATTCCAAGTGCAATTTTCTTGGATTGTGTATTAGTACTTTCAAACAGCTTCACACTGACAGCGATTGTTGGCGGTATGGGCTGGGGTCTTTTGTTCTACCCATCTAACTGGCCTATGACAGCTCCACTGCATTTACCTATTGAGTACAATGGTATGATGTTTACTGTAGCTGATCTTTCAGGTTACTTATATGTTAGAACAGGTACACCTGAGTACATCAGAATGGTAGAAAAAGGCACATTGAGAACATAT
>EU444852, UncB1861, MOB_like, typeI, typeIa, [deep_sea_3]
GGTGACTGGGATTTCTGGACAGATTGGAAAGATCGTCGCCTTTGGGTGACTGTTGCTCCTATCGTTTCAATCACTTTCCCTGCAGCTGTACAGGCTTGCTTGTGGGGTCGTTATCGTATACCTTTCGGCGCAACTGTTTGTGTATTAGGACTGTTGTTTGGCGAATGGGTTAACAGATACTTCAACTTCTGGGGTTGGACATGCTTCCCAATGAACTTTGTATGGCCATCAAACCTGGTTCCAGGCGCAATTATCCTGGATGTTGTTTTGATGATGTCTGGAAGTTATACACTGACAGCTGTTGTCGGCGGTATGGGTTGGGGTTTGATCTTCTATCCTGGTAACTGGCCAACGGTTGCTCCATTGCATATTCCTGTTGAATACAACGGCATGATGTTCACCTTGGCTGATTTGCAAGGTTATCACTATGTTAGAACAGGTACACCTGAGTACATCAGAATGGTAGAGAAAGGTACATTAAGAACATTC
>EU444844, UncB1864, MOB_like, typeI, typeIa, [deep_sea_3]
TCTGACTGGAAAGACAGACGTCTATGGGTAACAGTATGTCCTGTCGTTGCTATAACTTTTCCTGCAGCCGTTCAAGCGGTTCTATGGATGCGTTATAAAATCGCATGGGGCGCTACAGTCTCTATCCTAGGTTTACTATTTGGTGAGTGGATTAACAGGTACTTCAACTTCTGGGGCTGGACTTATTTCCCTATGAACTTTGTATTCCCTGCTAACTTCATTCCTAGCGCAATCTTCCTTGACTGTGTATTAGTACTATCAAATAGCTTCACTTTGACAGCTATCGCTGGTGGTATGGGTTGGGGTTTATTGTTCTACCCATCTAACTGGCCTATCATTGCACCTTTACATTTACCTGTTGAGTACAACAGCATGATGTTTACTGTTGCTGATTTATCTGGATACCACTATGTAAGAACTGGTACTCCTGAGTACATCAGAATGGTAGAAAAAGGTACTTTGAGAACTTTT
>EU444842, UncB1866, MOB_like, typeI, typeIa, [deep_sea_3]
ACAGATTGGAAAGATCGTCGTCTTTGGGTGACTGTTGCTCCTATCGTTTCAATCACTTTCCCTGCAGCTGTACAAGCTAGCTTGTGGGGTCGTTATCGTATACCTTTCGGCGCAACTGTTTGTGTATTAGGACTGTTGTTTGGCGAATGGATTAACAGATACTTCAACTTCTGGGGTTGGACATACTTCCCAATGAACTTTGTATGGCCATCAAACCTGGTTCCAGGCGCAATTATTCTGGATGTTGTTTTGATGATGTCTGGAAGTTATACACTGACAGCTGTTGTCGGCGGTATGGGTTGGGGCTTGATCTTCTATCCTGGTAACTGGCCAATGGTTGCTCCATTGCATATTCCTGTTGAATACAACGGCATGATGTTCACCTTGGCTGATTTGCAAGGTTATCACTATGTTAGAACAGGTACACCTGAGTACATCAGAATGGTAGAGAAAGGTACATTAAGAACATAC
>EU444840, UncB1868, MOB_like, typeI, typeIa, [deep_sea_3]
TCTGACTGGAAAGACAGACGTTTATGGGTAACAGTATGTCCTATCGTAGCTATTACTTTCCCTGCAGCTGTACAAGCGGTCTTATGGACTCGTTACAGAATTGCATGGGGCGCTACAGTTTCTATCTTAGGTCTATTGTTTGGTGAGTGGATTAACAGATACTTCAACTTCTGGGGCTGGACTTACTTCCCTATGAACTTTGTATTCCCTGCTAACTTCATTCCTAGCGCAATCTTTCTTGATTGTGTACTAGTACTATCAAATAGCTTCACTTTGACAGCTATCGCTGGTGGTATGGGTTGGGGATTGTTGTTCTACCCATCTAACTGGCCTATCATTGCACCTTTACATCTACCTGTTGAATACAACGGCATGATGTTTACTGTTGCTGATTTATCTGGTTACCATTGCGTAAGAACTGGTACTCCTGAGTATATCAGAATGGTAGAAAAAGGTACCTTGAGAACTTTT
>EU444838, UncB1870, MOB_like, typeI, typeIa, [deep_sea_3]
ACAGATTGGAAAGATCGTCGTCTTTGGGTGACTGTTGCTCCTATCGTTTCAATCACTTTCCCTGCAGCCGTACAAGCTAGCTTGTGGAGTCGTTATCGTATACCTTTCGGCGCAACTGTTTGTGTATTAGGACTGTTGTTTGGCGAATGGATTAACAGATACTTCAACTTCTGGGGTTGGACATACTTCCCAATGAACTTTGTATGGCCATCAAACCTGGTTCCAGGCGCAATTATTCTGGATGTTGTTTTGATGATGTCTGGAAGTTATACACTGACAGCTGTTGTCGGCGGTATGGGTTGGGGCTTGATCTTCTATCCTGGTAACTGGCCAATGGTTGCTCCATTGCATATTCCTGTTGAATACAACGGCATGATGTTCACCTTGGCTGATTTGCAAGGTTATCACTATGTTAGAACAGGTACACCTGAGTACATCAGAATGGTAGAGAAAGGTACATTAAGAACATTC
>FM165452, UncB1941, MOB_like, typeI, typeIa, [deep_sea_3]
GGGGACTGGGACTTCTGGTCTGACTGGAAAGATAGACGTCTTTGGGTAACCGTTTGTCCTATCGTGGCAATTACTTTCCCTGCAGCAGTACAAGCGGTCTTATGGGCTCGCTATCGTATCGCATGGGGCGCTACCGTATCTATTCTGGGTTTGCTCTTCGGTGAGTGGATCAACAGATACTTCAACTTCTGGGGTTGGACATACTTCCCTATGAACTTCGTATTCCCTGCTAACTTCATTCCAAGTGCGATTTTTCTGGATTGTGTGTTAGTTCTGTCTAACAGCTTTACCCTGACTGCTATTGTTGGTGGTATGGGTTGGGGTTTACTGTTCTACCCATCTAACTGGCCTATCATCGCGCCACTGCATTTACCTGCAGAATACAACGGCATGATGTTTACTTTGGCTGATTTGTCAGGTTACTACTATGTTAGAACGGGTACTCCTGAGTACATCAGAATGGTAGAAAAGGGCACATTAAGAACTTTTGGTAAGGACGTTGCGCCGG
>FN650314, UncB2258, MOB_like, typeI, typeIa, [deep_sea_3]
GGGGACTGGGACTTCTGGGCTGACTGGAAAGACNGACGTCTATGGGTAACTGTTTGTCCTATCGTGGCAATTACTTTCCCTGCAGCAGTACAAGCTTGCCTATGGGCTCGCTATCGTATCGCTTGGGGCGCTACAGTATCTATCTTAGGTTTACTCTTAGGTGAGTGGATCAACAGATATTTCAACTTCTGGGGTTGGACATACTTCCCTATGAACTTCGTATTCCCAGCTACTTTCATTCCTAGTGCGATTTTCTTGGATTGTGTATTAGTATTATCAAACAGCTTCACACTGACAGCTATTGTTGGCGGTATGGGCTGGGGTTTACTGTTCTACCCATCTAACTGGCCTATGATCGCGCCACTGCATTTACCTGCAGAATATAACGGCATGATGTTTACTTTGGCTGATTTATCAGGTTACTTCTATGTAAGAACAGGTACACCTGAGTACATCAGAATGGTAGAAAAAGGCACATTGAGAACTTTTGGTAAAGACGTTGCGCCGGA
>FN650310, UncB2262, MOB_like, typeI, typeIa, [deep_sea_3]
GGGGACTGGGACTTCTGGTCTGACTGGAAAGACAGACGTCTTTGGGTAACAGTTTGTCCTATCGTGGCAATCACTTTCCCTGCAGCAGTACACGCTTGCCTATGGGCTCGCTACCGTATCGCTTGGGGCGCGACCGTATCTATCTTAGGTTTACTCTTCGGTGAGTGGATCAACAGATACTTCAACTTCTGGGGTTGGACATACTTCCCTATGAACTTCGTATTCCCAGCTACATTCATTCCAAGTGCAATTTTCTTGGATTGTGTATTAGTATTGTCAAACAGCTTCACATTGACAGCTATCGTTGGTGGTATGGGTTGGGGTTTAATGTTCTACCCAAGTAACTGGCCTATGATCGCGCCACTGCATTTACCTGCAGAATATAACGGCATGATGTTTACTTTGGCTGATTTATCAGGTTACTTCTACGTAAGAACTGGTACACCTGAGTACATCAGAATGGTAGAAAAAGGTACGTTAAGAACTTTTGGTAAGGACGTTGCGCCGGA
>FN650308, UncB2264, MOB_like, typeI, typeIa, [deep_sea_3]
GGTGACTGGGACTTCTGGTCAGACTGGAAAGACAGACGTCTTTGGGTAACAGTATGTCCTATCGTGGCCATTACTTTCCCAGCAGCAGTACAAGCGTGTCTTTGGGCTCGCTACCGTATCGCTTGGGGCGCAACAGTATCTATCTTAGGTTTACTCTTCGGTGAGTGGATCAATAGATATTTCAACTTTTGGGGTTGGACATACTTCCCAATGAACTTCGTATTCCCTGCTACTTTCATTCCAAGTGCAATTTTCTTGGATTGTGTATTAGTATTATCAAACAGCTTCACACTGACAGCTATCGTTGGCGGTATGGGCTGGGGTCTACTTTTCTACCCATCTAACTGGCCAATGATTGCTCCTCTGCATTTACCTGTAGAGTACAATGGCATGATGTACACAATCGCTGATTTATCAGGTTACTTTTATGTAAGAACTGGTACACCTGAATACATCAGAATGGTAGAAAAAGGTACGTTAAGAACATTTGGTAAAGACGTTGCTCCGGA
>FN650307, UncB2265, MOB_like, typeI, typeIa, [deep_sea_3]
GGGGACTGGGACTTCTGGTCTGACTGGAAAGACAGACGTCTTTGGGTAACAGTTTGTCCTATAGTGGCAATCACTTTCCCTGCAGCAGTACAAGCTTGCCTATGGGCTCGCTACCGTATCGCTTGGGGCGCTACCGTATCTATCTTGGGTTTACTCTTCGGTGAGTGGATCAACAGATACTTCAACTTCTGGGGTTGGACATACTTCCCTATGAACTTCGTATTCCCAGCTAACTTCATTCCAAGTGCTATATTCCTGGATTGTGTATTAGTATTGTCAAATAGCTTCACATTGACAGCTATCGTTGGTGGTATGGGTTGGGGTTTACTGTTCTACCCAAGTAACTGGCCTATCATCGCGCCACTGCATTTACCTGCAGAATACAACGGCATGATGTTTACTTTGGCTGATTTATCAGGTTACTTCTACGTAAGAACTGGTACACCTGAGTACATCAGAATGGTAGAAAAAGGTACGTTAAGAACTTTTGGTAAGGACGTTGCTCCGG
>GU584252, UncB2836, MOB_like, typeI, typeIa, [deep_sea_3]
GGCGACTGGGACTTCTGGACAGATTGGAAAGGCCGTCGTCTTTGGGTGACAGTTGCTCCTATCGTTTCAATCACTTTTCCTGCAGCTGTGCAGGCTTGCTTGTGGGGTCGTTATCGCATCCCATTCGGCGCAACTGTCTGTGTTTTGGGACTGTTGTTTGGTGAGTGGGTTAACAGATACTTCAATTTCTGGGGTTGGACATACTTCCCTATGAACTTTGTATGGCCTTCAAACCTGGTTCCAGGTGCAATTATCCTTGATGTTGTTCTGATGATGTCTGGTAGCTATACGCTGACAGCAGTACTCGGCGGCATGGGATATGGTCTGATCTTCTATCCTGGCAACTGGCCAATGGTTGCTCCATTGCATATTCCTATTGAATACAACGGCATGATGTTCACCTTGGCTGATCTGCAAGGTTATCACTATGTAAGAACAGGTACACCTGAGTACATCAGAATGGTAGAGAAAGGTACATTAAGAACATTCGGTAAGGACGTTGCGCCG
>GU584260, UncB2844, MOB_like, typeI, typeIa, [deep_sea_3]
GGGGACTGGGACTTCTGGACAGATTGGAAAGACCGTCGTCTTTGGGTGACTGTTGCTCCTATCGTTTCAATCACTTTTCCTGCAGCTGTGCAGGCTTCTTTGTGGGGTCGTTATCGTATACCTTTCGGCGCAACTGTCTGTGTTCTAGGACTGTTGTTTGGTGAGTGGGTTAACAGATACTTCAATTTCTGGGGTTGGACTTACTTCCCTATGAACTTTGTATGGCCTTCAAACCTGGTTCCAGGTGCAATTATTCTTGATGTTGTACTGATGATGTCTGGTAGTTATACACTGACAGCAGTACTTGGCGGCATGGGCTGGGGTTTGATCTTCTATCCTGGCAACTGGCCAATGGTTGCTCCATTGCATATTCCTGTTGAATACAACGGCATGATGTTCACCTTGGCTGATTTGCAAGGTTATCACTATGTTAGAACAGGTACACCTGAGTACATCAGAATGGTAGAAAAAGGTACATTAAAAACATTCGGTAAAGACGTTGCTCCG
>GU584261, UncB2845, MOB_like, typeI, typeIa, [deep_sea_3]
GGAGACTGGGACTTCTGGACAGATTGGAAAGACCGTCGTCTTTGGGTGACTGTTGCTCCTATCGTTTCAATCACTTTTCCTGCAGCTGTGCAGGCTTCTTTGTGGGGTCGTTATCGTATACCTTTCGGCGCAACTGTCTGTGTTCTAGGACTGTTGTTTGGTGAGTGGGTTAACAGATACTTCAATTTCTGGGGTTGGACTTACTTCCCTATGAACTTTGTATGGCCTTCAAACCTGGTTCCAGGTGCAATTATTCTTGATGTTGTACTGATGATGTCTGGTAGTTATACACTGACAGCAGTACTTGGCGGCATGGGCTGGGGTTTGATCTTCTATCCTGGCAACTGGCCAATGGTTGCTCCATTGCATATTCCTGTTGAATACAACGGCATGATGTTCACCTTGGCTGATTTGCAAGGTTATCACTATGTTAGAACAGGTACACCTGAGTACATCAGAATGGTAGAAAAAGGTACATTAAGAACATTCGGTAAAGACGTTGCTCCG
>GU584262, UncB2846, MOB_like, typeI, typeIa, [deep_sea_3]
GGGGACTGGGACTTCTGGACAGATTGGAAAGACCGTCGTCTTTGGGTGACTGTTGCTCCTATCGTTTCAATCACTTTTCCTGCAGCTGTGCAGGCTTCTTTGTGGGGTCGTTATCGTATACCTTTCGGCGCAACTGTCTGTGTTCTAGGACTGTTGTTTGGTGAGTGGGTTAACAGATACTTCAATTTCTGGGGTTGGACTTACTTCCCTATGAACTTTGTATGGCCTTCAAACCTGGTTCCAGGTGCAATTATTCTTGATGTTGTACTGATGATGTCTGGTAGTTATACACTGACAGCAGTACCTGGCGGCATGGGCTGGGGTTTGATCTTCTATCCTGGCAACTGGCCAATGGTTGCTCCATTGCATATTCCTGTTGAATACAACGGCATGATGTTCACCTTGGCTGATTTGCAAGGTTATCACTATGTTAGAACAGGTACACCTGAGTACATCAGAATGGTAGAAAAAGGTACATTAAGAACATTCGGTAAAGACGTTGCGCCG
>GU584263, UncB2847, MOB_like, typeI, typeIa, [deep_sea_3]
GGGGACTGGGACTTCTGGACAGATTGGAAAGACCGTCGTCTTTGGGTGACAGTTGCTCCTATCGTTTCAATCACTTTTCCTGCAGCTGTGCAGGCTTGCTTGTGGGGTCGTTATCGCATCCCATTCGGCGCAACTGTCTGTGTTTTGGGACTGTTGTTTGGTGAGTGGGTTAACAGATACTTCAATTTCTGGGGTTGGACATACTTCCCTATGAACTTTGTATGGCCTTCAAACCTGGTTCCAGGTGCAATTATCCTTGATGTTGTTCTGATGATGTCTGGTAGCTATACGCTGACAGCAGTACTCGGCGGCATGGGATATGGTCTGATCTTCTATCCTGGCAACTGGCCAATGGTTGCTCCATTGCATATTCCTGTTGAATACAACGGCATGATGTTCACCTTGGCTGATCTGCAAGGTTATCACTATGTAAGAACAGGTACACCTGAGTACATCAGAATGGTAGAGAAAGGTACATTAAGAACATTCGGTAAAGACGTTGCTCCG
>FJ858359, UncB2948, MOB_like, typeI, typeIa, [deep_sea_3]
GGGGACTGGGATTTCTGGTCTGACTGGAAAGACAGACGTTTATGGGTAACAGTATGTCCTATCGTAGCTATTACTTTCCCTGCAGCTGTACAAGCGGTCTTATGGACTCGTTACAGAATTGCATGGGGCGCTACAGTTTCTATCTTAGGTCTATTGTTTGGTGAGTGGATTAGCAGATACTTCAACTTCTGGGGCTGGACATACTTCCCTATGAACTTTGTATTCCCTGCTAACTTCGTTCCTAGCGCAATCTTTCTTGATTGTGTACTAGTACTATCAAATAGCTTCACTTTGACAGCTATCGCTGGTGGTATGGGTTGGGGATTGTTGTTCTACCCATCTAACTGGCCTATCATTGCACCTTTACATCTACCTGTTGAATACAACGGCATGATGTTTACTGTTGCTGATTTATCTGGTTACCATTACGCAAGAACTGGTACTCCTGAGTATATCAGAATGGTAGAAAAAGGTACTTTGAGAACTTTTGGTAAAGACGTTGCTCCTG
>FJ858351, UncB2956, MOB_like, typeI, typeIa, [deep_sea_3]
GGGGACTGGGATTTCTGGTCTGACTGGAAAGACAGACGTTTATGGGTAACAGTATGTCCTATCGTAGCTATTACTTTCCCTGCAGCTGTACAAGCGGTCTTATGGACTCGTTACAGAATTGCATGGGGCGCTACAGTTTCTATCTTAGGTCTATTGTTTGGTGAGTGGATTAGCAGATACTTCAACTTCTGGGGCTGGACATACTTCCCTATGAACTTTGTATTCCCTGCTAACTTCGTTCCTAGCGCAATCTTTCTTGATTGTGTACTAGTACTATCAAATAGCTTCACTTTGACAGCTATCGCTGGTGGTATGGGTTGGGGATTGTTGTTCTACCCATCTAACTGGCCTATCATTGCACCTTTACATCTACCTGTTGAATACAACGGCATGATGTTTACTGTTGCTGATTTATCTGGTTACCATTACGTAAGAACTGGTACTCCTGAGTATATCAGAATGGTAGAAAAAGGTACTTTGAGAACTTTTGGTAAAGACGTTGCGCCTG
>FJ858345, UncB2962, MOB_like, typeI, typeIa, [deep_sea_3]
GGGGTCTGGGATTTCTGGTCTGACTGGAAAGACAGACGTTTATGGGTAACAGTATGTCCTATCGTAGCTATTACATTCCCTGCAGCTGTACAAGCGGTCTTATGGACTCGTTACAGAATTGCATGGGGCGCTACAGTCTCTATCTTAGGTCTATTGTTTGGTGAGTGGATTAACAGATACTTCAACTTCTGGGGCTGGACATACTTCCCTATGAACTTTGTATTCCCTGCTAACTTCATTCCTAGCGCAATCTTTCTTGATTGTGTACTAGTACTATCAAATAGCTTCACTTTGACAGCTATCGCTGGTGGTATGGGTTGGGGATTGTTATTTTACCCAGCTAACTGGCCTATCATTGCACCTTTACATCTACCTGTTGAATACAACGGCATGATGTTTACTGTTGCTGATTTATCTGGTTACCATTACGTAAGAACTGGTACTCCTGAGTATATCAGAATGGTAGAGAAAGGTACTTTGAGAACTTTTGGTAAAGACGTTGCTCC
>FJ858326, UncB2981, MOB_like, typeI, typeIa, [deep_sea_3]
GGCGACTGGGATTTCTGGTCTGACTGGAAAGACAGACGTTTATGGGTAACAGTATGTCCTATCGTAGCTATTACTTTCCCTGCAGCTGTACAAGCGGTCTTATGGACTCGTTACAGAATTGCATGGGGCGCTACAGTTTCTATCTTAAGTCTATTGTTTGGTGAGTGGATTAACAGATACTTCAACTTCTGGGGCTGGACATACTTCCCTATGAACTTTGTATTCCCTGCTAACTTCGTTCCTAGCGCAATCTTTCTTGATTGTGTACTAGTACTATCAAATAGCTTCACTTTGACAGCTATCGCTGGTGGTATGGGTTGGGGATTGTTGTTCTACCCATCTAACTGGCCTATCATTGCGCCTTTACATCTACCTGTTGAATACAACGGCATGATGTTTACTGTTGCTGATTTATCTGGTTACCATTACGTAAGAACTGGTACTCCTGAGTATATCAGAATGGTAGAAAAAGGTACTTTGAGAACTTTTGGTAAAGACGTTGCGCCTG
>FJ858324, UncB2983, MOB_like, typeI, typeIa, [deep_sea_3]
GGAGACTGGGATTTCTGGTCTGACTGGAAAGACAGACGTTTATGGGTAACAGTATGTCCTATCGTAGCTATTACTTTCCCTGCAGCTGTACAAGCGGTCTTATGGACTCGTTACAGAATTGCATGGGGCGCTACAGTTTCTATCTTAGGTCTATTGTTTGGTGAGTGGATTAACAGATACTTCAACTTCTGGGGCTGGACATACTTCCCTATGAACTTTGTATTCCCTGCTAACTTCGTTCCTAGCGCAATCTTTCTTGATTGTGTACTAGTACTATCAAATAGCTTCACTTTGACAGCTATCGCTGGTGGTATGGGTTGGGGATTGTTGTTCTACCCATCTAACTGGCCTATCATTGCACCTTTACATCTACCTGTTGAATACAACGGCATGATGTTTACTGTTGCTGATTTATCTGGTTACCATTACGTAAGAACTGGTACTCCTGAGTATATCAGAATGGTAGAAAAAGGTACTTTGAGAACTTTTGGTAAAGACGTTGCTCCTG
>FJ858323, UncB2984, MOB_like, typeI, typeIa, [deep_sea_3]
GGGGACTGGGATTTCTGGTCTGACTGGAAAGACAGACGTTTATGGGTAACAGTATGTCCTATCGTAGCTATTACTTTCCCTGCAGCTGTACAAGCGGTCTTATGGACTCGTTACAGAATTGCATGGGGCGCTACAGTTTCTATCTTAGGTCTATTGTTTGGTGAGTGGATTAACAGATACTTCAACTTCTGGGGCTGGGCATACTTCCCTATGAACTTTGTATTCCCTGCTAACTTCATTCCTAGCGCAATCTTTCTTGATTGTGTACTAGTACTATCAAATAGCTTCACTTTGACAGCTATCGCTGGTGGTATGGGTTGGGGATTGTTGTTCTACCCATCTAACTGGCCTATCATTGCACCTTTACATCTACCTGTTGAATACAACGGCATGATGTTTACTGTTGCTGATTTATCTGGTTACCATTACGTAAGAACTGGTACTCCTGAGTATATCAGAATGGTAGAAAAAGGTACTTTGAGAACTTTTGGTAAAGACGTTGCTCCTG
>FJ858322, UncB2985, MOB_like, typeI, typeIa, [deep_sea_3]
GGGGACTGGGATTTCTGGTCTGACTGGGAAGACAGACGTTTATGGGTAACAGTATGTCCTATCGTAGCTATTACTTTCCCTGCAGCTGTACAAGCGGTCTTATGGACTCGTTACAGAATTGCATGGGGCGCTACAGTTTCTATCTTAGGTCTATTGTTTGGTGAGTGGATTAACAGATACTTCAACTTCTGGGGCTGGACATACTTCCCTATGAACTTTGTATTCCCTGCTAACTTCATTCCTAGCGCAATCTTTCTTGATTGTGTACTAGTACTATCAAATAGCTTCACTTTGACAGCTATCGCTGGTGGTATGGGTTGGGGATTGTTGTTCTACCCATCTAACTGGCCTATCACTGCACCTTTATATCTACCTGTTGAATACAACGGCATGATGTTTACTGTTGCTGATTTATCTGGTTACCATTACGTAAGAACTGGTACTCCTGAGTATATCAGAATGGTAGAAAAAGGTACTTTGAGAACTTTTGGTAAAGACGTTGCTCCTG
>FJ858321, UncB2986, MOB_like, typeI, typeIa, [deep_sea_3]
GGGGACTGGGATTTCTGGTCTGACTGGAAAGACAGACGTTTATGGGTAGCAGTATGTCCTATCGTAGCTATTACTTTCCCTGCAGCTGTACAAGCGGTCTTATGGACTCGTTACAGAATTGCATGGGGCGCTACAGTTTCTATCTTAGGTCTATTGTTTGGTGAGTGGATTAACAGATACTTCAACTTCTGGGGCTGGACATACTTCCCTATGAACTTTGTATTCCCTGCTAACTTCGTTCCTAGCGCAATCTTTCTTGATTGTGTACTAGTACTATCAAATAGCTTCACTTTGACAGCTATCGCTGGTGGTATGGGTTGGGGATTGTTGTTCTACCCATCTAACTGGCCTATCATTGCACCTTTACATCTACCTGTTGAATACAACGGCATGATGTTTACTGTTGCTGATTTATCTGGTTACCATTACGTAAGAACTGGTACTCCTGAGTATATCAGAATGGTAGAAAAAGGTACTTTGAGAACTTTTGGTAAAGACGTTGCGCCTG
>FJ858312, UncB2995, MOB_like, typeI, typeIa, [deep_sea_3]
GGGGACTGGGATTTCTGGTCTGACTGGAAAGACAGACGTTTATGGGTAACAGTATGTCCTATCGTAGCTATTACTTTCCCTGCAGCTGTACAAGCGGTCTTATGGACTCGTTACAGAATTGCATGGGGCGCTACAGTTTCTATCTTAGGTCTATTGTTTGGTGAGTGGATTAACAGATACTTCAACTTCTGGGGCTGGACATACTTCCCTATGAACTTTGTATTCCCTGCTAACTTCGTTCCTAGCGCAATCTTTCTTGATTGTGTACTAGTACTATCAAATAGCTTCACTTTGACAGCTATCGCTGGTGGTATGGGTTGGGGATTGTTGTTCTACCCATCTAACTGGCCTATCATTGCACCTTTACATCTACCTGCTGAATACAACGGCATGATGTTTACTGTTGCTGATTTATCTGGTTACCATTACGTAAGAACTGGTACTCCTGAGTATATCAGAATGGTAGAAAAAGGTACTTTGAGAACTTTTGGTAAAGACGTTGCTCCTG
>FJ858311, UncB2996, MOB_like, typeI, typeIa, [deep_sea_3]
GGGGACTGGGATTTCTGGTCTGACTGGAAAGACAGACGTTTATGGGTAACAGTATGTCCTATCGTAGCTATTACTTTCCCTGCAGCTGTACAAGCGGTCTTATGGACTCGTTACAGAATTGCATGGGGCGCTACAGTTTCTATCTTAGGTCTATTGTTTGGTGAGTGGATTAGCAGATACTTCAACTTCTGGGGCTGGACATACTTCCCTATGAACTTTGTATTCCCTGCTAACTTCGTTCCTAGCGCAATCTTTCTTGATTGTGTACTAGTACTATCAAATAGCTTCACTTTGACAGCTATCGCTGGTGGTATGGGTTGGGGATTGTTGTTCTACCCATCTAACTGGCCTATCATTGCACCTTTACATCTACCTGTTGAATACAACGGCATGATGTTTACTGTTGCTGATTTATCTGGTTACCATTACGTAAGAACTGGTACTCCTGAGTATATCAGAATGGTAGAAAAAGGTACTTTGAGAACTTTTGGTAAAGACGTTGCGCCTG
>FJ858308, UncB2999, MOB_like, typeI, typeIa, [deep_sea_3]
GGGGACTGGGATTTCTGGTCTGACTGGAAAGACAGACGTTTATGGGTAACAGTATGTCCTATCGTTGCTATAACTTTTCCTGCAGCCGTTCAAGCGGTTCTATGGATGCGTTATAAAATCGCATGGGGCGCTACAGTTTCTATCCTAGGTTTACTATTTGGTGAGTGGATTAACAGATACTTCAACTTCTGGGGCTGGACTTATTTCCCTATGAACTTTGTATTCCCTGCTAATTTCATCCCAAGTGCAATCTTTCTTGACTGTGTATTAGTACTATCAAATAGCTTCACTTTGACAGCTATCGCTGGTGGTATGGGTTGGGGTTTATTGTTCTACCCTGCTAACTGGCCTATCATCGCACCTTTACATTTACCTGTTGAGTACAACGGAATGATGTTTACTGTTGCTGATTTATCTGGATACCACTATGTAAGAACTGGTACTCCTGAGTACATCAGAATGGTAGAAAAAGGTACTTTGAGAACTTTTGGTAAAGACGTTGCTCCTG
>FJ858303, UncB3004, MOB_like, typeI, typeIa, [deep_sea_3]
GGGGACCGGGATTTCTGGTCTGACTGGAAAGACAGACGTTTATGGGTAACAGTATGTCCTATCGTAGCGATTACATTCCCTGCAGCTGTACAAGCGGTCTTATGGACTCGTTACAGAATTGCATGGGGCGCTACAGTTTCTATCTTAGGTCTATTGTTTGGTGAGTGGATTAACAGATACTTCAACTTCTGGGGCTGGACATACTTCCCTATGAACTTTGTATTCCCTGCTAACTTCATTCCTAGCGCAATCTTTCTTGATTGTGTACTAGTACTATCAAATAGCTTCACTTTGACAGCTATCGCTGGTGGTATGGGTTGGGGATTGTTGTTCTACCCATCTAACTGGCCTATCATTGCACCTGTACATCTACCTGTTGAATACAACGGCATGATGTTTACTGTTGCTGATTTATCTGGTTACCATTACGTAAGAACTGGTACTCCTGAGTATATCAGAATGGTAGAAAAAGGTACTTTGAGAACTTTTGGTAAGGACGTTGCTCCTG
>FJ858301, UncB3006, MOB_like, typeI, typeIa, [deep_sea_3]
GGTGACTGGGATTTCTGGTCTGACTGGAAAGACAGACGTTTATGGGTAACAGTATGTCCTATCGTAGGTATTACATTCCCTGCAGCAGTTCAAGCGGTTCTATGGTCTCGTTATAGAATTGCATGGGGCGCTACAGTGTCTATCTTAGGTCTATTGTTCGGTGAGTGGATTAACAGATACTTCAACTTCTGGGGCTGGACATACTTCCCTATGAACTTTGTATTCCCTGCTAACTTCATTCCTAGCGCAATCTTTCTTGATTGTGTACTAGTACTATCAAATAGCTTCACTTTGACAGCTATCGCTGGTGGTATGGGTTGGGGATTGTTGTTCTACCCATCTAACTGGCCTATCATTGCACCTTTACATCTACCTGTTGAATACAACGGCATGATGTTTACTGTTGCTGATTTATCTGGTTACCACTATGTAAGAACTGGTACTCCTGAGTACATCAGAATGGTAGAAAAAGGTACTTTGAGAACTTTTGGTAAAGACGTTGCGCCTG
>FJ858300, UncB3007, MOB_like, typeI, typeIa, [deep_sea_3]
GGGGACTGGGATTTCTGGTCTGACTGGAAAGACAGACGTTTATGGGTAACAGTATGTCCTATCGTAGCTATTACTTTCCCTGCAGCTGTACAAGCGGTCTTATGGACTCGTTACAGAATTGCATGGGGCGCTACAGTTTCTATCTTAGGTCTATTGTTTGGTGAGTGGATTAACAGATACTTCAACTTCTGGGGCTGGACATACTTCCCTATGAACTTTGTATTCCCTGCTAACTTCATTCCTAGCGCAATCTTTCTTGATTGTGTACTAGTACTATCAAATAGCTTCACTTTGACAGCTATCGCTGGTGATATGGGTTGGGGATTGTTGTTCTACCCATCTAACTGGCCTATCATTGCACCTTTACATCTACCTGTTGAATACAACGGCATGATGTTTACTGTTGCTGATTTATCTGGTTACCATTACGTAAGAACTGGTACTCCTGAGTATATCAGAATGGTAGAAAAAGGTACTTTGAGAACTTTTGGTAAAGACGTTGCTCCTG
>FJ858299, UncB3008, MOB_like, typeI, typeIa, [deep_sea_3]
GGGGACTGGGATTTCTGGTCTGACTGGAAAGACAGACGTTTATGGGTAACAGTATGTCCTATCGTAGGTATTACATTCCCTGCAGCAGTTCAAGCGGTTCTATGGTCTCGTTATAGAATTGCATGGGGCGCTACAGTGTCTATCTTAGGTCTATTGTTCGGTGAGTGGATTAACAGATACTTCAACTTCTGGGGCTGGACATACTTCCCTATGAACTTTGTATTCCCTGCTAACTTCATTCCTAGCGCAATCTTTCTTGATTGTGTACTAGTACTATCAAATAGCTTCACTTTGACAGCTATCGCTGGTGGTATGGGTTGGGGATTGTTGTTCTACCCATCTAACTGGCCTATCATTGCACCTTTACATCTACCTGTTGAATACAACGGCATGATGTTTACTGTTGCTGATTTATCTGGTTACCACTATGTAAGAACTGGTACTCCTGAGTACATCAGAATGGTAGAAAAAGGTACTTTGAGAACTTTTGGTAAAGACGTTGCT
>FJ858298, UncB3009, MOB_like, typeI, typeIa, [deep_sea_3]
GGTGACCGGGATTTCTGGTCTGACTGGAAAGACAGACGTTTATGGGTAACAGTATGTCCTATCGTAGCTATTACTTTCCCTGCAGCTGTACAAGCGGTCTTATGGACTCGTTACAGAATTGCATGGGGCGCTACAGTTTCTATCTTAGGTCTATTGTTTGGTGAGTGGATTAACAGATACTTCAACTTCCGGGGCTGGACATACTTCCCTATGAACTTTGTATTCCCTGCTAACTTCATTCCTAGCGCAATCTTTCTTGATTGTGTACTAGTACTATCAAATAGCTTCACTTTGACAGCTATCGCTGGTGGTATGGGTTGGGGATTGTTGTTCTACCCATCTAACTGGCCTATCATTGCACCTTTACATCTACCTGTTGAATACAACGGCATGATGTTTACTGTTGCTGATTTATCTGGTTACCATTACGTAAGAACTGGTACTCCTGAGTATATCAGAATGGTAGAAAAAGGTACTTTGAGAACTTTTCGTAAAGACGTTGCTCCTG
>FJ858296, UncB3011, MOB_like, typeI, typeIa, [deep_sea_3]
GGGGACCGGGATTTCTGGTCTGACTGGAAAGACAGACGTTTATGGGTAACAGTATGTCCTATCGTAGCTATTACTTTCCCTGCAGCTGTACAAGCGGTCTTATGGACTCGTTACAGAATTGCATGGGGCGCTACAGTTTCTATCTTAGGTCTATTGTTTGGTGAGTGGATTAACAGATACTTCAACTTCTGGGGCTGGACATACTTCCCTATGAACTTTGTATTCCCTGCTAACTTCATTCCTAGCGCAATCTTTCTTGATTGTGTACTAGTACTATCAAATAGCTTCACTTTGACAGCTATCGCTGGTGGTATGGGTTGGGGATTGTTGTTCTACCCATCTAACTGGCCTATCATTGCACCTTTACATCTACCTGTTGAATACAACGGCATGATGTTTACTGTTGCTGATTTATCTGGTTACCATTACGTAAGAACTGGTACTCCTGAGTATATCAGAATGGTAGAAAAAGGTACTTTGAGAACTTTTGGTAAAGACGTTGCTCCTG
>FJ858294, UncB3013, MOB_like, typeI, typeIa, [deep_sea_3]
GGGGACTGGGATTTCTGGTCTGACTGGAAAGACAGACGTTTATGGGTAACAGTATGTCCTATCGTAGGTATTACATTCCCTGCAGCAGTTCAAGCGGTTCTATGGTCTCGTTATAGAATTGCATGGGGCGCTACAGTGTCTACCTTAGGTCTATTGTTCGGTGAGTGGATTAACAGATACTTCAACTTCTGGGGCTGGACATACTTCCCTATGAACTTTGTATTCCCTGCTAACTTCATTCCTAGCGCAATCTTTCTTGATTGTGTACTAGTACTATCAAATAGTTTCACTTTGACAGCTATCGCTGGTGGTATGGGTTGGGGATTGTTGTTCTACCCATCTAACTGGCCTATCATTGCACCTTTACATCTACCTGTTGAATACAACGGCATGATGTTTACTGTTGCTGATTTATCTGGTTACCACTATGTAAGAACTGGTACTCCTGAGTACATCAGAATGGTAGAAAAAGGTACTTTGAGAACTTTTGGTAAAGACGTTGCGCCTG
>FJ858293, UncB3014, MOB_like, typeI, typeIa, [deep_sea_3]
GGGGACTGGGATTTCTGGTCTGACTGGAAAGACAGACGTTTATGGGTAACAGTATGTCCTATCGTAGGTATTACATTCCCTGCAGCAGTTCAAGCGGTTCTATGGTCTCGTTATAGAATTGCATGGGGCGCTACAGTGTCTATCTTAGGTCTATTGTTCGGTGAGTGGATTAACAGATACTTCAACTTCTGGGGCTGGACATACTTCCCTATGAACTTTGTATTCCCTGCTAACTTCATTCCTAGCGCAATCTTTCTTGATTGTGTACTAGTACTATCAAATAGCTTCACTTTGACAGCTATCGCTGGTGGTATGGGTTGGGGATTGTTGTTCTACCCATCTAACTGGCCTATCATTGCACCTTTACATCTACCTGCTGAATACAACGGCATGATGTTTACTGTTGCTGATTTATCTGGTTACCACTATGTAAGAACTGGTACTCCTGAGTACATCAGAATGGTAGAAAAAGGTACTTTGAGAACTTTTGGTAAAGACGTTGCGCCTG
>FJ858292, UncB3015, MOB_like, typeI, typeIa, [deep_sea_3]
GGGGACTGGGATTTCTGGTCTGACTGGAAAGACAGACGTTTATGGGTAACAGTATGTCCTATCGTTGCTATAACTTTTCCTGCAGCCGTTCAAGCGGTTCTATGGATGCGTTATAAAATCGCATGGGGCGCTACAGTTTCTATCCTAGGTTTACTATTTGGTGAGTGGATTAACAGATACTTCAACTTCTGGGGCTGGACTTATTTCCCTATGAACTTTGTATTCCCTGCTAACTTCATTCCTAGCGCAATCTTCCTTGACTGTGTATTAGTACTATCAAATAGCTTCACTTTGACAGCTATCGCTGGTGGTATGGGTTGGGGTTTATTGTTCTACCCATCTAACTGGCCTATCATTGCACCTTTACATTTACCTGTTGAGTACAACGGCATGATGTTTACTGTTGCTGATTTATCTGGATACCACTATGTAAGAACTGGTACTCCTGAGTACATCAGAATGGTAGAAAAAGGTACTTTGAGAACTTTTGGTAAAGACGTTGCTCCTG
>FJ858285, UncB3022, MOB_like, typeI, typeIa, [deep_sea_3]
GGGGACTGGGATTTCTGGTCTGACTGGAAAGACAGACGTTTATGGGTAATAGTATGTCCTATCGTAGCTATTACTTTCCCTGCAGCTGTACAAGCGGTCTTATGGACTCGTTACAGAATTGCATGGGGCGCTACAGTTTCTATCTTAGGTCTATTGTTTGGTGAGTGGATTAACAGATACTTCAACTTCTGGGGCTGGACATACTTCCCTATGAACTTTGTATTCCCTGCTAACTTCATTCCTAGCGCAATCTTTCTTGATTGTGTACTAGTACTATCAAATAACTTCACTTTGACAGCTATCGCTGGTGGTATGGGTTGGGGATTGTTGTTCTACCCATCTAACTGGCCTATCATTGCACCTTTACATCTACCTGTTGAATACAACGGCATGATGTTTACTGTTGCTGATTTATCTGGTTACCATTACGTAAGAACTGGTACTCCTGAGTATATCAGAATGGTAGAAAAAGGTACTTTGAGAACTTTTGGTAAAGACGTTGCTCCTG
>FJ858275, UncB3032, MOB_like, typeI, typeIa, [deep_sea_3]
GGGGACTGGGATTTCTGGTCTGACTGGAAAGACAGACGTTTATGGGTAACAGTATGTCCTATCGTAGCTATTACTTTCCCTGCAGCTGTACAAGCGGTCTTATGGACTCGTTACAGAATTGCATGGGGCGCTACAGTTTCTATCTTAGGTCTATTGTTTGGTGAGTGGATTAACAGATACTTCAACTTCTGGGGCTGGACATACTTCCCTATGAACTTTGTATTCCCTGCTAACTTCATTCCTAGCGCAATCTTTCTTGATTGTGTACTAGTACTATCAAATAGCTTCACTTTGACAGCTATCGCTGGTGGTATGGGTTGGGGTTTGTTGTTCTACCCATCTAACTGGCCTATCATTGCACCTTTACATCTACCTGTTGAATACAACGGCATGATGTTTACTGTTGCTGTTTTATCTGGTTACCATTACGTAAGAACTGGTACTCCTGAGTATATCAGAATGGTAGAAAAAGGTACTTTGAGAACTTTTGGTAAGGACGTTGCGCCTG
>FJ858274, UncB3033, MOB_like, typeI, typeIa, [deep_sea_3]
GGGGACTGGGATTTCTGGTCTGACTGGAAAGACAGACGTTTATGGGTAACAGTATGTCCTATCGTAGCTTTTACTTTCCCTGCAGCTGTACAAGCGGTCTTATGGACTCGTTACAGAATTGCATGGGGCGCTACAGTTTCTATCTTAGGTCTATTGTTTGGTGAGTGGATTAACAGATACTTCAACTTCTGGGGCTGGACATACTTCCCTATGAACTTTGTATTCCCTGCTAACTTCATTCCTAGCGCAATCTTTCTTGATTGTGTACTAGTACTATCAAATAGCTTCACTTTGACAGCTATCGCTGGTGGTATGGGTTGGGGATTGTTGTTCTACCCATCTAACTGGCCTATCATTGCACCTTTACATCTACCTGTTGAATACAACGGCATGATGTTTACTGTTGCTGATTTATCTGGTTACCATTACGTAAGAACTGGTACTCCTGAGTATATCAGAATGGTAGAAAAAGGTACTTTGAGAACTTTTGGTAAAGACGTTGCGCCTG
>EU983008, UncB3036, MOB_like, typeI, typeIa, [deep_sea_3]
GGGGATGGGACTTCTGGACCGACTGGAAAGATCGTCGCCTTTGGGTGACCGTTGCACCAATCGTTTCAATCACTTTCCCGGCGGCTGTACAGGCTGTCCTGTGGGGTCGTTATCGTATCCCTTTCGGCGCAACAGTTTGTGTTTTAGGACTGTTGTTTGGTGAATGGATTAACCGTTACTTCAATTTCTGGGGTTGGACATATTTCCCTATGAATTTCGTATGGCCATCAAACTTGGTTCCAGGCGCAATACTTCTGGATGTTATCTTGATGATGACTGGAAGTTATACGGTGACAGCGGTAATCGGTGGTTTGAGTTGGGGTCTGATCTTCTATCCAGGCAACTGGCCAATGGTTGCTCCATTGCATATACCTGTTGAATACAACGGCATGATGTTCACCTTGGCTGATTTGCAGGGTTATCACTATGTTAGAACAGGTACCCCAGAGTACATCAGAATGGTAGAAAAAGGTACATTAAGAACTTTCGGTAAAGACGTTGCTCCAGTATC
>JN172107, UncB4446, MOB_like, typeI, typeIa, [deep_sea_3]
GGGGACTGGGACTTCTGGACTGACTGGAAAGATCGTCGTCTTTGGGTGACCGTTGCTCCAATCGTTTCAATCACTTTTCCTGCAGCTGTACAGGCTTCTTTGTGGGGTCGTTATCGTATACCATTCGGAGCAACTGTCTGTGTTTTGGGACTGTTGTTTGGTGAGTGGATTAACAGATACTTCAATTTCTGGGGTTGGACATACTTCCCTATGAACTTCGTATGGCCATCTAACCTGGTTCCAGGTGCTATTCTTCTTGACTGCATATTACTGTTGTCTGGTAGCTATACACTGACAGCGGTTGTAGGCGGTTTGGCCTTCGGTCTGATCTTCTATCCTGGCAATTGGCCTATGGTTGCGCCATTGCATATTCCTGTTGAATACAACGGCATGATGATGACACTGGCTGATTTGCAAGGTTATCACTATGTTAGAACAGGTACACCTGAGTACATCAGAATGGTAGAAAAAGGTACATTAAGAACTTTCGGTAAAGACGTTGCTCCGGAAGGGC
>JN172108, UncB4447, MOB_like, typeI, typeIa, [deep_sea_3]
GGGGACTGGGACTTCTGGACTGACTGGAAAGATCGTCGTCTTTGGGTGACAGTTGCTCCAATCGTTGCTATTACTTTTCCGGCAGCAGTACGGGCTAGTCTTTGGACACGTTATCGTATTCCTTTCGGAGCAACGGTTGCAGTTCTTGGTCTGCTATTCGGTGAGTGGATCAACAGATACTTCAACTTCTGGGGTTGGACATACTTCCCTATGAACTTCGTATGGCCATCTAACCTGGCTCCAGGTGCTATTCTTCTTGACTGCATATTACTGTTGTCTGGTAGCTATACACTGACAGCGGTTGTAGGCGGTTTGGCCTTCGGTCTGATCTTCTATCCTGGCAATTGGCCTATGGTTGCGCCATTGCATATTCCTGTTGAATACAACGGCATGATGATGACACTGGCTGATTTGCAAGGTTATCACTATGTTAGAACAGGTACACCTGAGTACATCAGAATGGTAGAAAAAGGTACATTAAGAACTTTCGGTAAGGACGTTGCTCCGGAAGGGC
>JN172110, UncB4449, MOB_like, typeI, typeIa, [deep_sea_3]
GGAGACTGGGACTTCTGGACAGACTGGAAAGATCGTCGTCTTTGGGTGACCGTTGCTCCAATCGTTTCAATCACTTTTCCTGCAGCTGTACAGGCTTCTTTGTGGGGTCGTTATCGTATACCATTCGGCGCAACTGTCTGTGTTTTGGGACTGTTGTTTGGTGAGTGGGTTAACAGATACTTCAATTTCTGGGGTTGGACATACTTCCCTATGAACTTTGTATGGCCTTCAAACCTGGTTCCAGGTGCAATTATTCTTGATGTTGTACTGATGATGTCTGGTAGTTATACACTAACAGCAGTAGTCGGAGGCATGGGCTGGGGTTTGATCTTCTATCCTGGTAACTGGCCAATGGTTGCTCCATTGCATATTCCTGTTGTATACAACGGCATGATGTTCACCTTGGCTGATTTGCAAGGTTACCACTATGTTAGAACGGGTACACCTGAGTACATCAGAATGGTAGAAAAAGGTACATTAAGAACATTCGGTAAAGACGTTGCGCCGAAGGGC
>HQ738560, UncB4721, MOB_like, typeI, typeIa, [deep_sea_3]
GGGGACTGGGATTTCTGGTCTGACTGGAAAGACAGACGTTTATGGGTAACAGTATGTCCTATCGTAGCTATTACTTTCCCTGCAGCTGTACAAGCGGTCTTATGGACTCGTTACAGAATTGCATGGGGCGCTACAGTTTCTATCTTAGGTCTATTGTTTGGTGAGTGGATTAACAGATACTTCAACTTCTGGGGCTGGACATACTTCCCTATGAACTTTGTATTCCCTGCTAACTTCATTCCTAGCGCAATCTTTCTTGATTGTGTACTAGTACTATCAAATAGCTTCACTTTGACAGCTATCGCTGGTGGTATGGGTTGGGGATTGTTGTTCTACCCATCTAACTGGCCTATCATTGCACCTTTACATCTACCTGTTGAATACAACGGCATGATGTTTACTGTTGCTGATTTATCTGGTTACCATTACGTAAGAACTGGTACTCCTGAGTATATCAGAATGGTAGAAAAAGGTACTTTGAGAACTTTTGGTAAAGACGTTGCGCCTG
>HQ738563, UncB4724, MOB_like, typeI, typeIa, [deep_sea_3]
GGGGACTGGGATTTCTGGTCTGACTGGAAAGACAGACGTTTATGGGTAACAGTATGTCCTATCGTAGCTATTACTTTCCCTGCAGCTGTACAAGCGGTCTTATGGACTCGTTACAGAATTGCATGGGGCGCTACAGTTTCTATCTTAGGTCTATTGTTTGGTGAGTGGATTAACAGATACTTCAACTTCTGGGGCTGGACATACTTCCCTATGAGCTTTGTATTCCCTGCTAACTTCATTCCTAGCGCAATCTTTCTTGATTGTGTACTAGTACTATCAAATAGCTTCACTTTGACAGCTATCGCTGGTGGTATGGGTTGGGGATTGTTGTTCTACCCATCTAACTGGCCTATCATTGCACCTTTACATCTACCTGTTGAATACAACGGCATGATGTTTACTGTTGCTGATTTATCTGGTTACCATTACGTAAGAACTGGTACTCCTGAGTATATCAGAATGGTAGAAAAAGGTACTTTGAGAACTTTTGGTAAAGACGTTCCTCCTG
>HQ738564, UncB4725, MOB_like, typeI, typeIa, [deep_sea_3]
GGGGACTGGGATTTCTGGTCTGACTGGAAAGACAGACGTTTATGGGTAACAGTATGTCCTATCGTTGCTATAACTTTTCCTGCAGCCGTTCAAGCGGTTCTATGGATGCGTTATAAAATCGCATGGGGCGCTACAGTTTCTATCCTAGGTTTACTATTTGGTGAGTGGATTAACAGATACTTCAACTTCTGGGGCTGGACTTATTTCCCTATGAACTTTGTATTCCCTGCTAACTTCATCCCAAGTGCAATCTTCCTTGATTGTGTATTAGTACTATCAAATAGCTTCACTTTGACAGCTATCGCTGGTGGTATGGGTTGGGGTTTATTGTTCTACCCTGCTAACTGGCCTATCATTGCACCTTTACATTTACCTGTTGAGTACAACGGAATGATGTTTACTGTTGCTGATTTATCTGGATACCACTATGTAAGAACTGGTACTCCTGAGTACATCAGAATGGTAGAAAAAGGTACTTTGAGAACTTTTGGTAAAGACGTTGCTCCTG
>HQ738565, UncB4726, MOB_like, typeI, typeIa, [deep_sea_3]
GGGGACTGGGATTTCTGGTCTGACTGGAAAGACAGACGTTTATGGGTAACAGTATGTCCTATCGTAGCTATTACATTCCCTGCAGCTGTACAAGCGGTCTTATGGACTCGTTACAGAATTGCATGGGGCGCTACAGTTTCTATCTTAGGTCTATTGTTTGGTGAGTGGATTAACAGATACTTCAACTTCTGGGGCTGGACATACTTCCCTATGAACTTTGTGTTCCCTGCTAACTTCATTCCTAGCGCAATCTTTCTTGATTGTGTACTAGTACTATCAAATAGCTTCACTTTGACAGCTATCGCTGGTGGTATGGGTTGGGGATTGTTATTCTACCCAGCTAACTGGCCTATCATTGCACCTTTACATCTACCTGTTGAATACAACGGCATGATGTTTACTGTTGCTGATTTATCTGGTTACCATTACGTAAGAACTGGTACTCCTGAGTATATCAGAATGGTAGAAAAAGGTACTTTGAGAACTTTTGGTAAGGACGTTGCGCCTG
>GU584253, UncB2837, MOB_like, typeI, typeIa, [deep_sea_3]
GGGGACTGGGACTTCTGGTCTGACTGGAAAGACAGACGTTTATGGGTGACAGTTGCCCCGATCGTTTCTATTACTTTTCCGGCGGCCGTTCAAGCGAGTCTATGGTTCCGCTATAAACTTCCATGGGGCGCGACTGTATGTGTCCTAGGCCTGTTGTTAGGTGAGTGGGTTAACAGATATTTCAATTTCTGGGGATGGACATATTTCCCAGTGAATTTCGTTTTCCCTTCAAACCTGATTCCTGGCGCTATCCTGCTTGATGTTATTTTGATGCTGTCTAACAGTATGACATTGACAGCGGTTGTGGGCGGTTTGGCTTGGGGGCTGATCTTTTACCCAGGTAACTGGCCGATCATCGCTCCATTACACGTTCCAGTGGAATATAATGGCATGATGTTTACATTGGCCGATTTACAAGGTTACCACTATGTAAGAACGGGTACGCCTGAGTACATCAGAATGGTAGAGAAAGGGACACTGAGAACATTCGGTAAGGACGTTGCTCCG
>EF623624, UncGam10, MOB_like, typeI, typeIa, [deep_sea_3]
GGGGACTGGGACTTCTGGACAGATTGGAAAGACCGTCGTCTTTGGGTGACTGTTGCTCCTATCGTTTCAATCACTTTTCCTGCAGCTGTACAGGCTTGCTTGTGGGGTCGTTATCGTATACCTTTCGGCGCAACTGTCTGTGTTTTAGGACTGTTATTTGGTGAGTGGGTTAACAGATACTTCAATTTCTGGGGTTGGACATACTTCCCTATGAACTTTGTATGGCCTTCAAACCTGGTTCCAGGTGCAATTATTCTTGATGTTGTACTGATGATGTCTGGTAGTTATACACTGACAGCAGTACTAGGCGGCATGGGCTGGGGTTTGATCTTCTATCCTGGTAACTGGCCAATGGTTGCTCCATTGCATATTCCTGTTGAATACAACGGCATGATGTTCACCTTGGCTGATTTGCAAGGTTACCACTATGTTAGAACAGGTACACCTGAGTACATCAGAATGGTAGAAAAAGGTACATTAAGAACATTCGGTAAAGACGTTGCTCCAGTATCAGCCTTCTTCTCAGCGTTC
>EF623626, UncGam12, MOB_like, typeI, typeIa, [deep_sea_3]
GGGGACTGGGACTTCTGGACAGATTGGAAAGACCGTCGTCTTTGGGTGACTGTTGCTCCTATCGTTTCAATCACTTTTCCTGCAGCTGTACAGGCTTGCTTGTGGGGTCGTTATCGTATACCTTTCGGCGCAACTGTCTGTGTTTTAGGACTGTTATTTGGTGAGTGGGTTAACAGATACTTCAATTTCTGGGGTTGGACATACTTCCCTATGAACTTTGTATGGCCTTCAAACCTGGTTCCAGGTGCAATTATTCTTGATGTTGTACTGATGATGTCTGGTAGTTATACACTGACAGCAGTACTAGGCGGCATGGGCTGGGGTTTGATCTTCTATCCTGGTAACTGGCCAATGGTTGCTCCATTGCATATTCCTGTTGAATACAACGGCATGATGTTCACCTTGGCTGATTTGCAAGGTTACCACTATGTTAGAACAGGTACACCTGAGTACATCAGAATGGTAGAAAAAGGTACATTAAGAACATTCGGTAAAGACGTTGCTCCAGTATCAGCGTTCTTCTCCGCCTTC
>EF623628, UncGam14, MOB_like, typeI, typeIa, [deep_sea_3]
GGGGACTGGGACTTCTGGACAGATTGGAAAGACCGTCGTCTTTGGGTGACTGTTGCTCCTATCGTTTCAATCACTTTTCCTGCAGCTGTACAGGCTTGCTTGTGGGGTCGTTATCGTATACCTTTCGGCGCAACTGTCTGTGTTTTAGGACTGTTATTTGGTGAGTGGGTTAACAGATACTTCAATTTCTGGGGTTGGACATACTTCCCTATGAACTTTGTATGGCCTTCAAACCTGGTTCCAGGTGCAATTATTCTTGATGTTGTACTGATGATGTCTGGTAGTTATACACTGACAGCAGTACTAGGCGGCATGGGCTGGGGTTTGATCTTCTATCCTGGTAACTGGCCAATGGTTGCTCCATTGCATATTCCTGTTGAATACAACGGCATGATGTTCACCTTGGCTGATTTGCAAGGTTACCACTATGTTAGAACAGGTACACCTGAGTACATCAGAATGGTAGAAAAAGGTACATTAAGAACATTCGGTAAAGACGTTGCTCCAGTATCAGCGTTCTTCTCTGCCTTC
>EF623629, UncGam15, MOB_like, typeI, typeIa, [deep_sea_3]
GGGGACTGGGACTTCTGGACAGATTGGAAAGACCGTCGTCTTTGGGTGACTGTTGCTCCTATCGTTTCAATCACTTTTCCTGCAGCTGTACAGGCTTGCTTGTGGGGTCGGTATCGTATACCTTTCGGCGCAACTGTCTGTGTTTTAGGACTGTTATTTGGTGAGTGGGTTAACAGATACTTCAATTTCTGGGGTTGGACATACTTCCCTATGAACTTTGTATGGCCTTCAAACCTGGTTCCAGGTGCAATTATTCTTGATGTTGTACTGATGATGTCTGGTAGTTATACACTGACAGCAGTACTAGGCGGCATGGGCTGGGGTTTGATCTTCTATCCTGGTAACTGGCCAATGGTTGCTCCATTGCATATTCCTGTTGAATACAACGGCATGATGTTCACCTTGGCTGATTTGCAAGGTTACCACTATGTTAGAACAGGTACACCTGAGTACATCAGAATGGTAGAAAAAGGTACATTAAGAACATTCGGTAAAGACGTTGCTCCAGTATCAGCCTTCTTCTCAGCCTTC
>EF623630, UncGam16, MOB_like, typeI, typeIa, [deep_sea_3]
GGCGACTGGGACTTCTGGACAGATTGGAAAGACCGTCGTCTTTGGGTGACTGTTGCTCCTATCGTTTCAATCACTTTTCCTGCAGCTGTACAGGCTTGCTTGTGGGGTCGTTATCGTATACCTTTCGGCGCAACTGTCTGTGTTTTAGGACTGTTATTTGGTGAGTGGGTTAACAGATACTTCAATTTCTGGGGTTGGACATACTTCCCTATGAACTTTGTATGGCCTTCAAACCTGGTTCCAGGTGCAATTATTCTTGATGTTGTACTGATGATGTCTGGTAGTTATACACTGACAGCAGTACTAGGCGGCATGGGCTGGGGTTTGATCTTCTATCCTGGTAACTGGCCAATGGTTGCTCCATTGCATATTCCTGTTGAATACAACGGCATGATGTTCACCTTGGCTGATTTGCAAGGTTACCACTATGTTAGAACAGGTACACCTGAGTACATCAGAATGGTAGAAAAAGGTACATTAAGAACATTCGGTAAAGACGTTGCTCCAGTATCAGCGTTCTTCTCAGCCTTC
>EF623631, UncGam17, MOB_like, typeI, typeIa, [deep_sea_3]
GGGGACTGGGACTTCTGGACAGATTGGAAAGACCGTCGTCTTTGGGTGACTGTTGCTCCTATCGTTTCAATCACTTTTCCTGCAGCTGTACAGGCTTGCTTGTGGGGTCGTTATCGTATACCTTTCGGCGCAACTGTCTGTGTTTTAGGACTGTTATTTGGTGAGTGGGTTAACAGATACTTCAATTTCTGGGGTTGGACATACTTCCCTATGAACTTTGTATGGCCTTCAAACCTGGTTCCAGGTGCAATTATTCTTGATGTTGTACTGATGATGTCTGGTAGTTATACACTGACAGCAGTACTAGGCGGCATGGGCTGGGGTTTGATCTTCTATCCTGGTAACTGGCCAATGGTTGCTCCATTGCATATTCCTGTTGAATACAACGGCATGATGTTCACCTTGGCTGATTTGCAAGGTTACCACTATGTTAGAACAGGTACACCTGAGTACATCAGAATGGTAGAAAAAGGTACATTAAGAACATTCGGTAAAGACGTTGCTCCAGTATCAGCGTTCTTCTCAGCCTTC
>EF623632, UncGam18, MOB_like, typeI, typeIa, [deep_sea_3]
GGCGACTGGGACTTCTGGACAGATTGGAAAGACCGTCGTCTTTGGGTGACTGTTGCTCCCATCGTTTCAATCACTTTTCCTGCAGCTGTACAGGCTTGCTTGTGGGGTCGTTATCGTATACCTTTCGGCGCAACTGTCTGTGTTTTAGGACTGTTATTTGGTGAGTGGGTTAACAGATACTTCAATTTCTGGGGTTGGACATACTTCCCTATGAACTTTGTATGGCCTTCAAACCTGGTTCCAGGTGCAATTATTCTTGATGTTGTACTGATGATGTCTGGTAGTTATACACTGACAGCAGTACTAGGCGGCATGGGCTGGGGTTTGATCTTCTATCCTGGTAACTGGCCAATGGTTGCTCCATTGCATATTCCTGTTGAATACAACGGCATGATGTTCACCTTGGCTGATTTGCAAGGTTACCACTATGTTAGAACAGGTACACCTGAGTACATCAGAATGGTAGAAAAAGGTACATTAAGAACATTCGGTAAAGACGTTGCTCCAGTATCAGCGTTCTTCTCCGCGTTC
>EF623633, UncGam19, MOB_like, typeI, typeIa, [deep_sea_3]
GGCGACTGGGACTTCTGGACAGATTGGAAAGACCGTCGTCTTTGGGTGACTGTTGCTCCTATCGTTTCAATCACTTTTCCTGCAGCTGTACAGGCTTGCTTGTGGGGTCGTTATCGTATACCTTTCGGCGCAACTGTCTGTGTTTTAGGACTGTTATTTGGTGAGTGGGTTAACAGATACTTCAATTTCTGGGGTTGGACATACTTCCCTATGAACTTTGTATGGCCTTCAAACCTGGTTCCAGGTGCAATTATTCTTGATGTTGTACTGATGATGTCTGGTAGTTATACACTGACAGCAGTACTAGGCGGCATGGGCTGGGGTTTGATCTTCTATCCTGGTAACTGGCCAATGGTTGCTCCATTGCATATTCCTGTTGAATACAACGGCATGATGTTCACCTTGGCTGATTTGCAAGGTTACCACTATGTTAGAACAGGTACACCTGAGTACATCAGAATGGTAGAAAAAGGTACATTAAGAACATTCGGTAAAGACGTTGCTCCAGTATCAGCGTTCTTCTCTGCCTTC
>EF623634, UncGam20, MOB_like, typeI, typeIa, [deep_sea_3]
GGGGACTGGGACTTCTGGACAGATTGGAAAGACCGTCGTCTTTGGGTGACTGTTGCTCCTATCGTTTCAATCACTTTTCCTGCAGCTGTACAGGCTTGCTTGTGGGGTCGTTATCGTATACCTTTCGGCGCAACTGTCTGTGTTTTAGGACTGTTATTTGGTGAGTGGGTTAACAGATACTTCAATTTCTGGGGTTGGACATACTTCCCTATGAACTTTGTATGGCCTTCAAACCTGGTTCCAGGTGCAATTATTCTTGATGTTGTACTGATGATGTCTGGTAGTTATACACTGACAGCAGTACTAGGCGGCATGGGCTGGGGTTTGATCTTCTATCCTGGTAACTGGCCAATGGTTGCTCCATTGCATATTCCTGTTGAATACAACGGCATGATGTTCACCTTGGCTGATTTGCAAGGTTACCACTATGTTAGAACAGGTACACCTGAGTACATCAGAATGGTAGAAAAAGGTACATTAAGAACATTCGGTAAAGACGTTGCTCCAGTATCAGCCTTCTTCTCAGCCTTC
>EF623635, UncGam21, MOB_like, typeI, typeIa, [deep_sea_3]
GGGGACTGGGACTTCTGGACAGATTGGAAAGACCGTCGTCTTTGGGTGACTGTTGCTCCTATCGTTTCAATCACTTTTCCTGCAGCTGTACAGGCTTGCTTGTGGGGTCGTTATCGTATACCTTTCGGCGCAACTGTCTGTGTTTTAGGACTGTTATTTGGTGAGTGGGTTAACAGATACTTCAATTTCTGGGGTTGGACATACTTCCCTATGAACTTTGTATGGCCTTCAAACCTGGTTCCAGGTGCAATTATTCTTGATGTTGTACTGATGATGTCTGGTAGTTATACACTGACAGCAGTACTAGGCGGCATGGGCTGGGGTTTGATCTTCTATCCTGGTAACTGGCCAATGGTTGCTCCATTGCATATTCCTGTTGAATACAACGGCATGATGTTCACCTTGGCTGATTTGCAAGGTTACCACTATGTTAGAACAGGTACACCTGAGTACATCAGAATGGTAGAAAAAGGTACATTAAGAACATTCGGTAAAGACGTTGCTCCAGTATCAGCGTTCTTCTCAGCCTTC
>EF623636, UncGam22, MOB_like, typeI, typeIa, [deep_sea_3]
GGGGACTGGGACTTCTGGACAGATTGGAAAGACCGTCGTCTTTGGGTGACTGTTGCTCCTATCGTTTCAATCACTTTTCCTGCAGCTGTACAGGCTTGCTTGTGGGGTCGTTATCGTATACCTTTCGGCGCAACTGTCTGTGTTTTAGGACTGTTATTTGGTGAGTGGGTTAACAGATACTTCAATTTCTGGGGTTGGACATACTTCCCTATGAACTTTGTATGGCCTTCAAACCTGGTTCCAGGTGCAATTATTCTTGATGTTGTACTGATGATGTCTGGTAGTTATACACTGACAGCAGTACTAGGCGGCATGGGCTGGGGTTTGATCTTCTATCCTGGTAACTGGCCAATGGTTGCTCCATTGCATATTCCTGTTGAATACAACGGCATGATGTTCACCTTGGCTGATTTGCAAGGTTACCACTATGTTAGAACAGGTACACCTGAGTACATCAGAATGGTAGAAAAAGGTACATTAAGAACATTCGGTAAAGACGTTGCTCCAGTATCAGCGTTCTTCTCAGCCTTC
>EF623638, UncGam24, MOB_like, typeI, typeIa, [deep_sea_3]
GGGGACTGGGACTTCTGGACAGATTGGAAAGACCGTCGTCTTTGGGTGACTGTTGCTCCTATCGTTTCAATCACTTTTCCTGCAGCTGTACAGGCTTGCTTGTGGGGTCGTTATCGTATACCTTTCGGCGCAACTGTCTGTGTTTTAGGACTGTTATTTGGTGAGTGGGTTAACAGATACTTCAATTTCTGGGGTTGGACATACTTCCCTATGAACTTTGTATGGCCTTCAAACCTGGTTCCAGGTGCAATTATTCTTGATGTTGTACTGATGATGTCTGGTAGTTATACACTGACAGCAGTACTAGGCGGCATGGGCTGGGGTTTGATCTTCTATCCTGGTAACTGGCCAATGGTTGCTCCATTGCATATTCCTGTTGAATACAACGGCATGATGTTCACCTTGGCTGATTTGCAAGGTTACCACTATGTTAGAACAGGTACACCTGAGTACATCAGAATGGTAGAAAAAGGTACATTAAGAACATTCGGTAAAGACGTTGCTCCAGTATCAGCCTTCTTCTCAGCCTTC
>EF623639, UncGam25, MOB_like, typeI, typeIa, [deep_sea_3]
GGGGACTGGGACTTCTGGACAGATTGGAAAGACCGTCGTCTTTGGGTGACTGTTGCTCCTATCGTTTCAATCACTTTTCCTGCAGCTGTACAGGCTTGCTTGTGGGGTCGTTATCGTATACCTTTCGGCGCAACTGTCTGTGTTTTAGGACTGTTATTTGGTGAGTGGGTTAACAGATACTTCAATTTCTGGGGTTGGACATACTTCCCTATGAACTTTGTATGGCCTTCAAACCTGGTTCCAGGTGCAATTATTCTTGATGTTGTACTGATGATGTCTGGTAGTTATACACTGACAGCAGTACTAGGCGGCATGGGCTGGGGTTTGATCTTCTATCCTGGTAACTGGCCAATGGTTGCTCCATTGCATATTCCTGTTGAATACAACGGCATGATGTTCACCTTGGCTGATTTGCAAGGTTACCACTATGTTAGAACAGGTACACCTGAGTACATCAGAATGGTAGAAAAAGGTACATTAAGAACATTCGGTAAAGACGTTGCTCCAGTATCAGCGTTCTTCTCTGCCTTC
>EF623640, UncGam26, MOB_like, typeI, typeIa, [deep_sea_3]
GGTGACTGGGACTTCTGGACAGATTGGAAAGACCGTCGTCTTTGGGTGACTGTTGCTCCTATCGTTTCAATCACTTTTCCTGCAGCTGTACAGGCTTGCTTGTGGGGTCGTTATCGTATACCTTTCGGCGCAACTGTCTGTGTTTTAGGACTGTTATTTGGTGAGTGGGTTAACAGATACTTCAATTTCTGGGGTTGGACATACTTCCCTATGAACTTTGTATGGCCTTCAAACCTGGTTCCAGGTGCAATTATTCTTGATGTTGTACTGATGATGTCTGGTAGTTATACACTGACAGCAGTACTAGGCGGCATGGGCTGGGGTTTGATCTTCTATCCTGGTAACTGGCCAATGGTTGCTCCATTGCATATTCCTGTTGAATACAACGGCATGATGTTCACCTTGGCTGATTTGCAAGGTTACCACTATGTTAGAACAGGTACACCTGAGTACATCAGAATGGTAGAAAAAGGTACATTAAGAACATTCGGTAAAGACGTTGCTCCAGTATCAGCCTTCTTCTCTGCCTTC
>EF623641, UncGam27, MOB_like, typeI, typeIa, [deep_sea_3]
GGGGACTGGGACTTCTGGACAGATTGGAAAGACCGTCGTCTTTGGGTGACTGTTGCTCCTATCGTTTCAATCACTTTTCCTGCAGCTGTACAGGCTTGCTTGTGGGGTCGTTATCGTATACCTTTCGGCGCAACTGTCTGTGTTTTAGGACTGTTATTTGGTGAGTGGGTTAACAGATACTTCAATTTCTGGGGTTGGACATACTTCCCTATGAACTTTGTATGGCCTTCAAACCTGGTTCCAGGTGCAATTATTCTTGATGTTGTACTGATGATGTCTGGTAGTTATACACTGACAGCAGTACTAGGCGGCATGGGCTGGGGTTTGATCTTCTATCCTGGTAACTGGCCAATGGTTGCTCCATTGCATATTCCTGTTGAATACAACGGCATGATGTTCACCTTGGCTGATTTGCAAGGTTACCACTATGTTAGAACAGGTACACCTGAGTACATCAGAATGGTAGAAAAAGGTACATTAAGAACATTCGGTAAAGACGTTGCTCCAGTATCAGCCTTCTTCTCCGCCTTC
>EF623643, UncGam29, MOB_like, typeI, typeIa, [deep_sea_3]
GGTGACTGGGACTTCTGGACAGATTGGAAAGACCGTCGTCTTTGGGTGACTGTTGCTCCTATCGTTTCAATCACTTTTCCTGCAGCTGTACAGGCTTGCTTGTGGGGTCGTTATCGTATACCTTTCGGCGCAACTGTCTGTGTTTTAGGACTGTTATTTGGTGAGTGGGTTAACAGATACTTCAATTTCTGGGGTTGGACATACTTCCCTATGAACTTTGTATGGCCTTCAAACCTGGTTCCAGGTGCAATTATTCTTGATGTTGTACTGATGATGTCTGGTAGTTATACACTGACAGCAGTACTAGGCGGCATGGGCTGGGGTTTGATCTTCTATCCTGGTAACTGGCCAATGGTTGCTCCATTGCATATTCCTGTTGAACACAACGGCATGATGTTCACCTTGGCTGATTTGCAAGGTTACCACTATGTTAGAACAGGTACACCTGAGTACATCAGAATGGTAGAAAAAGGTACATTAAGAACATTCGGTAAAGACGTTGCTCCAGTATCAGCCTTCTTCTCCGCCTTC
>EF623645, UncGam31, MOB_like, typeI, typeIa, [deep_sea_3]
GGCGACTGGGACTTCTGGACAGATTGGAAAGACCGTCGTCTTTGGGTGACTGTTGCTCCTATCGTTTCAATCACTTTTCCTGCAGCTGTACAGGCTTGCTTGTGGGGTCGTTATCGTATACCTTTCGGCGCAACTGTCTGTGTTTTAGGACTGTTATTTGGTGAGTGGGTTAACAGATACTTCAATTTCTGGGGTTGGACATACTTCCCTATGAACTTTGTATGGCCTTCAAACCTGGTTCCAGGTGCAATTATTCTTGATGTTGTACTGATGATGTCTGGTAGTTATACACTGACAGCAGTACTAGGCGGCATGGGCTGGGGTTTGATCTTCTATCCTGGTAACTGGCCAATGGTTGCTCCATTGCATATTCCTGTTGAATACAACGGCATGATGTTCACCTTGGCTGATTTGCAAGGTTACCACTATGTTAGAACAGGTACACCTGAGTACATCAGAATGGTAGAAAAAGGTACATTAAGAACATTCGGTAAAGACGTTGCTCCAGTATCAGCGTTCTTCTCTGCCTTC
>EF623647, UncGam33, MOB_like, typeI, typeIa, [deep_sea_3]
GGGGACTGGGACTTCTGGACAGATTGGAAAGACCGTCGTCTTTGGGTGACTGTTGCTCCTATCGTTTCAATCACTTTTCCTGCAGCTGTACAGGCTTGCTTGTGGGGTCGTTATCGTATACCTTTCGGCGCAACTGTCTGTGTTTTAGGACTGTTATTTGGTGAGTGGGTTAACAGATACTTCAATTTCTGGGGTTGGACATACTTCCCTATGAACTTTGTATGGCCTTCAAACCTGGTTCCAGGTGCAATTATTCTTGATGTTGTACTGATGATGTCTGGTAGTTATACACTGACAGCAGTACTAGGCGGCATGGGCTGGGGTTTGATCTTCTATCCTGGTAACTGGCCAATGGTTGCTCCATTGCATATTCCTGTTGAATACAACGGCATGATGTTCACCTTGGCTGATTTGCAAGGTTACCACTATGTTAGAACAGGTACACCTGAGTACATCAGAATGGTAGAAAAAGGTACATTAAGAACATTCGGTAAAGACGTTGCTCCAGTATCAGCGTTCTTCTCGGCCTTC
>EF623648, UncGam34, MOB_like, typeI, typeIa, [deep_sea_3]
GGGGACTGGGACTTCTGGACAGATTGGAAAGACCGTCGTCTTTGGGTGACTGTTGCTCCTATCGTTTCAATCACTTTTCCTGCAGCTGTACAGGCTTGCTTGTGGGGTCGTTATCGTATACCTTTCGGCGCAACTGTCTGTGTTTTAGGACTGTTATTTGGTGAGTGGGTTAACAGATACTTCAATTTCTGGGGTTGGACATACTTCCCTATGAACTTTGTATGGCCTTCAAACCTGGTTCCAGGTGCAATTATTCTTGATGTTGTACTGATGATGTCTGGTAGTTATACACTGACAGCAGTACTAGGCGGCATGGGCTGGGGTTTGATCTTCTATCCTGGTAACTGGCCAATGGTTGCTCCATTGCATATTCCTGTTGAATACAACGGCATGATGTTCACCTTGGCTGATTTGCAAGGTTACCACTATGTTAGAACAGGTACACCTGAGTACATCAGAATGGTAGAAAAAGGTACATTAAGAACATTCGGTAAAGACGTTGCTCCAGTATCAGCCTTCTTCTCAGCCTTC
>EF623649, UncGam35, MOB_like, typeI, typeIa, [deep_sea_3]
GGGGACTGGGACTTCTGGACAGATTGGAAAGACCGTCGTCTTTGGGTGACTGTTGCTCCTATCGTTTCAATCACTTTTCCTGCAGCTGTACAGGCTTGCTTGTGGGGTCGTTATCGTATACCTTTCGGCGCAACTGTCTGTGTTTTAGGACTGTTATTTGGTGAGTGGGTTAACAGATACTTCAATTTCTGGGGTTGGACATACTTCCCTATGAACTTTGTATGGCCTTCAAACCTGGTTCCAGGTGCAATTATTCTTGATGTTGTACTGATGATGTCTGGTAGTTATACACTGACAGCAGTACTAGGCGGCATGGGCTGGGGTTTGATCTTCTATCCTGGTAACTGGCCAATGGTTGCTCCATTGCATATTCCTGTTGAATACAACGGCATGATGTTCACCTTGGCTGATTTGCAAGGTTACCACTATGTTAGAACAGGTACACCTGAGTACATCAGAATGGTAGAAAAAGGTACATTAAGAACATTCGGTAAAGACGTTGCTCCAGTATCAGCCTTCTTCTCTGCCTTC
>EF623650, UncGam36, MOB_like, typeI, typeIa, [deep_sea_3]
GGGGACTGGGACTTCTGGACAGATTGGAAAGACCGTCGTCTTTGGGTGACTGTTGCTCCTATCGTTTCAATCACTTTTCCTGCAGCTGTACAGGCTTGCTTGTGGGGTCGTTATCGTATACCTTTCGGCGCAACTGTCTGTGTTTTAGGACTGTTATTTGGTGAGTGGGTTAACAGATACTTCAATTTCTGGGGTTGGACATACTTCCCTATGAACTTTGTATGGCCTTCAAACCTGGTTCCAGGTGCAATTATTCTTGATGTTGTACTGATGATGTCTGGTAGTTATACACTGACAGCAGTACTAGGCGGCATGGGCTGGGGTTTGATCTTCTATCCTGGTAACTGGCCAATGGTTGCTCCATTGCATATTCCTGTTGAATACAACGGCATGATGTTCACCTTGGCTGATTTGCAAGGTTACCACTATGTTAGAACAGGTACACCTGAGTACATCAGAATGGTAGAAAAAGGTACATTAAGAACATTCGGTAAAGACGTTGCTCCAGTATCAGCCTTCTTCTCTGCGTTC
>EF623651, UncGam37, MOB_like, typeI, typeIa, [deep_sea_3]
GGCGACTGGGACTTCTGGACAGATTGGAAAGACCGTCGTCTTTGGGTGACTGTTGCTCCTATCGTTTCAATCACTTTTCCTGCAGCTGTACAGGCTTGCTTGTGGGGTCGTTATCGTATACCTTTCGGCGCAACTGTCTGTGTTTTAGGACTGTTATTTGGTGAGTGGGTTAACAGATACTTCAATTTCTGGGGTTGGACATACTTCCCTATGAACTTTGTATGGCCTTCAAACCTGGTTCCAGGTGCAATTATTCTTGATGTTGTACTGATGATGTCTGGTAGTTATACACTGACAGCAGTACTAGGCGGCATGGGCTGGGGTTTGATCTTCTATCCTGGTAACTGGCCAATGGTTGCTCCATTGCATATTCCTGTTGAATACAACGGCATGATGTTCACCTTGGCTGATTTGCAAGGTTACCACTATGTTAGAACAGGTACACCTGAGTACATCAGAATGGTAGAAAAAGGTACATTAAGAACATTCGGTAAAGACGTTGCTCCAGTATCAGCGTTCTTCTCCGCCTTC
>EF623652, UncGam38, MOB_like, typeI, typeIa, [deep_sea_3]
GGGGACTGGGACTTCTGGACAGATTGGAAAGACCGTCGTCTTTGGGTGACTGTTGCTCCTATCGTTTCAATCACTTTTCCTGCAGCTGTACAGGCTTGCTTGTGGGGTCGTTATCGTATACCTTTCGGCGCAACTGTCTGTGTTTTAGGACTGTTATTTGGTGAGTGGGTTAACAGATACTTCAATTTCTGGGGTTGGACATACTTCCCTATGAACTTTGTATGGCCTTCAAACCTGGTTCCAGGTGCAATTATTCTTGATGTTGTACTGATGATGTCTGGTAGTTATACACTGACAGCAGTACTAGGCGGCATGGGCTGGGGTTTGATCTTCTATCCTGGTAACTGGCCAATGGTTGCTCCATTGCATATTCCTGTTGAATACAACGGCATGATGTTCACCTTGGCTGATTTGCAAGGTTACCACTATGTTAGAACAGGTACACCTGAGTACATCAGAATGGTAGAAAAAGGTACATTAAGAACATTCGGTAAAGACGTTGCTCCAGTATCAGCCTTCTTCTCCGCCTTC
>EF623653, UncGam39, MOB_like, typeI, typeIa, [deep_sea_3]
GGAGACTGGGACTTCTGGACAGATTGGAAAGACCGTCGTCTTTGGGTGACTGTTGCTCCTATCGTTTCAATCACTTTTCCTGCAGCTGTACAGGCTTGCTTGTGGGGTCGTTATCGTATACCTTTCGGCGCAACTGTCTGTGTTTTAGGACTGTTATTTGGTGAGTGGGTTAACAGATACTTCAATTTCTGGGGTTGGACATACTTCCCTATGAACTTTGTATGGCCTTCAAACCTGGTTCCAGGTGCAATTATTCTTGATGTTGTACTGATGATGTCTGGTAGTTATACACTGACAGCAGTACTAGGCGGCATGGGCTGGGGTTTGATCTTCTATCCTGGTAACTGGCCAATGGTTGCTCCATTGCATATTCCTGTTGAATACAACGGCATGATGTTCACCTTGGCTGATTTGCAAGGTTACCACTATGTTAGAACAGGTACACCTGAGTACATCAGAATGGTAGAAAAAGGTACATTAAGAACATTCGGTAAAGACGTTGCTCCAGTATCAGCGTTCTTCTCTGCCTTC
>EF623654, UncGam40, MOB_like, typeI, typeIa, [deep_sea_3]
GGGGACTGGGACTTCTGGACAGATTGGAAAGACCGTCGTCTTTGGGTGACTGTTGCTCCTATCGTTTCAATCACTTTTCCTGCAGCTGTACAGGCTTGCTTGTGGGGTCGTTATCGTATACCTTTCGGCGCAACTGTCTGTGTTTTAGGACTGTTATTTGGTGAGTGGGTTAACAGATACTTCAATTTCTGGGGTTGGACATACTTCCCTATGAACTTTGTATGGCCTTCAAACCTGGTTCCAGGTGCAATTATTCTTGATGTTGTACTGATGATGTCAGGTAGTTATACACTGACAGCAGTACTAGGCGGCATGGGCTGGGGTTTGATCTTCTATCCTGGTAACTGGCCAATGGTTGCTCCATTGCATATTCCTGTTGAATACAACGGCATGATGTTCACCTTGGCTGATTTGCAAGGTTACCACTATGTTAGAACAGGTACACCTGAGTACATCAGAATGGTAGAAAAAGGTACATTAAGAACATTCGGTAAAGACGTTGCTCCAGTATCAGCGTTCTTCTCTGCCTTC
>EF623655, UncGam41, MOB_like, typeI, typeIa, [deep_sea_3]
GGAGACTGGGACTTCTGGACAGATTGGAAAGACCGTCGTCTTTGGGTGACTGTTGCTCCTATCGTTTCAATCACTTTTCCTGCAGCTGTACAGGCTTGCTTGTGGGGTCGTTATCGTATACCTTTCGGCGCAACTGTCTGTGTTTTAGGACTGTTATTTGGTGAGTGGGTTAACAGATACTTCAATTTCTGGGGTTGGACATACTTCCCTATGAACTTTGTATGGCCTTCAAACCTGGTTCCAGGTGCAATTATTCTTGATGTTGTACTGATGATGTCTGGTAGTTATACACTGACAGCAGTACTAGGCGGCATGGGCTGGGGTTTGATCTTCTATCCTGGTAACTGGCCAATGGTTGCTCCATTGCATATTCCTGTTGAATACAACGGCATGATGTTCACCTTGGCTGATTTGCAAGGTTACCACTATGTTAGAACAGGTACACCTGAGTACATCAGAATGGTAGAAAAAGGTACATTAAGAACATTCGGTAAAGACGTTGCTCCAGTATCAGCCTTCTTCTCAGCGTTC
>EF623658, UncGam44, MOB_like, typeI, typeIa, [deep_sea_3]
GGTGACTGGGACTTCTGGACAGATTGGAAAGACCGTCGTCTTTGGGTGACTGTTGCTCCTATCGTTTCAATCACTTTTCCTGCAGCTGTACAGGCTTGCTTGTGGGGTCGTTATCGTATACCTTTCGGCGCAACTGTCTGTGTTTTAGGACTGTTATTTGGTGAGTGGGTTAACAGATACTTCAATTTCTGGGGTTGGACATACTTCCCTATGAACTTTGTATGGCCTTCAAACCTGGTTCCAGGTGCAATTATTCTTGATGTTGTACTGATGATGTCTGGTAGTTATACACTGACAGCAGTACTAGGCGGCATGGGCTGGGGTTTGATCTTCTATCCTGGTAACTGGCCAATGGTTGCTCCATTGCATATTCCTGTTGAATACAACGGCATGATGTTCACCTTGGCTGATTTGCAAGGTTACCACTATGTTAGAACAGGTACACCTGAGTACATCAGAATGGTAGAAAAAGGTACATTAAGAACATTCGGTAAAGACGTTGCTCCAGTATCAGCCTTCTTCTCCGCCTTC
>EF623659, UncGam45, MOB_like, typeI, typeIa, [deep_sea_3]
GGGGACTGGGACTTCTGGACAGATTGGAAAGACCGTCGTCTTTGGGTGACTGTTGCTCCTATCGTTTCAATCACTTTTCCTGCAGCTGTACAGGCTTGCTTGTGGGGTCGTTATCGTATACCTTTCGGCGCAACTGTCTGTGTTTTAGGACTGTTATTTGGTGAGTGGGTTAACAGATACTTCAATTTCTGGGGTTGGACATACTTCCCTATGAACTTTGTATGGCCTTCAAACCTGGTTCCAGGTGCAATTATTCTTGATGTTGTACTGATGATGTCTGGTAGTTATACACTGACAGCAGTACTAGGCGGCATGGGCTGGGGTTTGATCTTCTATCCTGGTAACTGGCCAATGGTTGCTCCATTGCATATTCCTGTTGAATACAACGGCATGATGTTCACCTTGGCTGATTTGCAAGGTTACCACTATGTTAGAACAGGTACACCTGAGTACATCAGAATGGTAGAAAAAGGTACATTAAGAACATTCGGTGAAGACGTTGCTCCAGTATCAGCCTTCTTCTCCGCCTTC
>EF623660, UncGam46, MOB_like, typeI, typeIa, [deep_sea_3]
GGAGACTGGGACTTCTGGGCAGATTGGAAAGACCGTCGCCTTTGGGTGACTGTTGCTCCTATCGTTTCAATCACTTTTCCTGCAGCTGTACAGGCTTGCTTGTGGGGTCGTTATCGTATACCTTTCGGCGCAACTGTCTGTGTTTTAGGACTGTTATTTGGTGAGTGGGTTAACAGATACTTCAATTTCTGGGGTTGGACATACTTCCCTATGAACTTTGTATGGCCTTCAAACCTGGTTCCAGGTGCAATTATTCTTGATGTTGTACTGATGATGTCTGGTAGTTATACACTGACAGCAGTACTAGGCGGCATGGGCTGGGGTTTGATCTTCTATCCTGGTAACTGGCCAATGGTTGCTCCATTGCATATTCCTGTTGAATACAACGGCATGATGTTCACCTTGGCTGATTTGCAAGGTTACCACTATGTTAGAACAGGTACACCTGAGTACATCAGAGTGGTAGAAAAAGGTACATTAAGAACATTCGGTAAAGACGTTGCTCCAGTATCAGCGTTCTTCTCCGCGTTC
>EF623661, UncGam47, MOB_like, typeI, typeIa, [deep_sea_3]
GGGGACTGGGACTTCTGGACAGATTGGAAAGACCGTCGTCTTTGGGTGACTGTTGCTCCTATCGTTTCAATCACTTTTCCTGCAGCTGTACAGGCTAGCTTGTGGGGTCGTTATCGTATACCTTTCGGCGCAACTGTCTGTGTTTTAGGACTGTTATTTGGTGAGTGGGTTAACAGATACTTCAATTTCTGGGGTTGGACATACTTCCCTATGAACTTTGTATGGCCTTCAAACCTGGTTCCAGGTGCAATTATTCTTGATGTTGTACTGATGATGTCTGGTAGTTATACACTGACAGCAGTACTAGGCGGCATGGGCTGGGGTTTGATCTTCTATCCTGGTAACTGGCCAATGGTTGCTCCATTGCATATTCCTGTTGAATACAACGGCATGATGTTCACCTTGGCTGATTTGCAAGGTTACCACTATGTTAGAACAGGTACACCTGAGTACATCAGAATGGTAGAAAAAGGTACATTAAGAACATTCGGTAAAGACGTTGCTCCAGTATCAGCCTTCTTCTCCGCCTTC
>EF623663, UncGam49, MOB_like, typeI, typeIa, [deep_sea_3]
GGGGACTGGGACTTCTGGACAGATTGGAAAGACCGTCGTCTTTGGGTGACTGTTGCTCCTATCGTTTCAATCACTTTTCCTGCAGCTGTACAGGCTTGCTTGTGGGGTCGTTATCGTATACCTTTCGGCGCAACTGTCTGTGTTTTAGGACTGTTATTTGGTGAGTGGGTTAACAGATACTTCAATTTCTGGGGTTGGACATACTTCCCTATGAACTTTGTATGGCCTTCAAACCTGGTTCCAGGTGCAATTATTCTTGATGTTGTACTGATGATGTCTGGTAGTTATACACTGACAGCAGTACTAGGCGGCATGGGCTGGGGTTTGATCTTCTATCCTGGTAACTGGCCAATGGTTGCTCCATTGCATATTCCTGTTGAATACAACGGCATGATGTTCACCTTGGCTGATTTGCAAGGTTACCACTATGTTAGAACAGGTACACCTGAGTACATCAGAATGGTAGAAAAAGGTACATTAAGAACATTCGGTAAAGACGTTGCTCCAGTATCAGCGTTCTTCTCAGCCTTC
>EF623664, UncGam50, MOB_like, typeI, typeIa, [deep_sea_3]
GGTGACTGGGACTTCTGGACAGATTGGAAAGACCGTCGTCTTTGGGTGACTGTTGCTCCTATCGTTTCAATCACTTTTCCTGCAGCTGTACAGGCTTGCTTGTGGGGTCGTTATCGTATACCTTTCGGCGCAACTGTCTGTGTTTTAGGACTGTTATTTGGTGAGTGGGTTAACAGATACTTCAATTTCTGGGGTTGGACATACTTCCCTATGAACTTTGTATGGCCTTCAAACCTGGTTCCAGGTGCAATTATTCTTGATGTTGTACTGATGATGTCTGGTAGTTATACACTGACAGCAGTACTAGGCGGCATGGGCTGGGGTTTGATCTTCTATCCTGGTAACTGGCCAATGGTTGCTCCATTGCATATTCCTGTTGAATACAACGGCATGATGTTCACCTTGGCTGATTTGCAAGGTTACCACTATGTTAGAACAGGTACACCTGAGTACATCAGAATGGTAGAAAAAGGTACATTAAGAACATTCGGTAAAGACGTTGCTCCAGTATCAGCGTTCTTCTCAGCCTTC
>DQ514641, UncB1374, MOB_like, typeI, typeIa, [deep_sea_3]
AGATCGTCGCCTTTGGGTGACTGTTGCTCCTATCGTTTCAATCACTTTCCCTGCAGCTGTACAAGCTTGCTTGTGGGGTCGTTATCGTATACCTTTCGGCGCAACTGTCTGTGTATTAGGACTGTTGTTTGGCGAATGGGTTAACAGATACTTCAACTTCTGGGGTTGGACATACTTCCCAATGAACTTTGTATGGCCATCAAACCTGGTTCCAGGCGCAATTATTCTGGATGTTGTTTTGATGATGTCTGGAAGTTATACACTGACAGCTGTTGTCGGCGGTATGGGTTGGGGTTTGATCTTCTATCCTGGTAACTGGCCAATGGTTGCTCCATTGCATATTCCTGTTGAATACAACGGCATGATGTTCACCTTGGCTGATTTGCAAGGTTATCACTATGTTAGAACAGGTACACCTGAGTACATCAGAATGGTAGAGAAAGGTACATTAAGAACATTCGGTAAAGACGTTGCGCCGGAA
>DQ514626, UncB1389, MOB_like, typeI, typeIa, [deep_sea_3]
ATGAGACGTCGCCTTTGGGTGACTGTTGCCCCTATCGTTTCAATCACTTTCCCTGCAGCTGTACAGGCTTGCTTGTGGGGTCGTTATCGTATACCTTTCGGCGCAACTGTCTGTGTTTTAGGACTGTTGTTTGGCGAATGGATTAACAGATACTTCAATTTCTGGGGTTGGACATACTTCCCAATGAACTTTGTATGGCCATCAAACCTGGTTCCAGGCGCAATTATCCTGGATGTTGTTTTGATGATGTCTGGAAGTTATACACTGACAGCAGTTGTCGGCGGCATGGGCTGGGGTTTGATCTTCTATCCTGGTAACTGGCCAATGGTTGCTCCATTGCATATTCCTGTTGAATACAACGGCATGATGTTCACCTTGGCTGATTTGCAAGGTTATCACTATGTTAGAACAGGTACACCTGAGTACATCAGAATGGTAGAAAAAGGTACATTAAGAACATTCGGTAAAGACGTTGCGCCGGAAGGGCGAATC
>EU417475, UncB1686, MOB_like, typeI, typeIa, [deep_sea_3]
GCGGACTGGAAAGACAGACGTCTGTGGGTTACGGTTTGTCCTATTGTCGCCATCACTTTCCCAGCGGCAGTACAAGCTTCATTATGGGGACGCTATCGTATACCTTGGGGAGCTACAGTCTGCGTACTGGGTCTGTTATTTGGTGAATGGATCAACAGATATTTCAATTTCTGGGGATGGACATATTTCCCGGTAAATTTTGTATTCCCGGCAAACTTTGTACCTGGAGCAATCCTGCTTGACGTAATTTTGATGATGTCAGGTAGCTATACATTGACAGCCGTTGTCGGTGGATTGGGCTGGGGTTTGATCTTCTATCCGGGTAACTGGAACATCATTGCTCCATTACATATCCCTGTTGAATATAATGGCATGATGTTTACATTAGCTGATTTGCAAGGTTACCACTATGTGAGAACAGGTACACCTGAATATATCAGAATGGTAGAAAAAGGAACATTGAGAACATT
>EU417468, UncB1693, MOB_like, typeI, typeIa, [deep_sea_3]
GCGGACTGGAAAGACAGACGTCTGTGGGTTACGGTTTGTCCTATTGTCGCCATCACTTTCCCAGCGGCAGTACAAGCTTCATTATGGGGACGCTATCGTATACCTTGGGGAGCTACAGTCTGCGTACTGGGTCTGTTATTTGGTGAATGGATCAACAGATATTTCAATTTCTGGGGATGGACATATTTCCCGGTAAATTTTGTATTCCCGGCAAACTTTGTACCTGGAGCAATCCTGCTTGACGTAATTTTGATGATGTCAGGTAGCTATACATTGACAGCCGTTGTCGGTGGATTGGGCTGGGGTTTGATCTTCTATCCGGGTAACTGGAACATCATTGCTCCATTACATATCCCTGTTGAATATAATGGCATGATGTTTACATTAGCTGATTTGCAAGGTTACCACTATGTGAGAACAGGTACACCTGAATATATCAGAATGGTAGAAAAAGGAACATTGAGAACATT
>EU444854, UncB1859, MOB_like, typeI, typeIa, [deep_sea_3]
GGTGACTGGGATTTCTGGACAGATTGGAAAGATCGTCGTCTTTGGGTGACTGTTGCTCCTATCGTTTCAATCACTTTCCCTGCAGCTGTACAGGCTTGCTTGTGGGGTCGTTATCGTATACCTTTCGGCGCAACTGTCTGTGTTTTGGGACTGTTGTTTGGCGAATGGATTAACAGATACTTCAACTTTTGGGGTTGGACATACTTCCCAATGAACTTTGTATGGCCATCAAACCTGGTTCCAGGCGCAATTATTCTGGATGTTGTTTTGATGATGTCTGGAAGTTATACACTGACAGCTGTTGTCGGCGGTATGGGTTGGGGTTTGATCTTCTATCCTGGTAACTGGCCAATGGTTGCTCCATTGCATATTCCTGTTGAATACAACGGCATGATGTTCACCTTGGCTGATTTGCAAGGTTATCACTATGTTAGAACAGGTACACCTGAGTACATCAGAATGGTAGAGAAAGGTACATTAAGAACATTC
>GU584232, UncB2588, MOB_like, typeI, typeIa, [deep_sea_3]
GGGGACTGGGACTTCTGGACAGATTGGAAAGACCGTCGTCTTTGGGTGACAGTTGCTCCTATCGTTTCAATCACTTTTCCTGCAGCTGTGCAGGCTTGCTTGTGGGGTCGTTATCGCATCCCATTCGGCGCAACTGTCTGTGTTTTGGGGCTGTTGTTTGGTGAGTGGGTTAACAGATACTTCAATTTCTGGGGTTGGACATACTTCCCTATGAACTTTGTATGGCCTTCAAACCTGGTTCCAGGTGCAATTATCCTTGATGTTGTTCTGATGATGTCTGGTAGCTATACGCTGACAGCAGTACTCGGCGGCATGGGATATGGTCTGATCTTCTATCCTGGCAACTGGCCAATGGTTGCTCCATTGCATATTCCTGTTGAATACAACGGCATGATGTTCACCTTGGCTGATCTGCAAGGTTATCACTATGTAAGAACAGGTACACCTGAGTACATCAGAATGGTAGAGAAAGGTACATTAAGAACATTCGGTAAAGACGTTGCTCCG
>GU584264, UncB2848, MOB_like, typeI, typeIa, [deep_sea_3]
GGTGACTGGGACTTCTGGACAGATTGGAAAGACCGTCGTCTTTGGGTGACAGTTGCTCCTATCGTTTCAATCACTTTTCCTGCAGCTGTGCAGGCTTGCTTGTGGGGTCGTTATCGCATCCCATTCGGCGCAACTGTCTGTGTTTTGGGACTGTTGTTTGGTGAGTGGGTTAACAGATACTTCAATTTCTGGGGTTGGACATACTTCCCTATGAACTTTGTATGGCCTTCAAACCTGGTTCCAGGTGCAATTATCCTTGATGTTGTTCTGATGATGTCTGGTAGCTATACGCTGACAGCAGTACTCGGCGGCATGGGATATGGTCTGATCTTCTATCCTGGCAACTGGCCAATGGTTGCTCCATTGCATATTCCTGTTGAATACAACGGCATGATGTTCACCTTGGCTGATCTGCAAGGTTATCACTATGTAAGAACAGGTACACCTGAGTACATCAGAATGGTAGAGAAAGGTACATTAAGAACATTCGGTAAAGACGTTGCGCCG
>GU584265, UncB2849, MOB_like, typeI, typeIa, [deep_sea_3]
GGGGACTGGGACTTCTGGACAGATTGGAAAGATCGTCGTCTTTGGGTGACTGTTGCTCCTATCGTTTCTATCACTTTCCCTGCAGCTGTACAAGCTTGCTTGTGGGGTCGTTATCGTATACCTTTCGGCGCAACTGTCTGTGTTTTGGGACTGTTGTTTGGCGAATGGGTTAACAGATACTTCAACTTCTGGGGTTGGACATACTTCCCAATGAACTTTGTATGGCCATCAAACCTGGTTCCAGGCGCAATTATTCTGGATGTTGTTTTGATGATGTCTGGAAGTTATACACTGACAGCTGTTGTCGGCGGTATGGGTTGGGGTTTGATCTTCTATCCTGGTAACTGGCCAATGGTTGCTCCATTGCATATTCCTGTTGAATACAACGGCATGATGTTCACCTTGGCTGATTTGCAAGGTTATCACTATGTTAGAACAGGTACACCTGAGTACATCAGAATGGTTGAGAAAGGTACATTAAGAACATTCGGTAAAGACGTTGCTCCG
>GU584266, UncB2850, MOB_like, typeI, typeIa, [deep_sea_3]
GGGGACTGGGACTTCTGGACAGATTGGAAAGACCGTCGTCTTTGGGTGACTGTTGCTCCTATCGTTTCAATCACTTTTCCTGCAGCTGTGCAGGCTTCTTTGTGGGGTCGTTATCGTATACCTTTCGGCGCAACTGTCTGTGTTCTAGGACTGTTGTTTGGTGAGTGGGTTAACAGATACTTCAATTTCTGGGGTTGGACTTACTTCCCTATGAACTTTGTATGGCCTTCAAACCTGGTTCCAGGTGCAATTATTCTTGATGTTGTACTGATGATGTCTGGTAGTTATACACTGACAGCAGTACTTGGCGGCATGGGCTGGGGTTTGATCTTCTATCCTGGCAACTGGCCAATGGTTGCTCCATTGCATATTCCTGTTGAATACAACGGCATGATGTTCACCTTGGCTGATTTGCAAGGTTATCACTATGTTAGAACAGGTACACCTGAGTACATCAGAATGGTAGAAAAAGGTACATTAAGAACATTCGGTAAAGACGTTGCTCCG
>FJ858375, UncB2932, MOB_like, typeI, typeIa, [deep_sea_3]
GGGGACTGGGATTTCTGGTCTGACTGGAAAGACAGACGTTTATGGGTAACAGTATGTCCTATCGTAGCTATTACATTCCCTGCAGCTGTACAAGCGGTCTTATGGACTCGTTACAGAATTGCATGGGGCGCTACAGTTTCTATCTTAGGTCTATTGTTTGGTGAGTGGATTAACAGATACTTCAACTTCTGGGGCTGGACATACTTCCCTATGAACTTTGTATTCCCTGCTAACTTCATTCCTAGCGCAATCTTTCTTGATTGTGTACTAGTACTATCAAATAGCTTCACTTTGACAGCTATCGCTGGTGGTATGGGTTGGGGATTGTTGTTCTACCCATCTAACTGGCCTATCATTGCACCTTTACATCTACCTGTTGAATACAACGGCATGATGTTTACTGTTGCTGATTTATCTGGTTACCATTACGTAAGAACTGGTACTCCTGAGTATATCAGAATGGTAGAGAAAGGTACTTTGAGAACTTTTGGTAAAGACGTTGCGCCTG
>FJ858374, UncB2933, MOB_like, typeI, typeIa, [deep_sea_3]
GGGGACTGGGATTTCTGGTCTGACTGGAAAGACAGACGTTTATGGGTAACAGTATGTCCTATCGTAGGTATTACATTCCCTGCAGCAGTTCAAGCGGTTCTATGGTCTCGTTATAGAATTGCATGGGGCGCTACAGTGTCTATCTTAGGTCTATTGTTCGGTGAGTGGATTAACAGATACTTCAACTTCTGGGGCTGGACATACTTCCCTATGAACTTTGTATTCCCTGCTAACTTCATTCCTAGCGCAATCTTTCTTGATTGTGTACTAGTACTATCAAATAGCTTCACTTTGACAGCTATCGCTGGTGGTATGGGTTGGGGATTGTTGTTCTACCCATCTAACTGGCCTATCATTGCACCTTTACATCTACCTGTTGAATACAACGGCATGATGTTTACTGTTGCTGATTTATCTGGTTACCACTATGTAAGAACTGGTACTCCTGAGTACATCAGAATGGTAGAAAAAGGTACTTTGAGAACTTTTGGTAAAGACGTTGCTCCTG
>FJ858369, UncB2938, MOB_like, typeI, typeIa, [deep_sea_3]
GGGGACTGGGATTTCTGGTCTGACTGGAAAGACAGACGTTTATGGGTAACAGTATGTCCTATCGTAGCTATTACTTTCCCTGCAGCTGTACAAGCGGTCTTATGGACTCGTTACAGAATTGCATGGGGCGCTACAGTTTCTATCTTAGGTCTATTGTTTGGTGAGTGGATTAACAGATACTTCAACTTCTGGGGCTGGACATACTTCCCTATGAACTTTGTATTCCCTGCTAACTTCATTCCTAGCGCAATCTTTCTTGATTGTGTACTAGTACTATCAAATAGCTTCACTTTGACAGCTATCGCTGGTGGTATGGGTTGGGGATTGTTGTTCTACCCATCTAACTGGCCTATCATTGCACCTTTACATCTACCTGTTGAATACAACGGCATGATGTTTACTGTTGCTGATTTATCTGGTTACCATTACGTAAGAACTGGTACTCCTGAGTATATCAGAATGGTAGAAAAAGGTACTTTGAGAACTTTTGGTAAAGACGTTGCTCCTG
>FJ858368, UncB2939, MOB_like, typeI, typeIa, [deep_sea_3]
GGGGACTGGGATTTCTGGTCTGACTGGAAAGACAGACGTTTATGGGTAACAGTATGTCCTATCGTAGGTATTACATTCCCTGCAGCAGTTCAAGCGGTTCTATGGTCTCGTTATAGAATTGCATGGGGCGCTACAGTGTCTATCTTAGGTCTATTGTTCGGTGAGTGGATTAACAGATACTTCAACTTCTGGGGCTGGACATACTTCCCTATGAACTTTGTATTCCCTGCTAACTTCATTCCCAGCGCAATCTTTCTTGATTGTGTACTAGTACTATCAAATAGCTTCACTTTGACAGCTATCGCTGGTGGTATGGGTTGGGGATTGTTGTTCTACCCATCTAACTGGCCTATCATTGCACCTTTACATCTACCTGTTGAATACAACGGCATGATGTTTACTGTTGCTGATTTATCTGGTTACCACTATGTAAGAACTGGTACTCCTGAGTACATCAGAATGGTAGAAAAAGGTACTTTGAGAACTTTTGGTAAAGACGTTGCTCCTG
>FJ858366, UncB2941, MOB_like, typeI, typeIa, [deep_sea_3]
GGGGACCGGGATTTCTGGTCTGACTGGAAAGACAGACGTTTATGGGTAACAGTATGTCCTATCGTAGCTATTACATTCCCTGCAGCTGTACAAGCGGTCTTATGGACTCGTTACAGAATTGCATGGGGCGCTACAGTTTCTATCTTAGGTCTATTGTTTGGTGAGTGGATTAACAGATACTTCAACTTCTGGGGCTGGACATACTTCCCTATGAACTTTGTATTCCCTGCTAACTTCATTCCTAGCGCAATCTTTCTTGATTGTGTACTAGTACTATCAAATAGCTTCACTTTGACAGCTATCGCTGGTGGTATGGGTTGGGGATTGTTATTCTACCCAGCTAACTGGCCTATCATTGCACCTTTACATCTACCTGTTGAATACAACGGCATGATGTTTACTGTTGCTGATTTATCTGGTTACCATTACGTAAGAACTGGTACTCCTGAGTATATCAGAATGGTAGAAAAAGGTACTTTGAGAACTTTTGGTAAAGACGTTGCGCCTG
>FJ858362, UncB2945, MOB_like, typeI, typeIa, [deep_sea_3]
GGGGACCGGGATTTCTGGTCTGACTGGAAAGACAGACGTTTGTGGGTAACAGTATGTCCTATCGTAGCTATTACCTTCCCTGCAGCTGTACAAGCGGTCTTATGGACTCGTTACAGAATTGCATGGGGCGCTACAGTGTCTATCTTAGGTCTATTGTTTGGTGAGTGGATTAACAGATACTTCAACTTCTGGGGCTGGACATACTTCCCTATGAACTTTGTATTCCCTGCTAACTTCATTCCTAGCGCAATCTTTCTTGATTGTGTACTAGTACTATCAAATAGCTTCACTTTGACAGCTATCGCTGGTGGTATGGGTTGGGGATTGTTGTTCTACCCATCTAACTGGCCTATCATTGCACCTTTACATCTACCTGTTGAATACAACGGCATGATGTTTACTGTTGCTGATTTATCTGGTTACCATTACGTAAGAACTGGTACTCCTGAGTATATCAGAATGGTAGAAAAAGGTACTTTGAGAACTTTTGGTAAAGACGTTGCTCCTG
>FJ858361, UncB2946, MOB_like, typeI, typeIa, [deep_sea_3]
GGGGACCGGGATTTCTGGTCTGACTGGAAAGACAGACGTTTATGGGTAACAGTATGTCCTATCGTAGCTATTACCTTCCCTGCAGCTGTACAAGCGGTCTTATGGACTCGTTACAGAATTGCATGGGGCGCTACAGTGTCTATCTTAGGTCTATTGTTTGGTGAGTGGATTAACAGATACTTCAACTTCTGGGGCTGGACATACTTCCCTATGAACTTTGTATTCCCTGCTAACTTCATTCCTAGCGCAATCTTTCTTGATTGTGTACTAGTACTATCAAATAGCTTCACTTTGACAGCTATCGCTGGTGGTATGGGTTGGGGATTGTTGTTCTACCCATCTAACTGGCCTATCATTGCACCTTTACATCTACCTGTTGAATACAACGGCATGATGTTTACTGTTGCTGATTTATCTGGTTACCATTACGTAAGAACTGGTACTCCTGAGTATATCAGAATGGTAGAAAAAGGTACTTTGAGAACTTTTGGTAAAGACGTTGCGCC
>FJ858360, UncB2947, MOB_like, typeI, typeIa, [deep_sea_3]
GGGGACTGGGATTTCTGGTCTGACTGGAAAGACAGACGTTTATGGGTAACAGTATGTCCTATCGTTGCTATAACTTTTCCTGCAGCCGTTCAAGCGGTTCTATGGATGCGTTATAAAATCGCATGGGGCGCTACAGTTTCTATCCTAGGTTTACTATTTGGTGAGTGGATTAACAGATACTTCAACTTCTGGGGCTGGACTTATTTCCCTATGAACTTTGTATTCCCTGCTAACTTCATTCCTAGCGCAATCTTCCTTGACTGTGTATTAGTACTATCAAATAGCTTCACTTTGACAGCTATCGCTGGTGGTATGGGTTGGGGTTTATTGTTCTACCCATCTAACTGGCCTATCATTGCACCTTTACATTTACCTGTTGAGTACAACGGCATGATGTTTACTGTTGCTGATTTATCTGGATACCACTATGTAAGAACTGGTACTCCTGAGTACATCAGAATGGTAGAAAAAGGTACTTTGAGAACTTTTGGTAAAGACGTTGCTCCTG
>FJ858357, UncB2950, MOB_like, typeI, typeIa, [deep_sea_3]
GGTGACCGGGATTTCTGGTCTGACTGGAAAGACAGACGTTTATGGGTAACAGTATGTCCTATCGTTGCTATAACTTTTCCTGCAGCCGTTCAAGCGGTTCTATGGATGCGTTATAAAATCGCATGGGGCGCTACAGTTTCTATCCTAGGTTTACTATTTGGTGAGTGGATTAACAGATACTTCAACTTCTGGGGCTGGACTTATTTCCCTATGAACTTTGTATTCCCTGCTAACTTCATTCCTAGCGCAATCTTCCTTGACTGTGTATTAGTACTATCAAATAGCTTCACTTTGACAGCTATCGCTGGTGGTATGGGTTGGGGTTTATTGTTCTACCCATCTAACTGGCCTATCATTGCACCTTTACATTTACCTGTTGAGTACAACGGCATGATGTTTACTGTTGCTGATTTATCTGGATACCACTATGTAAGAACTGGTACTCCTGAGTACATCAGAATGGTAGAAAAAGGTACTTTGAGAACTTTTGGTAAAGACGTTGCTCCTG
>FJ858356, UncB2951, MOB_like, typeI, typeIa, [deep_sea_3]
GGGGACCGGGATTTCTGGTCTGACTGGAAAGACAGACGTTTATGGGTAACAGTATGTCCTATCGTTGCTATAACTTTTCCTGCAGCCGTTCAAGCGGTTCTATGGATGCGTTATAAAATCGCATGGGGCGCTACAGTTTCTATCCTAGGTTTACTATTTGGTGAGTGGATTAACAGATACTTCAACTTCTGGGGCTGGACTTATTTCCCTATGAACTTTGTATTCCCTGCTAACTTCATTCCTAGCGCAATCTTCCTTGACTGTGTATTAGTACTATCAAATAGCTTCACTTTGACAGCTATCGCTGGTGGTATGGGTTGGGGTTTATTGTTCTACCCATCTAACTGGCCTATCATTGCACCTTTACATTTACCTGTTGAGTACAACGGCATGATGTTTACTGTTGCTGATTTATCTGGATACCACTATGTAAGAACTGGTACTCCTGAGTACATCAGAATGGTAGAAAAAGGTACTTTGAGAACTTTTGGTAAAGACGTTGCTCCTG
>FJ858352, UncB2955, MOB_like, typeI, typeIa, [deep_sea_3]
GGGGACTGGGATTTCTGGTCTGACTGGAAAGACAGACGTTTATGGGTAACAGTATGTCCTATCGTAGGTATTACATTCCCTGCAGCAGTTCAAGCGGTTCTATGGTCTCGTTATAGAATTGCATGGGGCGCTACAGTGTCTATCTTAGGTCTATTGTTCGGTGAGTGGATTAACAGATACTTCAACTTCTGGGGCTGGACATACTTCCCTATGAACTTTGTATTCCCTGCTAACTTCATTCCTAGCGCAATCTTTCTTGATTGTGTACTAGTACTATCAAATAGCTTCACTTTGACAGCTATCGCTGGTGGTATGGGTTGGGGATTGTTGTTCTACCCATCTAACTGGCCTATCATTGCACCTTTACATCTACCTGTTGAATACAACGGCATGATGTTTACTGTTGCTGATTTATCTGGTTACCACTATGTAAGAACTGGTACTCCTGAGTACATCAGAATGGTAGAAAAAGGTACTTTGAGAACTTTTGGTAAAGACGTTGCTCCTG
>FJ858350, UncB2957, MOB_like, typeI, typeIa, [deep_sea_3]
GGGGACTGGGATTTCTGGTCTGACTGGAAAGACAGACGTTTATGGGTAACAGTATGTCCTATCGTTGCTATAACTTTTCCTGCAGCCGTTCAAGCGGTTCTATGGATGCGTTATAAAATCGCATGGGGCGCTACAGTTTCTATCCTAGGTTTACTATTTGGTGAGTGGATTAACAGATACTTCAACTTCTGGGGCTGGACTTATTTCCCTATGAACTTTGTATTCCCTGCTAACTTCATTCCTAGCGCAATCTTCCTTGACTGTGTATTAGTACTATCAAATAGCTTCACTTTGACAGCTATCGCTGGTGGTATGGGTTGGGGTTTATTGTTCTACCCATCTAACTGGCCTATCATTGCACCTTTACATTTACCTGTTGAGTACAACGGCATGATGTTTACTGTTGCTGATTTATCTGGATACCACTATGTAAGAACTGGTACTCCTGAGTACATCAGAATGGTAGAAAAAGGTACTTTGAGAACTTTTGGTAAAGACGTTGCTCCTG
>FJ858348, UncB2959, MOB_like, typeI, typeIa, [deep_sea_3]
GGGGACTGGGATTTCTGGTCTGACTGGAAAGACAGACGTTTATGGGTAACAGTATGTCCTATCGTAGCTATTACATTCCCTGCAGCTGTTCAAGCGGTCTTATGGAGTCGTTACAGAATTGCATGGGGCGCTACAGTCTCTATCTTAGGTCTATTGTTTGGTGAGTGGATTAACAGATACTTCAACTTCTGGGGCTGGACATACTTCCCTATGAACTTTGTATTCCCTGCTAACTTCATTCCTAGCGCAATCTTTCTTGATTGTGTACTAGTACTATCAAATAGCTTCACTTTGACAGCTATCGCTGGTGGTATGGGTTGGGGATTGTTATTTTACCCAGCTAACTGGCCTATCATTGCACCTTTACATCTACCTGTTGAATACAACGGCATGATGTTTACTGTTGCTGATTTATCTGGTTACCATTACGTAAGAACTGGTACTCCTGAGTATATCAGAATGGTAGAGAAAGGTACTTTGAGAACTTTTGGTAAAGACGTTGCTCCTG
>FJ858347, UncB2960, MOB_like, typeI, typeIa, [deep_sea_3]
GGAGACTGGGATTTCTGGTCTGACTGGAAAGACAGACGTTTATGGGTAACAGTATGTCCTATCGTAGCTATTACATTCCCTGCAGCTGTTCAAGCGGTCTTATGGAGTCGTTACAGAATTGCATGGGGCGCTACAGTCTCTATCTTAGGTCTATTGTTTGGTGAGTGGATTAACAGATACTTCAACTTCTGGGGCTGGACATACTTCCCTATGAACTTTGTATTCCCTGCTAACTTCATTCCTAGCGCAATCTTTCTTGATTGTGTACTAGTACTATCAAATAGCTTCACTTTGACAGCTATCGCTGGTGGTATGGGTTGGGGATTGTTATTTTACCCAGCTAACTGGCCTATCATTGCACCTTTACATCTACCTGTTGAATACAACGGCATGATGTTTACTGTTGCTGATTTATCTGGTTACCATTACGTAAGAACTGGTACTCCTGAGTATATCAGAATGGTAGAGAAAGGTACTTTGAGAACTTTTGGTAAAGACGTTGCTCCT
>FJ858346, UncB2961, MOB_like, typeI, typeIa, [deep_sea_3]
GGGGACTGGGATTTCTGGTCTGACTGGAAAGACAGACGTTTATGGGTAACAGTATGTCCTATCGTAGCTATTACTTTCCCTGCAGCTGTACAAGCGGTCTTATGGACTCGTTACAGAATTGCATGGGGCGCTACAGTTTCTATCTTAGGTCTATTGTTTGGTGAGTGGATTAGCAGATACTTCAACTTCTGGGGCTGGACATACTTCCCTATGAACTTTGTATTCCCTGCTAACTTCGTTCCTAGCGCAATCTTTCTTGATTGTGTACTAGTACTATCAAATAGCTTCACTTTGACAGCTATCGCTGGTGGTATGGGTTGGGGATTGTTGTTCTACCCATCTAACTGGCCTATCATTGCACCTTTACATCTACCTGTTGAATACAACGGCATGATGTTTACTGTTGCTGATTTATCTGGTTACCATTACGTAAGAACTGGTACTCCTGAGTATATCAGAATGGTAGAAAAAGGTACTTTGAGAACTTTTGGTAAGGACGTTGCGCCTG
>FJ858344, UncB2963, MOB_like, typeI, typeIa, [deep_sea_3]
GGGGACTGGGATTTCTGGTCTGACTGGAAAGACAGACGTTTATGGGTAACAGTATGTCCTATCGTAGCTATTACTTTCCCTGCAGCTGTACAAGCGGTCTTATGGACTCGTTACAGAATTGCATGGGGCGCTACAGTTTCTATCTTAGGTCTATTGTTTGGTGAGTGGATTAACAGATACTTCAACTTCTGGGGCTGGACATACTTCCCTATGAACTTTGTATTCCCTGCTAACTTCATTCCTAGCGCAATCTTTCTTGATTGTGTACTAGTACTATCAAATAGCTTCACTTTGACAGCTATCGCTGGTGGTATGGGTTGGGGATTGTTGTTCTACCCATCTAACTGGCCTATCATTGCACCTTTACATCTACCTGTTGAATACAACGGCATGATGTTTACTGTTGCTGATTTATCTGGTTACCATTACGTAAGAACTGGTACTCCTGAGTATATCAGAATGGTAGAAAAAGGTACTTTGAGAACTTTTGGTAAAGACGTTGCTCCTG
>FJ858343, UncB2964, MOB_like, typeI, typeIa, [deep_sea_3]
GGGGACTGGGATTTCTGGTCTGACTGGAAAGACAGACGTTTATGGGTAACAGTATGTCCTATCGTAGCTATTACATTCCCTGCAGCTGTTCAAGCGGTCTTATGGAGTCGTTACAGAATTGCATGGGGCGCTACAGTCTCTATCTTAGGTCTATTGTTTGGTGAGTGGATTAACAGATACTTCAACTTCTGGGGCTGGACATACTTCCCTATGAACTTTGTATTCCCTGCTAACTTCATTCCTAGCGCAATCTTTCTTGATTGTGTACTAGTACTATCAAATAGCTTCACTTTGACAGCTATCGCTGGTGGTATGGGTTGGGGATTGTTATTTTACCCAGCTAACTGGCCTATCATTGCACCTTTACATCTACCTGTTGAATACAACGGCATGATGTTTACTGTTGCTGATTTATCTGGTTACCATTACGTAAGAACTGGTACTCCTGAGTATATCAGAATGGTAGAGAAAGGTACTTTGAGAACTTTTGGTAAAGACGTTGCTCCTG
>FJ858342, UncB2965, MOB_like, typeI, typeIa, [deep_sea_3]
GGGGACCGGGATTTCTGGTCTGACTGGAAAGACAGACGTTTATGGGTAACAGTATGTCCTATCGTTGCTATAACTTTTCCTGCAGCCGTTCAAGCGGTTCTATGGATGCGTTATAAAATCGCATGGGGCGCTACAGTTTCTATCCTAGGTTTACTATTTGGTGAGTGGATTAACAGATACTTCAACTTCTGGGGCTGGACTTATTTCCCTATGAACTTTGTATTCCCTGCTAACTTCATTCCTAGCGCAATCTTCCTTGACTGTGTATTAGTACTATCAAATAGCTTCACTTTGACAGCTATCGCTGGTGGTATGGGTTGGGGTTTATTGTTCTACCCATCTAACTGGCCTATCATTGCACCTTTACATTTACCTGTTGAGTACAACGGCATGATGTTTACTGTTGCTGATTTATCTGGATACCACTATGTAAGAACTGGTACTCCTGAGTACATCAGAATGGTAGAAAAAGGTACTTTGAGAACTTTTGGTAAAGACGTTGCGCCTG
>FJ858341, UncB2966, MOB_like, typeI, typeIa, [deep_sea_3]
GGGGACCGGGATTTCTGGTCTGACTGGAAAGACAGACGTTTATGGGTAACAGTATGTCCTATCGTAGCTATTACTTTCCCTGCAGCTGTACAAGCGGTCTTATGGACTCGTTACAGAATTGCATGGGGCGCTACAGTTTCTATCTTAGGTCTATTGTTTGGTGAGTGGATTAACAGATACTTCAACTTCTGGGGCTGGACATACTTCCCTATGAACTTTGTATTCCCTGCTAACTTCATTCCTAGCGCAATCTTTCTTGATTGTGTACTAGTACTATCAAATAGCTTCACTTTGACAGCTATCGCTGGTGGTATGGGTTGGGGATTGTTGTTCTACCCATCTAACTGGCCTATCATTGCACCTTTACATCTACCTGTTGAATACAACGGCATGATGTTTACTGTTGCTGATTTATCTGGTTACCATTACGTAAGAACTGGTACTCCTGAGTATATCAGAATGGTAGAAAAAGGTACTTTGAGAACTTTTGGTAAAGACGTTGCTCCTG
>FJ858340, UncB2967, MOB_like, typeI, typeIa, [deep_sea_3]
GGGGACCGGGATTTCTGGTCTGACTGGAAAGACAGACGTTTATGGGTAACAGTATGTCCTATCGTTGCTATAACTTTTCCTGCAGCCGTTCAAGCGGTTCTATGGATGCGTTATAAAATCGCATGGGGCGCTACAGTTTCTATCCTAGGTTTACTATTTGGTGAGTGGATTAACAGATACTTCAACTTCTGGGGCTGGACTTATTTCCCTATGAACTTTGTATTCCCTGCTAACTTCATTCCTAGCGCAATCTTCCTTGACTGTGTATTAGTACTATCAAATAGCTTCACTTTGACAGCTATCGCTGGTGGTATGGGTTGGGGTTTATTGTTCTACCCATCTAACTGGCCTATCATTGCACCTTTACATTTACCTGTTGAGTACAACGGCATGATGTTTACTGTTGCTGATTTATCTGGATACCACTATGTAAGAACTGGTACTCCTGAGTACATCAGAATGGTAGAAAAAGGTACTTTGAGAACTTTTGGTAAAGACGTTGCTCCTG
>FJ858325, UncB2982, MOB_like, typeI, typeIa, [deep_sea_3]
GGGGACTGGGATTTCTGGTCTGACTGGAAAGACAGACGTTTATGGGTAACAGTATGTCCTATCGTAGCTATTACTTTCCCTGCAGCTGTACAAGCGGTCTTATGGACTCGTTACAGAATTGCATGGGGCGCTACAGTTTCTATCTTAGGTCTATTGTTTGGTGAGTGGATTAACAGATACTTCAACTTCTGGGGCTGGACATACTTCCCTATGAACTTTGTATTCCCTGCTAACTTCGTTCCTAGCGCAATCTTTCTTGATTGTGTACTAGTACTATCAAATAGCTTCACTTTGACAGCTATCGCTGGTGGTATGGGTTGGGGATTGTTGTTCTACCCATCTAACTGGCCTATCATTGCACCTTTACATCTACCTGTTGAATACAACGGCATGATGTTTACTGTTGCTGATTTATCTGGTTACCATTACGTAAGAACTGGTACTCCTGAGTATATCAGAATGGTAGAAAAAGGTACTTTGAGAACTTTTGGTAAAGACGTTGCGCCTG
>FJ858320, UncB2987, MOB_like, typeI, typeIa, [deep_sea_3]
GGGGACTGGGATTTCTGGTCTGACTGGAAAGACAGACGTTTATGGGTAACAGTATGTCCTATCGTAGCTATTACATTCCCTGCAGCTGTTCAAGCGGTCTTATGGAGTCGTTACAGAATTGCATGGGGCGCTACAGTCTCTATCTTAGGTCTATTGTTTGGTGAGTGGATTAACAGATACTTCAACTTCTGGGGCTGGACATACTTCCCTATGAACTTTGTATTCCCTGCTAACTTCATTCCTAGCGCAATCTTTCTTGATTGTGTACTAGTACTATCAAATAGCTTCACTTTGACAGCTATCGCTGGTGGTATGGGTTGGGGATTGTTATTTTACCCAGCTAACTGGCCTATCATTGCACCTTTACATCTACCTGTTGAATACAACGGCATGATGTTTACTGTTGCTGATTTATCTGGTTACCATTACGTAAGAACTGGTACTCCTGAGTATATCAGAATGGTAGAGAAAGGTACTTTGAGAACTTTTGGTAAAGACGTTGCTCCTG
>FJ858319, UncB2988, MOB_like, typeI, typeIa, [deep_sea_3]
GGGGACTGGGATTTCTGGTCTGACTGGAAAGACAGACGTTTATGGGTAACAGTATGTCCTATCGTAGCTATTACTTTCCCTGCAGCTGTACAAGCGGTCTTATGGACTCGTTACAGAATTGCATGGGGCGCTACAGTTTCTATCTTAGGTCTATTGTTTGGTGAGTGGATTAACAGATACTTCAACTTCTGGGGCTGGACATACTTCCCTATGAACTTTGTATTCCCTGCTAACTTCGTTCCTAGCGCAATCTTTCTTGATTGTGTGCTAGTACTATCAAATAGCTTCACTTTGACAGCTATCGCTGGTGGTATGGGTTGGGGATTGTTGTTCTACCCATCTAACTGGCCTATCATTGCACCTTTACATCTACCTGTTGAATACAACGGCATGATGTTTACTGTTGCTGATTTATCTGGTTACCATTACGTAAGAACTGGTACTCCTGAGTATATCAGAATGGTAGAAAAAGGTACTTTGAGAACTTTTGGTAAAGACGTTGCGCCTG
>FJ858318, UncB2989, MOB_like, typeI, typeIa, [deep_sea_3]
GGGGACTGGGATTTCTGGTCTGACTGGAAAGACAGACGTTTATGGGTAACAGTATGTCCTATCGTAGCTATTACTTTCCCTGCAGCTGTACAAGCGGTCTTATGGACTCGTTACAGAATTGCATGGGGCGCTACAGTTTCTATCTTAGGTCTATTGTTTGGTGAGTGGATTAACAGATACTTCAACTTCTGGGGCTGGACATACTTCCCTATGAACTTTGTATTCCCTGCTAACTTCGTTCCTAGCGCAATCTTTCTTGATTGTGTACTAGTACTATCAAATAGCTTCACTTTGACAGCTATCGCTGGTGGTATGGGTTGGGGATTGTTGTTCTACCCATCTAACTGGCCTATCATTGCACCTTTACATCTACCTGTTGAATACAACGGCATGATGTTTACTGTTGCTGATTTATCTGGTTACCATTACGTAAGAACTGGTACTCCTGAGTATATCAGAATGGTAGAAAAAGGTACTTTGAGAACTTTTGGTAAAGACGTTGCTCCTG
>FJ858316, UncB2991, MOB_like, typeI, typeIa, [deep_sea_3]
GGGGACCGGGATTTCTGGTCTGACTGGAAAGACAGACGTTTATGGGTAACAGTATGTCCTATCGTAGCTATTACTTTCCCTGCAGCTGTACAAGCGGTCTTATGGACTCGTTACAGAATTGCATGGGGCGCTACAGTTTCTATCTTAGGTCTATTGTTTGGTGAGTGGATTAACAGATACTTCAACTTCTGGGGCTGGACATACTTCCCTATGAACTTTGTATTCCCTGCTAACTTCGTTCCTAGCGCAATCTTTCTTGATTGTGTACTAGTACTATCAAATAGCTTCACTTTGACAGCTATCGCTGGTGGTATGGGTTGGGGATTGTTGTTCTACCCATCTAACTGGCCTATCATTGCACCTTTACATCTACCTGTTGAATACAACGGCATGATGTTTACTGTTGCTGATTTATCTGGTTACCATTACGTAAGAACTGGTACTCCTGAGTATATCAGAATGGTAGAAAAAGGTACTTTGAGAACTTTTGGTAAAGACGTTGCTCCTG
>FJ858314, UncB2993, MOB_like, typeI, typeIa, [deep_sea_3]
GGGGACTGGGATTTCTGGTCTGACTGGGAAGACAGACGTTTATGGGTAACAGTATGTCCTATCGTAGCTATTACTTTCCCTGCAGCTGTACAAGCGGTCTTATGGACTCGTTACAGAATTGCATGGGGCGCTACAGTTTCTATCTTAGGTCTATTGTTTGGTGAGTGGATTAACAGATACTTCAACTTCTGGGGCTGGACATACTTCCCTATGAACTTTGTATTCCCTGCTAACTTCATTCCTAGCGCAATCTTTCTTGATTGTGTACTAGTACTATCAAATAGCTTCACTTTGACAGCTATCGCTGGTGGTATGGGTTGGGGATTGTTGTTCTACCCATCTAACTGGCCTATCACTGCACCTTTATATCTACCTGTTGAATACAACGGCATGATGTTTACTGTTGCTGATTTATCTGGTTACCATTACGTAAGAACTGGTACTCCTGAGTATATCAGAATGGTAGAAAAAGGTACTTTGAGAACTTTTGGTAAAGACGTTGCTCCTG
>FJ858310, UncB2997, MOB_like, typeI, typeIa, [deep_sea_3]
GGGGACTGGGATTTCTGGTCTGACTGGAAAGACAGACGTTTATGGGTAACAGTATGTCCTATCGTAGGTATTACATTCCCTGCAGCAGTTCAAGCGGTTCTATGGTCTCGTTATAGAATTGCATGGGGCGCTACAGTGTCTATCTTAGGTCTATTGTTCGGTGAGTGGATTAACAGATACTTCAACTTCTGGGGCTGGACATACTTCCCTATGAACTTTGTATTCCCTGCTAACTTCATTCCTAGCGCAATCTTTCTTGATTGTGTACTAGTACTATCAAATAGCTTCACTTTGACAGCTATCGCTGGTGGTATGGGTTGGGGATTGTTGTTCTACCCATCTAACTGGCCTATCATTGCACCTTTACATCTACCTGTTGAATACAACGGCATGATGTTTACTGTTGCTGATTTATCTGGTTACCACTATGTAAGAACTGGTACTCCTGAGTACATCAGAATGGTAGAAAAAGGTACTTTGAGAACTTTTGGTAAAGACGTTGCTCCTG
>FJ858307, UncB3000, MOB_like, typeI, typeIa, [deep_sea_3]
GGGGACTGGGATTTCTGGTCTGACTGGAAAGACAGACGTTTATGGGTAACAGTATGTCCTATCGTAGGTATTACATTCCCTGCAGCAGTTCAAGCGGTTCTATGGTCTCGTTATAGAATTGCATGGGGCGCTACAGTGTCTATCTTAGGTCTATTGTTCGGTGAGTGGATTAACAGATACTTCAACTTCTGGGGCTGGACATACTTCCCTATGAACTTTGTATTCCCTGCTAACTTCATTCCTAGCGCAATCTTTCTTGATTGTGTACTAGTACTATCAAATAGCTTCACTTTGACAGCTATCGCTGGTGGTATGGGTTGGGGATTGTTGTTCTACCCATCTAACTGGCCTATCATTGCACCTTTACATCTACCTGTTGAATACAACGGCATGATGTTTACTGTTGCTGATTTATCTGGTTACCACTATGTAAGAACTGGTACTCCTGAGTACATCAGAATGGTAGAAAAAGGTACTTTGAGAACTTTTGGTAAAGACGTTGCTCCTG
>FJ858304, UncB3003, MOB_like, typeI, typeIa, [deep_sea_3]
GGTGACTGGGATTTCTGGTCTGACTGGAAAGACAGACGTTTATGGGTAACAGTATGTCCTATCGTAGGTATTACATTCCCTGCAGCAGTTCAAGCGGTTCTATGGTCTCGTTATAGAATTGCATGGGGCGCTACAGTGTCTATCTTAGGTCTATTGTTCGGTGAGTGGATTAACAGATACTTCAACTTCTGGGGCTGGACATACTTCCCTATGAACTTTGTATTCCCTGCTAACTTCATTCCTAGCGCAATCTTTCTTGATTGTGTACTAGTACTATCAAATAGCTTCACTTTGACAGCTATCGCTGGTGGTATGGGTTGGGGATTGTTGTTCTACCCATCTAACTGGCCTATCATTGCACCTTTACATCTACCTGTTGAATACAACGGCATGATGTTTACTGTTGCTGATTTATCTGGTTACCACTATGTAAGAACTGGTACTCCTGAGTACATCAGAATGGTAGAAAAAGGTACTTTGAGAACTTTTGGTAAAGACGTTGCGCCTG
>FJ858302, UncB3005, MOB_like, typeI, typeIa, [deep_sea_3]
GGGGACTGGGATTTCTGGTCTGACTGGAAAGACAGACGTTTATGGGTAACAGTATGTCCTATCGTAGCTATTACTTTCCCTGCAGCTGTACAAGCGGTCTTATGGACTCGTTACAGAATTGCATGGGGCGCTACAGTTTCTATCTTAGGTCTATTGTTTGGCGAGTGGATTAACAGATACTTCAACTTCTGGGGCTGGACATACTTCCCTATGAACTTTGTATTCCCTGCTAACTTCATTCCTAGCGCAATCTTTCTTGATTGTGTACTAGTACTATCAAATAGCTTCACTTTGACAGCTATCGCTGGTGGTATGGGTTGGGGATTGTTGTTCTACCCATCTAACTGGCCTATCATTGCACCTTTACATCTACCTGTTGAATACAACGGCATGATGTTTACTGTTGCTGATTTATCTGGTTACCATTACGTAAGAACTGGTACTCCTGAGTATATCAGAATGGTAGAAAAAGGTACTTTGAGAACTTTTGGTAAAGACGTTGCGCCTG
>FJ858297, UncB3010, MOB_like, typeI, typeIa, [deep_sea_3]
GGGGACTGGGATTTCTGGTCTGACTGGAAAGACAGACGTTTATGGGTAACAGTATGTCCTATCGTAGGTATTACATTCCCTGCAGCAGTTCAAGCGGTTCTATGGTCTCGTTATAGAATTGCATGGGGCGCTACAGTGTCTATCTTAGGTCTATTGTTCGGTGAGTGGATTAACAGATACTTCAACTTCTGGGGCTGGACATACTTCCCTATGAACTTTGTATTCCCTGCTAACTTCATTCCTAGCGCAATCTTTCTTGATTGTGTACTAGTACTATCAAATAGCTTCACTTTGACAGCTATCGCTGGTGGTATGGGTTGGGGATTGTTGTTCTACCCATCTAACTGGCCTATCATTGCACCTTTACATCTACCTGTTGAATACAACGGCATGATGTTTACTGTTGCTGATTTATCTGGTTACCACTATGTAAGAACTGGTACTCCTGAGTACATCAGAATGGTAGAAAAAGGTACTTTGAGAACTTTTGGTAAGGACGTTGCTCCTG
>FJ858295, UncB3012, MOB_like, typeI, typeIa, [deep_sea_3]
GGGGACTGGGATTTCTGGTCTGACTGGAAAGACAGACGTTTATGGGTAACAGTATGTCCTATCGTAGCTATTACTTTCCCTGCAGCTGTACAAGCGGTCTTATGGACTCGTTACAGAATTGCATGGGGCGCTACAGTTTCTATCTTAGGTCTATTGTTTGGTGAGTGGATTAACAGATACTTCAACTTCTGGGGCTGGACATACTTCCCTATGAACTTTGTATTCCCTGCTAACTTCATTCCTAGCGCAATCTTTCTTGATTGTGTACTAGTACTATCAAATAGCTTCACTTTGACAGCTATCGCTGGTGGTATGGGTTGGGGATTGTTGTTCTACCCATCTAACTGGCCTATCATTGCACCTTTACATCTACCTGTTGAATACAACGGCATGATGTTTACTGTTGCTGATTTATCTGGTTACCATTACGTAAGAACTGGTACTCCTGAGTATATCAGAATGGTAGAAAAAGGTACTTTGAGAACTTTTGGTAAAGACGTTGCTCCTG
>FJ858291, UncB3016, MOB_like, typeI, typeIa, [deep_sea_3]
GGGGACTGGGATTTCTGGTCTGACTGGAAAGACAGACGTTTATGGGTAACAGTATGTCCTATCGTAGCTATTACTTTCCCTGCAGCTGTACAAGCGGTCTTATGGACTCGTTACAGAATTGCATGGGGCGCTACAGTTTCTATCTTAGGTCTATTGTTTGGTGAGTGGATTAACAGATACTTCAACTTCTGGGGCTGGACATACTTCCCTATGAACTTTGTATTCCCTGCTAACTTCATTCCTAGCGCAATCTTTCTTGATTGTGTACTAGTACTATCAAATAGCTTCACTTTGACAGCTATCGCTGGTGGTATGGGTTGGGGATTGTTGTTCTACCCATCTAACTGGCCTATCATTGCACCTTTACATCTACCTGTTGAATACAACGGCATGATGTTTACTGTTGCTGATTTATCTGGTTACCATTACGTAAGAACTGGTACTCCTGAGTATATCAGAATGGTAGAAAAAGGTACTTTGAGAACTTTTGGTAAAGACGTTGCGCCTG
>FJ858290, UncB3017, MOB_like, typeI, typeIa, [deep_sea_3]
GGGGACTGGGATTTCTGGTCTGACTGGAAAGACAGACGTTTATGGGTAACAGTATGTCCTATCGTAGGTATTACATTCCCTGCAGCAGTTCAAGCGGTTCTATGGTCTCGTTATAGAATTGCATGGGGCGCTACAGTGTCTATCTTAGGTCTATTGTTCGGTGAGTGGATTAACAGATACTTCAACTTCTGGGGCTGGACATACTTCCCTATGAACTTTGTATTCCCTGCTAACTTCATTCCTAGCGCAATCTTTCTTGATTGTGTACTAGTACTATCAAATAGCTTCACTTTGACAGCTATCGCTGGTGGTATGGGTTGGGGATTGTTGTTCTACCCATCTAACTGGCCTATCATTGCACCTTTACATCTACCTGTTGAATACAACGGCATGATGTTTACTGTTGCTGATTTATCTGGTTACCACTATGTAAGAACTGGTACTCCTGAGTACATCAGAATGGTAGAAAAAGGTACTTTGAGAACTTTTGGTAAAGACGTTGCGCCTG
>FJ858289, UncB3018, MOB_like, typeI, typeIa, [deep_sea_3]
GGGGACCGGGATTTCTGGTCTGACTGGAAAGACAGACGTTTATGGGTAACAGTATGTCCTATCGTAGCTATTACTTTCCCTGCAGCTGTACAAGCGGTCTTATGGACTCGTTACAGAATTGCATGGGGCGCTACAGTTTCTATCTTAGGTCTATTGTTTGGTGAGTGGATTAACAGATACTTCAACTTCTGGGGCTGGACATACTTCCCTATGAACTTTGTATTCCCTGCTAACTTCATTCCTAGCGCAATCTTTCTTGATTGTGTACTAGTACTATCAAATAGCTTCACTTTGACAGCTATCGCTGGTGGTATGGGTTGGGGATTGTTGTTCTACCCATCTAACTGGCCTATCATTGCACCTTTACATCTACCAGTTGAATACAACGGCATGATGTTTACTGTTGCTGATTTATCTGGTTACCATTACGTAAGAACTGGTACCCCTGAGTATATCAGAATGGTAGAAAAAGGTACTTTGAGAACTTTTGGTAAAGACGTTGCGCCTG
>FJ858288, UncB3019, MOB_like, typeI, typeIa, [deep_sea_3]
GGGGACTGGGATTTCTGGTCTGACTGGAAAGACAGACGTTTATGGGTAACAGTATGTCCTATCGTAGGTATTACATTCCCTGCAGCAGTTCAAGCGGTTCTATGGTCTCGTTATAGAATTGCATGGGGCGCTACAGTGTCTATCTTAGGTCTATTGTTCGGTGAGTGGATTAACAGATACTTCAACTTCTGGGGCTGGACATACTTCCCTATGAACTTTGTATTCCCTGCTAACTTCATTCCTAGCGCAATCTTTCTTGATTGTGTACTAGTACTATCAAATAGCTTCACTTTGACAGCTATCGCTGGTGGTATGGGTTGGGGATTGTTGTTCTACCCATCTAACTGGCCTATCATTGCACCTTTACATCTACCTGTTGAATACAACGGCATGATGTTTACTGTTGCTGATTTATCTGGTTACCACTATGTAAGAACTGGTACTCCTGAGTACATCAGAATGGTAGAAAAAGGTACTTTGAGAACTTTTGGTAAAGACGTTGCTCCTG
>FJ858287, UncB3020, MOB_like, typeI, typeIa, [deep_sea_3]
GGGGACTGGGATTTCTGGTCTGACTGGAAAGACAGACGTTTATGGGTAACAGTATGTCCTATCGTAGGTATTACATTCCCTGCAGCAGTTCAAGCGGTTCTATGGTCTCGTTATAGAATTGCATGGGGCGCTACAGTGTCTATCTTAGGTCTATTGTTCGGTGAGTGGATTAACAGATACTTCAACTTCTGGGGCTGGACATACTTCCCTATGAACTTTGTATTCCCTGCTAACTTCATTCCTAGCGCAATCTTTCTTGATTGTGTACTAGTACTATCAAATAGCTTCACTTTGACAGCTATCGCTGGTGGTATGGGTTGGGGATTGTTGTTCTACCCATCTAACTGGCCTATCATTGCACCTTTACATCTACCTGTTGAATACAACGGCATGATGTTTACTGTTGCTGATTTATCTGGTTACCACTATGTAAGAACTGGTACTCCTGAGTACATCAGAATGGTAGAAAAAGGTACTTTGAGAACTTTTGGTAAAGACGTTGCTCCTG
>FJ858286, UncB3021, MOB_like, typeI, typeIa, [deep_sea_3]
GGGGACTGGGATTTCTGGTCTGACTGGAAAGACAGACGTTTATGGGTAACAGTATGTCCTATCGTAGGTATTACATTCCCTGCAGCAGTTCAAGCGGTTCTATGGTCTCGTTATAGAATTGCATGGGGCGCTACAGTGTCTATCTTAGGTCTATTGTTCGGTGAGTGGATTAACAGATACTTCAACTTCTGGGGCTGGACATACTTCCCTATGAACTTTGTATTCCCTGCTAACTTCATTCCTAGCGCAATCTTTCTTGATTGTGTACTAGTACTATCAAATAGCTTCACTTTGACAGCCATCGCTGGTGGTATGGGTTGGGGATTGTTGTTCTACCCATCTAACTGGCCTATCATTGCACCTTTACATCTACCTGTTGAATACAACGGCATGATGTTTACTGTTGCTGATTTATCTGGTTACCACTATGTAAGAACTGGTACTCCTGAGTACATCAGAATGGTAGAAAAAGGTACTTTGAGAACTTTTGGTAAGGACGTTGCGCCTG
>FJ858284, UncB3023, MOB_like, typeI, typeIa, [deep_sea_3]
GGGGACTGGGATTTCTGGTCTGACTGGAAAGACAGACGTTTATGGGTAACAGTATGTCCTATCGTAGCTATTACTTTCCCTGCAGCTGTACAAGCGGTCTTATGGACTCGTTACAGAATTGCATGGGGCGCTACAGTTTCTATCTTAGGTCTATTGTTTGGTGAGTGGATTAACAGATACTTCAACTTCTGGGGCTGGACATACTTCCCTATGAACTTTGTATTCCCTGCTAACTTCATTCCTAGCGCAATCTTTCTTGATTGTGTACTAGTACTATCAAATAGCTTCACTTTGACAGCTATCGCTGGTGGTATGGGTTGGGGATTGTTGTTCTACCCATCTAACTGGCCTATCATTGCACCTTTACATCTACCTGTTGAATACAACGGCATGATGTTTACTGTTGCTGATTTATCTGGTTACCATTACGTAAGAACTGGTACTCCTGAGTATATCAGAATGGTAGAAAAAGGTACTTTGAGAACTTTTGGTAAGGACGTTGCTCCTG
>FJ858283, UncB3024, MOB_like, typeI, typeIa, [deep_sea_3]
GGGGACTGGGATTTCTGGTCTGACTGGAAAGACAGACGTTTATGGGTAACAGTATGTCCTATCGTAGGTATTACATTCCCTGCAGCAGTTCAAGCGGTTCTATGGTCTCGTTATAGAATTGCATGGGGCGCTACAGTGTCTATCTTAGGTCTATTGTTCGGTGAGTGGATTAACAGATACTTCAACTTCTGGGGCTGGACATACTTCCCTATGAACTTTGTATTCCCTGCTAACTTCATTCCTAGCGCAATCTTTCTTGATTGTGTACTAGTACTATCAAATAGCTTCACTTTGACAGCTATCGCTGGTGGTATGGGTTGGGGATTGTTGTTCTACCCATCTAACTGGCCTATCATTGCACCTTTACATCTACCTGTTGAATACAACGGCATGATGTTTACTGTTGCTGATTTATCTGGTTACCACTATGTAAGAACTGGTACTCCTGAGTACATCAGAATGGTAGAAAAAGGTACTTTGAGAACTTTTGGTAAAGACGTTGCTCCTG
>FJ858282, UncB3025, MOB_like, typeI, typeIa, [deep_sea_3]
GGGGACCGGGATTTCTGGTCTGACTGGAAAGACAGACGTTTATGGGTAACAGTATGTCCTATCGTTGCTATAACTTTTCCTGCAGCCGTTCAAGCGGTTCTATGGATGCGTTATAAAATCGCATGGGGCGCTACAGTTTCTATCCTAGGTTTACTATTTGGTGAGTGGATTAACAGATACTTCAACTTCTGGGGCTGGACTTATTTCCCTATGAACTTTGTATTCCCTGCTAACTTCATTCCTAGCGCAATCTTCCTTGACTGTGTATTAGTACTATCAAATAGCTTCACTTTGACAGCTATCGCTGGTGGTATGGGTTGGGGTTTATTGTTCTACCCATCTAACTGGCCTATCATTGCACCTTTACATTTACCTGTTGAGTACAACGGCATGATGTTTACTGTTGCTGATTTATCTGGATACCACTATGTAAGAACTGGTACTCCTGAGTACATCAGAATGGTAGAAAAAGGTACTTTGAGAACTTTTGGTAAAGACGTTGCTCCTG
>FJ858281, UncB3026, MOB_like, typeI, typeIa, [deep_sea_3]
GGAGACTGGGATTTCTGGTCTGACTGGAAAGACAGACGTTTATGGGTAACAGTATGTCCTATCGTAGGTATTACATTCCCTGCAGCAGTTCAAGCGGTTCTATGGTCTCGTTATAGAATTGCATGGGGCGCTACAGTGTCTATCTTAGGTCTATTGTTCGGTGAGTGGATTAACAGATACTTCAACTTCTGGGGCTGGACATACTTCCCTATGAACTTTGTATTCCCTGCTAACTTCATTCCTAGCGCAATCTTTCTTGATTGTGTACTAGTACTATCAAATAGCTTCACTTTGACAGCTATCGCTGGTGGTATGGGTTGGGGATTGTTGTTCTACCCATCTAACTGGCCTATCATTGCACCTTTACATCTACCTGTTGAATACAACGGCATGATGTTTACTGTTGCTGATTTATCTGGTTACCACTATGTAAGAACTGGTACTCCTGAGTACATCAGAATGGTAGAAAAAGGTACTTTGAGAACTTTTGGTAAGGACGTTGCGCCTG
>FJ858280, UncB3027, MOB_like, typeI, typeIa, [deep_sea_3]
GGGGACTGGGATTTCTGGTCTGACTGGAAAGACAGACGTTTATGGGTAACAGTATGTCCTATCGTAGCTATTACTTTCCCTGCAGCTGTACAAGCGGTCTTATGGACTCGTTACAGAATTGCATGGGGCGCTACAGTTTCTATCTTAGGTCTATTGTTTGGTGAGTGGATTAACAGATACTTCAACTTCTGGGGCTGGACATACTTCCCTATGAACTTTGTATTCCCTGCTAACTTCATTCCTAGCGCAATCTTTCTTGATTGTGTACTAGTACTATCAAATAGCTTCACTTTGACAGCTATCGCTGGTGGTATGGGTTGGGGATTGTTGTTCTACCCATCTAACTGGCCTATCATTGCACCTTTACATCTACCTGTTGAATACAACGGCATGATGTTTACTGTTGCTGATTTATCTGGTTACCATTACGTAAGAACTGGTACTCCTGAGTATATCAGAATGGTAGAAAAAGGTACTTTGAGAACTTTTGGTAAAGACGTTGCGCCTG
>FJ858279, UncB3028, MOB_like, typeI, typeIa, [deep_sea_3]
GGGGACTGGGATTTCTGGTCTGACTGGAAAGACAGACGTTTATGGGTAACAGTATGTCCTATCGTAGGTATTACATTCCCTGCAGCAGTTCAAGCGGTTCTATGGTCTCGTTATAGAATTGCATGGGGCGCTACAGTGTCTATCTTAGGTCTATTGTTCGGTGAGTGGATTAACAGATACTTCAACTTCTGGGGCTGGACATACTTCCCTATGAACTTTGTATTCCCTGCTAACTTCATTCCTAGCGCAATCTTTCTTGATTGTGTACTAGTACTATCAAATAGCTTCACTTTGACAGCTATCGCTGGTGGTATGGGTTGGGGATTGTTGTTCTACCCATCTAACTGGCCTATCATTGCACCTTTACATCTACCTGTTGAATACAACGGCATGATGTTTACTGTTGCTGATTTATCTGGTTACCACTATGTAAGAACTGGTACTCCTGAGTACATCAGAATGGTAGAAAAAGGTACTTTGAGAACTTTTGGTAAAGACGTTGCGCCTG
>FJ858278, UncB3029, MOB_like, typeI, typeIa, [deep_sea_3]
GGGGACCGGGATTTCTGGTCTGACTGGAAAGACAGACGTTTATGGGTAACAGTATGTCCTATCGTTGCTATAACTTTTCCTGCAGCCGTTCAAGCGGTTCTATGGATGCGTTATAAAATCGCATGGGGCGCTACAGTTTCTATCCTAGGTTTACTATTTGGTGAGTGGATTAACAGATACTTCAACTTCTGGGGCTGGACTTATTTCCCTATGAACTTTGTATTCCCTGCTAACTTCATTCCTAGCGCAATCTTCCTTGACTGTGTATTAGTACTATCAAATAGCTTCACTTTGACAGCTATCGCTGGTGGTATGGGTTGGGGTTTATTGTTCTACCCATCTAACTGGCCTATCATTGCACCTTTACATTTACCTGTTGAGTACAACGGCATGATGTTTACTGTTGCTGATTTATCTGGATACCACTATGTAAGAACTGGTACTCCTGAGTACATCAGAATGGTAGAAAAAGGTACTTTGAGAACTTTTGGTAAAGACGTTGCTCCTG
>FJ858277, UncB3030, MOB_like, typeI, typeIa, [deep_sea_3]
GGCGACTGGGATTTCTGGTCTGACTGGAAAGACAGACGTTTATGGGTAACAGTATGTCCTATCGTAGGTATTACATTCCCTGCAGCAGTTCAAGCGGTTCTATGGTCTCGTTATAGAATTGCATGGGGCGCTACAGTGTCTATCTTAGGTCTATTGTTCGGTGAGTGGATTAACAGATACTTCAACTTCTGGGGCTGGACATACTTCCCTATGAACTTTGTATTCCCTGCTAACTTCATTCCTAGCGCAATCTTTCTTGATTGTGTACTAGTACTATCAAATAGCTTCACTTTGACAGCTATCGCTGGTGGTATGGGTTGGGGATTGTTGTTCTACCCATCTAACTGGCCTATCATTGCACCTTTACATCTACCTGTTGAATACAACGGCATGATGTTTACTGTTGCTGATTTATCTGGTTACCACTATGTAAGAACTGGTACTCCTGAGTACATCAGAATGGTAGAAAAAGGTACTTTGAGAACTTTTGGTAAAGACGTTGCTCCTG
>FJ858276, UncB3031, MOB_like, typeI, typeIa, [deep_sea_3]
GGGGACTGGGATTTCTGGTCTGACTGGAAAGACAGACGTTTATGGGTAACAGTATGTCCTATCGTAGCTATTACTTTCCCTGCAGCTGTACAAGCGGTCTTATGGACTCGTTACAGAATTGCATGGGGCGCTACAGTGTCTATCTTAGGTCTATTGTTCGGTGAGTGGATTAACAGATACTTCAACTTCTGGGGCTGGACATACTTCCCTATGAACTTTGTATTCCCTGCTAACTTCATTCCTAGCGCAATCTTTCTTGATTGTGTACTAGTACTATCAAATAGCTTCACTTTGACAGCTATCGCTGGTGGTATGGGTTGGGGATTGTTGTTCTACCCATCTAACTGGCCTATCATTGCACCTTTACATCTACCTGTTGAATACAACGGCATGATGTTTACTGTTGCTGATTTATCTGGTTACCACTATGTAAGAACTGGTACTCCTGAGTACATCAGAATGGTAGAAAAAGGTACTTTGAGAACTTTTGGTAAAGACGTTGCTCCTG
>FJ858273, UncB3034, MOB_like, typeI, typeIa, [deep_sea_3]
GGGGACTGGGATTTCTGGTCTGACTGGAAAGACAGACGTTTATGGGTAACAGTATGTCCTATCGTAGGTATTACATTCCCTGCAGCAGTTCAAGCGGTTCTATGGTCTCGTTATAGAATTGCATGGGGCGCTACAGTGTCTATCTTAGGTCTATTGTTCGGTGAGTGGATTAACAGATACTTCAACTTCTGGGGCTGGACATACTTCCCTATGAACTTTGTATTCCCTGCTAACTTCATTCCCAGCGCAATCTTTCTTGATTGTGTACTAGTACTATCAAATAGCTTCACTTTGACAGCTATCGCTGGTGGTATGGGTTGGGGATTGTTGTTCTACCCATCTAACTGGCCTATCATTGCACCTTTACATCTACCTGTTGAATACAACGGCATGATGTTTACTGTTGCTGATTTATCTGGTTACCACTATGTAAGAACTGGTACTCCTGAGTACATCAGAATGGTAGAAAAAGGTACTTTGAGAACTTTTGGTAAAGACGTTGCTCCTG
>AY354048, UncBa167, MOB_like, typeI, typeIa, [deep_sea_1]
GGTGACTGGGACTTCTGGTCCGACTGGAAAGACAGACGTCTGTGGGTGACTGTAGTACCTATCGTTTCCATCACTTTCCCTGCCGCTGTTCAGGCAATGGCTTGGTCTCGTTATCGCCTGCCTTTCGGCGCAACTCTTTGCGTATTGGGGCTGCTGTTGGGTGAATGGATCAACGGATACCTGAACTTCTGGGGTTGGACATATTTCCCTGTCAATTTCGTTTTCCCATCAAATCTGGTACCGGGAGCGATTTTGCTGGACGTCGTATTGATGCTGTCCGGCAGCTTCACATTGACTGCTGTCCTTGGCGGTATGGCATGGGGCTTGGTATTCTACCCAGGCAACTGGCCAATCATTGCGCCGCTGCATATTCCCATCGAATATAACGGCATGATGTTTACACTGGCTGATCTGCAAGGTTATCACTATGTAAGAACAGGTACACCTGAGTACATCAGAATGGTAGAGAAAGGTACACTGAGAACATTCGGTAAAGACGTTGCTCCG
>DQ067087, UncBa393, MOB_like, typeI, typeIa, [deep_sea_1]
GGAGACTGGGACTTCTGGACTGACTGGAAAGATAGACGTTTGTGGGTGACTGTGGCACCAATTGTAGCAATTACGTTTCCTGCCGCTGCTCAAGCGTGTTTGTGGTATCGTTACCGCTTGCCTTTTGGTGCGGTTGTATCTGTGTTAGCTCTTCTAGCAGGAGAGTGGGTTAACAGGTATTTGAATTTCTGGGGCTGGACATATTTTCCAGTGAACTTCTGTTTTCCATCGCAATTGCTTCCAGGTGCAATCGTTCTTGACGTGGTGTTAATGCTCTCGAACAGTATGACTGTCACTGCGATTGTTGGTGGCATGGCGTTTGGGTTGCTTTTTTACCCAGGTAACTGGCCTGTTATCGCTCCGTTACATGTGCCTGTTGAGTATAATGGGATGATGATGACCTTGGCTGATTTACAAGGCTACCACTATGTGAGAACTGGTACTCCTGAATATATCAGGATGGTTGAAAAAGGTACTTTGAGAACTTTCGGTAAAGACGTTGCTCCTGTATCTGCCTTCTTCTCCGCCTTC
>AB276026, UncB1291, MOB_like, typeI, typeIa, [deep_sea_1]
ACAGATTGGAAAGATAGACGTTTATGGGTAACTGTAGCGCCAATCGTATCAATCACTTTTCCTGCTGCTGTACAATCAATGTTATGGTACCGTTACCGTCTGCCTTTCGGCGCGGTAGTTTGTGTTATGGCTCTTATGATCGGTGAGTGGATTAACAGATACTTAAACTTCTGGGGTTGGACTTACTTCCCAGTAAACTTCTGTTTCCCATCTAACCTAGTTCCTGGTGCGATTATACTTGACGTTGTATTAATGATGTCTAGTAGCTTTGTATTGACAGCGGTTATTGGTGGTATGGCTTGGGGATTAGTTTTCTACCCAGGTAACTGGCCAATTATTGCTCCTTTACACGTACCTGTTGAATACAACGGTATGATGTTTACACTAGCTGATTTACAAGGTTATCACTACGTACGTACTGGTACTCCTGAGTACATCAGAATGGTAGAGAAAGGAACACTAAGAACATTT
>AM283469, EndosOf0, MOB_like, typeI, typeIa, [deep_sea_1]
GGGGACTGGGACTTCTGGACAGATTGGAAAGATAGACGTTTATGGGTAACTGTAGCGCCGATCGTATCAATTACTTTTCCTGCTGCTGTTCAATCGATGCTTTGGTATCGTTACCGCCTACCTTTTGGTGCGGTAGTTTCTGTTATGGCACTAATGATTGGTGAGTGGATTAACCGTTATTTGAACTTCTGGGGATGGACTTATTTCCCAGTAAATTTCGTATTCCCTTCTAACTTAGTACCAGGCGCAATCGTTCTTGATGTTGTGTTAATGCTTTCAGGCAGCTTTATTTTAACAGCTGTAGTTGGCGGTTTAGCATATGGGCTATTGTTCTACCCAGGTAACTGGCCTATAATCGCTCCTTTACACGTACCTGTTGAATACAACGGTATGATGTTCACACTAGCTGATTTACAAGGTTATCACTATGTACGTACTGGTACTCCAGAGTACATTAGAATGGTAGAGAAAGGAACACTTAGAACGTTTGGTAAAGACGTTGCTCCGGA
>AM283468, EndosOf2, MOB_like, typeI, typeIa, [deep_sea_1]
GGGGACTGGGACTTCTGGACAGATTGGAAAGATAGACGTTTATGGGTAACTGTAGCGCCAATCGTATCAATCACTTTCCCTGCTGCAGTACAATCTATGCTTTGGTATCGTTACCGTCTGCCTTTTGGTGCGGTAGTAGCTGTTATGGCTCTTATGGTTGGTGAGTGGATTAACCGTTATTTGAACTTCTGGGGTTGGACTTATTTCCCAGTAAATTTCGTATTCCCATCTAACCTAATACCAGGCGCAATCGTTCTTGATGTTGTATTAATGATGTCAGGTAGCTTTATTTTGACAGCTGTCGTGGGTGGTTTAGCATACGGACTATTGTTCTATCCAGGTAACTGGCCAATTATTGCTCCTTTACACGTACCTGTTGAATATAATGGTATGATGTTTACTTCAGCTGATTTACAAGGTTACCACTACGTACGTACTGGTACTCCTGAGTACATCAGAATGGTAGAGAAAGGAACACTAAGAACGTTTGGTAAAGACGTTGCGCCGGA
>AM283467, EndosOf3, MOB_like, typeI, typeIa, [deep_sea_1]
GGGGACTGGGACTTCTGGTCAGATTGGAAAGATAGACGTCTATGGGTGACTGTAGCGCCAATCGTATCAATCACTTTCCCTGCTGCTGTGCAAGCTATGTTGTGGTATCGTTATCGTCTACCTTTTGGTGCGATAGTTTGTGTTCTTGCTCTTATGTTAGGTGAGTGGATTAACAGATATTTGAACTTCTGGGGTTGGACTTATTTCCCAGTAAACTTCTGTTTCCCTTCTAACTTAATTCCTGGTGCTATCCTTCTTGATGTTGTACTAATGCTTTCTAGCAGCTTTGTACTTACAGCTGTTGTTGGTGGTATGGCTTGGGGTTTAGTATTCTATCCAGGTAACTGGCCAATTATTGCTCCTTTACACGTACCTGTTGAATATAACGGTATGATGTTTACACTAGCTGATTTACAAGGTTACCATTATGTACGTACTGGTACTCCTGAGTACATCAGAATGGTGAGAAAGGTACTTAAGAACA
>AM236335, BacEndos, MOB_like, typeI, typeIa, [deep_sea_1]
GGGGACTGGGACTTCTGGACAGATTGGAAAGATAGACGTTTATGGGTAACTGTAGCGCCGATCGTATCAATTACTTTCCCTGCTGCTGTTCAATCTATGCTTTGGTATCGTTACCGTCTACCTTTTGGTGCGGTAGTAGCTGTTATGGCGCTTATGATTGGTGAGTGGATTAACCGTTATTTGAACTTCTGGGGTTGGACTTATTTCCCAGTAAATTTCGTATTCCCATCTAATCTAATACCAGGCGCAATCGTTCTTGACGTTGTGTTAATGATGTCAGGTAGCTTTATCTTGACAGCTGTAGTTGGTGGTTTAGCATACGGACTATTGTTCTATCCAGGTAACTGGCCAATTATTGCTCCTTTGCACGTACCTGTTGAATATAACGGTATGATGTTTACTTTAGCTGATTTACAAGGTTACCACTACGTACGCACTGGTACTCCTGAGTACATCAGAATGGTAGAGAAAGGAACA
>AM402965, BctEndos, MOB_like, typeI, typeIa, [deep_sea_1]
GGGGACTGGGACTTCTGGGCAGATTGGAAAGATAGACGTTTATGGGTAACTGTAGCGCCAATCGTATCAATCACTTTCCCTGCTGCTGTTCAAGCATGTTTGTGGTACCGTTACCGTCTTCCTTTTGGAGCGGTAGTTTGTGTTCTTGCTCTTATGATCGGTGAGTGGATTAACAGATACTTAAACTTCTGGGGATGGACGTACTTCCCAGTAAACTTCTGTTTCCCATCTAACCTAGTTCCTGGTGCGATTCTTCTTGATGTTGTACTAATGCTTTCTGGCAGCTTTGTATTAACAGCTGTTCGTGGTGGTATGGCTTGGGGATTAGTTTTCTACCCAGGTAACTGGCCAATTATTGCTCCTTTACATGTACCTGTTGAATATAACGGTATGATGTTCACATTAGCTGATTTACAAGGCTACCATTACGTACGTACTGGTACTCCTGAGTACATCAGAATGGTTGAAAAAGGAACATCAAGATCTTTCGGTAAAGACGTTGCTCCGGA
>DQ514649, UncB1366, MOB_like, typeI, typeIa, [deep_sea_1]
ACGTTTATGGGTAACTGTAGCGCCAATCGTATCAATCACTTTTCCTGCTGCTGTACAAGCAATGTTGTGGTACCGTTACCGTCTGCCTATGGGCGCGGTAGTTTGTGTTATGGCTCTTATGATCGGTGAGTGGATTAACAGATATTTGAACTTCTGGGGTTGGACTTATTTCCCAGTAAACTTCTGTTTCCCATCTAACCTTGTTCCTGGTGCAATCGTTCTTGACGTTGTGCTAATGCTATCTAGCAGCTTTGTATTAACAGCTGTTGTTGGTGGTATGGCTTGGGGCTTATTATTCTACCCAGGTAACTGGCCAATTATTGCTCCTTTACACGTACCTGTTGAATACAACGGTATGATGTTTACACTAGCTGATTTACAAGGTTACCACTACGTACGTACTGGTACTCCTGAGTATATCAGAATGGTTGAGAAAGGAACACTAAGAACATTTGGTAAAGACGTTGCGCCGGAAGGGCG
>DQ514644, UncB1371, MOB_like, typeI, typeIa, [deep_sea_1]
ACGTTTATGGGTAACTGTAGCGCCAATCGTTTCTATTACTTTTCCTGCTGCTGTACAAGCAATGTTGTGGTACCGTTACCGTCTACCTATGGGTGCGGTAGTTTGTGTTATGGCTCCTATGATCGGTGAGTGGATTAACAGATATTTGAACTTCTGGGGTTGGACTTATTCCCCAGTAAACTTCTGTTTCCCTTCTAATCTTGTTCCTGGTGCAATCGTTCTTGACGTTGTACTAATGCTATCTAGCAGCTTTGTATTAACAGCTGTTGTTGGTGGTATGGCTTGGGGATTATTATTCTACCCAGGTAACTGGCCAATTATTGCTCCTTTACACGTGCCTGTTGAATACAACGGTATGATGTTTACACTAGCTGATTTACAAGGTTACCACTACGTACGTACTGGTACTCCTGAGTATATCAGAATGGTTGAGAAAGGAACACTAAGAACATTTGGTAAAGACGTTGCTCCGGAAGGGCGAATC
>DQ235456, UncMe432, MOB_like, typeI, typeIa, [deep_sea_1]
GGGGACTGGGACTTCTGGACTGACTGGAAAGACAGACGTCTATGGGTGACTGTAGCACCTATCGTTGCTATTACGTTCCCAGCCGCTGCTCAAGCGTGCTTGTGGTGGCGTTATCGTTTGCCTTACGGCGCAGTTGTTTCTGTTTTAGCTCTGATGTTGGGTGAGTGGATTAACAGATACTTAAACTTCTGGGGATGGACTTATTTCCCAGTAAACATTTGTTTCCCTTCTAACCTGATTCCAGGTGCAATTCTTCTTGATGTTGTGTTGTTGTTATCAGGCAGCATGACGTTGACCGCTATCGTTGGTGGTTTAGGTTTCGGTTTGATTTTCTATCCAGGTAACTGGCCAATCATTGCTCCATTACATGTTCCTGTTGAATACAATGGCATGATGATGACTTTGGCTGACTTACAAGGTTATCACTATGTACGTACCGGTACTCCTGAGTACATTCGTATGGTAAAAAAAGGAACTTTAAGAACCTTCGGTAAAGACGTTGCGCCGG
>EU417474, UncB1687, MOB_like, typeI, typeIa, [deep_sea_1]
GCCGTTTGTGGGTCACGGTGGCACCTATTGTTTCCATTACTTTTCCTGCCGCTGTACAAGTTTGTGCCTGGGGACGCTATCGTATACCCTGGGGCGCAACCGTTTGCGTACTTGGTGTATTGCTGGGTGAGTGGATCAACCGCTACCTTAATTTCTGGGGTTGGACCTATTTTCCGGTTAACTTCGTTTGGCCGGCTAATCTCGTCCCAGGAGCAATTTGTCTGGATGTCATCCTGATGCTCTCCAACAGCTATTTGTTGACGGCTGTCGTCGGCGGCATGGCGTGGGGATTGATCTTCTACCCAGGTAACTGGCCAATACTCGCGCCTTTGCATTTGCCCGTCGAATACAATGGCATCATGGTAACCCTGGCTGACTTGCAAGGATTCCAGTATGTGCGTACAGGTACACCCGAATACATCCGTATGGTCGAAAAGGGCACCTTGAGAACATTCGGTAAGGACGTTGCT
>AB451520, UncB1732, MOB_like, typeI, typeIa, [deep_sea_1]
GGCGACTGGGACTTCTGGACTGACTGGAAAGATAGACGTTTATGGGTAACTGTAGCACCTATCGTTTCTATCACGTTTCCCGCAGCTACTCAAGCATGGTTATGGTGGAAGTTCCGTTTACCAATCGGTGCTATAGTTGCTGTTTTAGGTCTTTTATTAGGCGAGTGGATTAACAGATACTTGAATTTCTGGGGTTGGACTTATTTCCCAGTAAATATTTGTTTTCCATCTAATCTAATTCCAGGAGCTATTCTTCTTGACGTAATTTTAATGCTTTCTGGTAGCATGACTTTGACTGCTGTTGTTGGTGGTTTGACTTGGGGATTGATATTCTACCCAGGTAACTGGCCAATTATTGCACCATTACATGTTCCTGTTGAATATAATGGTATGATGATGACATTGGCTGATTTACAAGGTTATCACTATGTGCGTACTGGTACTCCTGAGTACATCAGAATGGTAGAAAAAGGTACATTAAGAACTTTCGGTAAAGACGTTGCTCCTGTATCAGCGTTCTTCTCGGCCTTC
>AB451518, UncB1734, MOB_like, typeI, typeIa, [deep_sea_1]
GGCGACTGGGACTTCTGGACTGACTGGAAAGATAGACGTTTATGGGTAACTGTAGCCCCTATCGTTTCTATTACGTTCCCAGCTGCTGCTCAAGCATGTCTTTGGTGGCGTTACCGTATACCTATCGGTGCCACTGTTTCTGTTGTAGCTCTTATGACGGGTGAGTGGATTAATAGATATTTGAACTTCTGGGGTTGGACATACTTCCCAGTAAATATTTGTTTTCCATCTAACCTGATTCCAGGGGCTATTGTTCTTGATGTAGTATTACTACTTTCTGGTAGCATGACGCTAACTGCTGTTGTTGGTGGTTTGGCATGGGGATTAATTTTTTACCCAGGTAACTGGCCAATTATTGCTCCACTTCATGTTCCTGTTGAATACAATGGCATGATGATGACTTTGGCTGATTTACAAGGTTACCACTATGTACGTACTGGTACTCCTGAGTATATCAGAATGGTTGAAAAAGGCACGTTAAGAACTTTCGGTAAAGACGTTGCACCTGTATCAGCCTTCTTCTCAGCCTTC
>AB451513, UncB1739, MOB_like, typeI, typeIa, [deep_sea_1]
[truncated: 3,320,551 more chars]
