# Supplementary material for: Classification of pmoA amplicon pyrosequences using BLAST and the lowest common ancestor method in MEGAN
Source: Front Microbiol. 2014 Feb 18;5:34. doi: 10.3389/fmicb.2014.00034 (PMC3927136; doi:10.3389/fmicb.2014.00034)
Supplement: Supplementary file 1 [file Presentation1.ZIP › Supplementary Materials 10.3389 fmicb.2014.00034/MEGAN files/pmoa.megan.2013.map]

1	root	-1	3
2	MOB	-1	3
3	pmoA	-1	3
4	TypeII	-1	3
5	TypeIIa	-1	3
6	Msinus_Mcystis	-1	3
7	Msinus_Mcystis_rel	-1	3
8	Msinus	-1	3
9	Msinus_rel	-1	3
10	Mcystis	-1	3
11	Mcystis_rel	-1	3
12	TypeIIb	-1	3
13	Mcapsa	-1	3
14	Mcapsa_rel	-1	3
15	MO3	-1	3
16	MO3_rel	-1	3
17	pmoA_2	-1	3
18	pmoA_2_rel	-1	3
19	USC_a	-1	3
20	USCa_rel	-1	3
21	TypeI	-1	3
22	TypeIc	-1	3
23	USC_g	-1	3
24	USC_g_rel	-1	3
25	JR2	-1	3
26	JR2_rel	-1	3
27	JR3	-1	3
28	JR3_rel	-1	3
29	Ncoccus	-1	3
30	Ncoccus_rel	-1	3
31	TypeIb	-1	3
32	Mcoccus	-1	3
33	Mcoccus_rel	-1	3
34	deep_sea_4	-1	3
35	deep_sea_4_rel	-1	3
36	deep_sea_5	-1	3
37	deep_sea_5_rel	-1	3
38	FWs	-1	3
39	FWs_rel	-1	3
40	JRC_3	-1	3
41	JRC_3_rel	-1	3
42	JRC_4	-1	3
43	JRC_4_rel	-1	3
44	lake_cluster_2	-1	3
45	lake_cluster_2_rel	-1	3
46	LWs	-1	3
47	LWs_rel	-1	3
48	Mcaldum	-1	3
49	Mcaldum_rel	-1	3
50	Mthermus	-1	3
51	Mthermus_rel	-1	3
52	OSC	-1	3
53	OSC_rel	-1	3
54	RPC_1	-1	3
55	RPC_1_rel	-1	3
56	RPCs	-1	3
57	RPCs_rel	-1	3
58	TypeIa	-1	3
59	aquifer_cluster	-1	3
60	aquifer_cluster_rel	-1	3
61	deepsea_1	-1	3
62	deep_sea_1_rel	-1	3
63	deep_sea_2	-1	3
64	 deep_sea_2_rel	-1	3
65	deep_sea_3	-1	3
66	deep_sea_3_rel	-1	3
67	LP20	-1	3
68	LP20_rel	-1	3
69	landfill_cluster_2	-1	3
70	landfill_cluster_2_rel	-1	3
71	lake_cluster_1	-1	3
72	lake_cluster_1_rel	-1	3
73	RPC_2	-1	3
74	RPC_2_rel	-1	3
75	PS_80	-1	3
76	PS_80_rel	-1	3
77	Msoma	-1	3
78	 Msoma_rel	-1	3
79	Mmicrobium_jap	-1	3
80	Mmicrobium_jap_rel	-1	3
81	Mmicrobium_pel	-1	3
82	Mmicrobium_pel_rel	-1	3
83	Msarcina	-1	3
84	Msarcina_rel	-1	3
85	Mmonas	-1	3
86	Mmonas_rel	-1	3
87	Mbacter or Mmonas	-1	3
88	Mbacter or Mmonas_rel	-1	3
89	Mbacter	-1	3
90	Mbacter_rel	-1	3
91	pxmA	-1	3
92	TUSC_like	-1	3
93	Verr_1	-1	3
94	Verr_1_rel	-1	3
95	Verr_2	-1	3
96	Verr_2_rel	-1	3
97	Verr_3	-1	3
98	Verr_3_rel	-1	3
99	TUSC	-1	3
100	TUSC_rel	-1	3
101	NC10	-1	3
102	NC10_rel	-1	3
103	RA21_like	-1	3
104	RA21	-1	3
105	RA21_rel	-1	3
106	M84_P22	-1	3
107	M84_P22_rel	-1	3
108	gp23	-1	3
109	gp23_rel	-1	3
110	alkane_1	-1	3
111	 alkane_1_rel	-1	3
112	alkane_2	-1	3
113	alkane_2_rel	-1	3
114	MR1	-1	3
115	MR1_rel	-1	3
116	M84_P105_like	-1	3
117	M84_P105	-1	3
118	M84_P105_rel	-1	3
119	AOB_like	-1	3
120	Crenothrix	-1	3
121	Crenothrix_rel	-1	3
122	AOB_rel	-1	3
123	AOB_rel_rel	-1	3
124	AOB	-1	3
125	AOB_class	-1	3
126	AOB_ord	-1	3
127	AOB_fam	-1	3
128	AOB_like	-1	3
129	AOB_like_rel	-1	3
