# Supplementary material for: Classification of pmoA amplicon pyrosequences using BLAST and the lowest common ancestor method in MEGAN
Source: Front Microbiol. 2014 Feb 18;5:34. doi: 10.3389/fmicb.2014.00034 (PMC3927136; doi:10.3389/fmicb.2014.00034)
Supplement: Supplementary file 1 [file Presentation1.ZIP › Supplementary Materials 10.3389 fmicb.2014.00034/MEGAN files/pmoa.megan.2013.tre]

((((((129)128)127)126)125)124,(((((123)122,(121)120)119,((118)117)116,((115)114,(113)112,(111)110,(109)108,(107)106,(105)104)103,((102)101,(100)99,(98)97,(96)95,(94)93)92)91,(((90)89,(88)87,(86)85,(84)83,(82)81,(80)79,(78)77,(76)75,(74)73,(72)71,(70)69,(68)67,(66)65,(64)63,(62)61,(60)59)58,((57)56,(55)54,(53)52,(51)50,(49)48,(47)46,(45)44,(43)42,(41)40,(39)38,(37)36,(35)34,(33)32)31,((30)29,(28)27,(26)25,(24)23)22)21,(((20)19,(18)17,(16)15,(14)13)12,((11)10,(9)8,(7)6)5)4)3)2)1;
